# Supplementary material for: Single-cell DNA Methylome and 3D Multi-omic Atlas of the Adult Mouse Brain
Source: bioRxiv. 2023 Apr 18:2023.04.16.536509. Preprint. [Version 1] doi: 10.1101/2023.04.16.536509 (PMC10153407; doi:10.1101/2023.04.16.536509)
Supplement: Supplement 4 — Supplementary Table 2. snmC-seq dataset cell metadata. [file media-4.gz › Supplementary Table 2.csv]

cell	mCCCFrac	mCGFrac	mCHFrac	FinalmCReads	DissectionRegion	Plate	Col384	Row384	Slice	Sample	Technology	InputReads	PassBasicQC	PlateNormCov	CEMBARegion	MajorRegion	SubRegion	CellGroup	Subclass	mc_all_tsne_0	mc_all_tsne_1	mr_tsne_0	mr_tsne_1
10A_M_1	0.0088738258433038	0.8193896778775047	0.0363362713628189	1073981.0	RSP-4	CEMBA190423_10A_1	0	1	10	10A_190423	snmC-seq2	2252674	True	0.8344088644690921	10A	Isocortex	RSP	c18_c4_c1_c1_r0	L6b CTX Glut	28.204952	46.930824	27.40805	45.30678
10A_M_100	0.0071047313429589	0.7623823820053985	0.0197046907346856	1108484.0	RSP-4	CEMBA190423_10A_2	0	3	10	10A_190423	snmC-seq2	2549478	True	0.8420484900830932	10A	Isocortex	RSP	c24_c0_c0_c0_r2	L2/3 IT RSP Glut	14.743793	-20.87498	39.317936	-65.015305
10A_M_1000	0.0064501599962306	0.7446887655731671	0.0163730151410486	1443814.0	RSP-4	CEMBA190423_10A_4	7	5	10	10A_190423	snmC-seq2	3342484	True	1.0312146902743355	10A	Isocortex	RSP	c24_c0_c0_c0_r2	L2/3 IT RSP Glut	15.024597	-20.03457	39.634754	-65.554436
10A_M_1001	0.0074331763284024	0.7807433896976791	0.0293605967432458	1372174.0	RSP-4	CEMBA190423_10A_3	8	4	10	10A_190423	snmC-seq2	3220214	True	0.9424440271598256	10A	Isocortex	RSP	c2_c3_c4_c2_r0	L6 CT CTX Glut	15.839378	51.06454	8.012605	94.64596
10A_M_1002	0.0062150216681249	0.7411651240758703	0.0181293334101985	1650777.0	RSP-4	CEMBA190423_10A_3	8	5	10	10A_190423	snmC-seq2	3871980	True	1.1337956584389557	10A	Isocortex	RSP	c24_c0_c0_c0_r2	L2/3 IT RSP Glut	13.886011	-20.140732	37.39496	-71.0096
10A_M_1004	0.0070959692965691	0.7601417409110596	0.0252481605625132	1797787.0	RSP-4	CEMBA190423_10A_3	9	5	10	10A_190423	snmC-seq2	5189858	True	1.23476586807182	10A	Isocortex	RSP	c24_c1_c0_c0_r2	L2/3 IT RSP Glut	21.473444	-22.337898	29.634422	-6.6312146
10A_M_1005	0.0063720729783916	0.7554181736691009	0.0181521636835218	1783439.0	RSP-4	CEMBA190423_10A_4	8	4	10	10A_190423	snmC-seq2	4193516	True	1.2737849168993864	10A	Isocortex	RSP	c24_c2_c0_c0_r1	L2/3 IT RSP Glut	15.543165	-21.341127	35.128883	-63.482605
10A_M_1006	0.0079250506689728	0.7683571551361169	0.0291764812114974	1444107.0	RSP-4	CEMBA190423_10A_4	8	5	10	10A_190423	snmC-seq2	3580814	True	1.0314239595460355	10A	Isocortex	RSP	c1_c0_c3_c2_r0	L2/3 IT CTX Glut	25.903877	-20.886671	9.058568	-12.892665
10A_M_1007	0.0074830494170512	0.7825079555381241	0.0261953294603275	1649302.0	RSP-4	CEMBA190423_10A_4	9	4	10	10A_190423	snmC-seq2	3866844	True	1.1779803015477357	10A	Isocortex	RSP	c1_c0_c3_c2_r0	L2/3 IT CTX Glut	26.85991	-21.700754	9.511535	-15.846248
10A_M_1008	0.0068747278510288	0.7605277574435306	0.0238680412972398	1535706.0	RSP-4	CEMBA190423_10A_4	9	5	10	10A_190423	snmC-seq2	3647844	True	1.096846676332574	10A	Isocortex	RSP	c24_c1_c0_c0_r2	L2/3 IT RSP Glut	21.773848	-22.847641	29.367184	-8.24163
10A_M_1009	0.0084925926176684	0.785127516453736	0.035736884027583	1173537.0	RSP-4	CEMBA190423_10A_3	10	4	10	10A_190423	snmC-seq2	2523136	True	0.8060150799396143	10A	Isocortex	RSP	c14_c4_c2_c0_r0	L5 ET CTX Glut	35.849693	35.92974	20.393219	16.44039
10A_M_101	0.0078367057689759	0.7559300199986927	0.0258904936487248	1266127.0	RSP-4	CEMBA190423_10A_2	1	2	10	10A_190423	snmC-seq2	2741960	True	0.9618003765534158	10A	Isocortex	RSP	c24_c1_c0_c1_r1	L2/3 IT RSP Glut	22.055553	-22.042673	27.15911	-7.4703407
10A_M_1010	0.0081668035590113	0.7352507478287093	0.0320398277828866	1422610.0	RSP-4	CEMBA190423_10A_3	10	5	10	10A_190423	snmC-seq2	3102374	True	0.9770847556343726	10A	Isocortex	RSP	c30_c1_c1_c0_r1	L4 RSP-ACA Glut	35.93148	0.9648745	10.28579	-1.8025045
10A_M_1011	0.0073399898423401	0.7829437257442499	0.0278594919783502	1488450.0	RSP-4	CEMBA190423_10A_3	11	4	10	10A_190423	snmC-seq2	3612776	True	1.022305343364648	10A	Isocortex	RSP	c3_c0_c5_c1_r1	L6 IT CTX Glut	47.82216	16.792782	-51.830963	54.393612
10A_M_1012	0.0065024638590073	0.7538593355295229	0.0197918306588159	1546190.0	RSP-4	CEMBA190423_10A_3	11	5	10	10A_190423	snmC-seq2	3453570	True	1.061962644937341	10A	Isocortex	RSP	c24_c0_c0_c0_r2	L2/3 IT RSP Glut	13.38006	-20.510677	36.635887	-70.137665
10A_M_1013	0.006561927325293	0.7554178194625338	0.019905477815127	1412330.0	RSP-4	CEMBA190423_10A_4	10	4	10	10A_190423	snmC-seq2	3049934	True	1.008727885666126	10A	Isocortex	RSP	c24_c0_c0_c0_r2	L2/3 IT RSP Glut	14.096665	-20.180456	38.63613	-68.75724
10A_M_1014	0.0075959368206568	0.7722131741521019	0.0261561684243684	1240123.0	RSP-4	CEMBA190423_10A_4	10	5	10	10A_190423	snmC-seq2	2812402	True	0.8857325495853897	10A	Isocortex	RSP	c24_c1_c2_c1_r0	L2/3 IT CTX Glut	24.187935	-21.969442	24.342058	-9.423276
10A_M_1016	0.0074863627046359	0.7951101952380487	0.0256164977013798	1322953.0	RSP-4	CEMBA190423_10A_4	11	5	10	10A_190423	snmC-seq2	2934554	True	0.9448921870424468	10A	Isocortex	RSP	c2_c2_c0_c0_r1	L6 CT CTX Glut	10.369596	48.69581	18.842022	69.03932
10A_M_1018	0.0084465439419417	0.7715020149551791	0.0368265769406777	840723.0	RSP-4	CEMBA190423_10A_3	12	5	10	10A_190423	snmC-seq2	1695326	True	0.5774299541063234	10A	Isocortex	RSP	c14_c2_c0_c1_r0	L5 ET CTX Glut	38.448975	35.962124	13.7968025	15.02669
10A_M_1019	0.0061218895814346	0.7549387928865071	0.0179764743737173	925729.0	RSP-4	CEMBA190423_10A_3	13	4	10	10A_190423	snmC-seq2	1864366	True	0.6358142384410711	10A	Isocortex	RSP	c24_c0_c0_c0_r2	L2/3 IT RSP Glut	13.46828	-21.432877	40.633102	-66.6286
10A_M_102	0.0070728832161294	0.7599501215300609	0.0193397059501378	1330700.0	RSP-4	CEMBA190423_10A_2	1	3	10	10A_190423	snmC-seq2	2933956	True	1.0108525930492205	10A	Isocortex	RSP	c24_c0_c0_c0_r2	L2/3 IT RSP Glut	14.463254	-20.104753	39.6756	-67.04788
10A_M_1020	0.007353036506533	0.776378422280938	0.0236752274046742	886732.0	RSP-4	CEMBA190423_10A_3	13	5	10	10A_190423	snmC-seq2	1811930	True	0.6090301063068434	10A	Isocortex	RSP	c2_c2_c1_c3_r0	L6 CT CTX Glut	9.044951	49.838623	20.029991	72.51582
10A_M_1022	0.0089275728392555	0.8092560868685507	0.0358785183273761	666027.0	RSP-4	CEMBA190423_10A_4	12	5	10	10A_190423	snmC-seq2	1385242	True	0.4756961952989408	10A	Isocortex	RSP	c6_c8_c1_c2_r0	Sst Gaba	2.2827835	-42.941288	65.97159	1.1604154
10A_M_1024	0.0070212977457901	0.7587100388272008	0.0209797295026155	816172.0	RSP-4	CEMBA190423_10A_4	13	5	10	10A_190423	snmC-seq2	1659374	True	0.5829341980272978	10A	Isocortex	RSP	c24_c0_c0_c0_r2	L2/3 IT RSP Glut	13.597671	-21.524506	39.98356	-67.74631
10A_M_1025	0.008020284467683	0.8012679040679608	0.0332377802089935	1089080.0	RSP-4	CEMBA190423_10A_3	14	4	10	10A_190423	snmC-seq2	2314292	True	0.7480078627777694	10A	Isocortex	RSP	c28_c5_c1_c0_r0	L5 NP CTX Glut	11.238809	60.93985	42.202385	77.41604
10A_M_1027	0.0071175276969451	0.7838882519690749	0.0251116694770392	1404963.0	RSP-4	CEMBA190423_10A_3	15	4	10	10A_190423	snmC-seq2	2989496	True	0.96496434689081	10A	Isocortex	RSP	c3_c0_c2_c2_r2	L6 IT CTX Glut	43.748627	14.687806	-70.51867	39.31867
10A_M_1029	0.0069175379012582	0.7804936368515706	0.0236939238281685	1430191.0	RSP-4	CEMBA190423_10A_4	14	4	10	10A_190423	snmC-seq2	3043294	True	1.0214847404846763	10A	Isocortex	RSP	c2_c2_c2_c0_r4	L6 CT CTX Glut	6.9455276	47.893665	13.603878	77.18195
10A_M_1030	0.0078925628717873	0.7578488508307463	0.0284504997072953	1306518.0	RSP-4	CEMBA190423_10A_4	15	4	10	10A_190423	snmC-seq2	2864696	True	0.9331538236281436	10A	Isocortex	RSP	c11_c3_c2_c0_r0	Lamp5 Gaba	28.81951	-55.08484	49.39038	-20.47892
10A_M_1031	0.0082043147792557	0.7917279094147117	0.0301621688842281	1178157.0	RSP-4	CEMBA190423_10A_4	15	5	10	10A_190423	snmC-seq2	2548656	True	0.8414745984244095	10A	Isocortex	RSP	c30_c2_c0_c0_r0	L5 IT CTX Glut	42.315895	0.76723	-4.8419757	17.527887
10A_M_1034	0.0065205688004073	0.7607144480500672	0.0195310498688555	2063275.0	RSP-4	CEMBA190423_10A_3	17	4	10	10A_190423	snmC-seq2	4936646	True	1.417109783553827	10A	Isocortex	RSP	c11_c0_c2_c0_r0	Lamp5 Gaba	32.484455	-54.523487	40.020252	-22.983057
10A_M_1035	0.0066858909130506	0.7515284096193423	0.0201073764968746	2317936.0	RSP-4	CEMBA190423_10A_3	17	5	10	10A_190423	snmC-seq2	5633504	True	1.5920174398718658	10A	Isocortex	RSP	c24_c0_c0_c0_r2	L2/3 IT RSP Glut	13.639644	-20.152887	37.109016	-71.71746
10A_M_1037	0.0088772120932889	0.7404764128299525	0.03700051553113	1648724.0	RSP-4	CEMBA190423_10A_4	16	5	10	10A_190423	snmC-seq2	4118338	True	1.1775674768411053	10A	Isocortex	RSP	c30_c1_c0_c1_r2	L4 RSP-ACA Glut	35.772293	1.8510405	13.960024	-1.06045
10A_M_1038	0.0060627448094542	0.7420367169803014	0.0160291499373361	1727283.0	RSP-4	CEMBA190423_10A_4	17	4	10	10A_190423	snmC-seq2	4155542	True	1.2336766396925956	10A	Isocortex	RSP	c24_c2_c0_c0_r1	L2/3 IT RSP Glut	16.032139	-20.810656	36.70879	-62.591698
10A_M_1039	0.0085116094245278	0.8036378247700771	0.0337754033988369	1954993.0	RSP-4	CEMBA190423_10A_4	17	5	10	10A_190423	snmC-seq2	4729688	True	1.3963138610537744	10A	Isocortex	RSP	c30_c2_c1_c0_r1	L5 IT CTX Glut	42.65657	0.310392	-6.491381	16.04428
10A_M_1045	0.0062490489557789	0.750075667606313	0.0203694826420651	1384597.0	RSP-4	CEMBA190423_10A_3	18	6	10	10A_190423	snmC-seq2	3140592	True	0.9509764597444734	10A	Isocortex	RSP	c24_c0_c0_c0_r2	L2/3 IT RSP Glut	13.354598	-19.90459	40.394493	-71.90784
10A_M_1047	0.0063032369304263	0.7581957068241271	0.0185053129865481	1465354.0	RSP-4	CEMBA190423_10A_3	19	6	10	10A_190423	snmC-seq2	3476878	True	1.0064424227355708	10A	Isocortex	RSP	c24_c0_c0_c0_r2	L2/3 IT RSP Glut	13.744451	-20.502506	37.879795	-69.565125
10A_M_1048	0.007542431738451	0.7871565812816352	0.0277994194495963	1800270.0	RSP-4	CEMBA190423_10A_3	19	7	10	10A_190423	snmC-seq2	4192592	True	1.236471255668027	10A	Isocortex	RSP	c30_c0_c2_c0_r1	L5 IT CTX Glut	40.33158	-1.1931126	0.10023823	9.834805
10A_M_1049	0.0076485757419636	0.7650033186175823	0.0268657666743578	1658474.0	RSP-4	CEMBA190423_10A_4	18	6	10	10A_190423	snmC-seq2	3790320	True	1.184531215404504	10A	Isocortex	RSP	c2_c9_c0_c0_r1	L6 CT CTX Glut	7.856758	53.219055	28.5121	85.695816
10A_M_105	0.0077946098000876	0.7751156926665743	0.0317776152684786	2627727.0	RSP-4	CEMBA190423_10A_1	19	2	10	10A_190423	snmC-seq2	6850456	True	2.041561910503793	10A	Isocortex	RSP	c14_c2_c0_c0_r3	L5 ET CTX Glut	38.706833	35.727894	12.822772	14.229136
10A_M_1050	0.0077370380946185	0.7724159684475755	0.0269837683842286	1459950.0	RSP-4	CEMBA190423_10A_4	18	7	10	10A_190423	snmC-seq2	3480052	True	1.0427394990393613	10A	Isocortex	RSP	c2_c2_c2_c0_r4	L6 CT CTX Glut	7.18092	48.543262	13.797126	77.0455
10A_M_1051	0.0081615588264133	0.8002587447076609	0.0305335336488366	1271929.0	RSP-4	CEMBA190423_10A_4	19	6	10	10A_190423	snmC-seq2	2951292	True	0.9084493361235902	10A	Isocortex	RSP	c28_c5_c0_c1_r0	L5 NP CTX Glut	10.937154	60.706856	40.239304	77.11069
10A_M_1052	0.0081152198348375	0.7873511580342842	0.0298507419004596	1468932.0	RSP-4	CEMBA190423_10A_4	19	7	10	10A_190423	snmC-seq2	3415190	True	1.0491547092728428	10A	Isocortex	RSP	c30_c0_c2_c0_r1	L5 IT CTX Glut	40.178745	-1.5955646	0.8287053	10.643787
10A_M_1053	0.0071164912104145	0.7759005107036864	0.0251985467403418	1434772.0	RSP-4	CEMBA190423_10A_3	20	6	10	10A_190423	snmC-seq2	3591558	True	0.9854379267761648	10A	Isocortex	RSP	c3_c0_c2_c2_r2	L6 IT CTX Glut	43.642086	14.628114	-70.56025	39.177376
10A_M_1054	0.0065964257900941	0.756949558477907	0.0197515326328937	1256533.0	RSP-4	CEMBA190423_10A_3	20	7	10	10A_190423	snmC-seq2	3143000	True	0.8630188451167398	10A	Isocortex	RSP	c24_c0_c0_c0_r2	L2/3 IT RSP Glut	13.562314	-20.867037	36.837017	-69.248146
10A_M_1055	0.0065022925937388	0.7621290636184019	0.0189988360956137	1798148.0	RSP-4	CEMBA190423_10A_3	21	6	10	10A_190423	snmC-seq2	4609414	True	1.2350138120598306	10A	Isocortex	RSP	c24_c0_c0_c0_r2	L2/3 IT RSP Glut	13.999681	-20.630997	37.474754	-69.855545
10A_M_1056	0.0089483098310502	0.7642576250874701	0.0358852735407194	1768556.0	RSP-4	CEMBA190423_10A_3	21	7	10	10A_190423	snmC-seq2	4472496	True	1.2146892732974628	10A	Isocortex	RSP	c14_c2_c1_c0_r0	L5 ET CTX Glut	38.292965	35.718086	13.232751	16.570498
10A_M_1058	0.0076331087707848	0.7806231078975987	0.0278617848275303	1568140.0	RSP-4	CEMBA190423_10A_4	20	7	10	10A_190423	snmC-seq2	4014322	True	1.1200119990572168	10A	Isocortex	RSP	c2_c9_c0_c0_r1	L6 CT CTX Glut	7.782522	53.413845	29.18127	87.10234
10A_M_106	0.0062490818584194	0.7472174889684265	0.0163851112970286	2571718.0	RSP-4	CEMBA190423_10A_1	19	3	10	10A_190423	snmC-seq2	6694130	True	1.9980467960929704	10A	Isocortex	RSP	c24_c2_c0_c0_r1	L2/3 IT RSP Glut	15.679481	-19.954273	38.309982	-62.65702
10A_M_1060	0.0065350423593919	0.7520807886639568	0.0190041575349712	1687658.0	RSP-4	CEMBA190423_10A_4	21	7	10	10A_190423	snmC-seq2	4341012	True	1.2053752919413474	10A	Isocortex	RSP	c24_c0_c0_c0_r2	L2/3 IT RSP Glut	13.812048	-20.27692	37.88546	-69.08374
10A_M_1061	0.0046474810944558	0.7054783290194178	0.0068203954333726	1733291.0	RSP-4	CEMBA190423_10A_3	22	6	10	10A_190423	snmC-seq2	4143122	True	1.1904683737484325	10A	Isocortex	RSP	c15_c0_c1_c0_r0	Microglia NN	-26.551579	25.012943	59.186016	-57.458275
10A_M_1063	0.0050387136381593	0.7233460295590262	0.0075552274212315	2130771.0	RSP-4	CEMBA190423_10A_3	23	6	10	10A_190423	snmC-seq2	5086110	True	1.463467754231875	10A	Isocortex	RSP	c15_c0_c2_c0_r0	Microglia NN	-26.687128	25.245094	57.232666	-55.482155
10A_M_1064	0.0054416404679601	0.7396740396764564	0.0093913598295438	1993881.0	RSP-4	CEMBA190423_10A_3	23	7	10	10A_190423	snmC-seq2	4846224	True	1.369448218168731	10A	Isocortex	RSP	c15_c2_c0_c0_r0	ABC NN	-43.86412	42.97805	69.08253	-46.171967
10A_M_1065	0.0055029720133202	0.7208145591979536	0.0120923915117736	2144929.0	RSP-4	CEMBA190423_10A_4	22	6	10	10A_190423	snmC-seq2	5188986	True	1.5319717736463565	10A	Isocortex	RSP	c5_c0_c2_c1_r6	Oligo NN	-18.075691	46.1912	76.74087	-11.027344
10A_M_1066	0.0062989870073684	0.7215660894052951	0.0119086575327791	1959985.0	RSP-4	CEMBA190423_10A_4	22	7	10	10A_190423	snmC-seq2	4973148	True	1.3998792951982344	10A	Isocortex	RSP	c5_c0_c0_c2_r1	Oligo NN	-23.61732	44.319622	78.87696	-16.69306
10A_M_1067	0.006076475406477	0.7239833527693674	0.0129518098670322	2248064.0	RSP-4	CEMBA190423_10A_4	23	6	10	10A_190423	snmC-seq2	5497966	True	1.6056338430551884	10A	Isocortex	RSP	c5_c0_c0_c1_r2	Oligo NN	-16.580389	46.617382	76.28706	-11.15614
10A_M_1068	0.0057505118997396	0.7430009967774731	0.0105537675908982	2225954.0	RSP-4	CEMBA190423_10A_4	23	7	10	10A_190423	snmC-seq2	5422442	True	1.5898422266821892	10A	Isocortex	RSP	c10_c0_c1_c0_r3	Astro-TE NN	-36.24734	19.399504	48.4332	-35.113213
10A_M_1069	0.00676059682072	0.7323362664467016	0.0239317620524783	1216331.0	RSP-4	CEMBA190423_10A_3	2	6	10	10A_190423	snmC-seq2	2650748	True	0.8354070883133902	10A	Isocortex	RSP	c1_c0_c3_c0_r3	L2/3 IT CTX Glut	27.336668	-18.201471	19.32126	-13.661493
10A_M_1070	0.0079601610514034	0.7859776390456186	0.0297993121186085	1467873.0	RSP-4	CEMBA190423_10A_3	2	7	10	10A_190423	snmC-seq2	3240744	True	1.0081725360480338	10A	Isocortex	RSP	c30_c2_c1_c0_r1	L5 IT CTX Glut	40.636253	-0.6357106	-3.2135437	13.091716
10A_M_1071	0.0074025788311502	0.7720658617944172	0.0272817600771469	1553999.0	RSP-4	CEMBA190423_10A_3	3	6	10	10A_190423	snmC-seq2	3423288	True	1.0673260648885214	10A	Isocortex	RSP	c2_c9_c1_c0_r1	L6 CT CTX Glut	8.053694	52.782074	28.791248	83.92831
10A_M_1072	0.0088638344148399	0.8071511898924955	0.036739685586492	1522683.0	RSP-4	CEMBA190423_10A_3	3	7	10	10A_190423	snmC-seq2	3447316	True	1.045817439047675	10A	Isocortex	RSP	c6_c5_c1_c0_r1	Pvalb Gaba	14.133016	-38.086617	67.16485	45.498474
10A_M_1073	0.0075897457215781	0.782025213000869	0.0257388990694064	1495220.0	RSP-4	CEMBA190423_10A_4	2	6	10	10A_190423	snmC-seq2	3307332	True	1.067930376898958	10A	Isocortex	RSP	c2_c2_c0_c0_r1	L6 CT CTX Glut	9.490928	50.46294	21.326338	69.532875
10A_M_1074	0.0068038186471591	0.7491169733771933	0.0193621748359478	1269221.0	RSP-4	CEMBA190423_10A_4	2	7	10	10A_190423	snmC-seq2	2885076	True	0.906515202376956	10A	Isocortex	RSP	c24_c0_c0_c0_r2	L2/3 IT RSP Glut	13.977976	-20.05306	40.77641	-68.786385
10A_M_1075	0.0082796651282028	0.8031817645565729	0.0315551908467602	1293583.0	RSP-4	CEMBA190423_10A_4	3	6	10	10A_190423	snmC-seq2	2845596	True	0.9239152638007012	10A	Isocortex	RSP	c28_c5_c0_c1_r0	L5 NP CTX Glut	11.148587	60.75614	40.696144	77.281456
10A_M_1076	0.0091770097298792	0.7619550362437671	0.0351914972220626	1292324.0	RSP-4	CEMBA190423_10A_4	3	7	10	10A_190423	snmC-seq2	2893308	True	0.9230160487390277	10A	Isocortex	RSP	c14_c2_c0_c0_r3	L5 ET CTX Glut	38.60262	35.421646	11.241871	14.565183
10A_M_1077	0.0052070363574175	0.7262439056784412	0.0123060634598528	973114.0	RSP-4	CEMBA190423_10A_3	4	6	10	10A_190423	snmC-seq2	2032702	True	0.6683594624629285	10A	Isocortex	RSP	c24_c2_c1_c0_r2	L2/3 IT RSP Glut	16.825647	-20.1532	37.857433	-58.64549
10A_M_1079	0.0094642615732246	0.8134156782244842	0.0431318800409921	1203562.0	RSP-4	CEMBA190423_10A_3	5	6	10	10A_190423	snmC-seq2	2548436	True	0.8266370141225049	10A	Isocortex	RSP	c6_c2_c2_c0_r0	Pvalb Gaba	17.1592	-42.67873	65.75614	32.577923
10A_M_1080	0.006622839397668	0.7594529214320955	0.0211314629724467	1230711.0	RSP-4	CEMBA190423_10A_3	5	7	10	10A_190423	snmC-seq2	2616992	True	0.845283638306728	10A	Isocortex	RSP	c24_c0_c0_c0_r2	L2/3 IT RSP Glut	13.144757	-20.49464	40.704227	-69.747986
10A_M_1081	0.0082717248170305	0.7932183933076782	0.0320897334954758	1184321.0	RSP-4	CEMBA190423_10A_4	4	6	10	10A_190423	snmC-seq2	2499360	True	0.8458771096556699	10A	Isocortex	RSP	c30_c0_c2_c0_r1	L5 IT CTX Glut	40.245926	-1.1161197	1.1143469	12.355431
10A_M_1082	0.0084454129408945	0.7806185528356978	0.0303052975266905	970760.0	RSP-4	CEMBA190423_10A_4	4	7	10	10A_190423	snmC-seq2	2108800	True	0.693345522851776	10A	Isocortex	RSP	c3_c0_c5_c0_r1	L6 IT CTX Glut	48.12101	16.97156	-40.958317	45.340977
10A_M_1084	0.0095833719997872	0.7504528707781091	0.0374218198004641	1112610.0	RSP-4	CEMBA190423_10A_4	5	7	10	10A_190423	snmC-seq2	2371064	True	0.7946589910792723	10A	Isocortex	RSP	c30_c1_c1_c0_r1	L4 RSP-ACA Glut	35.981976	0.9046851	9.5887	-1.238303
10A_M_1085	0.0059635867687007	0.7617832112797402	0.0200473424162257	866671.0	RSP-4	CEMBA190423_10A_3	6	6	10	10A_190423	snmC-seq2	1791540	True	0.5952517009232308	10A	Isocortex	RSP	c24_c0_c0_c0_r2	L2/3 IT RSP Glut	13.209266	-21.239542	38.952736	-70.12358
10A_M_1088	0.0061518032110564	0.7576272096139772	0.0173988614404194	1079685.0	RSP-4	CEMBA190423_10A_3	7	7	10	10A_190423	snmC-seq2	2283438	True	0.7415551376604252	10A	Isocortex	RSP	c24_c0_c0_c0_r2	L2/3 IT RSP Glut	14.179838	-21.193594	40.103043	-66.59161
10A_M_109	0.0077770049815104	0.7582170707599047	0.0262911823477258	2333030.0	RSP-4	CEMBA190423_10A_2	19	2	10	10A_190423	snmC-seq2	6066662	True	1.7722622868878206	10A	Isocortex	RSP	c1_c0_c3_c0_r3	L2/3 IT CTX Glut	26.513416	-18.412683	15.954548	-10.130105
10A_M_1090	0.0080550668807563	0.8080902695732243	0.0315585037744225	866081.0	RSP-4	CEMBA190423_10A_4	6	7	10	10A_190423	snmC-seq2	1846862	True	0.6185806829463399	10A	Isocortex	RSP	c28_c5_c0_c0_r0	L5 NP CTX Glut	11.101322	60.805874	40.80071	77.54954
10A_M_1092	0.0080271106317389	0.8172976983792081	0.0316462065782034	984483.0	RSP-4	CEMBA190423_10A_4	7	7	10	10A_190423	snmC-seq2	2091388	True	0.7031468956010599	10A	Isocortex	RSP	c6_c1_c1_c1_r0	Sst Gaba	5.2777305	-38.330574	57.99378	12.824872
10A_M_1096	0.0104387091581626	0.8090483184848957	0.0485569904761509	1348109.0	RSP-4	CEMBA190423_10A_3	9	7	10	10A_190423	snmC-seq2	3040770	True	0.9259155726681932	10A	Isocortex	RSP	c6_c5_c0_c2_r0	Pvalb Gaba	13.50144	-37.167145	68.32913	49.746727
10A_M_1098	0.0066682400908481	0.7487054709934277	0.0191843968701391	1341881.0	RSP-4	CEMBA190423_10A_4	9	6	10	10A_190423	snmC-seq2	3070452	True	0.9584111248401912	10A	Isocortex	RSP	c24_c0_c0_c0_r2	L2/3 IT RSP Glut	13.684692	-20.242325	39.594074	-67.31154
10A_M_1099	0.0070475009642354	0.7612414821632163	0.0198011448253267	1437426.0	RSP-4	CEMBA190423_10A_4	9	7	10	10A_190423	snmC-seq2	3184760	True	1.026652191613516	10A	Isocortex	RSP	c24_c0_c0_c0_r2	L2/3 IT RSP Glut	13.879963	-20.616446	39.485905	-67.23165
10A_M_11	0.0069022644858029	0.7856959445036872	0.025269394407802	2044762.0	RSP-4	CEMBA190423_10A_1	19	1	10	10A_190423	snmC-seq2	4860316	True	1.588638475475404	10A	Isocortex	RSP	c2_c2_c0_c0_r1	L6 CT CTX Glut	8.717224	49.28737	20.59354	70.903465
10A_M_110	0.0078903458766644	0.7438007178558036	0.0253905277892619	2325674.0	RSP-4	CEMBA190423_10A_2	19	3	10	10A_190423	snmC-seq2	6123248	True	1.766674377009959	10A	Isocortex	RSP	c1_c0_c3_c0_r3	L2/3 IT CTX Glut	27.317802	-18.269205	18.762184	-13.824345
10A_M_1100	0.0083997244168254	0.7410873423277293	0.0358114314436977	1165895.0	RSP-4	CEMBA190423_10A_3	10	6	10	10A_190423	snmC-seq2	2510540	True	0.8007663598388433	10A	Isocortex	RSP	c30_c1_c0_c0_r1	L4 RSP-ACA Glut	35.64334	1.683013	12.442361	-0.66150963
10A_M_1101	0.0056999091169228	0.7368712584972097	0.0148344485367437	1389144.0	RSP-4	CEMBA190423_10A_3	10	7	10	10A_190423	snmC-seq2	2947186	True	0.9540994550726868	10A	Isocortex	RSP	c24_c2_c0_c0_r1	L2/3 IT RSP Glut	16.472158	-20.435286	37.72874	-60.644894
10A_M_1104	0.0079317572978885	0.7839887111612098	0.0301878710046568	1524638.0	RSP-4	CEMBA190423_10A_4	10	6	10	10A_190423	snmC-seq2	3322166	True	1.088941583161323	10A	Isocortex	RSP	c30_c0_c2_c0_r1	L5 IT CTX Glut	40.20221	-1.4911833	0.61345136	11.776674
10A_M_1105	0.0071560092777556	0.7548312737418924	0.0239892003277398	1244819.0	RSP-4	CEMBA190423_10A_4	10	7	10	10A_190423	snmC-seq2	2794290	True	0.889086571769361	10A	Isocortex	RSP	c2_c2_c1_c2_r2	L6 CT CTX Glut	8.845742	51.31481	26.230078	70.07263
10A_M_1108	0.0066686341627482	0.7858720586931924	0.027367151883926	776906.0	RSP-4	CEMBA190423_10A_3	12	6	10	10A_190423	snmC-seq2	1527728	True	0.5335988142645405	10A	Isocortex	RSP	c11_c1_c2_c0_r0	Vip Gaba	17.391356	-59.85969	47.78228	1.4838145
10A_M_1109	0.0061969805288015	0.7513558536276986	0.0178910936359985	822118.0	RSP-4	CEMBA190423_10A_3	12	7	10	10A_190423	snmC-seq2	1637960	True	0.5646515665801725	10A	Isocortex	RSP	c24_c0_c0_c0_r2	L2/3 IT RSP Glut	14.512946	-21.397543	40.925964	-67.84604
10A_M_111	0.0080364755610113	0.7854693672418358	0.0329888728466043	655364.0	RSP-4	CEMBA190423_10A_1	20	2	10	10A_190423	snmC-seq2	1829256	True	0.509172444441682	10A	Isocortex	RSP	c6_c5_c1_c0_r1	Pvalb Gaba	14.386165	-38.259125	71.02759	43.745056
10A_M_1113	0.0079177134704258	0.7615120719471697	0.0286460973256165	736080.0	RSP-4	CEMBA190423_10A_4	12	7	10	10A_190423	snmC-seq2	1481080	True	0.5257301212047625	10A	Isocortex	RSP	c24_c1_c2_c1_r0	L2/3 IT CTX Glut	24.01182	-20.989737	23.939013	-8.1197605
10A_M_1114	0.0073437876834728	0.7358626596747657	0.0239238035448579	883117.0	RSP-4	CEMBA190423_10A_4	13	6	10	10A_190423	snmC-seq2	1777364	True	0.630748298347987	10A	Isocortex	RSP	c1_c0_c3_c0_r3	L2/3 IT CTX Glut	27.292578	-18.556065	19.362843	-14.2463665
10A_M_1115	0.0083590228246431	0.8102007731637362	0.0420962661057642	583434.0	RSP-4	CEMBA190423_10A_4	13	7	10	10A_190423	snmC-seq2	1208738	True	0.4167058302561942	10A	Isocortex	RSP	c6_c5_c1_c0_r1	Pvalb Gaba	13.676579	-38.351818	67.05334	48.00357
10A_M_1117	0.0077243805010402	0.7704216189394111	0.0284052185755707	1892653.0	RSP-4	CEMBA190423_10A_3	14	7	10	10A_190423	snmC-seq2	4683364	True	1.2999222513588842	10A	Isocortex	RSP	c2_c2_c2_c0_r4	L6 CT CTX Glut	7.298825	48.81565	22.753386	74.34859
10A_M_1118	0.0063455489550365	0.7513946376189794	0.0194421965664412	1823402.0	RSP-4	CEMBA190423_10A_3	15	6	10	10A_190423	snmC-seq2	4338838	True	1.25235890201336	10A	Isocortex	RSP	c24_c0_c0_c0_r2	L2/3 IT RSP Glut	13.371554	-19.888035	39.305695	-72.55517
10A_M_1119	0.0073320980778567	0.7746011937731602	0.0256824653623718	1927035.0	RSP-4	CEMBA190423_10A_3	15	7	10	10A_190423	snmC-seq2	4605540	True	1.323536684034193	10A	Isocortex	RSP	c1_c0_c3_c2_r0	L2/3 IT CTX Glut	36.55978	-20.714264	8.240116	-16.131128
10A_M_1120	0.0082158695460998	0.7807873096345382	0.0313132246088093	1831529.0	RSP-4	CEMBA190423_10A_4	14	6	10	10A_190423	snmC-seq2	4337138	True	1.308132218182857	10A	Isocortex	RSP	c30_c4_c0_c0_r1	L5 IT CTX Glut	40.48539	-4.0494614	1.8094131	3.2090564
10A_M_1121	0.0078429860443491	0.7591577768392146	0.0290860214972192	1541244.0	RSP-4	CEMBA190423_10A_4	14	7	10	10A_190423	snmC-seq2	3767916	True	1.1008020798365843	10A	Isocortex	RSP	c2_c9_c0_c0_r1	L6 CT CTX Glut	7.8274446	53.29089	28.413593	85.81237
10A_M_1122	0.0083599160662669	0.8189554373937218	0.0319981383916455	1702455.0	RSP-4	CEMBA190423_10A_4	15	6	10	10A_190423	snmC-seq2	3992590	True	1.2159437472769996	10A	Isocortex	RSP	c28_c3_c2_c2_r0	L5 NP CTX Glut	6.383958	61.111362	47.538483	59.362743
10A_M_1123	0.0087627342333322	0.8129225246784325	0.0331600504540484	1043004.0	RSP-4	CEMBA190423_10A_4	15	7	10	10A_190423	snmC-seq2	2508512	True	0.7449443258029727	10A	Isocortex	RSP	c28_c5_c3_c3_r0	L5 NP CTX Glut	7.2260227	61.183353	41.479626	72.583565
10A_M_1124	0.0064396497745133	0.7528361134556439	0.0204826020154274	1279460.0	RSP-4	CEMBA190423_10A_3	16	6	10	10A_190423	snmC-seq2	3043592	True	0.8787656922445044	10A	Isocortex	RSP	c24_c0_c0_c0_r2	L2/3 IT RSP Glut	13.194823	-21.033384	33.563778	-71.99942
10A_M_1125	0.0081415182436796	0.7928747357190218	0.0317928040826132	1723860.0	RSP-4	CEMBA190423_10A_3	16	7	10	10A_190423	snmC-seq2	4004562	True	1.1839909229148322	10A	Isocortex	RSP	c30_c0_c2_c0_r1	L5 IT CTX Glut	40.32994	-0.99237615	0.42926228	11.287233
10A_M_1126	0.0091778414115924	0.7300218880876115	0.0381475998863853	2218386.0	RSP-4	CEMBA190423_10A_3	17	6	10	10A_190423	snmC-seq2	5146582	True	1.5236439661697256	10A	Isocortex	RSP	c30_c1_c1_c0_r1	L4 RSP-ACA Glut	35.657803	1.3057544	12.765454	-2.895092
10A_M_1127	0.0092415349113725	0.8111917493686132	0.0391162852523787	1809634.0	RSP-4	CEMBA190423_10A_3	17	7	10	10A_190423	snmC-seq2	4256570	True	1.242902689196373	10A	Isocortex	RSP	c6_c2_c1_c1_r0	Pvalb Gaba	17.195745	-41.57941	66.48054	36.718315
10A_M_1128	0.0073149614139577	0.7598057066457898	0.0234997912339602	1743763.0	RSP-4	CEMBA190423_10A_4	16	6	10	10A_190423	snmC-seq2	4054734	True	1.2454471434387298	10A	Isocortex	RSP	c1_c0_c3_c1_r3	L2/3 IT CTX Glut	25.966127	-20.6498	9.802912	-12.322903
10A_M_1129	0.006721196594291	0.7495156792679198	0.0181703459235132	1606550.0	RSP-4	CEMBA190423_10A_4	16	7	10	10A_190423	snmC-seq2	3885958	True	1.147445557849026	10A	Isocortex	RSP	c24_c0_c0_c0_r2	L2/3 IT RSP Glut	14.679607	-20.251822	38.493187	-65.42032
10A_M_1130	0.0074337493912234	0.7783221412209419	0.0239552546868365	1695882.0	RSP-4	CEMBA190423_10A_4	17	6	10	10A_190423	snmC-seq2	3970444	True	1.2112491161408747	10A	Isocortex	RSP	c2_c2_c0_c0_r1	L6 CT CTX Glut	10.189762	50.205578	19.96736	68.077614
10A_M_1131	0.0079747630253262	0.7717323229701908	0.0268246687224154	1606897.0	RSP-4	CEMBA190423_10A_4	17	7	10	10A_190423	snmC-seq2	3760156	True	1.1476933955189237	10A	Isocortex	RSP	c24_c1_c0_c0_r2	L2/3 IT RSP Glut	21.431181	-22.365192	30.38291	-6.287056
10A_M_1132	0.0055887548885761	0.7353452494776579	0.0164402368406495	1083954.0	RSP-4	CEMBA190423_10A_3	0	8	10	10A_190423	snmC-seq2	2284528	True	0.7444871955131067	10A	Isocortex	RSP	c24_c0_c0_c0_r2	L2/3 IT RSP Glut	14.03554	-20.246704	38.909176	-71.71961
10A_M_1133	0.0074492510828204	0.7766025169807992	0.0283125821183452	1256472.0	RSP-4	CEMBA190423_10A_3	0	9	10	10A_190423	snmC-seq2	2648074	True	0.862976948764195	10A	Isocortex	RSP	c2_c9_c0_c1_r0	L6 CT CTX Glut	7.999049	52.91493	29.523422	84.92713
10A_M_1134	0.0075073122483601	0.7939598807867639	0.0271909411579167	1367647.0	RSP-4	CEMBA190423_10A_3	1	8	10	10A_190423	snmC-seq2	2913150	True	0.9393347683406434	10A	Isocortex	RSP	c3_c0_c2_c2_r2	L6 IT CTX Glut	44.551956	14.099946	-67.79991	37.527924
10A_M_1135	0.0070507022787304	0.7727311550585664	0.0241900994632773	1393668.0	RSP-4	CEMBA190423_10A_3	1	9	10	10A_190423	snmC-seq2	3020924	True	0.9572066534155144	10A	Isocortex	RSP	c2_c2_c0_c0_r1	L6 CT CTX Glut	9.587007	50.389664	21.466482	69.442276
10A_M_1136	0.0075232961301259	0.7747427341109331	0.0251854338075722	1340459.0	RSP-4	CEMBA190423_10A_4	0	8	10	10A_190423	snmC-seq2	2885582	True	0.9573954903543292	10A	Isocortex	RSP	c1_c0_c3_c2_r0	L2/3 IT CTX Glut	26.587921	-21.500671	9.676299	-15.411373
10A_M_1138	0.0092916345272227	0.7351213243057032	0.0377618417585397	1272761.0	RSP-4	CEMBA190423_10A_4	1	8	10	10A_190423	snmC-seq2	2721272	True	0.909043575147667	10A	Isocortex	RSP	c30_c1_c1_c0_r1	L4 RSP-ACA Glut	35.605694	1.5613308	14.092734	-2.8990314
10A_M_114	0.0073434304280814	0.7698072063848223	0.0236134762058679	2748532.0	RSP-4	CEMBA190423_10A_1	21	3	10	10A_190423	snmC-seq2	7560768	True	2.135419029831033	10A	Isocortex	RSP	c24_c0_c0_c0_r2	L2/3 IT RSP Glut	13.255745	-20.031273	39.765526	-72.299164
10A_M_1140	0.0070329859035354	0.7732403047543271	0.0251858555129472	1406780.0	RSP-4	CEMBA190423_10A_3	18	8	10	10A_190423	snmC-seq2	3191432	True	0.9662123087362824	10A	Isocortex	RSP	c3_c0_c2_c2_r2	L6 IT CTX Glut	45.062813	12.042938	-67.991135	37.39151
10A_M_1141	0.007708411938923	0.7571284955827727	0.0272737754518413	1717986.0	RSP-4	CEMBA190423_10A_3	18	9	10	10A_190423	snmC-seq2	3948056	True	1.1799565102124077	10A	Isocortex	RSP	c24_c1_c0_c1_r1	L2/3 IT RSP Glut	21.671074	-22.068747	28.299206	-6.289285
10A_M_1142	0.0069524447933446	0.7740382885815754	0.0242604717020341	1799345.0	RSP-4	CEMBA190423_10A_3	19	8	10	10A_190423	snmC-seq2	4155592	True	1.2358359421253402	10A	Isocortex	RSP	c2_c2_c0_c0_r1	L6 CT CTX Glut	10.186815	50.439198	21.286602	66.95986
10A_M_1143	0.008198063770239	0.7920168097811185	0.0284888483923336	1894180.0	RSP-4	CEMBA190423_10A_3	19	9	10	10A_190423	snmC-seq2	4408836	True	1.3009710338234062	10A	Isocortex	RSP	c3_c0_c2_c1_r3	L6 IT CTX Glut	46.007175	15.089188	-61.98113	39.784904
10A_M_1144	0.0088735729982941	0.7712180427665105	0.0363270187005763	1814540.0	RSP-4	CEMBA190423_10A_4	18	8	10	10A_190423	snmC-seq2	4164346	True	1.2959981715722335	10A	Isocortex	RSP	c14_c2_c0_c0_r3	L5 ET CTX Glut	38.624317	35.816437	12.891146	14.449108
10A_M_1145	0.0064857262739125	0.740640756867837	0.0170571441535874	1464552.0	RSP-4	CEMBA190423_10A_4	18	9	10	10A_190423	snmC-seq2	3531340	True	1.0460263836412853	10A	Isocortex	RSP	c24_c0_c0_c0_r2	L2/3 IT RSP Glut	15.30484	-19.943295	39.21791	-64.34729
10A_M_1146	0.008510553108098	0.7973456295012686	0.0329288120271067	1543168.0	RSP-4	CEMBA190423_10A_4	19	8	10	10A_190423	snmC-seq2	3567348	True	1.1021762575797616	10A	Isocortex	RSP	c28_c5_c0_c0_r0	L5 NP CTX Glut	11.281634	60.75077	40.848625	77.43077
10A_M_1147	0.0069660295835813	0.7564850268982379	0.0205340144711663	1600997.0	RSP-4	CEMBA190423_10A_4	19	9	10	10A_190423	snmC-seq2	3761240	True	1.143479440901072	10A	Isocortex	RSP	c24_c0_c0_c0_r2	L2/3 IT RSP Glut	13.383371	-19.915117	40.387814	-71.447586
10A_M_1148	0.0078543396844078	0.7359173139326737	0.0320153518549784	1454336.0	RSP-4	CEMBA190423_10A_3	20	8	10	10A_190423	snmC-seq2	3293704	True	0.9988749799103556	10A	Isocortex	RSP	c30_c1_c1_c0_r1	L4 RSP-ACA Glut	36.25102	1.3956802	12.276416	-1.1273475
10A_M_1149	0.007704928190608	0.7696374541261255	0.0284268458329136	1715704.0	RSP-4	CEMBA190423_10A_3	20	9	10	10A_190423	snmC-seq2	3941966	True	1.1783891745319628	10A	Isocortex	RSP	c2_c9_c0_c0_r1	L6 CT CTX Glut	7.821555	53.303825	28.742126	86.293236
10A_M_115	0.0057201058444782	0.7363521340743551	0.0090162850531595	561730.0	RSP-4	CEMBA190423_10A_2	20	2	10	10A_190423	snmC-seq2	1576958	True	0.4267124273641982	10A	Isocortex	RSP	c15_c0_c1_c0_r0	Microglia NN	-25.064016	26.123608	57.76517	-58.384514
10A_M_1150	0.0072381750901773	0.7695967236555249	0.0252052191653	1748130.0	RSP-4	CEMBA190423_10A_3	21	8	10	10A_190423	snmC-seq2	3965654	True	1.200660176624033	10A	Isocortex	RSP	c1_c0_c3_c2_r0	L2/3 IT CTX Glut	26.270794	-21.126055	10.089399	-12.948908
10A_M_1151	0.0084740542693194	0.8052241998304536	0.0325966262646747	1882802.0	RSP-4	CEMBA190423_10A_3	21	9	10	10A_190423	snmC-seq2	4379328	True	1.2931563338356318	10A	Isocortex	RSP	c3_c4_c1_c0_r1	L5 IT CTX Glut	45.1015	-0.85926545	-12.951245	13.564915
10A_M_1152	0.007453017453861	0.7753631127197954	0.025975130531683	1741307.0	RSP-4	CEMBA190423_10A_4	20	8	10	10A_190423	snmC-seq2	4027220	True	1.2436929955503495	10A	Isocortex	RSP	c1_c0_c2_c1_r3	L2/3 IT CTX Glut	37.867546	-21.229685	2.669551	-37.16418
10A_M_1153	0.0091529102644656	0.8018447039951877	0.0378244473203919	1503961.0	RSP-4	CEMBA190423_10A_4	20	9	10	10A_190423	snmC-seq2	3566738	True	1.0741734577997444	10A	Isocortex	RSP	c6_c8_c2_c1_r0	Sst Gaba	4.0471563	-42.500584	71.05907	9.722414
10A_M_1155	0.0111175247038824	0.8023821716612356	0.0511073099274865	1766840.0	RSP-4	CEMBA190423_10A_4	21	9	10	10A_190423	snmC-seq2	4094008	True	1.261929419831299	10A	Isocortex	RSP	c6_c2_c0_c1_r0	Pvalb Gaba	15.609705	-43.768803	69.60228	30.973423
10A_M_1156	0.0052850187621841	0.7267151162306039	0.0125005150790508	2148731.0	RSP-4	CEMBA190423_10A_3	22	8	10	10A_190423	snmC-seq2	5588506	True	1.475803139341774	10A	Isocortex	RSP	c5_c0_c2_c1_r6	Oligo NN	-16.712465	46.393764	76.44435	-11.174937
10A_M_1157	0.0056972757697326	0.7199101349423785	0.0128468269976035	2365416.0	RSP-4	CEMBA190423_10A_3	22	9	10	10A_190423	snmC-seq2	6203270	True	1.624627912311621	10A	Isocortex	RSP	c5_c0_c2_c1_r6	Oligo NN	-17.046824	47.016636	76.0504	-10.565866
10A_M_1159	0.0057990433892329	0.7347186814602845	0.0128943678507086	2409173.0	RSP-4	CEMBA190423_10A_3	23	9	10	10A_190423	snmC-seq2	6421712	True	1.6546813335952428	10A	Isocortex	RSP	c5_c0_c0_c0_r7	Oligo NN	-12.738064	46.985523	83.738434	-11.24986
10A_M_116	0.0078739412482079	0.7917876174651037	0.0272009992514665	2308626.0	RSP-4	CEMBA190423_10A_2	20	3	10	10A_190423	snmC-seq2	6543748	True	1.753724038837341	10A	Isocortex	RSP	c3_c0_c2_c2_r2	L6 IT CTX Glut	44.150265	14.340357	-69.30171	37.87383
10A_M_1160	0.0059914136441789	0.7425638413451224	0.0137734231827903	2409638.0	RSP-4	CEMBA190423_10A_4	22	8	10	10A_190423	snmC-seq2	6305624	True	1.7210347758390412	10A	Isocortex	RSP	c5_c0_c2_c0_r10	Oligo NN	-8.451838	51.631645	88.63714	-4.3521647
10A_M_1161	0.006569721328022	0.7256520598053339	0.0128349931075277	1966274.0	RSP-4	CEMBA190423_10A_4	22	9	10	10A_190423	snmC-seq2	5586886	True	1.4043710851290256	10A	Isocortex	RSP	c5_c0_c0_c2_r1	Oligo NN	-17.449142	45.61405	78.84632	-15.120132
10A_M_1163	0.0056404036949106	0.72630305625777	0.0091659101611615	2320174.0	RSP-4	CEMBA190423_10A_4	23	9	10	10A_190423	snmC-seq2	6186532	True	1.6571369392404882	10A	Isocortex	RSP	c15_c2_c0_c0_r0	ABC NN	-43.40389	41.69151	69.59483	-45.201454
10A_M_1164	0.0077647276568318	0.7822199748985044	0.0318960024520066	1035942.0	RSP-4	CEMBA190423_10A_3	2	8	10	10A_190423	snmC-seq2	2263752	True	0.7115113319331252	10A	Isocortex	RSP	c30_c0_c2_c0_r1	L5 IT CTX Glut	40.139866	-1.2975389	0.1538371	11.778128
10A_M_1165	0.0064601273577956	0.7520669450044186	0.018712527999908	1318328.0	RSP-4	CEMBA190423_10A_3	2	9	10	10A_190423	snmC-seq2	2806968	True	0.9054612238954816	10A	Isocortex	RSP	c24_c0_c0_c0_r2	L2/3 IT RSP Glut	13.667421	-21.14214	36.441658	-69.52015
10A_M_1166	0.0073947930306743	0.7782903522880225	0.0259258664594198	1397738.0	RSP-4	CEMBA190423_10A_3	3	8	10	10A_190423	snmC-seq2	3106396	True	0.9600020330033366	10A	Isocortex	RSP	c3_c0_c2_c2_r2	L6 IT CTX Glut	44.44493	14.445656	-68.133514	37.936558
10A_M_1167	0.0070934532201856	0.7578311269556529	0.0230976589233778	1287405.0	RSP-4	CEMBA190423_10A_3	3	9	10	10A_190423	snmC-seq2	2818056	True	0.884222520457096	10A	Isocortex	RSP	c24_c1_c0_c1_r1	L2/3 IT RSP Glut	21.93259	-22.684727	28.939936	-9.005467
10A_M_1168	0.0089352274072618	0.7922068214191287	0.0363557069617534	1324144.0	RSP-4	CEMBA190423_10A_4	2	8	10	10A_190423	snmC-seq2	2822498	True	0.9457428344915756	10A	Isocortex	RSP	c11_c5_c0_c0_r0	Lamp5 Gaba	25.79951	-54.996643	53.294376	-16.744576
10A_M_1169	0.0079625339655578	0.7753091877459147	0.0273132602355925	1024534.0	RSP-4	CEMBA190423_10A_4	2	9	10	10A_190423	snmC-seq2	2281572	True	0.7317525051603089	10A	Isocortex	RSP	c30_c0_c1_c0_r1	L5 IT CTX Glut	40.18362	-1.8980281	1.2746587	10.458017
10A_M_117	0.0085666516066022	0.7880831529433387	0.0318710438709435	2559087.0	RSP-4	CEMBA190423_10A_2	21	2	10	10A_190423	snmC-seq2	7078744	True	1.9439841660694	10A	Isocortex	RSP	c30_c0_c1_c0_r1	L5 IT CTX Glut	40.370453	-1.9785255	1.4349487	8.627898
10A_M_1170	0.0070731941497857	0.7555631498495885	0.0209387406036396	1239467.0	RSP-4	CEMBA190423_10A_4	3	8	10	10A_190423	snmC-seq2	2673066	True	0.8852640149702523	10A	Isocortex	RSP	c24_c0_c0_c0_r2	L2/3 IT RSP Glut	13.775643	-20.363752	39.75708	-68.82604
10A_M_1171	0.0071620132238043	0.7530712351729177	0.0188065160679388	1197317.0	RSP-4	CEMBA190423_10A_4	3	9	10	10A_190423	snmC-seq2	2625550	True	0.855159237488483	10A	Isocortex	RSP	c24_c0_c0_c0_r2	L2/3 IT RSP Glut	14.685385	-21.30943	40.917328	-67.59554
10A_M_1172	0.0066133541588414	0.7348463778804147	0.0227675140622063	1144266.0	RSP-4	CEMBA190423_10A_3	4	8	10	10A_190423	snmC-seq2	2432826	True	0.7859110121471949	10A	Isocortex	RSP	c1_c0_c3_c0_r3	L2/3 IT CTX Glut	27.449675	-18.168226	18.886362	-14.661192
10A_M_1174	0.0059621081742997	0.7425150718462445	0.0158572152812183	1463135.0	RSP-4	CEMBA190423_10A_3	5	8	10	10A_190423	snmC-seq2	3165396	True	1.0049183570585738	10A	Isocortex	RSP	c24_c0_c0_c0_r2	L2/3 IT RSP Glut	15.706876	-19.847694	39.175835	-63.765884
10A_M_1177	0.0082447932379419	0.7623539989724268	0.0296231208125087	1053928.0	RSP-4	CEMBA190423_10A_4	4	9	10	10A_190423	snmC-seq2	2333712	True	0.752746569912364	10A	Isocortex	RSP	c2_c9_c0_c1_r0	L6 CT CTX Glut	7.970571	52.989464	29.778177	84.98033
10A_M_1179	0.0083563893816957	0.7766170609528685	0.0293555072965453	1263328.0	RSP-4	CEMBA190423_10A_4	5	9	10	10A_190423	snmC-seq2	2950856	True	0.9023062473662784	10A	Isocortex	RSP	c2_c9_c0_c0_r1	L6 CT CTX Glut	7.9066043	53.101635	29.143904	85.86759
10A_M_118	0.0080781413167019	0.7938813956982537	0.0292985906812006	2523242.0	RSP-4	CEMBA190423_10A_2	21	3	10	10A_190423	snmC-seq2	7040476	True	1.9167548798306917	10A	Isocortex	RSP	c30_c0_c2_c0_r1	L5 IT CTX Glut	40.251553	-1.4461726	0.75077516	10.430583
10A_M_1180	0.0052882874245071	0.7597595792871671	0.0200553721918117	1151193.0	RSP-4	CEMBA190423_10A_3	6	8	10	10A_190423	snmC-seq2	2513458	True	0.7906686520501053	10A	Isocortex	RSP	c2_c2_c0_c0_r1	L6 CT CTX Glut	10.063623	50.31711	20.500082	67.0195
10A_M_1181	0.0066612052859448	0.7809088758534232	0.0239544265174499	1451309.0	RSP-4	CEMBA190423_10A_3	6	9	10	10A_190423	snmC-seq2	3191532	True	0.9967959592685034	10A	Isocortex	RSP	c1_c3_c0_c1_r4	L4/5 IT CTX Glut	44.235104	-17.567818	-26.11625	-30.093786
10A_M_1182	0.0084807681386555	0.7982924579394696	0.0358928894511612	1367998.0	RSP-4	CEMBA190423_10A_3	7	8	10	10A_190423	snmC-seq2	3001432	True	0.9395758440741386	10A	Isocortex	RSP	c11_c5_c0_c0_r0	Lamp5 Gaba	25.41721	-54.771576	54.67327	-16.53973
10A_M_1183	0.00562311806003	0.7306089408172562	0.0130980872950931	1494102.0	RSP-4	CEMBA190423_10A_3	7	9	10	10A_190423	snmC-seq2	3356696	True	1.0261872808168278	10A	Isocortex	RSP	c24_c2_c1_c0_r2	L2/3 IT RSP Glut	16.763224	-20.158981	37.846123	-59.75782
10A_M_1184	0.0078495460052953	0.7894662534026329	0.0297085502294921	1389594.0	RSP-4	CEMBA190423_10A_4	6	8	10	10A_190423	snmC-seq2	3137434	True	0.992489161565877	10A	Isocortex	RSP	c30_c0_c1_c0_r1	L5 IT CTX Glut	40.340343	-1.3079301	0.27631482	9.9122925
10A_M_1186	0.0078707480937559	0.7736274384747065	0.0289352865415616	858321.0	RSP-4	CEMBA190423_10A_4	7	8	10	10A_190423	snmC-seq2	1876628	True	0.6130382612794709	10A	Isocortex	RSP	c2_c9_c0_c1_r0	L6 CT CTX Glut	7.909281	53.14097	30.364584	85.816826
10A_M_1188	0.0073526363320096	0.7624203269860026	0.0288491766484978	1256107.0	RSP-4	CEMBA190423_10A_3	8	8	10	10A_190423	snmC-seq2	2730730	True	0.8627262574743779	10A	Isocortex	RSP	c2_c9_c0_c0_r1	L6 CT CTX Glut	7.828997	53.28693	28.733267	86.22814
10A_M_1189	0.0058339265758044	0.7505693378998319	0.0188833748973714	1445725.0	RSP-4	CEMBA190423_10A_3	8	9	10	10A_190423	snmC-seq2	3199122	True	0.9929607259470292	10A	Isocortex	RSP	c24_c0_c0_c0_r2	L2/3 IT RSP Glut	13.355614	-20.435371	35.15326	-71.619415
10A_M_119	0.0058431185933371	0.7474005755782107	0.0116283648507438	1843778.0	RSP-4	CEMBA190423_10A_1	22	2	10	10A_190423	snmC-seq2	4712518	True	1.432487825495138	10A	Isocortex	RSP	c10_c0_c0_c0_r7	Astro-TE NN	-36.441498	17.248514	45.747643	-37.340034
10A_M_1190	0.0071524473296844	0.7653138472745625	0.0265792452627616	1534355.0	RSP-4	CEMBA190423_10A_3	9	8	10	10A_190423	snmC-seq2	3408096	True	1.0538340657182066	10A	Isocortex	RSP	c2_c9_c1_c0_r1	L6 CT CTX Glut	8.041286	52.813366	28.053019	84.012505
10A_M_1192	0.0076795511002617	0.7703517603559722	0.0284072131166843	1162996.0	RSP-4	CEMBA190423_10A_4	8	8	10	10A_190423	snmC-seq2	2500704	True	0.8306461635157237	10A	Isocortex	RSP	c2_c9_c0_c0_r1	L6 CT CTX Glut	7.763589	53.446587	29.17469	87.30521
10A_M_1193	0.0063888921464003	0.7411801336154916	0.0170565813641507	1213987.0	RSP-4	CEMBA190423_10A_4	8	9	10	10A_190423	snmC-seq2	2788014	True	0.867065444857904	10A	Isocortex	RSP	c24_c0_c0_c0_r2	L2/3 IT RSP Glut	15.336475	-20.155827	37.708183	-64.567276
10A_M_1194	0.0076222849843033	0.7761568551097668	0.0252421702679444	1094320.0	RSP-4	CEMBA190423_10A_4	9	8	10	10A_190423	snmC-seq2	2358898	True	0.7815957317639328	10A	Isocortex	RSP	c1_c3_c0_c0_r3	L4/5 IT CTX Glut	43.367016	-18.559357	-25.822557	-31.63281
10A_M_1195	0.007648227674233	0.7768395796648023	0.0268649575346366	1269033.0	RSP-4	CEMBA190423_10A_4	9	9	10	10A_190423	snmC-seq2	2854334	True	0.906380927212862	10A	Isocortex	RSP	c2_c9_c0_c0_r1	L6 CT CTX Glut	7.76294	53.46427	29.245392	87.19558
10A_M_1196	0.0075628564355741	0.7637585756864959	0.0322710275543264	1213639.0	RSP-4	CEMBA190423_10A_3	10	8	10	10A_190423	snmC-seq2	2602558	True	0.8335581541978084	10A	Isocortex	RSP	c14_c2_c0_c0_r3	L5 ET CTX Glut	38.62922	35.83172	13.071549	14.270767
10A_M_1199	0.0070857634522361	0.7682441145034651	0.0237600316282449	1400641.0	RSP-4	CEMBA190423_10A_3	11	9	10	10A_190423	snmC-seq2	3043628	True	0.961995887289196	10A	Isocortex	RSP	c2_c2_c1_c2_r2	L6 CT CTX Glut	9.345258	50.43709	20.473509	73.198006
10A_M_12	0.0079212843156541	0.7864027076297241	0.0302290307420162	1018256.0	RSP-4	CEMBA190423_10A_2	18	0	10	10A_190423	snmC-seq2	2425982	True	0.7735077162305005	10A	Isocortex	RSP	c2_c9_c0_c1_r0	L6 CT CTX Glut	7.798311	53.40518	29.564844	87.00695
10A_M_120	0.0054500456799644	0.7270932191250519	0.0086470080058148	2547711.0	RSP-4	CEMBA190423_10A_1	22	3	10	10A_190423	snmC-seq2	6604930	True	1.9793950195631165	10A	Isocortex	RSP	c10_c4_c0_c0_r0	Astro-Epen NN	-36.52639	24.280962	55.853874	-32.644276
10A_M_1201	0.0082362253199067	0.7702231688348903	0.0301024223310912	1294551.0	RSP-4	CEMBA190423_10A_4	10	9	10	10A_190423	snmC-seq2	2851644	True	0.9246066380498676	10A	Isocortex	RSP	c1_c0_c3_c1_r3	L2/3 IT CTX Glut	25.646032	-21.03522	8.225025	-12.3115015
10A_M_1202	0.0086078285192952	0.7861446810135663	0.0326379156693914	1336026.0	RSP-4	CEMBA190423_10A_4	11	8	10	10A_190423	snmC-seq2	2859372	True	0.9542293105541708	10A	Isocortex	RSP	c3_c0_c2_c3_r2	L6 IT CTX Glut	44.23158	15.559077	-72.96889	48.368763
10A_M_1205	0.0064139660493827	0.7554319607924298	0.0193914751467178	1262230.0	RSP-4	CEMBA190423_10A_3	12	9	10	10A_190423	snmC-seq2	2797302	True	0.8669316897142394	10A	Isocortex	RSP	c24_c0_c0_c0_r2	L2/3 IT RSP Glut	14.265012	-21.610455	40.763016	-69.61123
10A_M_1206	0.006081019829254	0.7511602138157301	0.0169681920193408	1268876.0	RSP-4	CEMBA190423_10A_3	13	8	10	10A_190423	snmC-seq2	2787092	True	0.8714963316652633	10A	Isocortex	RSP	c24_c0_c0_c0_r2	L2/3 IT RSP Glut	15.062812	-20.91199	37.974255	-65.459335
10A_M_1207	0.0061793358546511	0.7557071917145233	0.0193036849777196	1388527.0	RSP-4	CEMBA190423_10A_3	13	9	10	10A_190423	snmC-seq2	3032332	True	0.9536756837690784	10A	Isocortex	RSP	c24_c0_c0_c0_r2	L2/3 IT RSP Glut	13.235801	-20.311764	40.82848	-69.83375
10A_M_1208	0.0064947776143197	0.759872883240926	0.0179504711161059	1456972.0	RSP-4	CEMBA190423_10A_4	12	8	10	10A_190423	snmC-seq2	3164570	True	1.0406125233017405	10A	Isocortex	RSP	c24_c0_c0_c0_r2	L2/3 IT RSP Glut	14.881432	-20.501432	39.55944	-65.62008
10A_M_1209	0.0079419813430727	0.7671526398509104	0.0283769065080579	1194284.0	RSP-4	CEMBA190423_10A_4	12	9	10	10A_190423	snmC-seq2	2696344	True	0.8529929791230689	10A	Isocortex	RSP	c2_c9_c0_c0_r1	L6 CT CTX Glut	7.875143	53.155407	28.669489	86.475525
10A_M_1211	0.0078245860632968	0.7504093029986387	0.0262910432167717	1101743.0	RSP-4	CEMBA190423_10A_4	13	9	10	10A_190423	snmC-seq2	2372598	True	0.786897458056867	10A	Isocortex	RSP	c1_c0_c3_c0_r3	L2/3 IT CTX Glut	27.34298	-18.237995	18.427633	-14.565289
10A_M_1212	0.0059351069114919	0.7495400083578142	0.0177909626451016	1433686.0	RSP-4	CEMBA190423_10A_3	14	8	10	10A_190423	snmC-seq2	3321290	True	0.984692034335778	10A	Isocortex	RSP	c24_c0_c0_c0_r2	L2/3 IT RSP Glut	14.13457	-20.297348	40.435852	-69.43206
10A_M_1213	0.0062922816856326	0.7414428843375345	0.0164175785684922	1717068.0	RSP-4	CEMBA190423_10A_3	14	9	10	10A_190423	snmC-seq2	4113940	True	1.1793260044478815	10A	Isocortex	RSP	c24_c0_c0_c0_r2	L2/3 IT RSP Glut	14.977231	-20.12429	38.09053	-65.01814
10A_M_1214	0.0071032522538798	0.7932816734043672	0.022748759731344	1808261.0	RSP-4	CEMBA190423_10A_3	15	8	10	10A_190423	snmC-seq2	4279184	True	1.2419596778513902	10A	Isocortex	RSP	c11_c8_c0_c0_r0	Vip Gaba	23.383904	-58.89279	42.69073	-12.454368
10A_M_1216	0.0066101644636156	0.7536669325878984	0.0189169211812578	1703898.0	RSP-4	CEMBA190423_10A_4	14	8	10	10A_190423	snmC-seq2	4014582	True	1.216974380584383	10A	Isocortex	RSP	c24_c0_c0_c0_r2	L2/3 IT RSP Glut	13.761786	-20.998278	35.65613	-69.72526
10A_M_1217	0.0082133294357758	0.7993844812115825	0.0297969892405041	1629396.0	RSP-4	CEMBA190423_10A_4	14	9	10	10A_190423	snmC-seq2	3935968	True	1.1637628472048624	10A	Isocortex	RSP	c28_c5_c1_c0_r0	L5 NP CTX Glut	11.303374	60.801228	41.78682	77.48801
10A_M_1219	0.0075560171836676	0.7727492536772533	0.0239792592346471	1628280.0	RSP-4	CEMBA190423_10A_4	15	9	10	10A_190423	snmC-seq2	3861696	True	1.1629657669754518	10A	Isocortex	RSP	c2_c2_c0_c0_r1	L6 CT CTX Glut	9.876811	50.516254	21.307148	67.558464
10A_M_1221	0.0090625925087502	0.8049234501195289	0.0383801097252621	1596717.0	RSP-4	CEMBA190423_10A_3	16	9	10	10A_190423	snmC-seq2	3526570	True	1.0966658745279791	10A	Isocortex	RSP	c6_c0_c1_c2_r2	Pvalb Gaba	15.952039	-37.362755	58.118267	37.739697
10A_M_1222	0.0088747265550126	0.8088863849683322	0.0358719773598964	1692274.0	RSP-4	CEMBA190423_10A_3	17	8	10	10A_190423	snmC-seq2	3799596	True	1.1622968542020669	10A	Isocortex	RSP	c2_c5_c1_c2_r1	L6b CTX Glut	19.832241	44.94198	12.931973	44.01056
10A_M_1223	0.0067387868258247	0.7654211193164965	0.0206046338540914	1667311.0	RSP-4	CEMBA190423_10A_3	17	9	10	10A_190423	snmC-seq2	3753608	True	1.1451516304549394	10A	Isocortex	RSP	c24_c0_c0_c0_r2	L2/3 IT RSP Glut	13.319012	-20.776726	36.88147	-69.13005
10A_M_1224	0.0068639876895178	0.7555879637093821	0.0192624854129539	1616061.0	RSP-4	CEMBA190423_10A_4	16	8	10	10A_190423	snmC-seq2	3592094	True	1.154238595538922	10A	Isocortex	RSP	c24_c0_c0_c0_r2	L2/3 IT RSP Glut	14.137223	-20.27454	36.919304	-69.803116
10A_M_1226	0.0072125756762428	0.7463235732190441	0.0183118951910862	1453187.0	RSP-4	CEMBA190423_10A_4	17	8	10	10A_190423	snmC-seq2	3282046	True	1.0379091642799494	10A	Isocortex	RSP	c24_c2_c0_c0_r1	L2/3 IT RSP Glut	16.056347	-20.936502	35.888405	-60.88502
10A_M_1227	0.0081524672026944	0.7933293024338871	0.0280266165166488	1401424.0	RSP-4	CEMBA190423_10A_4	17	9	10	10A_190423	snmC-seq2	3165248	True	1.0009384976894673	10A	Isocortex	RSP	c2_c2_c0_c0_r1	L6 CT CTX Glut	10.923793	48.955067	25.352009	63.97105
10A_M_1229	0.0086243360496498	0.8012215723413451	0.0385966713149288	1543548.0	RSP-4	CEMBA190423_10A_3	0	11	10	10A_190423	snmC-seq2	3490144	True	1.060148052094337	10A	Isocortex	RSP	c6_c8_c0_c0_r0	Sst Gaba	3.0015426	-42.197952	70.305855	7.4600654
10A_M_1230	0.0062900054918909	0.7574864097340626	0.0193775887570947	1341047.0	RSP-4	CEMBA190423_10A_3	1	10	10	10A_190423	snmC-seq2	2983680	True	0.9210652113293232	10A	Isocortex	RSP	c11_c0_c3_c1_r0	Lamp5 Gaba	31.665993	-54.3448	42.86182	-21.810276
10A_M_1231	0.0075674929545062	0.7600230285308517	0.0269711429084349	1230768.0	RSP-4	CEMBA190423_10A_3	1	11	10	10A_190423	snmC-seq2	2946452	True	0.8453227873574666	10A	Isocortex	RSP	c24_c1_c0_c0_r2	L2/3 IT RSP Glut	21.648092	-22.050879	29.364763	-7.2455907
10A_M_1232	0.0071590211423847	0.7721994828516471	0.0273268842314798	1293382.0	RSP-4	CEMBA190423_10A_4	0	10	10	10A_190423	snmC-seq2	2921684	True	0.923771703651856	10A	Isocortex	RSP	c2_c9_c0_c1_r0	L6 CT CTX Glut	7.9738293	52.964687	29.311087	84.58134
10A_M_1233	0.0060905741712767	0.7497058725310632	0.0167571070306521	1411148.0	RSP-4	CEMBA190423_10A_4	0	11	10	10A_190423	snmC-seq2	3339492	True	1.0078836662833637	10A	Isocortex	RSP	c24_c2_c0_c0_r1	L2/3 IT RSP Glut	15.657286	-22.097797	32.974392	-62.037754
10A_M_1234	0.0062102342524725	0.7850992913862609	0.0220545615956988	1533199.0	RSP-4	CEMBA190423_10A_4	1	10	10	10A_190423	snmC-seq2	3387364	True	1.0950561027347852	10A	Isocortex	RSP	c2_c0_c3_c0_r0	L6 CT CTX Glut	16.044258	37.290764	-7.5779495	36.073727
10A_M_1235	0.0065530789632684	0.7539446674224087	0.0189035435767178	1542476.0	RSP-4	CEMBA190423_10A_4	1	11	10	10A_190423	snmC-seq2	3478020	True	1.1016820106991594	10A	Isocortex	RSP	c24_c0_c0_c0_r2	L2/3 IT RSP Glut	13.64931	-20.701231	40.646923	-70.086006
10A_M_1237	0.0075366270367809	0.7609314608931391	0.0271408952908067	2097023.0	RSP-4	CEMBA190423_10A_3	18	11	10	10A_190423	snmC-seq2	5082514	True	1.4402887688928512	10A	Isocortex	RSP	c2_c9_c0_c0_r1	L6 CT CTX Glut	7.9198194	53.071655	28.066566	84.93564
10A_M_1240	0.0085435254489886	0.7843743257068203	0.0308233706805599	1705977.0	RSP-4	CEMBA190423_10A_4	18	11	10	10A_190423	snmC-seq2	4254054	True	1.218459263914978	10A	Isocortex	RSP	c30_c4_c1_c1_r0	L5 IT CTX Glut	40.115227	-4.229455	3.5095463	2.6544056
10A_M_1241	0.007745948042855	0.7842298495755475	0.0261708581271962	1832139.0	RSP-4	CEMBA190423_10A_4	19	10	10	10A_190423	snmC-seq2	4492864	True	1.3085678982365672	10A	Isocortex	RSP	c2_c2_c3_c0_r1	L6 CT CTX Glut	10.554194	50.274197	24.806604	65.59274
10A_M_1242	0.0090779718084687	0.7985878152762738	0.0367586147613731	1425660.0	RSP-4	CEMBA190423_10A_4	19	11	10	10A_190423	snmC-seq2	3552898	True	1.0182485661840854	10A	Isocortex	RSP	c30_c2_c0_c0_r0	L5 IT CTX Glut	41.330853	0.12463256	-1.7308617	15.676568
10A_M_1243	0.0064174559057655	0.7256855380082436	0.0219561503446846	1693633.0	RSP-4	CEMBA190423_10A_3	20	10	10	10A_190423	snmC-seq2	3994090	True	1.163230249990728	10A	Isocortex	RSP	c1_c0_c3_c0_r3	L2/3 IT CTX Glut	27.248878	-18.306639	18.428707	-13.3514805
10A_M_1244	0.0064024656986016	0.7497328914557531	0.0185816448732764	1989459.0	RSP-4	CEMBA190423_10A_3	20	11	10	10A_190423	snmC-seq2	4751478	True	1.366411076021962	10A	Isocortex	RSP	c24_c0_c0_c0_r2	L2/3 IT RSP Glut	13.798908	-20.046448	37.33189	-71.00188
10A_M_1245	0.0078202125762695	0.8099622393610245	0.0293500513585756	2109121.0	RSP-4	CEMBA190423_10A_3	21	10	10	10A_190423	snmC-seq2	5080312	True	1.448597983205744	10A	Isocortex	RSP	c28_c5_c3_c3_r0	L5 NP CTX Glut	7.057609	61.078236	49.001232	60.856113
10A_M_1247	0.0064145540751829	0.7509102014215179	0.0188666760831423	1889611.0	RSP-4	CEMBA190423_10A_4	20	10	10	10A_190423	snmC-seq2	4602078	True	1.3496161015920178	10A	Isocortex	RSP	c24_c0_c0_c0_r2	L2/3 IT RSP Glut	13.755513	-19.78308	40.0642	-72.8519
10A_M_1249	0.0071504800868992	0.7650955395843235	0.0223151188488673	1805040.0	RSP-4	CEMBA190423_10A_4	21	10	10	10A_190423	snmC-seq2	4292878	True	1.2892129904078966	10A	Isocortex	RSP	c2_c2_c0_c0_r1	L6 CT CTX Glut	10.167492	50.394127	20.426273	67.31576
10A_M_125	0.0062103087205076	0.7476003514103756	0.013261855831505	2402529.0	RSP-4	CEMBA190423_10A_2	23	2	10	10A_190423	snmC-seq2	6218650	True	1.8250564887096643	10A	Isocortex	RSP	c5_c0_c0_c2_r1	Oligo NN	-8.046592	42.90618	82.9029	-16.53228
10A_M_1251	0.0045696045108443	0.7367578156020859	0.0066944472259558	1484542.0	RSP-4	CEMBA190423_10A_3	22	10	10	10A_190423	snmC-seq2	3290064	True	1.0196212294999774	10A	Isocortex	RSP	c15_c0_c0_c0_r0	Microglia NN	-27.68855	26.919977	61.545197	-55.48772
10A_M_1252	0.0053621727947124	0.7513581321418137	0.010041092765523	1352500.0	RSP-4	CEMBA190423_10A_3	22	11	10	10A_190423	snmC-seq2	3030402	True	0.9289314232259642	10A	Isocortex	RSP	c15_c2_c0_c0_r0	ABC NN	-44.39488	43.209194	69.351585	-46.33516
10A_M_1255	0.0052637773092143	0.7330585885156244	0.0093068243647371	1735976.0	RSP-4	CEMBA190423_10A_4	22	10	10	10A_190423	snmC-seq2	3884230	True	1.2398854375727622	10A	Isocortex	RSP	c10_c0_c1_c0_r3	Astro-TE NN	-38.11859	20.196064	51.500744	-35.749084
10A_M_1256	0.0060573063579127	0.7333999743593078	0.0138557954631801	1465521.0	RSP-4	CEMBA190423_10A_4	22	11	10	10A_190423	snmC-seq2	3407810	True	1.0467184721200478	10A	Isocortex	RSP	c5_c0_c0_c1_r2	Oligo NN	-16.96939	45.79849	76.942764	-11.516665
10A_M_1257	0.0062256145730931	0.7220061874218954	0.0128913264721002	1769376.0	RSP-4	CEMBA190423_10A_4	23	10	10	10A_190423	snmC-seq2	4063186	True	1.2637407060873789	10A	Isocortex	RSP	c5_c0_c0_c2_r1	Oligo NN	-18.878725	44.332325	77.882614	-14.555367
10A_M_1258	0.0059327939062059	0.7513759248432554	0.0112314403511369	1652083.0	RSP-4	CEMBA190423_10A_4	23	11	10	10A_190423	snmC-seq2	3764776	True	1.1799665740548957	10A	Isocortex	RSP	c10_c0_c1_c0_r3	Astro-TE NN	-37.00082	19.477306	48.348778	-35.8954
10A_M_1259	0.0069127345248325	0.7685229348930148	0.0271431654851454	1117755.0	RSP-4	CEMBA190423_10A_3	2	10	10	10A_190423	snmC-seq2	2443142	True	0.7677025826010629	10A	Isocortex	RSP	c30_c0_c1_c0_r1	L5 IT CTX Glut	40.292286	-2.3190587	0.8819997	7.5629983
10A_M_126	0.0070964163439247	0.7378961716165903	0.0148144525610122	2363929.0	RSP-4	CEMBA190423_10A_2	23	3	10	10A_190423	snmC-seq2	6206850	True	1.7957343950058244	10A	Isocortex	RSP	c5_c0_c0_c0_r7	Oligo NN	-17.140514	45.506897	79.88026	-13.692439
10A_M_1260	0.0075321869617259	0.7855294993866067	0.0294663159031561	1333724.0	RSP-4	CEMBA190423_10A_3	2	11	10	10A_190423	snmC-seq2	2928164	True	0.9160355885475976	10A	Isocortex	RSP	c30_c0_c2_c0_r1	L5 IT CTX Glut	40.190872	-1.1598775	0.8417728	12.060675
10A_M_1261	0.0056060394132737	0.7495262449890709	0.016754283364806	1497182.0	RSP-4	CEMBA190423_10A_3	3	10	10	10A_190423	snmC-seq2	3265832	True	1.0283027032076122	10A	Isocortex	RSP	c24_c0_c0_c0_r2	L2/3 IT RSP Glut	14.222135	-20.1253	36.890545	-70.338196
10A_M_1262	0.0061533258173618	0.7628140143174282	0.0204561567369738	1525415.0	RSP-4	CEMBA190423_10A_3	3	11	10	10A_190423	snmC-seq2	3418298	True	1.0476938461813192	10A	Isocortex	RSP	c24_c0_c0_c0_r2	L2/3 IT RSP Glut	14.26654	-20.757336	40.808006	-71.757324
10A_M_1263	0.0082291490483628	0.7658772249607709	0.0316611098034083	1440559.0	RSP-4	CEMBA190423_10A_4	2	10	10	10A_190423	snmC-seq2	3107962	True	1.0288898729385547	10A	Isocortex	RSP	c30_c1_c1_c0_r1	L4 RSP-ACA Glut	36.567883	0.7903711	8.359144	0.42157474
10A_M_1265	0.0064041665457991	0.7484445194970055	0.0174749109177873	951821.0	RSP-4	CEMBA190423_10A_4	3	10	10	10A_190423	snmC-seq2	1985846	True	0.6798187285284728	10A	Isocortex	RSP	c24_c0_c0_c0_r2	L2/3 IT RSP Glut	14.242953	-21.218885	40.81271	-65.883026
10A_M_1266	0.009665386814507	0.8133345873092811	0.0409756574629577	1272149.0	RSP-4	CEMBA190423_10A_4	3	11	10	10A_190423	snmC-seq2	2781476	True	0.9086064666347644	10A	Isocortex	RSP	c6_c2_c0_c1_r0	Pvalb Gaba	15.207089	-43.698177	72.30737	32.59613
10A_M_1269	0.0066294407509738	0.7673604727135542	0.0243364483610537	1434714.0	RSP-4	CEMBA190423_10A_3	5	10	10	10A_190423	snmC-seq2	3144834	True	0.9853980908999748	10A	Isocortex	RSP	c24_c1_c0_c1_r1	L2/3 IT RSP Glut	21.619118	-22.360064	29.091274	-7.9484787
10A_M_127	0.0080276793391732	0.7905766091171803	0.0299762925173099	780421.0	RSP-4	CEMBA190423_10A_1	2	2	10	10A_190423	snmC-seq2	1759428	True	0.6063330733205088	10A	Isocortex	RSP	c30_c0_c1_c0_r1	L5 IT CTX Glut	41.26488	-2.1880949	2.73837	8.047292
10A_M_1270	0.0079203248201739	0.8170802466154187	0.0325530323509877	1540478.0	RSP-4	CEMBA190423_10A_3	5	11	10	10A_190423	snmC-seq2	3411140	True	1.0580394979580678	10A	Isocortex	RSP	c28_c5_c3_c3_r0	L5 NP CTX Glut	6.899204	61.02139	49.03018	60.839268
10A_M_1271	0.0075170215887435	0.7854241280676875	0.0281902863372379	1486120.0	RSP-4	CEMBA190423_10A_4	4	10	10	10A_190423	snmC-seq2	3239688	True	1.061430887573119	10A	Isocortex	RSP	c30_c0_c1_c0_r1	L5 IT CTX Glut	40.49555	-1.7300179	1.1738303	9.410923
10A_M_1272	0.0069515631796947	0.7599893702231505	0.0203791644258467	1211097.0	RSP-4	CEMBA190423_10A_4	4	11	10	10A_190423	snmC-seq2	2721480	True	0.865001321324753	10A	Isocortex	RSP	c24_c0_c0_c0_r2	L2/3 IT RSP Glut	13.30259	-21.448586	39.464985	-67.29334
10A_M_1273	0.0078653998292159	0.7574371889411841	0.0262097075686784	1317789.0	RSP-4	CEMBA190423_10A_4	5	10	10	10A_190423	snmC-seq2	2860438	True	0.9412039054074324	10A	Isocortex	RSP	c24_c1_c2_c1_r0	L2/3 IT CTX Glut	21.906301	-22.299892	29.168907	-9.45534
10A_M_1274	0.0069417751280851	0.7551481523432386	0.0197303840206979	1261926.0	RSP-4	CEMBA190423_10A_4	5	11	10	10A_190423	snmC-seq2	2777968	True	0.9013048974723414	10A	Isocortex	RSP	c24_c0_c0_c0_r2	L2/3 IT RSP Glut	13.944277	-20.276192	39.27547	-68.622765
10A_M_1276	0.0073895534038761	0.7649442527951158	0.0268676971073958	1182753.0	RSP-4	CEMBA190423_10A_3	6	11	10	10A_190423	snmC-seq2	2516536	True	0.8123448633011304	10A	Isocortex	RSP	c2_c9_c1_c0_r1	L6 CT CTX Glut	7.9552817	53.00749	29.513208	84.84441
10A_M_1279	0.0073682427460269	0.7779053635054602	0.0252036978595626	1041188.0	RSP-4	CEMBA190423_10A_4	6	11	10	10A_190423	snmC-seq2	2264070	True	0.7436472848561899	10A	Isocortex	RSP	c24_c2_c0_c0_r1	L2/3 IT RSP Glut	14.681094	-21.006512	35.1847	-59.683712
10A_M_1280	0.00800695007194	0.8017017054263565	0.0306627735867269	1127711.0	RSP-4	CEMBA190423_10A_4	7	10	10	10A_190423	snmC-seq2	2439178	True	0.8054445722121834	10A	Isocortex	RSP	c30_c2_c1_c1_r0	L5 IT CTX Glut	42.806664	0.7119312	-6.9191303	16.943298
10A_M_1282	0.0070348729187916	0.7871943013735206	0.0293092014242143	1501962.0	RSP-4	CEMBA190423_10A_3	8	10	10	10A_190423	snmC-seq2	3647502	True	1.0315857288660375	10A	Isocortex	RSP	c30_c2_c1_c0_r1	L5 IT CTX Glut	40.887936	-0.6946695	-3.6222153	13.223659
10A_M_1283	0.0067198915155626	0.8085010223646841	0.0255148692899236	1770497.0	RSP-4	CEMBA190423_10A_3	8	11	10	10A_190423	snmC-seq2	4415072	True	1.2160224014989278	10A	Isocortex	RSP	c6_c3_c0_c0_r0	Sst Gaba	7.1704583	-43.51987	74.881424	17.929327
10A_M_1284	0.0074667696367405	0.7997319470193087	0.0295901865468327	1881227.0	RSP-4	CEMBA190423_10A_3	9	10	10	10A_190423	snmC-seq2	4658028	True	1.2920745837494352	10A	Isocortex	RSP	c30_c0_c1_c1_r0	L5 IT CTX Glut	41.297474	-1.8803058	2.8900204	9.395186
10A_M_1286	0.0061025570749125	0.7575854587385638	0.0184304621319139	603225.0	RSP-4	CEMBA190423_10A_4	8	10	10	10A_190423	snmC-seq2	1515018	True	0.4308411481954989	10A	Isocortex	RSP	c24_c0_c0_c0_r2	L2/3 IT RSP Glut	14.022028	-22.015171	40.80592	-66.25726
10A_M_1292	0.0084313145653948	0.7578515973382876	0.0349258808088515	1531213.0	RSP-4	CEMBA190423_10A_3	11	10	10	10A_190423	snmC-seq2	3663784	True	1.0516760601494255	10A	Isocortex	RSP	c30_c1_c1_c0_r1	L4 RSP-ACA Glut	36.28733	0.81823134	9.683077	-0.6892145
10A_M_1293	0.0059373720454646	0.7371860156963015	0.0143326956895817	2041791.0	RSP-4	CEMBA190423_10A_3	11	11	10	10A_190423	snmC-seq2	4631288	True	1.402354025552654	10A	Isocortex	RSP	c24_c2_c0_c0_r1	L2/3 IT RSP Glut	16.39768	-20.146244	38.012947	-60.760384
10A_M_1294	0.0073002136975032	0.7733664652729824	0.0250909909089961	1546215.0	RSP-4	CEMBA190423_10A_4	10	10	10	10A_190423	snmC-seq2	3455304	True	1.1043525151595233	10A	Isocortex	RSP	c2_c2_c3_c0_r1	L6 CT CTX Glut	10.334978	50.19084	25.530767	66.059875
10A_M_1298	0.0078939423868926	0.7736722314681167	0.0325007700207399	919784.0	RSP-4	CEMBA190423_10A_3	12	10	10	10A_190423	snmC-seq2	1928132	True	0.6317310611315862	10A	Isocortex	RSP	c14_c2_c0_c1_r0	L5 ET CTX Glut	38.670063	35.692265	12.878028	13.8194065
10A_M_1299	0.0066120590649301	0.7525742971919116	0.018850595428939	1163100.0	RSP-4	CEMBA190423_10A_3	12	11	10	10A_190423	snmC-seq2	2452982	True	0.7988466827017515	10A	Isocortex	RSP	c24_c0_c0_c0_r2	L2/3 IT RSP Glut	13.947718	-19.559658	40.752537	-73.53696
10A_M_13	0.0060947744779481	0.7272878525554952	0.013762103273233	1639260.0	RSP-4	CEMBA190423_10A_2	18	1	10	10A_190423	snmC-seq2	3999752	True	1.245247029143958	10A	Isocortex	RSP	c24_c2_c0_c0_r1	L2/3 IT RSP Glut	16.868568	-20.131153	37.604176	-59.589355
10A_M_130	0.0079006400524391	0.7987543823101827	0.0302868586381176	1256742.0	RSP-4	CEMBA190423_10A_1	3	3	10	10A_190423	snmC-seq2	2858214	True	0.9764015053810224	10A	Isocortex	RSP	c30_c0_c2_c0_r1	L5 IT CTX Glut	40.373055	-1.3755984	1.3168917	11.405558
10A_M_1301	0.0068470869325491	0.7785896017901012	0.0224295414901569	1252760.0	RSP-4	CEMBA190423_10A_3	13	11	10	10A_190423	snmC-seq2	2693902	True	0.8604274526880288	10A	Isocortex	RSP	c11_c7_c1_c0_r0	Lamp5 Lhx6 Gaba	28.744602	-44.818165	32.479965	-31.380676
10A_M_1303	0.0097342124398622	0.8117395706492893	0.04205985968207	1004697.0	RSP-4	CEMBA190423_10A_4	12	11	10	10A_190423	snmC-seq2	2181770	True	0.7175843326595768	10A	Isocortex	RSP	c6_c2_c0_c0_r0	Pvalb Gaba	16.847061	-42.976322	68.12279	30.572392
10A_M_1304	0.0077247845240179	0.7697186944740854	0.0275079799870159	1130165.0	RSP-4	CEMBA190423_10A_4	13	10	10	10A_190423	snmC-seq2	2404368	True	0.807197291641371	10A	Isocortex	RSP	c2_c9_c0_c1_r0	L6 CT CTX Glut	7.983679	52.964912	29.781042	84.8786
10A_M_1305	0.0085070306553302	0.8005428187601026	0.0304338496577941	984712.0	RSP-4	CEMBA190423_10A_4	13	11	10	10A_190423	snmC-seq2	2087178	True	0.7033104541786003	10A	Isocortex	RSP	c3_c0_c2_c1_r3	L6 IT CTX Glut	46.33153	15.506204	-61.714554	39.748173
10A_M_1306	0.0076214665323035	0.7915436144925448	0.0300536696627036	1203604.0	RSP-4	CEMBA190423_10A_3	14	10	10	10A_190423	snmC-seq2	2630410	True	0.8266658607914702	10A	Isocortex	RSP	c30_c2_c0_c0_r0	L5 IT CTX Glut	41.598473	0.33115867	-2.219216	16.020548
10A_M_1307	0.0066673139421636	0.7567818492534308	0.0200412754286938	1541636.0	RSP-4	CEMBA190423_10A_3	14	11	10	10A_190423	snmC-seq2	3381662	True	1.0588348418309668	10A	Isocortex	RSP	c24_c0_c0_c0_r2	L2/3 IT RSP Glut	14.150983	-20.085123	38.27002	-69.5446
10A_M_1309	0.0084993759606393	0.7945914624828078	0.0323475398511799	1428155.0	RSP-4	CEMBA190423_10A_4	14	10	10	10A_190423	snmC-seq2	3149482	True	1.0200305690267193	10A	Isocortex	RSP	c3_c4_c3_c0_r1	L5 IT CTX Glut	46.56556	-1.6906742	-17.07149	8.8118925
10A_M_131	0.0083607127384425	0.7792728002357803	0.0298200000631066	1253688.0	RSP-4	CEMBA190423_10A_2	2	2	10	10A_190423	snmC-seq2	2852074	True	0.9523512179113932	10A	Isocortex	RSP	c2_c9_c0_c0_r1	L6 CT CTX Glut	7.898699	53.153416	29.21361	86.25785
10A_M_1310	0.0082796314362923	0.7758814507937141	0.0304046394350378	1115981.0	RSP-4	CEMBA190423_10A_4	14	11	10	10A_190423	snmC-seq2	2602574	True	0.7970666590482176	10A	Isocortex	RSP	c1_c0_c3_c2_r0	L2/3 IT CTX Glut	25.628561	-21.522131	9.112698	-13.625432
10A_M_1311	0.0068916767564821	0.7555074584133371	0.0193131522341174	1402832.0	RSP-4	CEMBA190423_10A_4	15	10	10	10A_190423	snmC-seq2	3149760	True	1.0019441329609815	10A	Isocortex	RSP	c24_c0_c0_c0_r2	L2/3 IT RSP Glut	14.247289	-19.996286	38.47156	-68.17967
10A_M_1312	0.006744642567651	0.7502520980549886	0.0185300613889819	1449007.0	RSP-4	CEMBA190423_10A_4	15	11	10	10A_190423	snmC-seq2	3236508	True	1.034923684567641	10A	Isocortex	RSP	c24_c0_c0_c0_r2	L2/3 IT RSP Glut	14.891146	-20.10772	38.380016	-66.41649
10A_M_1316	0.0060566959364304	0.7376828395280438	0.0144597269607705	1758095.0	RSP-4	CEMBA190423_10A_3	17	11	10	10A_190423	snmC-seq2	4115492	True	1.2075043922487627	10A	Isocortex	RSP	c24_c2_c0_c0_r1	L2/3 IT RSP Glut	15.70975	-20.24463	38.143215	-62.023155
10A_M_1318	0.0103820913651679	0.7954174660636103	0.0466942149376236	1568394.0	RSP-4	CEMBA190423_10A_4	16	11	10	10A_190423	snmC-seq2	3683282	True	1.1201934133746634	10A	Isocortex	RSP	c6_c5_c1_c0_r1	Pvalb Gaba	15.187857	-37.222706	58.2994	37.091263
10A_M_1319	0.0064959488792436	0.7404811156444304	0.0170233219293288	1833860.0	RSP-4	CEMBA190423_10A_4	17	10	10	10A_190423	snmC-seq2	4220028	True	1.3097970873717064	10A	Isocortex	RSP	c24_c0_c0_c0_r2	L2/3 IT RSP Glut	15.517677	-19.899416	39.124165	-63.738815
10A_M_132	0.0071291224882214	0.7625755214986631	0.0203703399553372	1013921.0	RSP-4	CEMBA190423_10A_2	2	3	10	10A_190423	snmC-seq2	2373760	True	0.770214677986818	10A	Isocortex	RSP	c24_c0_c0_c0_r2	L2/3 IT RSP Glut	13.965803	-21.244497	40.47755	-67.20684
10A_M_1320	0.0072245438704498	0.7608324047442636	0.0216846043468371	1589141.0	RSP-4	CEMBA190423_10A_4	17	11	10	10A_190423	snmC-seq2	3706848	True	1.1350115348079794	10A	Isocortex	RSP	c24_c0_c0_c0_r2	L2/3 IT RSP Glut	13.4754505	-20.219238	38.87711	-72.394104
10A_M_1321	0.0066339440870705	0.7588306761400521	0.023089902239293	1227698.0	RSP-4	CEMBA190423_10A_3	0	13	10	10A_190423	snmC-seq2	2664822	True	0.8432142332211976	10A	Isocortex	RSP	c24_c1_c0_c1_r1	L2/3 IT RSP Glut	21.695797	-22.49298	28.781286	-8.575538
10A_M_1323	0.007337310854608	0.7737453974380553	0.0246652187798622	1363611.0	RSP-4	CEMBA190423_10A_3	1	13	10	10A_190423	snmC-seq2	3004880	True	0.936562740818174	10A	Isocortex	RSP	c1_c0_c2_c4_r3	L2/3 IT CTX Glut	35.67717	-21.130768	11.1272545	-16.329096
10A_M_1324	0.0076392989077568	0.7885117943013361	0.0296561669465554	1215155.0	RSP-4	CEMBA190423_10A_4	0	12	10	10A_190423	snmC-seq2	2611872	True	0.8678996650263193	10A	Isocortex	RSP	c30_c0_c1_c0_r1	L5 IT CTX Glut	40.506702	-1.8587682	1.5200803	9.743069
10A_M_1325	0.0064523050781601	0.7425016152619835	0.019158201003729	979311.0	RSP-4	CEMBA190423_10A_4	0	13	10	10A_190423	snmC-seq2	2246490	True	0.6994529001292755	10A	Isocortex	RSP	c24_c0_c0_c0_r2	L2/3 IT RSP Glut	13.79051	-20.341671	40.10463	-68.75804
10A_M_1329	0.0079226261218802	0.7868907005980194	0.0319510360185993	706364.0	RSP-4	CEMBA190423_10A_3	18	13	10	10A_190423	snmC-seq2	1772776	True	0.485148773261061	10A	Isocortex	RSP	c30_c0_c2_c0_r1	L5 IT CTX Glut	40.43706	-0.9013264	1.2883183	13.198834
10A_M_133	0.0073026680534618	0.7628642163675771	0.0209310945917874	1272932.0	RSP-4	CEMBA190423_10A_2	3	2	10	10A_190423	snmC-seq2	2897854	True	0.9669697249382508	10A	Isocortex	RSP	c24_c0_c0_c0_r2	L2/3 IT RSP Glut	13.631672	-20.362356	40.066975	-67.49068
10A_M_1332	0.0085352744226638	0.794534036025462	0.0343998730610877	791415.0	RSP-4	CEMBA190423_10A_4	18	12	10	10A_190423	snmC-seq2	1993032	True	0.5652520159130354	10A	Isocortex	RSP	c30_c2_c1_c0_r1	L5 IT CTX Glut	41.602215	0.18224207	1.4727604	14.240218
10A_M_1333	0.00683671698768	0.7506476812318134	0.0188523108787597	1830344.0	RSP-4	CEMBA190423_10A_4	18	13	10	10A_190423	snmC-seq2	4677904	True	1.3072858561113054	10A	Isocortex	RSP	c24_c0_c0_c0_r2	L2/3 IT RSP Glut	14.255048	-20.024366	37.774193	-69.95978
10A_M_1334	0.0076799198890391	0.7623968541413152	0.0253889523961565	2055072.0	RSP-4	CEMBA190423_10A_4	19	12	10	10A_190423	snmC-seq2	5092474	True	1.4677932448164788	10A	Isocortex	RSP	c24_c1_c0_c0_r2	L2/3 IT RSP Glut	21.45165	-22.408545	29.877333	-7.289189
10A_M_1335	0.0077851365289615	0.7805481199321466	0.0268137321920162	2134225.0	RSP-4	CEMBA190423_10A_4	19	13	10	10A_190423	snmC-seq2	5356838	True	1.524326660048139	10A	Isocortex	RSP	c2_c9_c0_c0_r1	L6 CT CTX Glut	7.7998486	53.355145	28.801949	86.668755
10A_M_1336	0.0067915550800433	0.784080606949712	0.0267625594559649	595848.0	RSP-4	CEMBA190423_10A_3	20	12	10	10A_190423	snmC-seq2	1551874	True	0.4092435716571861	10A	Isocortex	RSP	c2_c2_c2_c0_r4	L6 CT CTX Glut	6.6376166	47.575657	13.563993	78.00574
10A_M_1337	0.0082230642640881	0.7443783331096006	0.0338860631890065	2402846.0	RSP-4	CEMBA190423_10A_3	20	13	10	10A_190423	snmC-seq2	6268422	True	1.6503357889632644	10A	Isocortex	RSP	c30_c1_c1_c0_r1	L4 RSP-ACA Glut	35.671253	1.476647	12.767439	-2.0716417
10A_M_1339	0.0062448968505565	0.7530345548158681	0.0190363637379992	2084596.0	RSP-4	CEMBA190423_10A_3	21	13	10	10A_190423	snmC-seq2	5672118	True	1.431753589006397	10A	Isocortex	RSP	c24_c0_c0_c0_r2	L2/3 IT RSP Glut	13.704376	-20.287893	37.394466	-70.82262
10A_M_1341	0.0076279047435875	0.7892847555913468	0.0228391439814506	2048679.0	RSP-4	CEMBA190423_10A_4	20	13	10	10A_190423	snmC-seq2	5511394	True	1.463227175007678	10A	Isocortex	RSP	c11_c4_c1_c0_r0	Vip Gaba	22.234674	-59.295635	43.642914	-8.27354
10A_M_1342	0.0075316788664544	0.7648974178481213	0.0258630415407848	2020075.0	RSP-4	CEMBA190423_10A_4	21	12	10	10A_190423	snmC-seq2	5265212	True	1.442797351636657	10A	Isocortex	RSP	c1_c0_c3_c2_r0	L2/3 IT CTX Glut	37.981907	-20.38922	12.807115	-11.44168
10A_M_1343	0.0078771334066968	0.7649731659198823	0.0255619520504123	2209018.0	RSP-4	CEMBA190423_10A_4	21	13	10	10A_190423	snmC-seq2	5791568	True	1.5777460342401668	10A	Isocortex	RSP	c24_c1_c0_c0_r2	L2/3 IT RSP Glut	21.418652	-22.238861	30.012281	-7.024956
10A_M_1344	0.0051325812701576	0.7334928137291209	0.0126659663293924	1544982.0	RSP-4	CEMBA190423_10A_3	22	12	10	10A_190423	snmC-seq2	4070824	True	1.0611329597918644	10A	Isocortex	RSP	c5_c0_c0_c0_r7	Oligo NN	-12.042656	50.165157	89.27076	-7.0041237
10A_M_1345	0.0056502548033441	0.7470181114673748	0.0129195427916892	2383309.0	RSP-4	CEMBA190423_10A_3	22	13	10	10A_190423	snmC-seq2	6123180	True	1.636917280116266	10A	Isocortex	RSP	c5_c0_c0_c0_r7	Oligo NN	-9.122562	47.89164	86.85351	-12.054747
10A_M_1346	0.0054687858892773	0.7288616993899393	0.0129311932077987	2422669.0	RSP-4	CEMBA190423_10A_3	23	12	10	10A_190423	snmC-seq2	6203342	True	1.6639507298894074	10A	Isocortex	RSP	c5_c0_c2_c0_r10	Oligo NN	-14.378937	50.225594	83.90922	-5.7960567
10A_M_1348	0.0057209732938894	0.7444297266496708	0.0133569028603764	2264985.0	RSP-4	CEMBA190423_10A_4	22	12	10	10A_190423	snmC-seq2	5848392	True	1.6177193220532673	10A	Isocortex	RSP	c5_c0_c0_c0_r7	Oligo NN	-14.058226	46.503746	83.55722	-11.516038
10A_M_1349	0.005869201433723	0.6431547839043176	0.0091775203627002	1880059.0	RSP-4	CEMBA190423_10A_4	22	13	10	10A_190423	snmC-seq2	5046370	True	1.3427937804886758	10A	Isocortex	RSP	c15_c3_c0_c0_r0	Peri NN	-49.176025	35.041588	81.71823	-32.429676
10A_M_135	0.0077433181508224	0.8039101662645415	0.0292138337129388	958816.0	RSP-4	CEMBA190423_10A_1	4	2	10	10A_190423	snmC-seq2	2111910	True	0.744933634575283	10A	Isocortex	RSP	c28_c6_c1_c0_r0	L5 NP CTX Glut	9.190915	61.51174	41.4635	71.96111
10A_M_1350	0.0050635115057743	0.7476159505073243	0.0089116434288696	2117681.0	RSP-4	CEMBA190423_10A_4	23	12	10	10A_190423	snmC-seq2	5446136	True	1.512510445607845	10A	Isocortex	RSP	c10_c0_c1_c0_r3	Astro-TE NN	-36.109898	21.197367	52.34058	-32.919815
10A_M_1351	0.0064067837880017	0.7543279828544749	0.0148528137464402	2115804.0	RSP-4	CEMBA190423_10A_4	23	13	10	10A_190423	snmC-seq2	5426188	True	1.5111698366556914	10A	Isocortex	RSP	c5_c0_c0_c0_r7	Oligo NN	-9.85818	48.573643	86.12529	-10.825555
10A_M_1352	0.0067531367807388	0.7697490431789576	0.0234546922141065	1394967.0	RSP-4	CEMBA190423_10A_3	2	12	10	10A_190423	snmC-seq2	3215804	True	0.958098839677082	10A	Isocortex	RSP	c2_c2_c1_c3_r0	L6 CT CTX Glut	8.705801	49.47549	20.799303	74.40068
10A_M_1354	0.0078476413728029	0.7898408624065132	0.0312301858243785	1713835.0	RSP-4	CEMBA190423_10A_3	3	12	10	10A_190423	snmC-seq2	3966134	True	1.1771054977630095	10A	Isocortex	RSP	c30_c0_c1_c0_r1	L5 IT CTX Glut	40.36823	-2.3493643	1.122287	7.7664766
10A_M_1355	0.0096231807661579	0.7586878258874292	0.0412929127030549	1737659.0	RSP-4	CEMBA190423_10A_3	3	13	10	10A_190423	snmC-seq2	4118932	True	1.1934684273208176	10A	Isocortex	RSP	c30_c1_c0_c1_r2	L4 RSP-ACA Glut	35.994713	2.079208	14.039096	-0.8737777
10A_M_1356	0.0058264132933325	0.7356700923365851	0.0139772306011355	1743368.0	RSP-4	CEMBA190423_10A_4	2	12	10	10A_190423	snmC-seq2	4038606	True	1.2451650227482127	10A	Isocortex	RSP	c24_c2_c0_c0_r1	L2/3 IT RSP Glut	16.463007	-20.413519	36.04099	-61.60428
10A_M_1357	0.0082886264884108	0.7868382559976329	0.0308974804156978	1520188.0	RSP-4	CEMBA190423_10A_4	2	13	10	10A_190423	snmC-seq2	3692694	True	1.0857632614580284	10A	Isocortex	RSP	c30_c0_c2_c0_r1	L5 IT CTX Glut	40.311405	-1.1807243	0.60664374	10.012818
10A_M_1358	0.0080096324438092	0.7786078640164286	0.0274190830581093	1632137.0	RSP-4	CEMBA190423_10A_4	3	12	10	10A_190423	snmC-seq2	3737512	True	1.1657205505281727	10A	Isocortex	RSP	c2_c9_c0_c0_r1	L6 CT CTX Glut	7.7474523	53.4842	28.6534	87.508514
10A_M_1359	0.0093409097577435	0.7812287392213524	0.0371787541847409	1475147.0	RSP-4	CEMBA190423_10A_4	3	13	10	10A_190423	snmC-seq2	3458290	True	1.0535936462135118	10A	Isocortex	RSP	c30_c1_c0_c0_r1	L4 RSP-ACA Glut	36.564137	2.2231004	13.027488	2.782397
10A_M_136	0.0068223443395041	0.7599288096139153	0.0219324641078897	1548538.0	RSP-4	CEMBA190423_10A_1	5	2	10	10A_190423	snmC-seq2	3451680	True	1.2031067906855326	10A	Isocortex	RSP	c1_c0_c3_c1_r3	L2/3 IT CTX Glut	26.5139	-19.942715	11.941345	-12.159423
10A_M_1360	0.0061112933503504	0.7411554533800555	0.0208579741076516	1225964.0	RSP-4	CEMBA190423_10A_3	4	12	10	10A_190423	snmC-seq2	2650206	True	0.8420232778882041	10A	Isocortex	RSP	c24_c1_c1_c2_r0	L2/3 IT RSP Glut	21.205711	-22.10492	31.426	-5.4082165
10A_M_1363	0.0077852685096697	0.8115238351804632	0.0303011406889482	1317750.0	RSP-4	CEMBA190423_10A_3	5	13	10	10A_190423	snmC-seq2	2951644	True	0.9050642387844838	10A	Isocortex	RSP	c28_c5_c3_c3_r0	L5 NP CTX Glut	10.027016	61.358845	39.826294	73.41383
10A_M_1364	0.009596259444077	0.8071518530856083	0.0404330155862432	916706.0	RSP-4	CEMBA190423_10A_4	4	13	10	10A_190423	snmC-seq2	2164978	True	0.6547385562562942	10A	Isocortex	RSP	c6_c5_c1_c0_r1	Pvalb Gaba	15.2326765	-37.39408	65.51331	49.03373
10A_M_1365	0.0069684374263972	0.7433271840696292	0.0172551719000432	1346852.0	RSP-4	CEMBA190423_10A_4	5	12	10	10A_190423	snmC-seq2	2983304	True	0.96196156016313	10A	Isocortex	RSP	c24_c0_c0_c0_r2	L2/3 IT RSP Glut	15.285945	-20.163898	38.2025	-64.5089
10A_M_1366	0.0085120423224086	0.8195982301754783	0.0315847900653614	1235559.0	RSP-4	CEMBA190423_10A_4	5	13	10	10A_190423	snmC-seq2	2767664	True	0.8824728057081229	10A	Isocortex	RSP	c28_c3_c2_c2_r0	L5 NP CTX Glut	6.4693213	61.0424	47.48846	59.434628
10A_M_1367	0.0083205060001395	0.8007637696961776	0.0369912966215148	1041334.0	RSP-4	CEMBA190423_10A_3	6	12	10	10A_190423	snmC-seq2	2203324	True	0.7152146947679011	10A	Isocortex	RSP	c6_c2_c1_c1_r0	Pvalb Gaba	16.657385	-37.421585	54.98273	24.407257
10A_M_1368	0.0076946898814709	0.775025149765722	0.0263127944209316	1211841.0	RSP-4	CEMBA190423_10A_3	6	13	10	10A_190423	snmC-seq2	2600868	True	0.8323232420359155	10A	Isocortex	RSP	c1_c0_c3_c2_r0	L2/3 IT CTX Glut	26.84742	-21.653507	10.531453	-15.432526
10A_M_1369	0.0086025311741288	0.7960092484128724	0.0345617129048976	1308274.0	RSP-4	CEMBA190423_10A_3	7	12	10	10A_190423	snmC-seq2	2792170	True	0.8985558808055638	10A	Isocortex	RSP	c30_c2_c1_c1_r0	L5 IT CTX Glut	42.9098	0.44111675	-6.794601	16.375708
10A_M_137	0.0082331845408416	0.8208657692680196	0.0302248443551701	1445314.0	RSP-4	CEMBA190423_10A_1	5	3	10	10A_190423	snmC-seq2	3265904	True	1.1229088908847376	10A	Isocortex	RSP	c28_c1_c0_c1_r0	L5 NP CTX Glut	6.356651	61.38888	46.58651	59.2319
10A_M_1370	0.0061523734218702	0.7415971042328433	0.0149467300906267	1117665.0	RSP-4	CEMBA190423_10A_3	7	13	10	10A_190423	snmC-seq2	2547094	True	0.7676407683104232	10A	Isocortex	RSP	c24_c2_c1_c0_r2	L2/3 IT RSP Glut	16.387089	-20.440773	37.282932	-59.22917
10A_M_1371	0.0070465409883988	0.7525084822296012	0.022457213278368	1153386.0	RSP-4	CEMBA190423_10A_4	6	12	10	10A_190423	snmC-seq2	2483592	True	0.8237824170957996	10A	Isocortex	RSP	c1_c0_c3_c0_r3	L2/3 IT CTX Glut	27.83772	-19.104986	17.539022	-15.770382
10A_M_1373	0.0073294663679905	0.7675533403991387	0.0242685028449022	1123014.0	RSP-4	CEMBA190423_10A_4	7	12	10	10A_190423	snmC-seq2	2510690	True	0.8020898357986158	10A	Isocortex	RSP	c24_c1_c0_c0_r2	L2/3 IT RSP Glut	21.993723	-23.12533	28.783031	-9.326169
10A_M_1374	0.0085193386746329	0.7921544311960512	0.0313138102431788	2183453.0	RSP-4	CEMBA190423_10A_4	7	13	10	10A_190423	snmC-seq2	4631952	True	1.5594867546121376	10A	Isocortex	RSP	c30_c0_c1_c0_r1	L5 IT CTX Glut	40.46152	-1.9316312	1.5800608	8.90264
10A_M_1375	0.0064520887365258	0.7507308607883517	0.0225715149658576	608092.0	RSP-4	CEMBA190423_10A_3	8	12	10	10A_190423	snmC-seq2	1441516	True	0.4176530624860059	10A	Isocortex	RSP	c24_c1_c1_c2_r0	L2/3 IT RSP Glut	21.28244	-22.661892	30.15028	-11.250377
10A_M_1376	0.0064345504401789	0.7451227222789497	0.0180137827813064	1607582.0	RSP-4	CEMBA190423_10A_3	8	13	10	10A_190423	snmC-seq2	3799610	True	1.104128233059107	10A	Isocortex	RSP	c24_c0_c0_c0_r2	L2/3 IT RSP Glut	14.309935	-20.192577	39.743023	-69.78428
10A_M_1378	0.0072557988221128	0.7686870509682732	0.0240858379063128	1629470.0	RSP-4	CEMBA190423_10A_3	9	13	10	10A_190423	snmC-seq2	3920318	True	1.1191614685427076	10A	Isocortex	RSP	c2_c2_c3_c0_r1	L6 CT CTX Glut	9.825788	50.32279	25.729221	67.34552
10A_M_1379	0.0066192843958411	0.7645003062221021	0.0190218727087351	1656328.0	RSP-4	CEMBA190423_10A_4	8	12	10	10A_190423	snmC-seq2	3906558	True	1.18299847869096	10A	Isocortex	RSP	c24_c0_c0_c0_r2	L2/3 IT RSP Glut	13.936556	-20.902487	37.39918	-68.245316
10A_M_138	0.0081226685192656	0.7760489590529627	0.0290759255610305	1337189.0	RSP-4	CEMBA190423_10A_2	4	2	10	10A_190423	snmC-seq2	2969788	True	1.0157818952783453	10A	Isocortex	RSP	c2_c2_c3_c0_r1	L6 CT CTX Glut	10.4479885	50.33139	25.035881	65.875626
10A_M_1380	0.0066594538988109	0.7441597076555718	0.0184841085372727	1367211.0	RSP-4	CEMBA190423_10A_4	8	13	10	10A_190423	snmC-seq2	3315204	True	0.9765025605131026	10A	Isocortex	RSP	c24_c0_c0_c0_r2	L2/3 IT RSP Glut	14.179041	-20.224867	39.095097	-69.49175
10A_M_1381	0.0076222641681588	0.7749427465307124	0.02693647780821	836101.0	RSP-4	CEMBA190423_10A_4	9	12	10	10A_190423	snmC-seq2	1897224	True	0.5971680796508846	10A	Isocortex	RSP	c24_c1_c0_c0_r2	L2/3 IT RSP Glut	22.247059	-22.72539	30.062645	-10.768826
10A_M_1383	0.0058467827790316	0.7390242781521699	0.0181905974171358	1065571.0	RSP-4	CEMBA190423_10A_3	10	12	10	10A_190423	snmC-seq2	2295266	True	0.7318612832372007	10A	Isocortex	RSP	c24_c0_c0_c0_r2	L2/3 IT RSP Glut	13.996573	-19.509895	40.73542	-73.629776
10A_M_1386	0.0079242048282064	0.8000047676778684	0.0302203901875887	1341125.0	RSP-4	CEMBA190423_10A_3	11	13	10	10A_190423	snmC-seq2	2953634	True	0.9211187837145444	10A	Isocortex	RSP	c28_c5_c0_c1_r0	L5 NP CTX Glut	11.165319	60.73852	40.682213	77.29995
10A_M_1387	0.0078074118072242	0.7678138169293487	0.0284142680363989	1212603.0	RSP-4	CEMBA190423_10A_4	10	12	10	10A_190423	snmC-seq2	2613600	True	0.8660769510966996	10A	Isocortex	RSP	c2_c9_c0_c1_r0	L6 CT CTX Glut	7.8876853	53.1469	29.257753	85.86483
10A_M_1388	0.0073085973526716	0.7629026327484034	0.0244450452638768	800144.0	RSP-4	CEMBA190423_10A_4	10	13	10	10A_190423	snmC-seq2	1866800	True	0.5714865260586668	10A	Isocortex	RSP	c2_c2_c3_c0_r1	L6 CT CTX Glut	9.649989	50.441025	23.98008	67.23035
10A_M_1389	0.0061546473449696	0.7395808999523088	0.0149830163972449	1222795.0	RSP-4	CEMBA190423_10A_4	11	12	10	10A_190423	snmC-seq2	2656396	True	0.8733563791416389	10A	Isocortex	RSP	c24_c0_c0_c0_r2	L2/3 IT RSP Glut	16.318598	-20.162762	40.073456	-64.25977
10A_M_139	0.0086741062089828	0.7581397144915952	0.0317011372544815	1241615.0	RSP-4	CEMBA190423_10A_2	4	3	10	10A_190423	snmC-seq2	2837278	True	0.943180087411744	10A	Isocortex	RSP	c1_c0_c3_c1_r3	L2/3 IT CTX Glut	25.62734	-19.716148	12.143765	-9.456978
10A_M_1391	0.0062274326980209	0.7498003703970946	0.0225253733290455	747643.0	RSP-4	CEMBA190423_10A_3	12	12	10	10A_190423	snmC-seq2	1567870	True	0.5135002410757334	10A	Isocortex	RSP	c2_c9_c0_c1_r0	L6 CT CTX Glut	7.957225	53.012978	30.088396	85.29678
10A_M_1392	0.0076567153317618	0.8080965315965988	0.0301237714588548	648729.0	RSP-4	CEMBA190423_10A_3	12	13	10	10A_190423	snmC-seq2	1451890	True	0.4455635883607812	10A	Isocortex	RSP	c30_c2_c0_c0_r0	L5 IT CTX Glut	42.12728	-0.07498569	-2.4106455	18.097511
10A_M_1393	0.0062479499856841	0.7489581023582591	0.0181892075442258	1053813.0	RSP-4	CEMBA190423_10A_3	13	12	10	10A_190423	snmC-seq2	2222428	True	0.7237855895778359	10A	Isocortex	RSP	c24_c0_c0_c0_r2	L2/3 IT RSP Glut	14.031828	-20.602411	40.084526	-67.63524
10A_M_1394	0.0070750345944012	0.7545285542341285	0.025697235862814	1061639.0	RSP-4	CEMBA190423_10A_3	13	13	10	10A_190423	snmC-seq2	2246428	True	0.7291606855616927	10A	Isocortex	RSP	c1_c0_c3_c0_r3	L2/3 IT CTX Glut	27.45539	-18.213621	19.481953	-15.041937
10A_M_1395	0.0079161505062096	0.7952176509184862	0.029373504753219	1214041.0	RSP-4	CEMBA190423_10A_4	12	12	10	10A_190423	snmC-seq2	2517386	True	0.8671040132561013	10A	Isocortex	RSP	c2_c2_c2_c0_r4	L6 CT CTX Glut	6.078311	47.617565	13.444825	79.50011
10A_M_1396	0.0073629327661585	0.7395140934665914	0.0247914720770799	932242.0	RSP-4	CEMBA190423_10A_4	12	13	10	10A_190423	snmC-seq2	1994466	True	0.6658348272635721	10A	Isocortex	RSP	c1_c0_c3_c0_r3	L2/3 IT CTX Glut	27.231812	-18.349232	18.987812	-14.261549
10A_M_1398	0.0078696577830026	0.7917340819308654	0.0300288441033032	1004546.0	RSP-4	CEMBA190423_10A_4	13	13	10	10A_190423	snmC-seq2	2085660	True	0.7174764839905436	10A	Isocortex	RSP	c30_c0_c2_c0_r1	L5 IT CTX Glut	40.23951	-0.94109833	1.257489	12.840032
10A_M_14	0.0083310011981868	0.769898369430529	0.0295466249165346	1722109.0	RSP-4	CEMBA190423_10A_2	19	0	10	10A_190423	snmC-seq2	3979832	True	1.3081824214048243	10A	Isocortex	RSP	c24_c1_c2_c0_r2	L2/3 IT CTX Glut	22.931133	-21.293226	24.038168	-6.4737077
10A_M_140	0.0090303763963017	0.8097192176753102	0.0331845548582658	1379208.0	RSP-4	CEMBA190423_10A_2	5	2	10	10A_190423	snmC-seq2	3075958	True	1.0477011972302015	10A	Isocortex	RSP	c28_c1_c1_c2_r0	L6 CT CTX Glut	9.79621	60.785366	12.601662	81.37298
10A_M_1401	0.0073908542883963	0.8060522637173865	0.0293426994150344	2138823.0	RSP-4	CEMBA190423_10A_3	15	12	10	10A_190423	snmC-seq2	5225712	True	1.468998072767783	10A	Isocortex	RSP	c28_c5_c1_c0_r0	L5 NP CTX Glut	11.313922	60.825962	42.076458	77.42989
10A_M_1402	0.006558608724583	0.7624404815644958	0.0222738416137586	2105407.0	RSP-4	CEMBA190423_10A_3	15	13	10	10A_190423	snmC-seq2	5184826	True	1.4460471134786748	10A	Isocortex	RSP	c1_c0_c3_c1_r3	L2/3 IT CTX Glut	25.939505	-20.575344	9.888215	-12.052097
10A_M_1405	0.0066754600223645	0.7540558577424561	0.0195833104128974	1736062.0	RSP-4	CEMBA190423_10A_4	15	12	10	10A_190423	snmC-seq2	4294936	True	1.239946861318039	10A	Isocortex	RSP	c24_c0_c0_c0_r2	L2/3 IT RSP Glut	14.675193	-20.390041	39.798805	-70.29326
10A_M_1406	0.0068370817315921	0.7658944870426794	0.0206548943886734	1420652.0	RSP-4	CEMBA190423_10A_4	15	13	10	10A_190423	snmC-seq2	3445158	True	1.0146717043660856	10A	Isocortex	RSP	c24_c0_c0_c0_r2	L2/3 IT RSP Glut	13.44992	-21.070683	39.634457	-67.312325
10A_M_1407	0.0071019807740113	0.7859502595365534	0.0284234431230068	1123076.0	RSP-4	CEMBA190423_10A_3	16	12	10	10A_190423	snmC-seq2	2725738	True	0.7713571808287786	10A	Isocortex	RSP	c30_c0_c1_c0_r1	L5 IT CTX Glut	40.367863	-2.1610913	1.2063526	10.245031
10A_M_1408	0.0070382400083012	0.7826386579032915	0.0254718550055072	1460483.0	RSP-4	CEMBA190423_10A_3	16	13	10	10A_190423	snmC-seq2	3487538	True	1.0030968959610542	10A	Isocortex	RSP	c3_c0_c2_c2_r2	L6 IT CTX Glut	45.77995	13.988916	-65.76102	38.154682
10A_M_1409	0.0063308043424623	0.7944947131831855	0.0208381324057218	1874486.0	RSP-4	CEMBA190423_10A_3	17	12	10	10A_190423	snmC-seq2	4514566	True	1.2874446933805137	10A	Isocortex	RSP	c11_c4_c3_c2_r0	Vip Gaba	20.68596	-60.28445	42.501465	-6.3125105
10A_M_141	0.0072956626805525	0.7608397411445054	0.0206122422295203	1385743.0	RSP-4	CEMBA190423_10A_2	5	3	10	10A_190423	snmC-seq2	3074698	True	1.0526654428870563	10A	Isocortex	RSP	c24_c0_c0_c0_r2	L2/3 IT RSP Glut	14.245125	-20.26006	40.718853	-68.61766
10A_M_1410	0.0114432779829586	0.8273234681708062	0.0535304298130931	1737848.0	RSP-4	CEMBA190423_10A_3	17	13	10	10A_190423	snmC-seq2	4253764	True	1.193598237331161	10A	Isocortex	RSP	c11_c2_c0_c0_r0	Sncg Gaba	21.686863	-54.27217	58.82902	-9.713285
10A_M_1412	0.0074168514792041	0.7623720553572916	0.0243607290242407	1499847.0	RSP-4	CEMBA190423_10A_4	16	13	10	10A_190423	snmC-seq2	3660322	True	1.071235117240788	10A	Isocortex	RSP	c2_c2_c0_c0_r1	L6 CT CTX Glut	9.889264	50.5896	21.330336	67.586525
10A_M_1413	0.0070373833897934	0.7672792988083545	0.0215660782926226	1677963.0	RSP-4	CEMBA190423_10A_4	17	12	10	10A_190423	snmC-seq2	3974746	True	1.1984508360057424	10A	Isocortex	RSP	c1_c0_c3_c2_r0	L2/3 IT CTX Glut	27.241142	-21.359951	11.1577635	-15.546519
10A_M_1414	0.0072908308546648	0.7644288673198502	0.0225498087383638	1553702.0	RSP-4	CEMBA190423_10A_4	17	13	10	10A_190423	snmC-seq2	3762534	True	1.109699952146617	10A	Isocortex	RSP	c24_c1_c0_c1_r1	L2/3 IT RSP Glut	21.871069	-22.668293	28.75793	-9.133027
10A_M_1415	0.0052764919900184	0.7493429419699633	0.0170744043198116	835839.0	RSP-4	CEMBA190423_10A_3	0	14	10	10A_190423	snmC-seq2	1987952	True	0.5740754986009365	10A	Isocortex	RSP	c24_c0_c0_c0_r2	L2/3 IT RSP Glut	13.742485	-21.644493	41.204536	-68.22549
10A_M_1416	0.0063730291092622	0.7536949375492195	0.0228790553206447	1481020.0	RSP-4	CEMBA190423_10A_3	0	15	10	10A_190423	snmC-seq2	3197566	True	1.0172022302596062	10A	Isocortex	RSP	c24_c1_c0_c1_r1	L2/3 IT RSP Glut	21.67026	-22.116613	28.497566	-6.4026446
10A_M_1417	0.0068882053191682	0.801879846786104	0.0260207265135882	1459159.0	RSP-4	CEMBA190423_10A_3	1	14	10	10A_190423	snmC-seq2	3153968	True	1.0021875390631976	10A	Isocortex	RSP	c2_c3_c4_c1_r2	L6 CT CTX Glut	16.011986	51.105194	8.354894	94.86732
10A_M_1418	0.0063552951013253	0.7679631133460351	0.0232830495030778	1402216.0	RSP-4	CEMBA190423_10A_3	1	15	10	10A_190423	snmC-seq2	3065218	True	0.9630776373753926	10A	Isocortex	RSP	c2_c2_c0_c0_r1	L6 CT CTX Glut	9.232389	49.863323	20.781012	70.352005
10A_M_1419	0.0058055164047386	0.7414862328607801	0.0142051237365646	1434732.0	RSP-4	CEMBA190423_10A_4	0	14	10	10A_190423	snmC-seq2	3119282	True	1.0247280570812294	10A	Isocortex	RSP	c24_c0_c0_c0_r2	L2/3 IT RSP Glut	15.642623	-19.978191	38.814373	-65.00138
10A_M_1420	0.0069165910846854	0.7697460347611359	0.0224605358955961	1193114.0	RSP-4	CEMBA190423_10A_4	0	15	10	10A_190423	snmC-seq2	2728194	True	0.852157330495461	10A	Isocortex	RSP	c1_c3_c0_c1_r4	L4/5 IT CTX Glut	44.780075	-17.793367	-27.759651	-30.878529
10A_M_1421	0.0070201100277036	0.7662367098611712	0.0238335403384006	1248728.0	RSP-4	CEMBA190423_10A_4	1	14	10	10A_190423	snmC-seq2	2700636	True	0.8918784952610866	10A	Isocortex	RSP	c2_c2_c0_c0_r1	L6 CT CTX Glut	9.8431015	50.610233	21.35132	67.480995
10A_M_1422	0.007541939488358	0.7730438749387222	0.0267253333672546	1364433.0	RSP-4	CEMBA190423_10A_4	1	15	10	10A_190423	snmC-seq2	2948218	True	0.9745184306947312	10A	Isocortex	RSP	c2_c9_c0_c0_r1	L6 CT CTX Glut	7.948538	52.99293	28.264633	85.34701
10A_M_1423	0.0062513226020918	0.7433240486843482	0.0235190015707507	1726551.0	RSP-4	CEMBA190423_10A_3	18	14	10	10A_190423	snmC-seq2	4138068	True	1.1858391702049624	10A	Isocortex	RSP	c1_c0_c3_c2_r0	L2/3 IT CTX Glut	37.793056	-19.727142	5.6809697	-13.6265
10A_M_1427	0.0094643558913591	0.7399945989242781	0.0417611341223453	1991258.0	RSP-4	CEMBA190423_10A_4	18	14	10	10A_190423	snmC-seq2	5002726	True	1.4222153973616358	10A	Isocortex	RSP	c30_c1_c0_c1_r2	L4 RSP-ACA Glut	35.67678	2.0709562	15.238025	-2.0901103
10A_M_1428	0.0079209655402163	0.771186817514817	0.0302391615367549	1716652.0	RSP-4	CEMBA190423_10A_4	18	15	10	10A_190423	snmC-seq2	4311714	True	1.2260836648549045	10A	Isocortex	RSP	c14_c2_c2_c0_r0	L5 ET CTX Glut	36.614395	35.023853	16.806105	10.967293
10A_M_1430	0.0073216583768885	0.7756466600772264	0.0253567246718521	1900760.0	RSP-4	CEMBA190423_10A_4	19	15	10	10A_190423	snmC-seq2	4696406	True	1.3575790473605645	10A	Isocortex	RSP	c1_c0_c3_c1_r3	L2/3 IT CTX Glut	25.68468	-20.978882	8.663306	-11.912382
10A_M_1432	0.0058607857105528	0.7588126337359643	0.0183756431247015	1054413.0	RSP-4	CEMBA190423_10A_3	20	15	10	10A_190423	snmC-seq2	2145938	True	0.7241976848487679	10A	Isocortex	RSP	c24_c0_c0_c0_r2	L2/3 IT RSP Glut	13.584388	-21.813168	33.996445	-68.68941
10A_M_1433	0.0077231330817937	0.7905066389405246	0.0309049323026799	1119410.0	RSP-4	CEMBA190423_10A_3	21	14	10	10A_190423	snmC-seq2	2299154	True	0.7688392787233838	10A	Isocortex	RSP	c3_c0_c2_c1_r3	L6 IT CTX Glut	45.01614	15.466954	-63.5384	40.38609
10A_M_1435	0.0079304662178704	0.8066829230165018	0.0310918141414785	938932.0	RSP-4	CEMBA190423_10A_4	20	14	10	10A_190423	snmC-seq2	1944856	True	0.670613023262458	10A	Isocortex	RSP	c2_c5_c1_c1_r0	L6 CT CTX Glut	19.80388	43.119114	7.6748276	41.73304
10A_M_1436	0.007267026244255	0.7571599669763602	0.0205950471271779	936551.0	RSP-4	CEMBA190423_10A_4	20	15	10	10A_190423	snmC-seq2	1955770	True	0.6689124425937962	10A	Isocortex	RSP	c24_c0_c0_c0_r2	L2/3 IT RSP Glut	14.885038	-21.094286	36.147324	-62.602345
10A_M_1437	0.0068765414188306	0.7622811192665147	0.0241669794435012	1032660.0	RSP-4	CEMBA190423_10A_4	21	14	10	10A_190423	snmC-seq2	2122138	True	0.7375563348594039	10A	Isocortex	RSP	c24_c1_c0_c1_r1	L2/3 IT RSP Glut	21.901001	-22.47787	29.107325	-9.251571
10A_M_1438	0.007291248786129	0.7695932839942561	0.0228175641348303	1052451.0	RSP-4	CEMBA190423_10A_4	21	15	10	10A_190423	snmC-seq2	2158686	True	0.7516916527987086	10A	Isocortex	RSP	c1_c0_c3_c2_r0	L2/3 IT CTX Glut	26.426336	-21.116337	10.392282	-14.351785
10A_M_1439	0.004403763915875	0.737684866675519	0.0067815334180571	1793495.0	RSP-4	CEMBA190423_10A_3	22	14	10	10A_190423	snmC-seq2	4808654	True	1.2318180132337528	10A	Isocortex	RSP	c15_c0_c2_c0_r0	Microglia NN	-28.39702	28.766178	62.192333	-54.825836
10A_M_144	0.0099140227372734	0.8185461280632106	0.0462278068267157	769606.0	RSP-4	CEMBA190423_10A_1	7	2	10	10A_190423	snmC-seq2	1821926	True	0.5979305672526797	10A	Isocortex	RSP	c6_c5_c1_c0_r1	Pvalb Gaba	13.750287	-37.243176	68.61638	49.62243
10A_M_1440	0.0047106923015684	0.7248989969779011	0.0069557461057319	1883963.0	RSP-4	CEMBA190423_10A_3	22	15	10	10A_190423	snmC-seq2	4786792	True	1.2939537381848851	10A	Isocortex	RSP	c15_c0_c0_c0_r0	Microglia NN	-27.666718	26.877087	61.568115	-55.71967
10A_M_1441	0.0049690766090183	0.7353232870082792	0.0115571055821018	2355245.0	RSP-4	CEMBA190423_10A_3	23	14	10	10A_190423	snmC-seq2	6909050	True	1.6176422106438717	10A	Isocortex	RSP	c5_c0_c2_c0_r10	Oligo NN	-9.718667	51.766785	88.031494	-4.1998935
10A_M_1443	0.0055092659100703	0.7405620618011499	0.0135043585550319	2309993.0	RSP-4	CEMBA190423_10A_4	22	14	10	10A_190423	snmC-seq2	6324714	True	1.6498653677211077	10A	Isocortex	RSP	c5_c0_c0_c0_r7	Oligo NN	-13.535598	46.40517	83.64085	-10.6195345
10A_M_1444	0.0053143945955309	0.6755606351902569	0.0075943038380473	1636836.0	RSP-4	CEMBA190423_10A_4	22	15	10	10A_190423	snmC-seq2	4313652	True	1.1690767154009327	10A	Isocortex	RSP	c15_c0_c0_c0_r0	Microglia NN	-24.910446	23.567125	50.23987	-56.82455
10A_M_1445	0.0057555500309867	0.73968098118671	0.0136674277728489	1132957.0	RSP-4	CEMBA190423_10A_4	23	14	10	10A_190423	snmC-seq2	2939910	True	0.8091914206740899	10A	Isocortex	RSP	c5_c0_c2_c0_r10	Oligo NN	-13.912373	50.306053	90.78196	-7.718526
10A_M_1446	0.0060294693084803	0.7294074434952952	0.0098180189207595	1814910.0	RSP-4	CEMBA190423_10A_4	23	15	10	10A_190423	snmC-seq2	4615654	True	1.2962624365228446	10A	Isocortex	RSP	c15_c2_c1_c0_r0	ABC NN	-43.80098	43.006744	69.03965	-45.989697
10A_M_1447	0.0079873854452827	0.7976492791392802	0.0366235224437841	1361782.0	RSP-4	CEMBA190423_10A_3	2	14	10	10A_190423	snmC-seq2	3061984	True	0.9353065370672828	10A	Isocortex	RSP	c6_c0_c1_c2_r2	Pvalb Gaba	16.019615	-37.34567	57.81	37.347195
10A_M_1448	0.0091944274293612	0.7665167275794209	0.0373086843267919	766824.0	RSP-4	CEMBA190423_10A_3	2	15	10	10A_190423	snmC-seq2	1805304	True	0.5266742400619792	10A	Isocortex	RSP	c30_c1_c0_c0_r1	L4 RSP-ACA Glut	35.96378	1.6026709	10.214194	2.3232641
10A_M_1449	0.0057972307286442	0.7529667224173805	0.0187828678293908	1817576.0	RSP-4	CEMBA190423_10A_3	3	14	10	10A_190423	snmC-seq2	4062868	True	1.24835745693261	10A	Isocortex	RSP	c24_c0_c0_c0_r2	L2/3 IT RSP Glut	13.2099085	-20.103334	37.7982	-72.92103
10A_M_1450	0.0066889829477464	0.765771482945396	0.0253886636801791	1289308.0	RSP-4	CEMBA190423_10A_3	3	15	10	10A_190423	snmC-seq2	3089486	True	0.8855295492914022	10A	Isocortex	RSP	c2_c9_c0_c1_r0	L6 CT CTX Glut	7.913797	53.09616	29.634497	85.56544
10A_M_1452	0.0072276129569282	0.7727109132443657	0.0247159807345618	1327504.0	RSP-4	CEMBA190423_10A_4	2	15	10	10A_190423	snmC-seq2	3147332	True	0.9481426459349622	10A	Isocortex	RSP	c2_c2_c1_c3_r0	L6 CT CTX Glut	8.508255	51.877953	20.462337	73.18782
10A_M_1453	0.0073907368881172	0.7562787804387976	0.0232005657135384	1666725.0	RSP-4	CEMBA190423_10A_4	3	14	10	10A_190423	snmC-seq2	3756670	True	1.1904243238031298	10A	Isocortex	RSP	c1_c0_c3_c2_r0	L2/3 IT CTX Glut	26.269613	-20.199389	11.112616	-12.164905
10A_M_1454	0.007830718893203	0.8065266838021942	0.0284284153640624	1559067.0	RSP-4	CEMBA190423_10A_4	3	15	10	10A_190423	snmC-seq2	3570448	True	1.113531793930477	10A	Isocortex	RSP	c28_c5_c0_c1_r0	L5 NP CTX Glut	10.868662	60.733585	40.38366	76.78323
10A_M_1455	0.0058139273056432	0.7501953584263018	0.0176789341599685	1134763.0	RSP-4	CEMBA190423_10A_3	4	14	10	10A_190423	snmC-seq2	2440644	True	0.7793841098810831	10A	Isocortex	RSP	c24_c0_c0_c0_r2	L2/3 IT RSP Glut	13.292018	-20.978786	35.484406	-69.827126
10A_M_1456	0.005753543558232	0.7493847635150649	0.0170581337968023	1214914.0	RSP-4	CEMBA190423_10A_3	4	15	10	10A_190423	snmC-seq2	2858320	True	0.8344338566485391	10A	Isocortex	RSP	c24_c0_c0_c0_r2	L2/3 IT RSP Glut	14.336579	-20.208897	40.74208	-69.32776
10A_M_1457	0.006647708213194	0.8019531241177175	0.0268367609401499	1218333.0	RSP-4	CEMBA190423_10A_3	5	14	10	10A_190423	snmC-seq2	2645416	True	0.8367821128674001	10A	Isocortex	RSP	c28_c5_c0_c0_r0	L5 NP CTX Glut	10.720693	60.760056	40.13841	76.339165
10A_M_1458	0.0090281326626546	0.8046606958663948	0.0420049892895096	1375640.0	RSP-4	CEMBA190423_10A_3	5	15	10	10A_190423	snmC-seq2	3035312	True	0.9448245641749096	10A	Isocortex	RSP	c6_c8_c0_c0_r0	Sst Gaba	2.9342175	-42.17348	70.211205	7.349028
10A_M_1459	0.0076587825478375	0.7864212254726021	0.0276602194750332	1297649.0	RSP-4	CEMBA190423_10A_4	4	14	10	10A_190423	snmC-seq2	2808408	True	0.9268193213390375	10A	Isocortex	RSP	c2_c9_c0_c0_r1	L6 CT CTX Glut	7.812643	53.397526	29.444736	86.95611
10A_M_1460	0.0065611166660804	0.7439461711726083	0.0184198540476986	1132980.0	RSP-4	CEMBA190423_10A_4	4	15	10	10A_190423	snmC-seq2	2543684	True	0.8092078479548036	10A	Isocortex	RSP	c24_c0_c0_c0_r2	L2/3 IT RSP Glut	14.289284	-20.059395	40.041283	-67.55363
10A_M_1461	0.0077621819222443	0.7696455913824444	0.0246479206769701	1237639.0	RSP-4	CEMBA190423_10A_4	5	14	10	10A_190423	snmC-seq2	2726952	True	0.8839584032683147	10A	Isocortex	RSP	c2_c2_c0_c0_r1	L6 CT CTX Glut	9.414303	50.596577	21.294952	69.40393
10A_M_1462	0.0072274444382063	0.7714123561411486	0.0221832977640938	1150345.0	RSP-4	CEMBA190423_10A_4	5	15	10	10A_190423	snmC-seq2	2528528	True	0.8216104448936155	10A	Isocortex	RSP	c24_c1_c2_c1_r0	L2/3 IT CTX Glut	22.432604	-23.179844	26.590982	-10.418179
10A_M_1464	0.006696788236914	0.7614759292199144	0.0228162616384463	1585266.0	RSP-4	CEMBA190423_10A_3	6	15	10	10A_190423	snmC-seq2	3590784	True	1.0888010362822411	10A	Isocortex	RSP	c24_c1_c0_c1_r1	L2/3 IT RSP Glut	21.773197	-22.452023	28.151848	-7.361299
10A_M_1467	0.0063593730416905	0.7500160938066264	0.0178922467964792	1548966.0	RSP-4	CEMBA190423_10A_4	6	14	10	10A_190423	snmC-seq2	3535840	True	1.106317360778796	10A	Isocortex	RSP	c24_c0_c0_c0_r2	L2/3 IT RSP Glut	14.359385	-20.018438	38.184246	-68.514206
10A_M_147	0.009627774446747	0.7692793272259295	0.0393923880905204	1379898.0	RSP-4	CEMBA190423_10A_2	6	3	10	10A_190423	snmC-seq2	3247256	True	1.048225348646151	10A	Isocortex	RSP	c30_c1_c0_c0_r1	L4 RSP-ACA Glut	36.122578	2.278472	13.976313	1.6584498
10A_M_1470	0.0074044217192085	0.747341479909517	0.0247440403785604	1259185.0	RSP-4	CEMBA190423_10A_4	7	15	10	10A_190423	snmC-seq2	2932624	True	0.8993471941490312	10A	Isocortex	RSP	c1_c0_c3_c0_r3	L2/3 IT CTX Glut	27.175226	-18.262808	18.23407	-14.363889
10A_M_1472	0.0062865337482485	0.7503453398049067	0.0183426103446433	1544822.0	RSP-4	CEMBA190423_10A_3	8	15	10	10A_190423	snmC-seq2	3574862	True	1.061023067719616	10A	Isocortex	RSP	c24_c0_c0_c0_r2	L2/3 IT RSP Glut	14.35038	-20.280497	40.314007	-69.999504
10A_M_1473	0.0057191949620418	0.7469821615972503	0.018888522415909	1677692.0	RSP-4	CEMBA190423_10A_3	9	14	10	10A_190423	snmC-seq2	3873530	True	1.1522815654675151	10A	Isocortex	RSP	c24_c0_c0_c0_r2	L2/3 IT RSP Glut	13.217579	-20.073547	37.849453	-72.74826
10A_M_1475	0.0074417869796341	0.7770220783473766	0.0254103255715062	1648282.0	RSP-4	CEMBA190423_10A_4	8	14	10	10A_190423	snmC-seq2	3781594	True	1.1772517873595647	10A	Isocortex	RSP	c2_c2_c1_c3_r0	L6 CT CTX Glut	9.472491	49.768295	20.570139	73.67763
10A_M_1476	0.0074380057983057	0.7670359725909187	0.0259789348356543	618006.0	RSP-4	CEMBA190423_10A_4	8	15	10	10A_190423	snmC-seq2	1454150	True	0.4413981758576112	10A	Isocortex	RSP	c24_c1_c0_c1_r1	L2/3 IT RSP Glut	22.285137	-22.910757	29.425816	-10.522269
10A_M_1477	0.0064868156337868	0.7535877255119122	0.0187152077208306	1446046.0	RSP-4	CEMBA190423_10A_4	9	14	10	10A_190423	snmC-seq2	3308568	True	1.0328088507331568	10A	Isocortex	RSP	c24_c0_c0_c0_r2	L2/3 IT RSP Glut	14.364944	-20.091703	38.674305	-69.442375
10A_M_1479	0.0053502515147568	0.7360467355528016	0.0149690701266318	1206103.0	RSP-4	CEMBA190423_10A_3	10	14	10	10A_190423	snmC-seq2	2647424	True	0.8283822375949021	10A	Isocortex	RSP	c24_c0_c0_c0_r2	L2/3 IT RSP Glut	15.086547	-20.145496	38.073177	-64.73466
10A_M_1480	0.0077585424244416	0.8081694764002882	0.0313504584104835	1286199.0	RSP-4	CEMBA190423_10A_3	10	15	10	10A_190423	snmC-seq2	2868028	True	0.8833942089625226	10A	Isocortex	RSP	c6_c2_c4_c0_r0	Pvalb Gaba	12.406169	-44.425014	76.26679	31.027695
10A_M_1482	0.0071340031732089	0.7845756862975225	0.0267589175791533	1697224.0	RSP-4	CEMBA190423_10A_3	11	15	10	10A_190423	snmC-seq2	3744104	True	1.1656966401872562	10A	Isocortex	RSP	c2_c2_c3_c0_r1	L6 CT CTX Glut	10.780816	50.13847	25.236248	65.85695
10A_M_1483	0.005836536059426	0.7298329589617428	0.0130406045064135	1628934.0	RSP-4	CEMBA190423_10A_4	10	14	10	10A_190423	snmC-seq2	3568926	True	1.1634328731313968	10A	Isocortex	RSP	c24_c2_c1_c0_r2	L2/3 IT RSP Glut	16.915125	-20.083574	38.07674	-59.31509
10A_M_1484	0.0068265700925556	0.7383439153796372	0.0191631346130384	914621.0	RSP-4	CEMBA190423_10A_4	10	15	10	10A_190423	snmC-seq2	2179390	True	0.6532493875481212	10A	Isocortex	RSP	c24_c0_c0_c0_r2	L2/3 IT RSP Glut	14.764516	-21.376518	41.002865	-67.283295
10A_M_1487	0.0082923481642456	0.7572102067144051	0.0378629535121932	901447.0	RSP-4	CEMBA190423_10A_3	12	14	10	10A_190423	snmC-seq2	1863250	True	0.6191367428264516	10A	Isocortex	RSP	c30_c1_c0_c0_r1	L4 RSP-ACA Glut	36.334557	2.2643554	13.508669	2.213279
10A_M_1488	0.007816302331333	0.7584231966807315	0.0291570077523135	1089325.0	RSP-4	CEMBA190423_10A_3	12	15	10	10A_190423	snmC-seq2	2277212	True	0.7481761350134	10A	Isocortex	RSP	c1_c3_c0_c0_r3	L4/5 IT CTX Glut	43.49129	-18.83974	-23.966549	-32.66191
10A_M_1489	0.0070275052356413	0.7891649243202207	0.0285999020632783	1035823.0	RSP-4	CEMBA190423_10A_3	13	14	10	10A_190423	snmC-seq2	2162022	True	0.7114295997043903	10A	Isocortex	RSP	c30_c0_c2_c0_r1	L5 IT CTX Glut	40.82922	-0.23996529	-0.044884022	13.777277
10A_M_1491	0.0063352049171611	0.76484845229663	0.0197453437971062	1082336.0	RSP-4	CEMBA190423_10A_4	12	14	10	10A_190423	snmC-seq2	2255890	True	0.7730364042825206	10A	Isocortex	RSP	c24_c0_c0_c0_r2	L2/3 IT RSP Glut	13.7290945	-21.069307	34.689117	-69.87734
10A_M_1492	0.0066306717596633	0.7441406882188598	0.020748453517439	972881.0	RSP-4	CEMBA190423_10A_4	12	15	10	10A_190423	snmC-seq2	2121276	True	0.6948604038254137	10A	Isocortex	RSP	c24_c1_c1_c2_r0	L2/3 IT RSP Glut	20.94794	-22.06543	31.737774	-6.0481725
10A_M_1494	0.0070830810710898	0.7782068907059967	0.0232713434483737	1045394.0	RSP-4	CEMBA190423_10A_4	13	15	10	10A_190423	snmC-seq2	2199560	True	0.7466513345380006	10A	Isocortex	RSP	c2_c2_c0_c0_r1	L6 CT CTX Glut	9.761074	50.63565	21.20301	67.989395
10A_M_1495	0.006355350175216	0.7682861291834845	0.0235071563273119	1005060.0	RSP-4	CEMBA190423_10A_3	14	14	10	10A_190423	snmC-seq2	2156538	True	0.6903007883382533	10A	Isocortex	RSP	c2_c2_c3_c0_r1	L6 CT CTX Glut	10.771469	49.389862	25.04478	64.2376
10A_M_1496	0.0069053264897062	0.7665566287917762	0.0233015994518128	1381762.0	RSP-4	CEMBA190423_10A_3	14	15	10	10A_190423	snmC-seq2	3217964	True	0.9490293095893196	10A	Isocortex	RSP	c24_c1_c0_c1_r1	L2/3 IT RSP Glut	21.83065	-22.54954	28.424103	-9.162475
10A_M_1497	0.0068802428023437	0.7605192946492044	0.0258252434299785	1364124.0	RSP-4	CEMBA190423_10A_3	15	14	10	10A_190423	snmC-seq2	2997206	True	0.9369150822748208	10A	Isocortex	RSP	c24_c1_c2_c0_r2	L2/3 IT CTX Glut	23.05946	-21.77305	24.352692	-6.2519684
10A_M_1498	0.0067375078398985	0.7774991264111456	0.0261892479114765	1455974.0	RSP-4	CEMBA190423_10A_3	15	15	10	10A_190423	snmC-seq2	3251958	True	1.0	10A	Isocortex	RSP	c3_c0_c2_c2_r2	L6 IT CTX Glut	44.081947	14.829259	-68.83378	40.678776
10A_M_1499	0.0079283179737297	0.7952219581499614	0.0303628012861312	1212827.0	RSP-4	CEMBA190423_10A_4	14	14	10	10A_190423	snmC-seq2	2656048	True	0.8662369385262586	10A	Isocortex	RSP	c3_c4_c1_c1_r0	L5 IT CTX Glut	45.651047	0.5098423	-14.702035	16.58355
10A_M_1500	0.0074564899450659	0.743759872145523	0.0249332330906343	1169332.0	RSP-4	CEMBA190423_10A_4	14	15	10	10A_190423	snmC-seq2	2660894	True	0.8351715222375384	10A	Isocortex	RSP	c1_c0_c3_c1_r3	L2/3 IT CTX Glut	26.161703	-20.104437	11.043665	-11.177325
10A_M_1501	0.0063883047962351	0.7468447871370721	0.018109789941903	1230571.0	RSP-4	CEMBA190423_10A_4	15	14	10	10A_190423	snmC-seq2	2685072	True	0.8789102284820478	10A	Isocortex	RSP	c24_c0_c0_c0_r2	L2/3 IT RSP Glut	14.125771	-20.78849	38.18324	-68.07683
10A_M_1502	0.0063936517728209	0.7502652675463849	0.0171571543135927	1024389.0	RSP-4	CEMBA190423_10A_4	15	15	10	10A_190423	snmC-seq2	2274798	True	0.7316489418688532	10A	Isocortex	RSP	c24_c2_c0_c0_r1	L2/3 IT RSP Glut	15.921055	-21.256027	36.36568	-60.460915
10A_M_1504	0.0071045330660832	0.7835592575135976	0.0256686932872706	1898071.0	RSP-4	CEMBA190423_10A_3	16	15	10	10A_190423	snmC-seq2	4545584	True	1.3036434716554004	10A	Isocortex	RSP	c30_c0_c1_c0_r1	L5 IT CTX Glut	40.471855	-1.796864	1.3809913	9.208294
10A_M_1505	0.0074581431785834	0.8003539867732875	0.0301357859082306	1694417.0	RSP-4	CEMBA190423_10A_3	17	14	10	10A_190423	snmC-seq2	4169588	True	1.1637687211447456	10A	Isocortex	RSP	c28_c4_c0_c0_r0	NP SUB Glut	14.884543	59.470974	39.760075	77.78633
10A_M_1506	0.0066486124364503	0.7768567615543829	0.0244223362166857	1949830.0	RSP-4	CEMBA190423_10A_3	17	15	10	10A_190423	snmC-seq2	4719602	True	1.3391928702023526	10A	Isocortex	RSP	c1_c0_c2_c1_r3	L2/3 IT CTX Glut	36.49762	-20.811266	4.470166	-31.900248
10A_M_1508	0.0062632990889478	0.7550667124325038	0.0180247823430711	1574738.0	RSP-4	CEMBA190423_10A_4	17	14	10	10A_190423	snmC-seq2	3760132	True	1.124724485933248	10A	Isocortex	RSP	c24_c0_c0_c0_r2	L2/3 IT RSP Glut	13.234033	-21.828794	35.448444	-69.42831
10A_M_1509	0.0063847833135868	0.7543783479876934	0.0177752288939673	1498890.0	RSP-4	CEMBA190423_10A_4	17	15	10	10A_190423	snmC-seq2	3592140	True	1.0705515995171808	10A	Isocortex	RSP	c24_c0_c0_c0_r2	L2/3 IT RSP Glut	14.621464	-20.476248	38.879467	-65.91713
10A_M_151	0.0093440852359265	0.8060158602364584	0.0389508106517482	1244741.0	RSP-4	CEMBA190423_10A_1	8	3	10	10A_190423	snmC-seq2	2786404	True	0.9670775594429716	10A	Isocortex	RSP	c6_c0_c0_c2_r0	Pvalb Gaba	20.358202	-37.35509	50.642563	29.36756
10A_M_1510	0.0072025672610471	0.7689389375671964	0.0283903554976846	967810.0	RSP-4	CEMBA190525_10A_1	0	0	10	10A_190525	snmC-seq2	1983178	True	0.6905204606846913	10A	Isocortex	RSP	c2_c9_c0_c1_r0	L6 CT CTX Glut	7.8401217	53.281693	29.083876	86.317635
10A_M_1511	0.0084760404759772	0.8087908825463589	0.0367822737979944	1103633.0	RSP-4	CEMBA190525_10A_1	0	1	10	10A_190525	snmC-seq2	2287178	True	0.7874284907025427	10A	Isocortex	RSP	c6_c0_c0_c2_r0	Pvalb Gaba	19.75821	-36.98599	50.8022	29.374424
10A_M_1512	0.0082918770179448	0.7820028048109241	0.035366711726184	1259611.0	RSP-4	CEMBA190525_10A_1	1	0	10	10A_190525	snmC-seq2	2604380	True	0.8987168638508639	10A	Isocortex	RSP	c14_c2_c0_c0_r3	L5 ET CTX Glut	38.670876	35.898884	13.716052	13.8250885
10A_M_1513	0.007697920052368	0.7858595465260986	0.0281871718459572	1270102.0	RSP-4	CEMBA190525_10A_1	1	1	10	10A_190525	snmC-seq2	2687114	True	0.9062020625500332	10A	Isocortex	RSP	c2_c2_c3_c0_r1	L6 CT CTX Glut	11.009867	50.31401	24.71496	65.82223
10A_M_1514	0.0074826579117804	0.8072718679253263	0.0297353569088334	990220.0	RSP-4	CEMBA190525_10A_2	0	0	10	10A_190525	snmC-seq2	2151278	True	0.756504107897829	10A	Isocortex	RSP	c28_c5_c3_c3_r0	L5 NP CTX Glut	9.853468	60.953068	41.461773	73.58057
10A_M_1515	0.0064588471520546	0.7657573302639769	0.0218066909294512	835607.0	RSP-4	CEMBA190525_10A_2	0	1	10	10A_190525	snmC-seq2	1841880	True	0.638383518903053	10A	Isocortex	RSP	c2_c2_c0_c0_r1	L6 CT CTX Glut	8.851091	49.795734	20.802683	70.63551
10A_M_1516	0.0070630665950002	0.7723890973092953	0.0245215614494433	1111713.0	RSP-4	CEMBA190525_10A_2	1	0	10	10A_190525	snmC-seq2	2327332	True	0.8493218186902094	10A	Isocortex	RSP	c24_c1_c0_c2_r0	L2/3 IT RSP Glut	22.305664	-23.132048	28.008587	-9.984072
10A_M_1517	0.0066310485048615	0.7695322878387937	0.0221262229892789	1071199.0	RSP-4	CEMBA190525_10A_2	1	1	10	10A_190525	snmC-seq2	2248360	True	0.8183701034881606	10A	Isocortex	RSP	c2_c2_c0_c0_r1	L6 CT CTX Glut	9.594719	50.57151	21.656237	67.56972
10A_M_1518	0.0069573105344743	0.7704374751357859	0.0255197120172991	1728184.0	RSP-4	CEMBA190525_10A_1	18	0	10	10A_190525	snmC-seq2	4143804	True	1.2330379018897433	10A	Isocortex	RSP	c2_c2_c3_c0_r1	L6 CT CTX Glut	10.139293	50.04783	25.959686	67.06624
10A_M_1519	0.006110440534945	0.7531488158005423	0.0193258557257308	2167681.0	RSP-4	CEMBA190525_10A_1	18	1	10	10A_190525	snmC-seq2	5269962	True	1.546613573674019	10A	Isocortex	RSP	c24_c0_c0_c0_r2	L2/3 IT RSP Glut	13.372386	-20.029924	36.737125	-74.175446
10A_M_152	0.0067767799272074	0.7640870176589254	0.0217130643687098	1497242.0	RSP-4	CEMBA190423_10A_1	9	2	10	10A_190423	snmC-seq2	3377706	True	1.1632533509023273	10A	Isocortex	RSP	c24_c0_c0_c0_r2	L2/3 IT RSP Glut	13.375871	-20.654072	38.505318	-67.66498
10A_M_1520	0.0063246521894351	0.7635458508186654	0.0212139160297067	1605733.0	RSP-4	CEMBA190525_10A_1	19	0	10	10A_190525	snmC-seq2	4129624	True	1.1456706284256324	10A	Isocortex	RSP	c24_c1_c0_c1_r1	L2/3 IT RSP Glut	22.298717	-22.906288	28.5319	-9.370829
10A_M_1521	0.0053068253780292	0.7193533645607221	0.0083967738831314	1376593.0	RSP-4	CEMBA190525_10A_1	19	1	10	10A_190525	snmC-seq2	3508716	True	0.9821820734806638	10A	Isocortex	RSP	c32_c0_c1_c0_r0	OPC NN	-33.86496	44.06538	66.36466	-27.640934
10A_M_1522	0.0064196718602832	0.7661848330231648	0.0261496275175696	1529117.0	RSP-4	CEMBA190525_10A_2	18	0	10	10A_190525	snmC-seq2	3735214	True	1.168208369813177	10A	Isocortex	RSP	c2_c9_c0_c0_r1	L6 CT CTX Glut	7.80861	53.348972	28.838537	86.4427
10A_M_1523	0.0075799136334929	0.7985641408538993	0.032493739206796	1705375.0	RSP-4	CEMBA190525_10A_2	18	1	10	10A_190525	snmC-seq2	4296658	True	1.3028652148070732	10A	Isocortex	RSP	c30_c2_c1_c0_r1	L5 IT CTX Glut	42.35106	0.5557117	-5.405242	16.406458
10A_M_1524	0.007751449135802	0.8084220008495505	0.031108981411014	1690387.0	RSP-4	CEMBA190525_10A_2	19	0	10	10A_190525	snmC-seq2	4115888	True	1.29141474564954	10A	Isocortex	RSP	c2_c3_c4_c0_r0	L6 CT CTX Glut	5.4505057	41.891937	-0.23435548	91.4342
10A_M_1525	0.0072593360970472	0.7697393433046188	0.0273258799133723	1909134.0	RSP-4	CEMBA190525_10A_2	19	1	10	10A_190525	snmC-seq2	4693878	True	1.4585321580329762	10A	Isocortex	RSP	c1_c0_c3_c1_r3	L2/3 IT CTX Glut	25.629932	-20.726149	7.900333	-11.528001
10A_M_1526	0.0065687410540966	0.8000341407087012	0.0267556567999402	2461055.0	RSP-4	CEMBA190525_10A_1	20	0	10	10A_190525	snmC-seq2	6891828	True	1.7559322928781091	10A	Isocortex	RSP	c28_c5_c3_c3_r0	L5 NP CTX Glut	9.891834	61.208828	41.574	73.402695
10A_M_1527	0.0061040529406674	0.7601733786847023	0.0201465548775738	2778167.0	RSP-4	CEMBA190525_10A_1	20	1	10	10A_190525	snmC-seq2	7807352	True	1.982187781381683	10A	Isocortex	RSP	c2_c2_c1_c2_r2	L6 CT CTX Glut	9.542089	50.433155	26.365124	69.39119
10A_M_1528	0.0085092397936087	0.8089742304523961	0.0383324158093852	2739325.0	RSP-4	CEMBA190525_10A_1	21	0	10	10A_190525	snmC-seq2	7739130	True	1.954474494957783	10A	Isocortex	RSP	c6_c5_c1_c0_r1	Pvalb Gaba	14.003065	-38.14675	67.41021	45.524017
10A_M_1529	0.008055704381183	0.7925161624178767	0.0319320398962995	2895016.0	RSP-4	CEMBA190525_10A_1	21	1	10	10A_190525	snmC-seq2	8210196	True	2.0655580971570373	10A	Isocortex	RSP	c30_c0_c2_c0_r1	L5 IT CTX Glut	40.339756	-0.7445478	-1.0289735	12.604154
10A_M_153	0.0080999298566138	0.7660641427481517	0.0285212492357557	1415850.0	RSP-4	CEMBA190423_10A_1	9	3	10	10A_190423	snmC-seq2	3231792	True	1.1000174032488137	10A	Isocortex	RSP	c24_c1_c0_c0_r2	L2/3 IT RSP Glut	21.479288	-22.277555	30.196358	-7.1730957
10A_M_1530	0.0093765263481611	0.8162876364807908	0.0456153789272461	2557559.0	RSP-4	CEMBA190525_10A_2	20	0	10	10A_190525	snmC-seq2	7284464	True	1.9539131603997733	10A	Isocortex	RSP	c6_c5_c0_c0_r0	Pvalb Gaba	13.681818	-37.766376	65.953156	47.42825
10A_M_1531	0.0057531532390387	0.7450771244646248	0.0167626144992197	2346168.0	RSP-4	CEMBA190525_10A_2	20	1	10	10A_190525	snmC-seq2	6768786	True	1.7924155539359268	10A	Isocortex	RSP	c24_c0_c0_c0_r2	L2/3 IT RSP Glut	14.038759	-20.022715	37.2413	-71.474365
10A_M_1532	0.0064662068773469	0.7672196437843289	0.0225930112282129	2329460.0	RSP-4	CEMBA190525_10A_2	21	0	10	10A_190525	snmC-seq2	6704402	True	1.7796510464176412	10A	Isocortex	RSP	c2_c2_c1_c2_r2	L6 CT CTX Glut	9.420836	50.612225	26.28687	69.48594
10A_M_1533	0.0065516798242653	0.7949407951549162	0.0225715355660228	2525062.0	RSP-4	CEMBA190525_10A_2	21	1	10	10A_190525	snmC-seq2	7223472	True	1.929086239115255	10A	Isocortex	RSP	c11_c1_c1_c0_r0	Vip Gaba	18.91055	-61.44652	40.453156	-1.4193704
10A_M_1536	0.0047042254501497	0.7104143287542497	0.0087150286611034	2499694.0	RSP-4	CEMBA190525_10A_1	23	0	10	10A_190525	snmC-seq2	6615646	True	1.7835007413136448	10A	Isocortex	RSP	c5_c0_c0_c2_r1	Oligo NN	-24.164251	44.258667	77.45617	-18.41184
10A_M_1537	0.0054863222527158	0.7522458150769576	0.0129780816779341	2050522.0	RSP-4	CEMBA190525_10A_1	23	1	10	10A_190525	snmC-seq2	5571542	True	1.4630220767341673	10A	Isocortex	RSP	c5_c0_c0_c0_r7	Oligo NN	-8.960843	49.073086	88.51286	-3.5720582
10A_M_1538	0.0049456028636422	0.7499747242681732	0.0112751267859305	2444023.0	RSP-4	CEMBA190525_10A_2	22	0	10	10A_190525	snmC-seq2	6575204	True	1.867174404977455	10A	Isocortex	RSP	c5_c0_c0_c2_r1	Oligo NN	-7.8003306	43.144417	86.86993	-12.724438
10A_M_1539	0.0047870160259393	0.7391875408515611	0.0074639933150478	2216120.0	RSP-4	CEMBA190525_10A_2	22	1	10	10A_190525	snmC-seq2	6038602	True	1.6930620302503854	10A	Isocortex	RSP	c15_c0_c3_c0_r1	Microglia NN	-28.069307	28.239634	59.25782	-54.513832
10A_M_1540	0.0052595972833683	0.7419631229008157	0.0126992189733838	2521095.0	RSP-4	CEMBA190525_10A_2	23	0	10	10A_190525	snmC-seq2	6780752	True	1.926055547151822	10A	Isocortex	RSP	c5_c0_c0_c1_r2	Oligo NN	-12.919489	47.130253	83.210556	-9.325193
10A_M_1541	0.0055572573254284	0.7279587653300151	0.0120677899258852	1399763.0	RSP-4	CEMBA190525_10A_2	23	1	10	10A_190525	snmC-seq2	3792222	True	1.0693850453266838	10A	Isocortex	RSP	c5_c0_c0_c2_r1	Oligo NN	-21.605219	46.641525	77.6367	-14.921808
10A_M_1546	0.0062106042155749	0.7745408345423608	0.0224815840770726	2021564.0	RSP-4	CEMBA190525_10A_2	2	0	10	10A_190525	snmC-seq2	4573096	True	1.5444259562302989	10A	Isocortex	RSP	c2_c2_c2_c0_r4	L6 CT CTX Glut	8.121818	49.295425	14.93321	74.73879
10A_M_1549	0.0074199644759245	0.8124808466741194	0.0289915980959627	1715475.0	RSP-4	CEMBA190525_10A_2	3	1	10	10A_190525	snmC-seq2	3829958	True	1.310581370297538	10A	Isocortex	RSP	c18_c0_c0_c0_r0	L6b CTX Glut	25.513136	48.748898	23.000317	39.603176
10A_M_155	0.0074885031757526	0.7365646352335127	0.0243376149027352	1240494.0	RSP-4	CEMBA190423_10A_2	8	3	10	10A_190423	snmC-seq2	2857386	True	0.9423285312707596	10A	Isocortex	RSP	c1_c0_c3_c0_r3	L2/3 IT CTX Glut	27.008434	-18.260864	18.510628	-11.179542
10A_M_1550	0.0070869655207636	0.7534266567324055	0.0268130796941549	1278688.0	RSP-4	CEMBA190525_10A_1	4	0	10	10A_190525	snmC-seq2	2761520	True	0.9123280673189846	10A	Isocortex	RSP	c24_c1_c1_c0_r2	L2/3 IT RSP Glut	21.690817	-21.35694	27.512945	-3.1019175
10A_M_1551	0.0078827620637516	0.7995170192676455	0.0310403353020357	1623685.0	RSP-4	CEMBA190525_10A_1	4	1	10	10A_190525	snmC-seq2	3546666	True	1.1584791583129157	10A	Isocortex	RSP	c2_c3_c4_c0_r0	L6 CT CTX Glut	15.8560915	50.933247	7.930793	92.62832
10A_M_1552	0.0069976182440843	0.7499239456095874	0.0242518068420813	1672314.0	RSP-4	CEMBA190525_10A_1	5	0	10	10A_190525	snmC-seq2	3642600	True	1.193175348146288	10A	Isocortex	RSP	c24_c1_c2_c0_r2	L2/3 IT CTX Glut	22.410343	-21.895176	24.645859	-5.991068
10A_M_1556	0.0076270031292712	0.8101927064932881	0.030378428717905	1402773.0	RSP-4	CEMBA190525_10A_2	5	0	10	10A_190525	snmC-seq2	3127044	True	1.0716846124580004	10A	Isocortex	RSP	c2_c5_c1_c3_r0	L6b/CT ENT Glut	20.959206	46.249443	14.890424	44.591824
10A_M_156	0.0068224179989317	0.7604699040622654	0.0181313668172304	1368295.0	RSP-4	CEMBA190423_10A_2	9	2	10	10A_190423	snmC-seq2	3082580	True	1.039411248821134	10A	Isocortex	RSP	c24_c0_c0_c0_r2	L2/3 IT RSP Glut	14.691056	-20.847254	40.5832	-67.75558
10A_M_1560	0.0057524340887581	0.7530683157574759	0.015402904231644	1540386.0	RSP-4	CEMBA190525_10A_1	7	0	10	10A_190525	snmC-seq2	3397012	True	1.0990463524372025	10A	Isocortex	RSP	c24_c2_c0_c0_r1	L2/3 IT RSP Glut	16.052801	-20.752377	36.46633	-62.52226
10A_M_1561	0.0087445067966505	0.7765437910376117	0.0373563433039361	1596084.0	RSP-4	CEMBA190525_10A_1	7	1	10	10A_190525	snmC-seq2	3540344	True	1.1387861863087432	10A	Isocortex	RSP	c14_c2_c0_c0_r3	L5 ET CTX Glut	38.575325	35.876087	13.348593	14.855065
10A_M_1564	0.0067408603272623	0.7800857756188084	0.0221452071480313	1433919.0	RSP-4	CEMBA190525_10A_2	7	0	10	10A_190525	snmC-seq2	3146056	True	1.0954794024486951	10A	Isocortex	RSP	c1_c0_c2_c1_r3	L2/3 IT CTX Glut	36.356552	-21.894	5.8938227	-35.57967
10A_M_1565	0.0078885538999104	0.8054822975958944	0.0322085491298029	1286981.0	RSP-4	CEMBA190525_10A_2	7	1	10	10A_190525	snmC-seq2	2847952	True	0.9832223276508814	10A	Isocortex	RSP	c30_c0_c2_c0_r1	L5 IT CTX Glut	40.357372	-1.1567458	1.2107481	12.302169
10A_M_1567	0.0077098119954488	0.8033018822975957	0.0300599266037827	1829161.0	RSP-4	CEMBA190525_10A_1	8	1	10	10A_190525	snmC-seq2	4235690	True	1.3050837420428292	10A	Isocortex	RSP	c28_c5_c1_c0_r0	L5 NP CTX Glut	11.309996	60.850845	42.05802	77.45202
10A_M_1568	0.0081011059082535	0.823433650246862	0.0339669348472788	1633062.0	RSP-4	CEMBA190525_10A_1	9	0	10	10A_190525	snmC-seq2	3951454	True	1.1651695317951491	10A	Isocortex	RSP	c30_c0_c1_c1_r0	L5 IT CTX Glut	41.889633	-0.26772055	-1.1771988	16.339743
10A_M_1569	0.0072625936338175	0.7723448814425671	0.0266226733812926	1958630.0	RSP-4	CEMBA190525_10A_1	9	1	10	10A_190525	snmC-seq2	4586244	True	1.3974582716761108	10A	Isocortex	RSP	c2_c9_c0_c0_r1	L6 CT CTX Glut	7.8185506	53.30535	28.588726	86.131905
10A_M_157	0.0065028244621924	0.7503287196562752	0.0155153252534168	959299.0	RSP-4	CEMBA190423_10A_2	9	3	10	10A_190423	snmC-seq2	2287778	True	0.7287216364766845	10A	Isocortex	RSP	c24_c2_c0_c0_r1	L2/3 IT RSP Glut	16.082947	-20.950308	37.181965	-59.052917
10A_M_1572	0.0067704665546341	0.7922986006637854	0.026150311474952	1554528.0	RSP-4	CEMBA190525_10A_2	9	0	10	10A_190525	snmC-seq2	3615432	True	1.1876217586417122	10A	Isocortex	RSP	c2_c2_c0_c2_r0	L6 CT CTX Glut	10.436042	46.034584	8.77314	70.824646
10A_M_1573	0.0060783969376571	0.7556625764577307	0.0179973830391463	1513579.0	RSP-4	CEMBA190525_10A_2	9	1	10	10A_190525	snmC-seq2	3635722	True	1.1563377139705198	10A	Isocortex	RSP	c24_c0_c0_c0_r2	L2/3 IT RSP Glut	13.650501	-20.875416	39.557922	-68.405235
10A_M_1574	0.0060057823172194	0.7484406231743961	0.017143207616954	1361346.0	RSP-4	CEMBA190525_10A_1	10	0	10	10A_190525	snmC-seq2	2967868	True	0.9713035276255274	10A	Isocortex	RSP	c24_c0_c0_c0_r2	L2/3 IT RSP Glut	14.624065	-19.923975	38.565147	-64.91242
10A_M_1575	0.0095187739916187	0.7488837360099653	0.039784995093392	1435274.0	RSP-4	CEMBA190525_10A_1	10	1	10	10A_190525	snmC-seq2	3196118	True	1.0240502409447718	10A	Isocortex	RSP	c30_c1_c0_c1_r2	L4 RSP-ACA Glut	35.961464	1.7680525	13.638644	-1.3508683
10A_M_1576	0.0066183288321522	0.7610489816192045	0.020514672356476	1348340.0	RSP-4	CEMBA190525_10A_1	11	0	10	10A_190525	snmC-seq2	3089088	True	0.9620239075434192	10A	Isocortex	RSP	c24_c0_c0_c0_r2	L2/3 IT RSP Glut	12.9656105	-20.472374	41.04684	-68.638664
10A_M_1577	0.0076392505522224	0.7718121500744636	0.0277492500965812	1670380.0	RSP-4	CEMBA190525_10A_1	11	1	10	10A_190525	snmC-seq2	3752608	True	1.1917954630748748	10A	Isocortex	RSP	c2_c9_c0_c1_r0	L6 CT CTX Glut	7.8624883	53.242977	29.275389	85.83639
10A_M_1578	0.0074501544029088	0.7781162213707443	0.0289767627012561	1520861.0	RSP-4	CEMBA190525_10A_2	10	0	10	10A_190525	snmC-seq2	3379850	True	1.1619009856815656	10A	Isocortex	RSP	c14_c2_c1_c0_r0	L5 ET CTX Glut	38.503	35.045883	11.615904	12.913821
10A_M_1579	0.0073401339458628	0.7985605477466252	0.0294836116549438	1207603.0	RSP-4	CEMBA190525_10A_2	10	1	10	10A_190525	snmC-seq2	2781574	True	0.922579457302157	10A	Isocortex	RSP	c28_c5_c2_c1_r0	L5 NP CTX Glut	10.511008	60.9078	41.089355	74.375465
10A_M_158	0.0087321937070559	0.7285806771853534	0.0361496481546458	973198.0	RSP-4	CEMBA190423_10A_1	10	2	10	10A_190423	snmC-seq2	2083342	True	0.7561074526305321	10A	Isocortex	RSP	c30_c1_c0_c0_r1	L4 RSP-ACA Glut	35.66443	1.6466415	13.294272	-1.4201955
10A_M_1580	0.0056947438599088	0.7540648823701587	0.0174209650372328	1363456.0	RSP-4	CEMBA190525_10A_2	11	0	10	10A_190525	snmC-seq2	3024258	True	1.0416473762779406	10A	Isocortex	RSP	c24_c0_c0_c0_r2	L2/3 IT RSP Glut	13.513627	-20.987698	39.26225	-70.10461
10A_M_1581	0.0068640090991103	0.7809687195481537	0.0236017825495299	1459195.0	RSP-4	CEMBA190525_10A_2	11	1	10	10A_190525	snmC-seq2	3247500	True	1.1147896545454268	10A	Isocortex	RSP	c2_c2_c0_c3_r1	L6 CT CTX Glut	10.462283	49.968307	19.899727	66.43273
10A_M_1582	0.008045259253329	0.7811783906484296	0.0325244677004404	1079204.0	RSP-4	CEMBA190525_10A_1	12	0	10	10A_190525	snmC-seq2	2291766	True	0.7699987014525181	10A	Isocortex	RSP	c30_c0_c1_c0_r1	L5 IT CTX Glut	40.793148	-3.1491416	1.7322477	6.7669477
10A_M_1583	0.0068152892563708	0.7761232510859062	0.023988046746123	1408002.0	RSP-4	CEMBA190525_10A_1	12	1	10	10A_190525	snmC-seq2	3035730	True	1.0045920063700176	10A	Isocortex	RSP	c1_c0_c3_c1_r3	L2/3 IT CTX Glut	26.078026	-21.1373	9.572551	-12.574724
10A_M_1584	0.0070208495026197	0.7885455652660511	0.0256990758038155	1392699.0	RSP-4	CEMBA190525_10A_1	13	0	10	10A_190525	snmC-seq2	3024784	True	0.9936735052077462	10A	Isocortex	RSP	c2_c2_c3_c0_r1	L6 CT CTX Glut	10.854135	49.379276	24.667759	63.874504
10A_M_1585	0.0081392949934776	0.7871040676986719	0.031371688546002	1456321.0	RSP-4	CEMBA190525_10A_1	13	1	10	10A_190525	snmC-seq2	3178776	True	1.0390670150388923	10A	Isocortex	RSP	c30_c0_c1_c0_r1	L5 IT CTX Glut	40.364525	-3.134233	1.748703	5.880622
10A_M_1587	0.0055471250279666	0.7424843529126639	0.0146879568923165	955339.0	RSP-4	CEMBA190525_10A_2	12	1	10	10A_190525	snmC-seq2	2190292	True	0.7298558683272445	10A	Isocortex	RSP	c24_c2_c0_c0_r1	L2/3 IT RSP Glut	15.983521	-21.221954	36.48686	-59.997654
10A_M_1590	0.0059938658863886	0.7457368802171542	0.0180073938372914	1500032.0	RSP-4	CEMBA190525_10A_1	14	0	10	10A_190525	snmC-seq2	3493022	True	1.0702542727206568	10A	Isocortex	RSP	c24_c0_c0_c0_r2	L2/3 IT RSP Glut	13.18068	-20.725021	38.061634	-70.45865
10A_M_1591	0.0059179127818558	0.7506863055512341	0.0163650371095745	1839204.0	RSP-4	CEMBA190525_10A_1	14	1	10	10A_190525	snmC-seq2	4355966	True	1.3122492982849183	10A	Isocortex	RSP	c24_c0_c0_c0_r2	L2/3 IT RSP Glut	14.426466	-20.53872	36.562622	-67.570595
10A_M_1592	0.0066487668143414	0.7764432031611118	0.0223817877004795	1887641.0	RSP-4	CEMBA190525_10A_1	15	0	10	10A_190525	snmC-seq2	4416352	True	1.3468084984938276	10A	Isocortex	RSP	c1_c3_c0_c1_r4	L4/5 IT CTX Glut	45.241344	-16.601711	-29.055983	-27.126968
10A_M_1593	0.0063436823039994	0.7552964413012077	0.0201575314811754	2067135.0	RSP-4	CEMBA190525_10A_1	15	1	10	10A_190525	snmC-seq2	4936118	True	1.4748752466883472	10A	Isocortex	RSP	c24_c0_c0_c0_r2	L2/3 IT RSP Glut	13.297706	-20.297228	36.258465	-72.980385
10A_M_1596	0.0090227051830566	0.8137766544097732	0.0419210134181645	1689334.0	RSP-4	CEMBA190525_10A_2	15	0	10	10A_190525	snmC-seq2	3986884	True	1.2906102791414746	10A	Isocortex	RSP	c6_c5_c1_c0_r1	Pvalb Gaba	13.731394	-37.450798	66.156525	48.967747
10A_M_1597	0.0061574679624518	0.7642379023708221	0.0212588677731626	1711294.0	RSP-4	CEMBA190525_10A_2	15	1	10	10A_190525	snmC-seq2	4080458	True	1.307387187514802	10A	Isocortex	RSP	c2_c2_c0_c0_r1	L6 CT CTX Glut	9.526622	50.39326	22.20365	68.53751
10A_M_1598	0.0063464383872251	0.7799827943412223	0.0225272409217908	1443773.0	RSP-4	CEMBA190525_10A_1	16	0	10	10A_190525	snmC-seq2	3293140	True	1.0301141722901384	10A	Isocortex	RSP	c2_c2_c3_c0_r1	L6 CT CTX Glut	11.220633	48.658978	24.68426	63.585194
10A_M_1599	0.007396855919365	0.7637975329741368	0.0296485353662333	1648686.0	RSP-4	CEMBA190525_10A_1	16	1	10	10A_190525	snmC-seq2	3766162	True	1.1763170624858197	10A	Isocortex	RSP	c56_c0_c0_c0_r0	L2/3 IT ENTl-PIR Glut	24.152449	-20.841717	21.91545	-5.4350595
10A_M_1600	0.0059850651835897	0.7528204192027153	0.0182148758361954	1807028.0	RSP-4	CEMBA190525_10A_1	17	0	10	10A_190525	snmC-seq2	4124140	True	1.2892921203853405	10A	Isocortex	RSP	c24_c0_c0_c0_r2	L2/3 IT RSP Glut	13.700573	-20.368082	34.7743	-73.80983
10A_M_1601	0.0070687992867232	0.7723992327681699	0.0271295486908692	1766890.0	RSP-4	CEMBA190525_10A_1	17	1	10	10A_190525	snmC-seq2	4068024	True	1.2606541539963156	10A	Isocortex	RSP	c2_c9_c0_c0_r1	L6 CT CTX Glut	7.857084	53.2129	28.4839	85.794495
10A_M_1602	0.0072119346683565	0.7782595701241675	0.0265642087304508	1642451.0	RSP-4	CEMBA190525_10A_2	16	0	10	10A_190525	snmC-seq2	3517036	True	1.2547928021256862	10A	Isocortex	RSP	c2_c2_c2_c0_r4	L6 CT CTX Glut	6.5953074	48.018066	14.12003	77.74136
10A_M_1603	0.0062391292839348	0.7421767537307803	0.0220077257622782	1507144.0	RSP-4	CEMBA190525_10A_2	16	1	10	10A_190525	snmC-seq2	3502932	True	1.1514215297545651	10A	Isocortex	RSP	c1_c0_c3_c0_r3	L2/3 IT CTX Glut	26.661451	-18.723022	15.224436	-10.552156
10A_M_1604	0.0068942293699383	0.7916989289806684	0.0262268782750241	1723927.0	RSP-4	CEMBA190525_10A_2	17	0	10	10A_190525	snmC-seq2	3941254	True	1.317038493684212	10A	Isocortex	RSP	c30_c2_c0_c0_r0	L5 IT CTX Glut	42.128952	0.6973576	-3.9662232	16.77408
10A_M_1605	0.0063095515236305	0.7561480749894394	0.0197903848512619	1570094.0	RSP-4	CEMBA190525_10A_2	17	1	10	10A_190525	snmC-seq2	3663682	True	1.1995138058065216	10A	Isocortex	RSP	c24_c0_c0_c0_r2	L2/3 IT RSP Glut	13.382542	-20.444715	37.33398	-72.265396
10A_M_1606	0.0077292560553719	0.7907228121475678	0.0308613279137824	1150679.0	RSP-4	CEMBA190525_10A_1	0	2	10	10A_190525	snmC-seq2	2462660	True	0.8209952296217231	10A	Isocortex	RSP	c30_c0_c1_c1_r0	L5 IT CTX Glut	41.63165	-1.0482993	3.4014623	11.060105
10A_M_1607	0.0058555397419837	0.7534965905475871	0.0173339038490505	1334284.0	RSP-4	CEMBA190525_10A_1	0	3	10	10A_190525	snmC-seq2	2873048	True	0.9519951254525296	10A	Isocortex	RSP	c24_c0_c0_c0_r2	L2/3 IT RSP Glut	14.439945	-20.065552	40.813606	-68.52795
10A_M_1608	0.0076091197218792	0.7881491253873879	0.0303503762836112	1550588.0	RSP-4	CEMBA190525_10A_1	1	2	10	10A_190525	snmC-seq2	3378718	True	1.10632535321205	10A	Isocortex	RSP	c3_c0_c2_c1_r3	L6 IT CTX Glut	45.468815	15.422882	-63.92224	40.966763
10A_M_1609	0.0058149988299528	0.7480370488532669	0.0155017520230045	1289129.0	RSP-4	CEMBA190525_10A_1	1	3	10	10A_190525	snmC-seq2	2641040	True	0.9197775916367834	10A	Isocortex	RSP	c24_c2_c0_c0_r1	L2/3 IT RSP Glut	15.455151	-21.483707	36.259132	-62.24363
10A_M_161	0.0065191191722385	0.7643503767946774	0.019192556715372	1269890.0	RSP-4	CEMBA190423_10A_1	11	3	10	10A_190423	snmC-seq2	2809128	True	0.9866165908900209	10A	Isocortex	RSP	c24_c0_c0_c0_r2	L2/3 IT RSP Glut	13.442221	-21.199629	34.21483	-67.172165
10A_M_1611	0.0066523082830935	0.7412784526567564	0.0219689898080533	1183426.0	RSP-4	CEMBA190525_10A_2	0	3	10	10A_190525	snmC-seq2	2568894	True	0.9041088145998828	10A	Isocortex	RSP	c1_c0_c3_c0_r3	L2/3 IT CTX Glut	27.1723	-18.50025	18.500477	-14.591835
10A_M_1613	0.0065080686179312	0.772624013556656	0.021421464339405	1313752.0	RSP-4	CEMBA190525_10A_2	1	3	10	10A_190525	snmC-seq2	2917966	True	1.00367472355536	10A	Isocortex	RSP	c11_c0_c0_c0_r0	Lamp5 Gaba	33.53573	-51.55632	32.70433	-20.5249
10A_M_1614	0.0080192613825737	0.7507115819532117	0.0325444862273916	1935920.0	RSP-4	CEMBA190525_10A_1	18	2	10	10A_190525	snmC-seq2	4717488	True	1.3812549676576058	10A	Isocortex	RSP	c14_c2_c0_c0_r3	L5 ET CTX Glut	38.78196	35.71896	12.924076	14.763537
10A_M_1615	0.0067951177963211	0.7638944395891066	0.0233845429515373	1057878.0	RSP-4	CEMBA190525_10A_1	18	3	10	10A_190525	snmC-seq2	2750704	True	0.75478286431035	10A	Isocortex	RSP	c24_c0_c0_c0_r2	L2/3 IT RSP Glut	12.819409	-20.32161	41.011806	-70.16616
10A_M_1617	0.0078064788521578	0.8080371123367068	0.0311600976926698	2054908.0	RSP-4	CEMBA190525_10A_1	19	3	10	10A_190525	snmC-seq2	5123174	True	1.466151433467992	10A	Isocortex	RSP	c28_c5_c1_c0_r0	L5 NP CTX Glut	11.300564	60.79468	41.438362	77.49761
10A_M_1618	0.0078517632434982	0.7617072716760259	0.0323716704573426	979820.0	RSP-4	CEMBA190525_10A_2	18	2	10	10A_190525	snmC-seq2	2723286	True	0.7485587596700236	10A	Isocortex	RSP	c30_c1_c1_c0_r1	L4 RSP-ACA Glut	35.72618	1.5360004	10.730286	0.84123474
10A_M_1619	0.0066650780795239	0.7798833883729006	0.0241113191820514	1653691.0	RSP-4	CEMBA190525_10A_2	18	3	10	10A_190525	snmC-seq2	4212292	True	1.263379890018045	10A	Isocortex	RSP	c2_c2_c3_c0_r1	L6 CT CTX Glut	10.438981	50.41103	24.264845	65.86466
10A_M_162	0.0062614457452895	0.7329993359689231	0.0140476393901197	1271760.0	RSP-4	CEMBA190423_10A_2	10	2	10	10A_190423	snmC-seq2	2762078	True	0.96607942717087	10A	Isocortex	RSP	c24_c2_c0_c0_r1	L2/3 IT RSP Glut	16.983774	-20.0652	37.97282	-58.857067
10A_M_1620	0.008767399501637	0.7779426039336133	0.0369796848241733	1790848.0	RSP-4	CEMBA190525_10A_2	19	2	10	10A_190525	snmC-seq2	4499420	True	1.368164517602766	10A	Isocortex	RSP	c30_c1_c0_c0_r1	L4 RSP-ACA Glut	36.450977	2.216424	13.500874	2.3021348
10A_M_1622	0.0061319052548296	0.7491468924308068	0.0183790886584118	1692415.0	RSP-4	CEMBA190525_10A_1	20	2	10	10A_190525	snmC-seq2	4625104	True	1.207517162944877	10A	Isocortex	RSP	c24_c0_c0_c0_r2	L2/3 IT RSP Glut	13.397308	-20.372656	34.776497	-70.23902
10A_M_1623	0.0059765868244372	0.749702425023118	0.0174380530291027	2093855.0	RSP-4	CEMBA190525_10A_1	20	3	10	10A_190525	snmC-seq2	5333100	True	1.4939396360927706	10A	Isocortex	RSP	c24_c0_c0_c0_r2	L2/3 IT RSP Glut	13.960596	-20.063185	37.113895	-71.72308
10A_M_1624	0.0069971621614426	0.7556274277922505	0.0252639828600018	2184239.0	RSP-4	CEMBA190525_10A_1	21	2	10	10A_190525	snmC-seq2	5498978	True	1.558427501808691	10A	Isocortex	RSP	c24_c1_c1_c0_r2	L2/3 IT RSP Glut	21.625902	-21.33631	27.187849	-2.9192615
10A_M_1625	0.0068882576362069	0.7525910812629524	0.0250631152598153	2262234.0	RSP-4	CEMBA190525_10A_1	21	3	10	10A_190525	snmC-seq2	5716612	True	1.6140759693086162	10A	Isocortex	RSP	c24_c1_c1_c0_r2	L2/3 IT RSP Glut	21.673124	-21.645164	27.008278	-3.1236608
10A_M_1626	0.0056845642278418	0.7575323708311182	0.0186343880437168	2195632.0	RSP-4	CEMBA190525_10A_2	20	2	10	10A_190525	snmC-seq2	5547116	True	1.6774096942416088	10A	Isocortex	RSP	c24_c0_c0_c0_r2	L2/3 IT RSP Glut	13.464359	-20.430794	36.45142	-73.1392
10A_M_1627	0.0086740684887142	0.802141575209591	0.0393447479999836	1853851.0	RSP-4	CEMBA190525_10A_2	20	3	10	10A_190525	snmC-seq2	4804228	True	1.4162972843716528	10A	Isocortex	RSP	c6_c1_c1_c2_r0	Sst Gaba	5.2081785	-39.97897	63.480713	15.340545
10A_M_1628	0.0075865323058912	0.7860748356377286	0.0318857364531252	1191713.0	RSP-4	CEMBA190525_10A_2	21	2	10	10A_190525	snmC-seq2	3059546	True	0.9104398819810198	10A	Isocortex	RSP	c3_c4_c1_c0_r1	L5 IT CTX Glut	46.227875	-0.5141462	-16.370722	10.408467
10A_M_1629	0.0057992262622725	0.7542690435522602	0.0180524933772901	2151751.0	RSP-4	CEMBA190525_10A_2	21	3	10	10A_190525	snmC-seq2	5476870	True	1.6438856725508082	10A	Isocortex	RSP	c24_c0_c0_c0_r2	L2/3 IT RSP Glut	13.744849	-20.20092	37.0792	-71.58781
10A_M_163	0.0072402701097333	0.7654228155756859	0.0234546203139157	1169315.0	RSP-4	CEMBA190423_10A_2	11	2	10	10A_190423	snmC-seq2	2566634	True	0.8882581346970386	10A	Isocortex	RSP	c2_c2_c0_c0_r1	L6 CT CTX Glut	9.596999	50.582752	21.331528	68.42975
10A_M_1630	0.0058169916897694	0.7458721386225661	0.0145575888046696	2023760.0	RSP-4	CEMBA190525_10A_1	22	2	10	10A_190525	snmC-seq2	5339878	True	1.4439277208493928	10A	Isocortex	RSP	c5_c0_c1_c0_r5	Oligo NN	-6.705429	51.237907	89.221085	-1.9592907
10A_M_1631	0.0048241197281504	0.7003809165339075	0.0067515431919945	2536004.0	RSP-4	CEMBA190525_10A_1	22	3	10	10A_190525	snmC-seq2	7529916	True	1.80940747706494	10A	Isocortex	RSP	c15_c0_c1_c0_r0	Microglia NN	-25.284801	28.795328	54.901543	-51.807022
10A_M_1632	0.0054695638315002	0.7429041187623096	0.0139567450272291	2824192.0	RSP-4	CEMBA190525_10A_1	23	2	10	10A_190525	snmC-seq2	7574208	True	2.015026049433277	10A	Isocortex	RSP	c5_c0_c1_c0_r5	Oligo NN	-14.966989	47.55234	76.21726	-11.081695
10A_M_1633	0.0063865631876277	0.7090357376710205	0.0085987116497151	2658341.0	RSP-4	CEMBA190525_10A_1	23	3	10	10A_190525	snmC-seq2	7245412	True	1.8966934129395263	10A	Isocortex	RSP	c15_c0_c1_c0_r0	Microglia NN	-25.60818	32.222393	56.015102	-50.90663
10A_M_1634	0.0052938523717503	0.7597254032141492	0.0137404460885164	2302287.0	RSP-4	CEMBA190525_10A_2	22	2	10	10A_190525	snmC-seq2	6351388	True	1.7588915322451262	10A	Isocortex	RSP	c5_c0_c1_c2_r2	Oligo NN	-7.1001353	52.563618	89.88423	-0.7227954
10A_M_1637	0.0053692523611136	0.7576757096190203	0.0126867784309926	2224973.0	RSP-4	CEMBA190525_10A_2	23	3	10	10A_190525	snmC-seq2	6186838	True	1.6998255079293048	10A	Isocortex	RSP	c5_c0_c1_c0_r5	Oligo NN	-6.964692	50.92702	89.68921	-2.0242906
10A_M_1639	0.0061782832346503	0.7537157851948146	0.0189504964123661	1365912.0	RSP-4	CEMBA190525_10A_1	2	3	10	10A_190525	snmC-seq2	2948016	True	0.9745613121322864	10A	Isocortex	RSP	c24_c0_c0_c0_r2	L2/3 IT RSP Glut	13.449196	-20.4046	38.809555	-69.388725
10A_M_164	0.0070880367127334	0.7539033361936833	0.0203582692241223	1150705.0	RSP-4	CEMBA190423_10A_2	11	3	10	10A_190423	snmC-seq2	2531974	True	0.874121239261068	10A	Isocortex	RSP	c24_c0_c0_c0_r2	L2/3 IT RSP Glut	14.208642	-20.328861	38.793324	-68.23902
10A_M_1640	0.0059787947832428	0.7560224492371366	0.0173879546207369	1458346.0	RSP-4	CEMBA190525_10A_1	3	2	10	10A_190525	snmC-seq2	3124262	True	1.0405118274843996	10A	Isocortex	RSP	c24_c0_c0_c0_r2	L2/3 IT RSP Glut	13.318779	-21.789335	35.393036	-69.56579
10A_M_1641	0.0072718231727206	0.8072274473051531	0.02774097571901	1633444.0	RSP-4	CEMBA190525_10A_1	3	3	10	10A_190525	snmC-seq2	3552734	True	1.1654420840688202	10A	Isocortex	RSP	c28_c5_c2_c1_r0	L5 NP CTX Glut	10.589814	60.96737	41.371952	74.55663
10A_M_1643	0.0073367086222149	0.7692887398000812	0.026229543125306	1211585.0	RSP-4	CEMBA190525_10A_2	2	3	10	10A_190525	snmC-seq2	2670542	True	0.9256216089024571	10A	Isocortex	RSP	c2_c2_c1_c2_r2	L6 CT CTX Glut	8.735896	51.525146	26.796799	70.26405
10A_M_1645	0.0062215187438704	0.7403410883905649	0.0167355580404797	1346808.0	RSP-4	CEMBA190525_10A_2	3	3	10	10A_190525	snmC-seq2	2934156	True	1.028928707307123	10A	Isocortex	RSP	c24_c0_c0_c0_r2	L2/3 IT RSP Glut	14.552513	-19.76632	38.62945	-67.95198
10A_M_1647	0.008266066128529	0.8022618386356997	0.0342693595709243	1448441.0	RSP-4	CEMBA190525_10A_1	4	3	10	10A_190525	snmC-seq2	3256304	True	1.0334447325348932	10A	Isocortex	RSP	c30_c2_c1_c0_r1	L5 IT CTX Glut	41.699738	0.20918827	-4.0326285	15.630198
10A_M_1648	0.008033739950503	0.7718939706084329	0.0310710461807525	985389.0	RSP-4	CEMBA190525_10A_1	5	2	10	10A_190525	snmC-seq2	2114800	True	0.7030628596869501	10A	Isocortex	RSP	c14_c2_c1_c0_r0	L5 ET CTX Glut	38.26074	34.56548	12.237901	10.746703
10A_M_1649	0.007013382451698	0.7575802549678026	0.0240515419444349	1757598.0	RSP-4	CEMBA190525_10A_1	5	3	10	10A_190525	snmC-seq2	3963460	True	1.254024426962412	10A	Isocortex	RSP	c1_c0_c3_c1_r3	L2/3 IT CTX Glut	25.306389	-20.3227	9.49552	-10.546473
10A_M_165	0.0099703851584783	0.7479810727588455	0.0427982586610206	694981.0	RSP-4	CEMBA190423_10A_1	12	2	10	10A_190423	snmC-seq2	1355662	True	0.5399521099885325	10A	Isocortex	RSP	c30_c1_c0_c1_r2	L4 RSP-ACA Glut	35.710194	1.8836794	13.738599	-1.2968484
10A_M_1651	0.0060355861115633	0.7526185414708979	0.0153401052983316	1368308.0	RSP-4	CEMBA190525_10A_2	4	3	10	10A_190525	snmC-seq2	3192808	True	1.045354186816528	10A	Isocortex	RSP	c5_c2_c0_c0_r2	Oligo NN	-8.889262	57.583942	93.55409	-1.950342
10A_M_1652	0.007008488273507	0.7790209198129894	0.024747621571524	1594437.0	RSP-4	CEMBA190525_10A_2	5	2	10	10A_190525	snmC-seq2	3579972	True	1.218111268490124	10A	Isocortex	RSP	c2_c2_c1_c3_r0	L6 CT CTX Glut	9.45706	49.602966	20.5012	73.512276
10A_M_1653	0.0065480694192165	0.7686407494798633	0.0202048516107856	1383937.0	RSP-4	CEMBA190525_10A_2	5	3	10	10A_190525	snmC-seq2	3195406	True	1.0572943644561792	10A	Isocortex	RSP	c24_c0_c0_c0_r2	L2/3 IT RSP Glut	13.9719305	-21.527943	33.991154	-67.38778
10A_M_1655	0.0060156901276106	0.7535361114242802	0.0177181757458696	1419623.0	RSP-4	CEMBA190525_10A_1	6	3	10	10A_190525	snmC-seq2	3168030	True	1.0128834460881613	10A	Isocortex	RSP	c24_c0_c0_c0_r2	L2/3 IT RSP Glut	14.332131	-20.061924	38.323093	-68.29733
10A_M_1659	0.0076109773788129	0.7885514952900247	0.0295867918253396	1171707.0	RSP-4	CEMBA190525_10A_2	6	3	10	10A_190525	snmC-seq2	2680284	True	0.8951557823035704	10A	Isocortex	RSP	c30_c0_c1_c0_r1	L5 IT CTX Glut	40.68254	-2.7943943	2.5026128	7.623191
10A_M_166	0.0086579997120658	0.8151448601164074	0.0308046687221452	847059.0	RSP-4	CEMBA190423_10A_1	12	3	10	10A_190423	snmC-seq2	1669878	True	0.6581061846795472	10A	Isocortex	RSP	c28_c5_c3_c3_r0	L5 NP CTX Glut	7.2693014	61.087738	49.16376	61.093983
10A_M_1661	0.0069755580541245	0.7816931410595858	0.0236894681792082	1239791.0	RSP-4	CEMBA190525_10A_2	7	3	10	10A_190525	snmC-seq2	2826190	True	0.9471703100672146	10A	Isocortex	RSP	c2_c2_c0_c0_r1	L6 CT CTX Glut	9.65374	50.319782	20.554884	68.50108
10A_M_1662	0.0081247636097733	0.8011468808138851	0.0312258303504542	1141309.0	RSP-4	CEMBA190525_10A_1	8	2	10	10A_190525	snmC-seq2	2412458	True	0.8143098505528815	10A	Isocortex	RSP	c2_c2_c0_c1_r0	L6 CT CTX Glut	12.898031	46.11503	13.444729	61.941795
10A_M_1664	0.0072463619371199	0.7728758096488113	0.0266720346094414	1418911.0	RSP-4	CEMBA190525_10A_1	9	2	10	10A_190525	snmC-seq2	3069916	True	1.0123754428974447	10A	Isocortex	RSP	c24_c1_c2_c1_r0	L2/3 IT CTX Glut	22.43536	-22.3965	26.153688	-9.320654
10A_M_1666	0.0065046603003974	0.7738215326506358	0.0230485511009866	1397406.0	RSP-4	CEMBA190525_10A_2	8	2	10	10A_190525	snmC-seq2	3043890	True	1.0675843543869783	10A	Isocortex	RSP	c24_c0_c0_c0_r2	L2/3 IT RSP Glut	12.769255	-20.381155	40.184948	-71.84234
10A_M_1667	0.0071020166320731	0.7686235042893432	0.0265173600494342	640140.0	RSP-4	CEMBA190525_10A_2	8	3	10	10A_190525	snmC-seq2	1406660	True	0.4890514629372424	10A	Isocortex	RSP	c2_c9_c0_c1_r0	L6 CT CTX Glut	7.8578734	53.270515	30.642569	86.2902
10A_M_1669	0.0065404976377477	0.7537227729219512	0.0188039529050161	1241380.0	RSP-4	CEMBA190525_10A_2	9	3	10	10A_190525	snmC-seq2	2715238	True	0.9483842675993284	10A	Isocortex	RSP	c24_c0_c0_c0_r2	L2/3 IT RSP Glut	14.831485	-21.526285	34.750187	-63.374256
10A_M_167	0.0084451318203071	0.779176975792556	0.034018632965284	893366.0	RSP-4	CEMBA190423_10A_1	13	2	10	10A_190423	snmC-seq2	1763980	True	0.6940835169479674	10A	Isocortex	RSP	c14_c2_c0_c1_r0	L5 ET CTX Glut	38.582966	35.493282	12.654728	13.538813
10A_M_1670	0.0068987396788819	0.7769011044869076	0.0237310773008419	1041932.0	RSP-4	CEMBA190525_10A_1	10	2	10	10A_190525	snmC-seq2	2355148	True	0.7434055906036533	10A	Isocortex	RSP	c1_c3_c0_c1_r4	L4/5 IT CTX Glut	44.59029	-17.787766	-26.335732	-30.70599
10A_M_1671	0.0060343799251022	0.7557519037129936	0.0174564300335635	1293138.0	RSP-4	CEMBA190525_10A_1	10	3	10	10A_190525	snmC-seq2	2951984	True	0.9226379635350744	10A	Isocortex	RSP	c24_c0_c0_c0_r2	L2/3 IT RSP Glut	14.550783	-21.628143	36.170273	-67.36189
10A_M_1672	0.0072810275777634	0.7690766140647464	0.0257872162989091	1401566.0	RSP-4	CEMBA190525_10A_1	11	2	10	10A_190525	snmC-seq2	3191558	True	1.0	10A	Isocortex	RSP	c24_c1_c0_c0_r2	L2/3 IT RSP Glut	21.753323	-22.248882	28.948814	-6.3399634
10A_M_1675	0.0074745719983129	0.7449173500906309	0.0263222876420789	966839.0	RSP-4	CEMBA190525_10A_2	10	3	10	10A_190525	snmC-seq2	2299864	True	0.7386415899252985	10A	Isocortex	RSP	c1_c0_c3_c0_r3	L2/3 IT CTX Glut	27.281355	-18.194433	18.380379	-14.249802
10A_M_1676	0.0081454900881464	0.804173143855498	0.0314290793949874	1335637.0	RSP-4	CEMBA190525_10A_2	11	2	10	10A_190525	snmC-seq2	3029528	True	1.0203943337443524	10A	Isocortex	RSP	c30_c0_c1_c0_r1	L5 IT CTX Glut	41.59447	-1.6948289	2.7341664	9.660266
10A_M_1679	0.0064823344749774	0.7583918349442553	0.0214898206573839	1096796.0	RSP-4	CEMBA190525_10A_1	12	3	10	10A_190525	snmC-seq2	2392572	True	0.7825503757939334	10A	Isocortex	RSP	c24_c0_c0_c0_r2	L2/3 IT RSP Glut	13.219348	-21.557346	33.00118	-67.94427
10A_M_168	0.0064033394117502	0.7555237177971166	0.0182537818062852	800256.0	RSP-4	CEMBA190423_10A_1	13	3	10	10A_190423	snmC-seq2	1603234	True	0.6217434947588252	10A	Isocortex	RSP	c24_c0_c0_c0_r2	L2/3 IT RSP Glut	13.885963	-20.902693	40.169014	-67.09278
10A_M_1680	0.0081510773125372	0.7925944814560384	0.0331809655518693	1146705.0	RSP-4	CEMBA190525_10A_1	13	2	10	10A_190525	snmC-seq2	2502140	True	0.8181598297903916	10A	Isocortex	RSP	c30_c0_c2_c0_r1	L5 IT CTX Glut	40.465	-0.58477885	0.37210214	13.069423
10A_M_1681	0.0067456107327423	0.7688048310015023	0.0215057037347678	1192439.0	RSP-4	CEMBA190525_10A_1	13	3	10	10A_190525	snmC-seq2	2607882	True	0.8507904729424087	10A	Isocortex	RSP	c2_c2_c0_c0_r1	L6 CT CTX Glut	9.7476425	50.53203	21.419462	67.86109
10A_M_1682	0.0070451458833716	0.7785038839910579	0.027182710115419	1099002.0	RSP-4	CEMBA190525_10A_2	12	2	10	10A_190525	snmC-seq2	2423794	True	0.8396109224090907	10A	Isocortex	RSP	c2_c9_c0_c0_r1	L6 CT CTX Glut	7.761508	53.470863	28.952938	87.34037
10A_M_1683	0.0074771251786622	0.767981642803749	0.0271359375462229	1005785.0	RSP-4	CEMBA190525_10A_2	12	3	10	10A_190525	snmC-seq2	2220748	True	0.7683953910868473	10A	Isocortex	RSP	c2_c9_c0_c1_r0	L6 CT CTX Glut	7.91145	53.10418	29.469782	85.805046
10A_M_1684	0.0071928111235091	0.7738058378357833	0.0252952944352246	1157718.0	RSP-4	CEMBA190525_10A_2	13	2	10	10A_190525	snmC-seq2	2556868	True	0.8844685249613811	10A	Isocortex	RSP	c2_c2_c0_c0_r1	L6 CT CTX Glut	9.61595	50.728245	21.350489	69.26731
10A_M_1685	0.0074517796362953	0.7782455548061831	0.0276825882808031	1190294.0	RSP-4	CEMBA190525_10A_2	13	3	10	10A_190525	snmC-seq2	2630732	True	0.909355800333399	10A	Isocortex	RSP	c2_c2_c3_c0_r1	L6 CT CTX Glut	10.644837	50.245163	25.158655	65.9107
10A_M_1686	0.0072443861863929	0.7764842758009745	0.0261952240201465	1517340.0	RSP-4	CEMBA190525_10A_1	14	2	10	10A_190525	snmC-seq2	3557182	True	1.0826033165758873	10A	Isocortex	RSP	c2_c2_c3_c0_r1	L6 CT CTX Glut	10.447316	50.485405	21.853354	66.75328
10A_M_1687	0.0065109728363136	0.7616556187360956	0.0194727655368133	1615576.0	RSP-4	CEMBA190525_10A_1	14	3	10	10A_190525	snmC-seq2	3890788	True	1.1526934871422394	10A	Isocortex	RSP	c24_c0_c0_c0_r2	L2/3 IT RSP Glut	13.168037	-20.274637	40.917393	-71.62658
10A_M_1688	0.007780547002207	0.7952051114206702	0.0317835732324448	1997798.0	RSP-4	CEMBA190525_10A_1	15	2	10	10A_190525	snmC-seq2	4769828	True	1.425404155066547	10A	Isocortex	RSP	c30_c2_c0_c0_r0	L5 IT CTX Glut	41.63756	0.32907364	-2.9205258	15.781064
10A_M_1689	0.0074381289779627	0.7588033761652586	0.027252888528792	2067913.0	RSP-4	CEMBA190525_10A_1	15	3	10	10A_190525	snmC-seq2	5012272	True	1.4754303400624729	10A	Isocortex	RSP	c24_c1_c0_c1_r1	L2/3 IT RSP Glut	21.581707	-22.197151	28.35003	-6.245047
10A_M_1690	0.0067560112708296	0.757672870229971	0.0256910622137554	1909324.0	RSP-4	CEMBA190525_10A_2	14	2	10	10A_190525	snmC-seq2	4556424	True	1.458677313433292	10A	Isocortex	RSP	c2_c9_c1_c0_r1	L6 CT CTX Glut	7.9874067	52.92219	28.132938	84.197716
10A_M_1691	0.0078702352056923	0.7963538584373101	0.0296553694631161	1602150.0	RSP-4	CEMBA190525_10A_2	14	3	10	10A_190525	snmC-seq2	3982138	True	1.2240038137671494	10A	Isocortex	RSP	c30_c0_c1_c1_r0	L5 IT CTX Glut	41.225956	-2.033281	2.7216835	9.389981
10A_M_1692	0.0079322845963427	0.7878082965293323	0.0316877853744737	1821117.0	RSP-4	CEMBA190525_10A_2	15	2	10	10A_190525	snmC-seq2	4325640	True	1.3912893008246354	10A	Isocortex	RSP	c30_c0_c0_c2_r0	L5 IT CTX Glut	40.25555	-3.2360852	0.7776086	4.8682427
10A_M_1693	0.0085427773507384	0.7651075831963065	0.0369152963045656	1888304.0	RSP-4	CEMBA190525_10A_2	15	3	10	10A_190525	snmC-seq2	4575166	True	1.4426185423036315	10A	Isocortex	RSP	c30_c1_c0_c0_r1	L4 RSP-ACA Glut	36.110558	2.2529333	14.419091	1.0221002
10A_M_1694	0.006780879218706	0.7751370404999178	0.0230875562286323	1687134.0	RSP-4	CEMBA190525_10A_1	16	2	10	10A_190525	snmC-seq2	4003394	True	1.2037492347845196	10A	Isocortex	RSP	c2_c2_c0_c3_r1	L6 CT CTX Glut	10.426921	50.174713	19.210678	65.52489
10A_M_1696	0.0063275610957765	0.7649802591097892	0.0200328185501772	2059043.0	RSP-4	CEMBA190525_10A_1	17	2	10	10A_190525	snmC-seq2	4926634	True	1.469101704807337	10A	Isocortex	RSP	c24_c0_c0_c0_r2	L2/3 IT RSP Glut	13.291649	-20.37326	39.610622	-71.77917
10A_M_1698	0.0066587372120839	0.7620559423587543	0.0239411661284636	2086873.0	RSP-4	CEMBA190525_10A_2	16	2	10	10A_190525	snmC-seq2	5086750	True	1.5943204511735432	10A	Isocortex	RSP	c24_c1_c0_c0_r2	L2/3 IT RSP Glut	21.484793	-22.095558	28.548307	-5.904112
10A_M_1699	0.0084752398850996	0.8138589363716895	0.0341351093428336	626457.0	RSP-4	CEMBA190525_10A_2	16	3	10	10A_190525	snmC-seq2	1630716	True	0.4785979821871404	10A	Isocortex	RSP	c30_c2_c0_c0_r0	L5 IT CTX Glut	41.889782	-0.93044066	3.4136562	13.563664
10A_M_17	0.0062355299010429	0.7483500525662529	0.0170772446618227	1044906.0	RSP-4	CEMBA190423_10A_1	20	1	10	10A_190423	snmC-seq2	2642908	True	0.8118196028951548	10A	Isocortex	RSP	c24_c0_c0_c0_r2	L2/3 IT RSP Glut	15.350415	-20.098942	39.74228	-65.12792
10A_M_170	0.0065735197681551	0.7550155131264916	0.0178793444068337	774752.0	RSP-4	CEMBA190423_10A_2	13	2	10	10A_190423	snmC-seq2	1541132	True	0.5885324026227321	10A	Isocortex	RSP	c24_c0_c0_c0_r2	L2/3 IT RSP Glut	15.429595	-21.035547	40.55802	-65.161835
10A_M_1701	0.0075475165296994	0.7666885080255963	0.0304654876431773	1649502.0	RSP-4	CEMBA190525_10A_2	17	3	10	10A_190525	snmC-seq2	4103870	True	1.26017959542898	10A	Isocortex	RSP	c30_c4_c0_c0_r1	L5 IT CTX Glut	39.903053	-4.816074	2.2236476	0.5107302
10A_M_1702	0.005664873225889	0.7457045228345021	0.0177157953976241	945991.0	RSP-4	CEMBA190525_10A_1	0	4	10	10A_190525	snmC-seq2	1925532	True	0.6749528741422095	10A	Isocortex	RSP	c24_c0_c0_c0_r2	L2/3 IT RSP Glut	13.112498	-21.681255	33.717415	-70.141655
10A_M_1703	0.0059800819872425	0.76015652289952	0.0189229980673668	1172466.0	RSP-4	CEMBA190525_10A_1	0	5	10	10A_190525	snmC-seq2	2426928	True	0.8365399845601278	10A	Isocortex	RSP	c24_c0_c0_c0_r2	L2/3 IT RSP Glut	13.13382	-20.894905	34.46497	-72.764114
10A_M_1705	0.0066630261278669	0.7785659209466234	0.0223516284408464	1375003.0	RSP-4	CEMBA190525_10A_1	1	5	10	10A_190525	snmC-seq2	2855394	True	0.9810476281530802	10A	Isocortex	RSP	c1_c3_c0_c1_r4	L4/5 IT CTX Glut	45.060417	-16.898424	-28.658817	-27.413647
10A_M_1706	0.0075312081416454	0.7938534406773552	0.0317865529058694	1121147.0	RSP-4	CEMBA190525_10A_2	0	4	10	10A_190525	snmC-seq2	2320228	True	0.8565291663037782	10A	Isocortex	RSP	c30_c0_c2_c0_r1	L5 IT CTX Glut	40.273422	-1.1077448	1.0350397	12.261639
10A_M_1708	0.0071979713768169	0.7778248140738667	0.0250925956209778	1214432.0	RSP-4	CEMBA190525_10A_2	1	4	10	10A_190525	snmC-seq2	2565534	True	0.9277966479798188	10A	Isocortex	RSP	c2_c2_c0_c0_r1	L6 CT CTX Glut	10.13183	50.12974	19.685572	67.38941
10A_M_1709	0.0068569152714411	0.7449725230965275	0.0228798724518617	1117490.0	RSP-4	CEMBA190525_10A_2	1	5	10	10A_190525	snmC-seq2	2334194	True	0.853735306835597	10A	Isocortex	RSP	c1_c0_c3_c0_r3	L2/3 IT CTX Glut	26.82106	-18.253578	17.222868	-10.341188
10A_M_1710	0.0073282483238244	0.8036232719547277	0.0269638263574638	1905535.0	RSP-4	CEMBA190525_10A_1	18	4	10	10A_190525	snmC-seq2	4795166	True	1.359575646098721	10A	Isocortex	RSP	c11_c4_c3_c0_r0	Vip Gaba	19.978039	-60.612415	42.4069	-5.690455
10A_M_1711	0.0072840553331978	0.7817129460772826	0.0259252002079506	2376829.0	RSP-4	CEMBA190525_10A_1	18	5	10	10A_190525	snmC-seq2	6076270	True	1.695838083971786	10A	Isocortex	RSP	c1_c3_c4_c1_r1	L4/5 IT CTX Glut	45.446503	-15.67021	-27.623213	-26.59111
10A_M_1713	0.0064263049420348	0.7584377401658384	0.019242285866668	2456924.0	RSP-4	CEMBA190525_10A_1	19	5	10	10A_190525	snmC-seq2	6364198	True	1.752984875489274	10A	Isocortex	RSP	c24_c0_c0_c0_r2	L2/3 IT RSP Glut	13.565299	-19.972834	38.164326	-72.56608
10A_M_1714	0.0060642629554708	0.752681805516857	0.019018257227851	1997852.0	RSP-4	CEMBA190525_10A_2	18	4	10	10A_190525	snmC-seq2	5139802	True	1.5263105622709028	10A	Isocortex	RSP	c24_c0_c0_c0_r2	L2/3 IT RSP Glut	13.332623	-20.351072	39.832203	-71.79119
10A_M_1715	0.0061623909518082	0.7515690918710406	0.0188456423713044	1541288.0	RSP-4	CEMBA190525_10A_2	18	5	10	10A_190525	snmC-seq2	4212042	True	1.177506719167083	10A	Isocortex	RSP	c24_c0_c0_c0_r2	L2/3 IT RSP Glut	13.037598	-20.338839	39.340076	-71.674324
10A_M_1716	0.0082249098667936	0.7738783984078897	0.03250401170318	2142324.0	RSP-4	CEMBA190525_10A_2	19	4	10	10A_190525	snmC-seq2	5542164	True	1.6366836727677774	10A	Isocortex	RSP	c14_c2_c0_c0_r3	L5 ET CTX Glut	38.64274	35.817776	13.137681	14.510354
10A_M_1717	0.0082537564948743	0.8427167998346881	0.0330669602364784	707735.0	RSP-4	CEMBA190525_10A_2	19	5	10	10A_190525	snmC-seq2	1887226	True	0.5406924065390216	10A	Isocortex	RSP	c18_c4_c0_c0_r0	L6b CTX Glut	29.90846	50.08741	31.912447	40.423878
10A_M_1718	0.006589706505178	0.7550676847743125	0.020302911433327	1640092.0	RSP-4	CEMBA190525_10A_1	20	4	10	10A_190525	snmC-seq2	3865852	True	1.1701853498158488	10A	Isocortex	RSP	c24_c0_c0_c0_r2	L2/3 IT RSP Glut	13.299517	-20.032116	39.201885	-72.171486
10A_M_1719	0.0064799664077942	0.7559830237720538	0.0197540687625166	1876819.0	RSP-4	CEMBA190525_10A_1	20	5	10	10A_190525	snmC-seq2	4472206	True	1.3390871353899851	10A	Isocortex	RSP	c24_c0_c0_c0_r2	L2/3 IT RSP Glut	13.7066145	-20.450672	35.744686	-71.85261
10A_M_1720	0.0081189699581871	0.7765889008680574	0.0334045829266232	2079503.0	RSP-4	CEMBA190525_10A_1	21	4	10	10A_190525	snmC-seq2	4996200	True	1.4836996616641671	10A	Isocortex	RSP	c14_c2_c0_c0_r3	L5 ET CTX Glut	38.692345	35.85725	13.375032	14.612644
10A_M_1721	0.0065892693473713	0.7629497838526251	0.0197835439735441	2473274.0	RSP-4	CEMBA190525_10A_1	21	5	10	10A_190525	snmC-seq2	6013458	True	1.7646503981974448	10A	Isocortex	RSP	c24_c0_c0_c0_r2	L2/3 IT RSP Glut	13.671053	-20.307503	36.91078	-70.51453
10A_M_1722	0.007167816132764	0.7759970795695458	0.0266043768200419	1958770.0	RSP-4	CEMBA190525_10A_2	20	4	10	10A_190525	snmC-seq2	4740354	True	1.4964528604017595	10A	Isocortex	RSP	c2_c2_c3_c0_r1	L6 CT CTX Glut	10.424782	50.15103	25.476429	66.05211
10A_M_1723	0.0066957027540668	0.7574835821201348	0.0229603148603407	1789294.0	RSP-4	CEMBA190525_10A_2	20	5	10	10A_190525	snmC-seq2	4380540	True	1.3669772992233422	10A	Isocortex	RSP	c24_c1_c1_c0_r2	L2/3 IT RSP Glut	21.61918	-22.128614	27.933847	-4.705908
10A_M_1724	0.0068859387660477	0.7725579126335517	0.0239179750533261	1920847.0	RSP-4	CEMBA190525_10A_2	21	4	10	10A_190525	snmC-seq2	4608370	True	1.467480606474542	10A	Isocortex	RSP	c24_c1_c2_c0_r2	L2/3 IT CTX Glut	23.16108	-21.43488	23.876722	-7.0722537
10A_M_1725	0.0060800559651394	0.7541040813879802	0.0173067539536938	1752019.0	RSP-4	CEMBA190525_10A_2	21	5	10	10A_190525	snmC-seq2	4278330	True	1.3385001016087803	10A	Isocortex	RSP	c24_c0_c0_c0_r2	L2/3 IT RSP Glut	14.151946	-20.266708	38.922634	-69.01822
10A_M_1727	0.0057635334739262	0.7287886276329568	0.0128533979471917	2742172.0	RSP-4	CEMBA190525_10A_1	22	5	10	10A_190525	snmC-seq2	8007962	True	1.9565057942330224	10A	Isocortex	RSP	c5_c0_c2_c1_r6	Oligo NN	-16.895996	47.296883	76.05047	-10.996544
10A_M_1728	0.0053710879577266	0.7017478280208811	0.0079172319690145	2836050.0	RSP-4	CEMBA190525_10A_1	23	4	10	10A_190525	snmC-seq2	8385618	True	2.023486585719117	10A	Isocortex	RSP	c15_c0_c0_c0_r0	Microglia NN	-25.349195	26.528847	53.03313	-54.299667
10A_M_1729	0.0058923442170465	0.7378561299142983	0.0134394774735702	3084209.0	RSP-4	CEMBA190525_10A_1	23	5	10	10A_190525	snmC-seq2	9059770	True	2.2005449618498165	10A	Isocortex	RSP	c5_c0_c2_c1_r6	Oligo NN	-15.572844	46.843533	76.58157	-11.220284
10A_M_173	0.0082843566211368	0.7862792860961783	0.029704467445447	1432724.0	RSP-4	CEMBA190423_10A_1	14	3	10	10A_190423	snmC-seq2	3262728	True	1.1131273327345788	10A	Isocortex	RSP	c30_c4_c1_c1_r0	L5 IT CTX Glut	40.024345	-4.4408655	3.5267832	2.0633593
10A_M_1730	0.0046850654364802	0.7378683869862676	0.0074201071619715	1163792.0	RSP-4	CEMBA190525_10A_2	22	4	10	10A_190525	snmC-seq2	3588068	True	0.8891089139167359	10A	Isocortex	RSP	c15_c0_c1_c0_r0	Microglia NN	-25.83606	32.140583	58.56181	-51.48965
10A_M_1731	0.0054988633851671	0.7381075957936544	0.0131247558099331	2499294.0	RSP-4	CEMBA190525_10A_2	22	5	10	10A_190525	snmC-seq2	7481572	True	1.9094001109292849	10A	Isocortex	RSP	c5_c0_c2_c1_r6	Oligo NN	-17.288086	46.41601	75.61147	-9.465939
10A_M_1732	0.0060880664983822	0.7474277289056092	0.014380259362626	2617495.0	RSP-4	CEMBA190525_10A_2	23	4	10	10A_190525	snmC-seq2	7755820	True	1.9997028134172483	10A	Isocortex	RSP	c5_c0_c1_c0_r5	Oligo NN	-9.998886	51.83082	85.26915	-4.075094
10A_M_1733	0.0055586161577414	0.7143594518432371	0.0116458932031332	3165045.0	RSP-4	CEMBA190525_10A_2	23	5	10	10A_190525	snmC-seq2	9372644	True	2.4180177578532893	10A	Isocortex	RSP	c5_c0_c2_c1_r6	Oligo NN	-20.100977	46.11509	74.37233	-9.327227
10A_M_1734	0.0068606885302513	0.764974415138022	0.0224453046832881	940661.0	RSP-4	CEMBA190525_10A_1	2	4	10	10A_190525	snmC-seq2	1999646	True	0.6711499850881086	10A	Isocortex	RSP	c24_c1_c0_c1_r1	L2/3 IT RSP Glut	22.199389	-22.788471	28.830471	-9.900507
10A_M_1735	0.0060403787678175	0.7485378333121948	0.0184911996641779	1149218.0	RSP-4	CEMBA190525_10A_1	2	5	10	10A_190525	snmC-seq2	2368952	True	0.8199528241980756	10A	Isocortex	RSP	c24_c0_c0_c0_r2	L2/3 IT RSP Glut	13.664415	-21.473526	38.04171	-68.15891
10A_M_1736	0.0069396395048001	0.7370233843637973	0.0234551200876029	1365540.0	RSP-4	CEMBA190525_10A_1	3	4	10	10A_190525	snmC-seq2	2913162	True	0.9742958947348894	10A	Isocortex	RSP	c1_c0_c3_c0_r3	L2/3 IT CTX Glut	27.292868	-18.500473	19.979088	-13.258389
10A_M_1737	0.0071091447145651	0.7778173187845947	0.0236252336297958	1396241.0	RSP-4	CEMBA190525_10A_1	3	5	10	10A_190525	snmC-seq2	3017682	True	0.996200678384036	10A	Isocortex	RSP	c2_c2_c0_c0_r1	L6 CT CTX Glut	9.492921	50.151283	21.140188	69.627556
10A_M_1738	0.0064943500077727	0.7746755425737105	0.0227045428724825	1639081.0	RSP-4	CEMBA190525_10A_2	2	4	10	10A_190525	snmC-seq2	3525962	True	1.2522182037095608	10A	Isocortex	RSP	c2_c2_c0_c0_r1	L6 CT CTX Glut	10.15713	50.308132	20.400192	66.81885
10A_M_1739	0.0082000136373903	0.8076635864952736	0.034905817508028	1087142.0	RSP-4	CEMBA190525_10A_2	2	5	10	10A_190525	snmC-seq2	2551910	True	0.8305501695262281	10A	Isocortex	RSP	c6_c1_c1_c2_r0	Sst Gaba	7.8520083	-39.27217	56.868282	21.180222
10A_M_174	0.0075170449295101	0.7601832183101743	0.0266147695854969	850181.0	RSP-4	CEMBA190423_10A_1	15	2	10	10A_190423	snmC-seq2	1978906	True	0.6605317624829463	10A	Isocortex	RSP	c2_c9_c0_c1_r0	L6 CT CTX Glut	7.845415	53.299526	30.605494	86.2747
10A_M_1740	0.0067489027915167	0.7715429851624324	0.0227930004859629	1236065.0	RSP-4	CEMBA190525_10A_2	3	4	10	10A_190525	snmC-seq2	2660214	True	0.9443237362694452	10A	Isocortex	RSP	c2_c2_c1_c2_r2	L6 CT CTX Glut	9.125535	50.673523	25.989325	70.124695
10A_M_1741	0.0066453767862955	0.7763334279947356	0.0225790546983456	1220452.0	RSP-4	CEMBA190525_10A_2	3	5	10	10A_190525	snmC-seq2	2640722	True	0.9323957822424525	10A	Isocortex	RSP	c2_c2_c0_c0_r1	L6 CT CTX Glut	8.77496	49.708916	20.932577	70.50398
10A_M_1742	0.0064783474085485	0.7383494818441952	0.0226479316440219	1029195.0	RSP-4	CEMBA190525_10A_1	4	4	10	10A_190525	snmC-seq2	2111154	True	0.7343178986933188	10A	Isocortex	RSP	c1_c0_c3_c0_r3	L2/3 IT CTX Glut	27.497442	-18.554674	18.432592	-14.810204
10A_M_1745	0.0066173836344245	0.7699502489014546	0.0225158726212729	1259886.0	RSP-4	CEMBA190525_10A_1	5	5	10	10A_190525	snmC-seq2	2657476	True	0.898913072948402	10A	Isocortex	RSP	c24_c0_c0_c0_r2	L2/3 IT RSP Glut	13.102051	-20.621025	40.78947	-70.24786
10A_M_1746	0.0051113159066608	0.7446924194156442	0.0135496706915477	1223601.0	RSP-4	CEMBA190525_10A_2	4	4	10	10A_190525	snmC-seq2	2570182	True	0.9348015420087368	10A	Isocortex	RSP	c24_c2_c0_c0_r1	L2/3 IT RSP Glut	16.320824	-20.67513	37.094925	-60.233364
10A_M_1747	0.009177651124558	0.8155229589275795	0.0423953967943888	1089420.0	RSP-4	CEMBA190525_10A_2	4	5	10	10A_190525	snmC-seq2	2319632	True	0.8322905063784338	10A	Isocortex	RSP	c6_c8_c0_c1_r1	Sst Gaba	2.441041	-41.8763	66.30737	5.9347305
10A_M_1748	0.0069351712640275	0.7643030138229241	0.022046237465053	1309121.0	RSP-4	CEMBA190525_10A_2	5	4	10	10A_190525	snmC-seq2	2715778	True	1.000136751666613	10A	Isocortex	RSP	c24_c0_c0_c0_r2	L2/3 IT RSP Glut	12.966875	-20.687023	38.799976	-70.82976
10A_M_1749	0.0069747424977817	0.7947159761720404	0.0275338060439784	1144498.0	RSP-4	CEMBA190525_10A_2	5	5	10	10A_190525	snmC-seq2	2414146	True	0.8743687650025745	10A	Isocortex	RSP	c11_c1_c1_c0_r0	Vip Gaba	17.858517	-61.888687	40.796097	0.62338316
10A_M_175	0.0102773273372838	0.8158123277317064	0.0429078738623794	1528711.0	RSP-4	CEMBA190423_10A_1	15	3	10	10A_190423	snmC-seq2	3521554	True	1.1877025846932212	10A	Isocortex	RSP	c11_c2_c0_c0_r0	Sncg Gaba	21.695011	-54.444828	58.517426	-9.842278
10A_M_1751	0.0076683584022717	0.7701847209300674	0.0275176178882523	1294123.0	RSP-4	CEMBA190525_10A_1	6	5	10	10A_190525	snmC-seq2	2752194	True	0.9233407488480744	10A	Isocortex	RSP	c30_c4_c0_c0_r1	L5 IT CTX Glut	39.692535	-5.047034	3.2040083	0.20407616
10A_M_1752	0.0075297498287181	0.8099398995040888	0.0312449239256374	1409531.0	RSP-4	CEMBA190525_10A_1	7	4	10	10A_190525	snmC-seq2	2987580	True	1.005682928952329	10A	Isocortex	RSP	c6_c0_c1_c0_r0	Pvalb Gaba	18.146183	-38.99335	57.741287	41.023304
10A_M_1753	0.0068618155914563	0.7729764026724879	0.0236211662188323	1478398.0	RSP-4	CEMBA190525_10A_1	7	5	10	10A_190525	snmC-seq2	3205450	True	1.054818681389246	10A	Isocortex	RSP	c2_c2_c3_c0_r1	L6 CT CTX Glut	9.827305	50.805428	24.402788	65.944496
10A_M_1754	0.0077968323320589	0.8044213694922744	0.0314829373355801	534016.0	RSP-4	CEMBA190525_10A_2	6	4	10	10A_190525	snmC-seq2	1139982	True	0.4079752960788178	10A	Isocortex	RSP	c30_c0_c1_c1_r0	L5 IT CTX Glut	41.9947	-1.5112336	4.3194466	10.792489
10A_M_1755	0.007584135160609	0.7897802947967405	0.0298837760162668	1150489.0	RSP-4	CEMBA190525_10A_2	6	5	10	10A_190525	snmC-seq2	2528076	True	0.8789457439672652	10A	Isocortex	RSP	c30_c0_c1_c0_r1	L5 IT CTX Glut	40.542027	-2.0061035	1.627159	8.894385
10A_M_1756	0.0054352424538678	0.7482415481290604	0.0149238507587025	703924.0	RSP-4	CEMBA190525_10A_2	7	4	10	10A_190525	snmC-seq2	1496086	True	0.5377808947990056	10A	Isocortex	RSP	c24_c2_c0_c0_r1	L2/3 IT RSP Glut	15.423544	-21.42785	36.615833	-59.805252
10A_M_1758	0.0077307217730887	0.7597961892004735	0.0284637484924477	940160.0	RSP-4	CEMBA190525_10A_1	8	4	10	10A_190525	snmC-seq2	2159780	True	0.6707925277867757	10A	Isocortex	RSP	c1_c3_c0_c0_r3	L4/5 IT CTX Glut	39.713745	-5.416163	-24.361248	-31.245197
10A_M_1759	0.0083983513130345	0.7696883079296265	0.0342894513646907	638179.0	RSP-4	CEMBA190525_10A_1	8	5	10	10A_190525	snmC-seq2	1451780	True	0.4553328205735584	10A	Isocortex	RSP	c14_c7_c4_c4_r0	IT AON-TT-DP Glut	38.301014	35.721832	34.325504	18.869968
10A_M_176	0.009520361647471	0.7634819974077829	0.0399210220887175	1582339.0	RSP-4	CEMBA190423_10A_2	14	2	10	10A_190423	snmC-seq2	3569832	True	1.20200757588706	10A	Isocortex	RSP	c30_c1_c0_c1_r2	L4 RSP-ACA Glut	35.95365	2.0405629	13.381442	0.16998793
10A_M_1762	0.0077685931544267	0.7758707789404705	0.0329713020289933	1474296.0	RSP-4	CEMBA190525_10A_2	8	4	10	10A_190525	snmC-seq2	3301324	True	1.1263264529673584	10A	Isocortex	RSP	c14_c2_c0_c1_r0	L5 ET CTX Glut	38.611225	35.897102	13.397937	14.886487
10A_M_1763	0.008105819375616	0.7334812431848211	0.034537703419808	1318300.0	RSP-4	CEMBA190525_10A_2	8	5	10	10A_190525	snmC-seq2	3006502	True	1.0071492854534425	10A	Isocortex	RSP	c30_c1_c1_c0_r1	L4 RSP-ACA Glut	35.631115	1.5711689	13.323592	-2.3218305
10A_M_1764	0.0073229137971863	0.7668109723638555	0.0279387810310987	1443244.0	RSP-4	CEMBA190525_10A_2	9	4	10	10A_190525	snmC-seq2	3241916	True	1.1026034767010302	10A	Isocortex	RSP	c2_c9_c0_c0_r1	L6 CT CTX Glut	7.834516	53.279865	28.341703	86.4663
10A_M_1765	0.0060675136160825	0.7555366019672058	0.0188783307640967	1325936.0	RSP-4	CEMBA190525_10A_2	9	5	10	10A_190525	snmC-seq2	3000406	True	1.0129830045945505	10A	Isocortex	RSP	c24_c0_c0_c0_r2	L2/3 IT RSP Glut	13.268341	-20.831789	35.139584	-72.894226
10A_M_1766	0.0061198638432066	0.7366751349366779	0.0157337317153339	835023.0	RSP-4	CEMBA190525_10A_1	10	4	10	10A_190525	snmC-seq2	1716498	True	0.5957785791036597	10A	Isocortex	RSP	c24_c0_c0_c0_r2	L2/3 IT RSP Glut	14.690003	-21.30549	41.127796	-65.425476
10A_M_1767	0.0073040031883393	0.7648967735302338	0.0263679117609349	1264900.0	RSP-4	CEMBA190525_10A_1	10	5	10	10A_190525	snmC-seq2	2712188	True	0.9024904999122412	10A	Isocortex	RSP	c24_c1_c0_c1_r1	L2/3 IT RSP Glut	21.910107	-22.072914	27.665874	-6.96601
10A_M_1769	0.0082558860100361	0.8225763456010065	0.0324641382441464	1434305.0	RSP-4	CEMBA190525_10A_1	11	5	10	10A_190525	snmC-seq2	3075106	True	1.0233588714338104	10A	Isocortex	RSP	c18_c0_c0_c0_r0	L6b CTX Glut	25.547424	48.613636	23.133213	39.739433
10A_M_177	0.0092132163671821	0.7988943456772822	0.0383772883198586	1280416.0	RSP-4	CEMBA190423_10A_2	14	3	10	10A_190423	snmC-seq2	3012968	True	0.9726548687019694	10A	Isocortex	RSP	c6_c0_c1_c2_r2	Pvalb Gaba	17.770082	-37.78915	56.719627	36.323826
10A_M_1772	0.0061237917153983	0.7458527389399041	0.0156132700311605	1152529.0	RSP-4	CEMBA190525_10A_2	11	4	10	10A_190525	snmC-seq2	2487870	True	0.8805042545811809	10A	Isocortex	RSP	c24_c2_c0_c0_r1	L2/3 IT RSP Glut	15.762028	-20.79588	36.636086	-61.958065
10A_M_1773	0.0081310346818306	0.797565442865397	0.0303806998643897	1297462.0	RSP-4	CEMBA190525_10A_2	11	5	10	10A_190525	snmC-seq2	2781546	True	0.9912295579177688	10A	Isocortex	RSP	c30_c0_c2_c0_r1	L5 IT CTX Glut	41.002285	-0.113019094	-0.9212245	14.3598385
10A_M_1774	0.006631100444848	0.7654761934875156	0.021756337379283	1067213.0	RSP-4	CEMBA190525_10A_1	12	4	10	10A_190525	snmC-seq2	2222162	True	0.7614432713122322	10A	Isocortex	RSP	c11_c0_c0_c0_r0	Lamp5 Gaba	33.469105	-52.94443	34.71917	-20.974436
10A_M_1775	0.006925285137886	0.7674574112911869	0.0239644515494144	1153021.0	RSP-4	CEMBA190525_10A_1	12	5	10	10A_190525	snmC-seq2	2431674	True	0.8226662176451198	10A	Isocortex	RSP	c2_c2_c1_c2_r2	L6 CT CTX Glut	8.390973	52.122375	28.974102	83.35987
10A_M_1776	0.0068132959677838	0.7806049581310041	0.0226610697665503	968229.0	RSP-4	CEMBA190525_10A_1	13	4	10	10A_190525	snmC-seq2	2102850	True	0.6908194120005765	10A	Isocortex	RSP	c1_c3_c0_c0_r3	L4/5 IT CTX Glut	43.61426	-18.199663	-25.950516	-31.119349
10A_M_1777	0.0092773669948909	0.7713114754098359	0.0392210294622032	1222499.0	RSP-4	CEMBA190525_10A_1	13	5	10	10A_190525	snmC-seq2	2628110	True	0.872237911022385	10A	Isocortex	RSP	c14_c2_c0_c0_r3	L5 ET CTX Glut	38.21835	35.98136	14.45709	17.443022
10A_M_1778	0.007307143504258	0.8013227529597083	0.0306997636602418	1028704.0	RSP-4	CEMBA190525_10A_2	12	4	10	10A_190525	snmC-seq2	2244894	True	0.7859049522438732	10A	Isocortex	RSP	c2_c2_c2_c0_r4	L6 CT CTX Glut	5.884441	47.55287	13.416616	79.55273
10A_M_178	0.0067564008299089	0.7579751741284437	0.0178287463176361	1303671.0	RSP-4	CEMBA190423_10A_2	15	2	10	10A_190423	snmC-seq2	2868886	True	0.9903202906989332	10A	Isocortex	RSP	c24_c0_c0_c0_r2	L2/3 IT RSP Glut	14.866537	-21.116817	39.966877	-65.142715
10A_M_1780	0.0074165447701108	0.8056249748075295	0.029060882127561	1108823.0	RSP-4	CEMBA190525_10A_2	13	4	10	10A_190525	snmC-seq2	2391046	True	0.8471139286538288	10A	Isocortex	RSP	c28_c5_c0_c0_r0	L5 NP CTX Glut	11.041007	60.73841	40.48648	77.08883
10A_M_1782	0.0072434995278633	0.7670307274026529	0.0254703678760838	1274015.0	RSP-4	CEMBA190525_10A_1	14	4	10	10A_190525	snmC-seq2	2713672	True	0.9089939396360928	10A	Isocortex	RSP	c2_c2_c1_c2_r2	L6 CT CTX Glut	8.74215	51.266853	28.58374	83.00182
10A_M_1783	0.0079015822169314	0.7907954651351307	0.0304765430487184	1446213.0	RSP-4	CEMBA190525_10A_1	14	5	10	10A_190525	snmC-seq2	3130290	True	1.0318550821010213	10A	Isocortex	RSP	c30_c0_c1_c0_r1	L5 IT CTX Glut	40.36912	-2.1224163	1.3122908	9.925937
10A_M_1784	0.0079602073003809	0.7962229042892442	0.031507735454698	1540510.0	RSP-4	CEMBA190525_10A_1	15	4	10	10A_190525	snmC-seq2	3388646	True	1.0991348249030013	10A	Isocortex	RSP	c30_c2_c1_c0_r1	L5 IT CTX Glut	41.326656	-0.1428793	-3.680075	13.628323
10A_M_1785	0.006098712727778	0.7656876016531026	0.0161617803621758	1205104.0	RSP-4	CEMBA190525_10A_1	15	5	10	10A_190525	snmC-seq2	2499690	True	0.8598267937435697	10A	Isocortex	RSP	c24_c2_c0_c0_r1	L2/3 IT RSP Glut	14.67239	-23.245663	27.019026	-64.62455
10A_M_1786	0.0058656166554811	0.7676792311374866	0.0186244617815723	1636589.0	RSP-4	CEMBA190525_10A_2	14	4	10	10A_190525	snmC-seq2	3616016	True	1.2503143760380522	10A	Isocortex	RSP	c24_c0_c0_c0_r2	L2/3 IT RSP Glut	13.604478	-21.095385	33.336777	-70.172806
10A_M_1787	0.0085425640277169	0.8021088185582634	0.0345342943537153	1326676.0	RSP-4	CEMBA190525_10A_2	14	5	10	10A_190525	snmC-seq2	3053934	True	1.0135483466799904	10A	Isocortex	RSP	c30_c2_c0_c0_r0	L5 IT CTX Glut	41.345417	-0.0011789835	-1.7820553	15.854974
10A_M_179	0.0085261093141079	0.7950031352454209	0.0316207873621657	1457786.0	RSP-4	CEMBA190423_10A_2	15	3	10	10A_190423	snmC-seq2	3364100	True	1.107392168190314	10A	Isocortex	RSP	c30_c0_c1_c0_r1	L5 IT CTX Glut	40.66623	-1.8356519	1.8886918	9.672637
10A_M_1790	0.0063260286474274	0.7487695467432948	0.0186503354875149	1290898.0	RSP-4	CEMBA190525_10A_1	16	4	10	10A_190525	snmC-seq2	2923350	True	0.9210397512496736	10A	Isocortex	RSP	c24_c0_c0_c0_r2	L2/3 IT RSP Glut	13.566254	-20.380314	37.792995	-69.05331
10A_M_1791	0.0088584964623927	0.7369948965645644	0.0366530369922593	1552424.0	RSP-4	CEMBA190525_10A_1	16	5	10	10A_190525	snmC-seq2	3574458	True	1.107635316495977	10A	Isocortex	RSP	c30_c1_c1_c0_r1	L4 RSP-ACA Glut	35.70154	1.2553542	12.033131	-2.7325666
10A_M_1792	0.0056028755700102	0.7279107789677797	0.0118205701746983	1543826.0	RSP-4	CEMBA190525_10A_1	17	4	10	10A_190525	snmC-seq2	3605250	True	1.1015007498754965	10A	Isocortex	RSP	c24_c2_c1_c0_r2	L2/3 IT RSP Glut	17.044228	-19.989656	38.47061	-58.433628
10A_M_1793	0.0090555265698744	0.8033360944795633	0.0366268231008611	1639828.0	RSP-4	CEMBA190525_10A_1	17	5	10	10A_190525	snmC-seq2	3809626	True	1.1699969890822124	10A	Isocortex	RSP	c14_c3_c1_c0_r0	L5 ET CTX Glut	36.356865	37.917145	19.15982	22.286623
10A_M_1794	0.0068005562344612	0.7785773803800916	0.0243924596111373	1720312.0	RSP-4	CEMBA190525_10A_2	16	4	10	10A_190525	snmC-seq2	3973312	True	1.3142767211992583	10A	Isocortex	RSP	c2_c2_c1_c3_r0	L6 CT CTX Glut	8.681273	49.218136	21.063549	74.74462
10A_M_1795	0.0063175663856138	0.7657013614856002	0.0215329594989589	1318601.0	RSP-4	CEMBA190525_10A_2	16	5	10	10A_190525	snmC-seq2	3122648	True	1.0073792421665742	10A	Isocortex	RSP	c2_c2_c0_c0_r1	L6 CT CTX Glut	9.880567	50.536716	21.711143	68.03636
10A_M_1796	0.0075700708756785	0.796033443750912	0.031912563842362	1537009.0	RSP-4	CEMBA190525_10A_2	17	4	10	10A_190525	snmC-seq2	3568556	True	1.1742376667568155	10A	Isocortex	RSP	c30_c2_c1_c0_r1	L5 IT CTX Glut	41.552616	0.0054043513	-3.7700067	13.695497
10A_M_1797	0.0064641199998473	0.7492617916281815	0.0187855248637887	1372547.0	RSP-4	CEMBA190525_10A_2	17	5	10	10A_190525	snmC-seq2	3279600	True	1.04859268019515	10A	Isocortex	RSP	c24_c0_c0_c0_r2	L2/3 IT RSP Glut	13.771314	-20.645407	38.890823	-68.350174
10A_M_1798	0.0077318875879979	0.8018772390401909	0.0318091238476312	1035411.0	RSP-4	CEMBA190525_10A_1	0	6	10	10A_190525	snmC-seq2	2197976	True	0.7387529377853058	10A	Isocortex	RSP	c28_c5_c0_c0_r0	L5 NP CTX Glut	11.27594	60.808727	40.96534	77.57109
10A_M_1799	0.0070531000568297	0.7915562402821226	0.0258197156879695	1291632.0	RSP-4	CEMBA190525_10A_1	0	7	10	10A_190525	snmC-seq2	2745016	True	0.9215634511681932	10A	Isocortex	RSP	c2_c2_c0_c2_r0	L6 CT CTX Glut	11.0211935	45.597942	14.703558	64.602264
10A_M_180	0.0075851958174604	0.7843168715551602	0.0295960969233315	1298435.0	RSP-4	CEMBA190423_10A_1	16	2	10	10A_190423	snmC-seq2	3241942	True	1.0087940791661358	10A	Isocortex	RSP	c30_c2_c0_c2_r0	L5 IT CTX Glut	40.714897	-0.2747147	-1.3619589	14.4788
10A_M_1800	0.008992486897252	0.8105747286466182	0.038642434821403	1347783.0	RSP-4	CEMBA190525_10A_1	1	6	10	10A_190525	snmC-seq2	2879186	True	0.9616264949349512	10A	Isocortex	RSP	c18_c4_c2_c0_r0	L6b CTX Glut	28.808884	45.85693	26.85279	48.125
10A_M_1801	0.0079317552634922	0.8083908047456222	0.0320543438346068	1427833.0	RSP-4	CEMBA190525_10A_1	1	7	10	10A_190525	snmC-seq2	3075182	True	1.018741179509206	10A	Isocortex	RSP	c28_c5_c2_c1_r0	L5 NP CTX Glut	10.419148	60.913326	40.90388	74.24028
10A_M_1802	0.007094039937383	0.7338010102504009	0.0251265372007849	1285403.0	RSP-4	CEMBA190525_10A_2	0	6	10	10A_190525	snmC-seq2	2710112	True	0.9820167738524702	10A	Isocortex	RSP	c1_c0_c3_c0_r3	L2/3 IT CTX Glut	27.291967	-18.499977	19.92823	-13.123057
10A_M_1803	0.0083028168634282	0.7434335142656545	0.0347554465979254	845605.0	RSP-4	CEMBA190525_10A_2	0	7	10	10A_190525	snmC-seq2	1869782	True	0.646021748862822	10A	Isocortex	RSP	c30_c1_c1_c0_r1	L4 RSP-ACA Glut	35.713844	1.5529313	11.107384	-0.9542647
10A_M_1804	0.0063047671936901	0.7568880186811499	0.0182511549971743	1268516.0	RSP-4	CEMBA190525_10A_2	1	6	10	10A_190525	snmC-seq2	2703262	True	0.9691155146675712	10A	Isocortex	RSP	c24_c0_c0_c0_r2	L2/3 IT RSP Glut	13.836101	-20.258455	37.627327	-68.92833
10A_M_1805	0.0077110212770332	0.8071884575700049	0.0308099279046462	1187966.0	RSP-4	CEMBA190525_10A_2	1	7	10	10A_190525	snmC-seq2	2585718	True	0.9075772646916364	10A	Isocortex	RSP	c30_c2_c1_c1_r0	L5 IT CTX Glut	42.610477	0.4585244	-6.3164854	16.462034
10A_M_1806	0.006393259551618	0.7439758574145653	0.0175395483289306	1173818.0	RSP-4	CEMBA190525_10A_1	18	6	10	10A_190525	snmC-seq2	2794338	True	0.8375046198323874	10A	Isocortex	RSP	c24_c0_c0_c0_r2	L2/3 IT RSP Glut	14.639321	-20.353168	39.14269	-66.25286
10A_M_1807	0.0088900174630913	0.8179156020558727	0.0380301758657436	1876209.0	RSP-4	CEMBA190525_10A_1	18	7	10	10A_190525	snmC-seq2	4425584	True	1.3386519079372643	10A	Isocortex	RSP	c6_c3_c1_c1_r1	Sst Gaba	9.579043	-46.15366	80.9679	23.318367
10A_M_1808	0.0068219181809334	0.7678444829013537	0.0231973804352019	1662599.0	RSP-4	CEMBA190525_10A_1	19	6	10	10A_190525	snmC-seq2	3957708	True	1.1862438158459894	10A	Isocortex	RSP	c2_c2_c0_c0_r1	L6 CT CTX Glut	9.3091135	50.17858	21.20571	69.61572
10A_M_1811	0.0060460417559542	0.7510557005471427	0.0174055144055738	1552567.0	RSP-4	CEMBA190525_10A_2	18	7	10	10A_190525	snmC-seq2	3798560	True	1.186123602115296	10A	Isocortex	RSP	c24_c2_c0_c0_r1	L2/3 IT RSP Glut	14.941936	-22.005283	33.8843	-63.29112
10A_M_1812	0.0070502036551686	0.7715049892952386	0.0248236240297487	1793932.0	RSP-4	CEMBA190525_10A_2	19	6	10	10A_190525	snmC-seq2	4327824	True	1.370520618942627	10A	Isocortex	RSP	c2_c2_c0_c0_r1	L6 CT CTX Glut	9.92926	50.54465	21.332186	67.30734
10A_M_1814	0.0073445070518586	0.8049228751763373	0.0281793374161575	1633080.0	RSP-4	CEMBA190525_10A_1	20	6	10	10A_190525	snmC-seq2	3964678	True	1.1651823745724426	10A	Isocortex	RSP	c30_c2_c0_c3_r0	L5 IT CTX Glut	42.48324	1.2332243	-4.8454103	19.553154
10A_M_1816	0.0077464599605732	0.7883576819294722	0.0280587622534779	2147867.0	RSP-4	CEMBA190525_10A_1	21	6	10	10A_190525	snmC-seq2	5310252	True	1.5324765298244962	10A	Isocortex	RSP	c3_c0_c2_c1_r3	L6 IT CTX Glut	45.42621	15.414266	-64.62475	41.284294
10A_M_1818	0.0072925027492588	0.7931803181924316	0.03094787042255	2057959.0	RSP-4	CEMBA190525_10A_2	20	6	10	10A_190525	snmC-seq2	5111390	True	1.572230855148662	10A	Isocortex	RSP	c30_c0_c2_c0_r1	L5 IT CTX Glut	40.333557	-0.98243606	-0.8440882	10.063301
10A_M_1819	0.005402529820239	0.7352305287243494	0.0141081487728558	1609088.0	RSP-4	CEMBA190525_10A_2	20	7	10	10A_190525	snmC-seq2	4035854	True	1.2293042778060448	10A	Isocortex	RSP	c24_c2_c0_c0_r1	L2/3 IT RSP Glut	15.9618225	-20.912643	34.94448	-62.775963
10A_M_182	0.0070571484026479	0.7591373149566105	0.0247059503746955	1504653.0	RSP-4	CEMBA190423_10A_1	17	2	10	10A_190423	snmC-seq2	3920130	True	1.1690111846950857	10A	Isocortex	RSP	c24_c1_c0_c1_r1	L2/3 IT RSP Glut	21.77344	-22.317797	27.971237	-7.120595
10A_M_1820	0.0071309409007534	0.7687200100881806	0.0237449763575672	1386146.0	RSP-4	CEMBA190525_10A_2	21	6	10	10A_190525	snmC-seq2	3234126	True	1.0589819869787966	10A	Isocortex	RSP	c1_c0_c2_c1_r3	L2/3 IT CTX Glut	38.79422	-20.786156	-2.3400333	-34.15501
10A_M_1821	0.0071994643871154	0.766100759794782	0.0246944914838253	2023220.0	RSP-4	CEMBA190525_10A_2	21	7	10	10A_190525	snmC-seq2	5074326	True	1.5456911001404188	10A	Isocortex	RSP	c24_c1_c0_c1_r1	L2/3 IT RSP Glut	21.65631	-22.160698	28.445545	-6.3729477
10A_M_1822	0.0051449141686543	0.7241437330986736	0.0088267208022437	1796474.0	RSP-4	CEMBA190525_10A_1	22	6	10	10A_190525	snmC-seq2	4422172	True	1.281761971965644	10A	Isocortex	RSP	c15_c2_c1_c0_r0	ABC NN	-44.195377	43.368896	69.0296	-46.154797
10A_M_1823	0.005100276881346	0.7586580768596972	0.0076783322503215	2368568.0	RSP-4	CEMBA190525_10A_1	22	7	10	10A_190525	snmC-seq2	5833578	True	1.6899439626817432	10A	Isocortex	RSP	c15_c0_c2_c0_r0	Microglia NN	-28.276768	28.36309	61.948925	-54.8214
10A_M_1824	0.0059653738152171	0.7606236176418747	0.0140951851934992	2428303.0	RSP-4	CEMBA190525_10A_1	23	6	10	10A_190525	snmC-seq2	6072186	True	1.7325641461051424	10A	Isocortex	RSP	c5_c0_c2_c0_r10	Oligo NN	-9.747991	48.66464	86.80558	-11.123214
10A_M_1825	0.0061147766184734	0.7437333347814991	0.0137031325761376	2552045.0	RSP-4	CEMBA190525_10A_1	23	7	10	10A_190525	snmC-seq2	6414060	True	1.820852532096241	10A	Isocortex	RSP	c5_c0_c2_c0_r10	Oligo NN	-14.250292	50.196434	84.51091	-5.988007
10A_M_1826	0.005058596342332	0.7225437888592071	0.011160956275589	2495452.0	RSP-4	CEMBA190525_10A_2	22	6	10	10A_190525	snmC-seq2	6247650	True	1.906464915939744	10A	Isocortex	RSP	c5_c0_c2_c1_r6	Oligo NN	-18.626377	46.013115	74.84573	-10.034803
10A_M_1827	0.0053145783227037	0.7023180228165031	0.0079354737928564	2270121.0	RSP-4	CEMBA190525_10A_2	22	7	10	10A_190525	snmC-seq2	5805312	True	1.7343174869474736	10A	Isocortex	RSP	c15_c0_c0_c0_r0	Microglia NN	-26.315132	24.633226	57.718925	-58.058674
10A_M_1828	0.0056682164229184	0.6812286806702675	0.0082429116604856	1940437.0	RSP-4	CEMBA190525_10A_2	23	6	10	10A_190525	snmC-seq2	4872922	True	1.4824468922228793	10A	Isocortex	RSP	c15_c0_c0_c0_r0	Microglia NN	-25.214626	24.419128	51.078075	-56.725426
10A_M_1829	0.0054255127574538	0.7415610562445949	0.009974147058673	2181336.0	RSP-4	CEMBA190525_10A_2	23	7	10	10A_190525	snmC-seq2	5507964	True	1.666487896331541	10A	Isocortex	RSP	c10_c0_c0_c1_r0	Astro-TE NN	-37.420216	18.277931	47.995125	-37.410694
10A_M_183	0.0058091296564736	0.7460775687303258	0.0137849786063844	1867835.0	RSP-4	CEMBA190423_10A_1	17	3	10	10A_190423	snmC-seq2	4795724	True	1.4511784485625228	10A	Isocortex	RSP	c24_c0_c0_c0_r2	L2/3 IT RSP Glut	15.558187	-20.049099	40.000187	-64.335396
10A_M_1830	0.0061438522634369	0.7510200678964603	0.0181776832844119	778525.0	RSP-4	CEMBA190525_10A_1	2	6	10	10A_190525	snmC-seq2	1588090	True	0.5554679551301901	10A	Isocortex	RSP	c24_c0_c0_c0_r2	L2/3 IT RSP Glut	13.732923	-22.003191	40.81195	-66.444435
10A_M_1831	0.0073419683589738	0.8094405094643929	0.0277555936823879	1002684.0	RSP-4	CEMBA190525_10A_1	2	7	10	10A_190525	snmC-seq2	2044830	True	0.7154026282030244	10A	Isocortex	RSP	c28_c6_c1_c0_r0	L5 NP CTX Glut	9.534511	61.15958	39.779198	75.78378
10A_M_1832	0.0081669912097093	0.7958103715339137	0.031626566839249	1058010.0	RSP-4	CEMBA190525_10A_1	3	6	10	10A_190525	snmC-seq2	2174792	True	0.7548770446771682	10A	Isocortex	RSP	c6_c0_c0_c0_r3	Pvalb Gaba	19.839945	-38.626057	50.794662	38.54655
10A_M_1833	0.0069770924848	0.7916382829693007	0.0239947014014116	1153135.0	RSP-4	CEMBA190525_10A_1	3	7	10	10A_190525	snmC-seq2	2383292	True	0.8227475552346447	10A	Isocortex	RSP	c11_c1_c1_c0_r0	Vip Gaba	18.614887	-60.9257	39.995754	0.7143108
10A_M_1834	0.0072139932882841	0.8222491762425115	0.0293542665335376	1083808.0	RSP-4	CEMBA190525_10A_2	2	6	10	10A_190525	snmC-seq2	2240868	True	0.8280030742385835	10A	Isocortex	RSP	c6_c3_c0_c0_r0	Sst Gaba	7.0719905	-43.86813	75.642265	17.938976
10A_M_1835	0.0078510859736226	0.7889069457675778	0.0326404189453279	843685.0	RSP-4	CEMBA190525_10A_2	2	7	10	10A_190525	snmC-seq2	1784358	True	0.6445549153438426	10A	Isocortex	RSP	c30_c0_c0_c2_r0	L5 IT CTX Glut	40.447906	-2.9023852	1.1517848	4.829281
10A_M_1836	0.007994170470863	0.8089652029861297	0.0291876843441169	1087592.0	RSP-4	CEMBA190525_10A_2	3	6	10	10A_190525	snmC-seq2	2251918	True	0.8308939586322389	10A	Isocortex	RSP	c28_c5_c3_c3_r0	L5 NP CTX Glut	9.793015	61.029533	41.351864	73.556786
10A_M_1837	0.009218789501686	0.8077861281990704	0.0405049666465452	932159.0	RSP-4	CEMBA190525_10A_2	3	7	10	10A_190525	snmC-seq2	1945940	True	0.7121469094887322	10A	Isocortex	RSP	c6_c0_c1_c2_r2	Pvalb Gaba	16.106924	-37.363087	57.522842	36.968716
10A_M_1838	0.0072720151139704	0.7792898344212777	0.0272407560069883	978833.0	RSP-4	CEMBA190525_10A_1	4	6	10	10A_190525	snmC-seq2	1966628	True	0.6983852348016433	10A	Isocortex	RSP	c2_c2_c2_c0_r4	L6 CT CTX Glut	6.705891	47.90354	13.553709	77.61485
10A_M_1839	0.0077297196263731	0.7933041531103465	0.0305916987328323	1064227.0	RSP-4	CEMBA190525_10A_1	4	7	10	10A_190525	snmC-seq2	2172470	True	0.7593127972567828	10A	Isocortex	RSP	c30_c0_c2_c0_r1	L5 IT CTX Glut	40.253597	-1.1480061	0.67429596	11.272214
10A_M_184	0.0081721586732337	0.8049523163976039	0.0312428083183644	523913.0	RSP-4	CEMBA190423_10A_2	16	2	10	10A_190423	snmC-seq2	1396834	True	0.3979851315715009	10A	Isocortex	RSP	c28_c5_c0_c0_r0	L5 NP CTX Glut	11.33997	60.815224	41.102745	78.245316
10A_M_1840	0.0067942057357025	0.7430947391821628	0.0232878586571798	1106108.0	RSP-4	CEMBA190525_10A_1	5	6	10	10A_190525	snmC-seq2	2193468	True	0.789194372580385	10A	Isocortex	RSP	c1_c0_c3_c0_r3	L2/3 IT CTX Glut	27.526518	-18.503935	18.195763	-15.027779
10A_M_1841	0.0078131623975279	0.7818868944269235	0.029771136743998	1135559.0	RSP-4	CEMBA190525_10A_1	5	7	10	10A_190525	snmC-seq2	2361322	True	0.810207296695268	10A	Isocortex	RSP	c2_c9_c0_c0_r1	L6 CT CTX Glut	7.759397	53.469738	29.043144	87.382195
10A_M_1842	0.006088371210987	0.7554999900443184	0.0184413012114056	871781.0	RSP-4	CEMBA190525_10A_2	4	6	10	10A_190525	snmC-seq2	1726174	True	0.6660195791715752	10A	Isocortex	RSP	c24_c0_c0_c0_r2	L2/3 IT RSP Glut	13.849914	-22.356104	41.020897	-66.475555
10A_M_1843	0.0072256301867905	0.7733260488710101	0.0259796782048102	890673.0	RSP-4	CEMBA190525_10A_2	4	7	10	10A_190525	snmC-seq2	1876280	True	0.6804526098177001	10A	Isocortex	RSP	c2_c2_c0_c0_r1	L6 CT CTX Glut	9.614285	50.48169	20.996319	68.34552
10A_M_1844	0.0073363139107373	0.7737895630022498	0.02462246442732	1002744.0	RSP-4	CEMBA190525_10A_2	5	6	10	10A_190525	snmC-seq2	2066506	True	0.7660721407060053	10A	Isocortex	RSP	c2_c2_c0_c0_r1	L6 CT CTX Glut	9.243833	50.089905	21.075071	69.86904
10A_M_1845	0.0053524856127636	0.7475581596167254	0.0087218551938065	1291546.0	RSP-4	CEMBA190525_10A_2	5	7	10	10A_190525	snmC-seq2	2648884	True	0.9867098771374132	10A	Isocortex	RSP	c10_c3_c1_c0_r0	DG-PIR Ex IMN	-34.729874	32.980896	57.199192	-30.58738
10A_M_1846	0.0065148530405628	0.7659638819167383	0.0223455465086747	743180.0	RSP-4	CEMBA190525_10A_1	6	6	10	10A_190525	snmC-seq2	1491516	True	0.5302497349393465	10A	Isocortex	RSP	c2_c2_c0_c0_r1	L6 CT CTX Glut	9.489646	50.491455	20.880589	68.60534
10A_M_1848	0.007903059257093	0.7717860599997571	0.0344127478118012	904243.0	RSP-4	CEMBA190525_10A_1	7	6	10	10A_190525	snmC-seq2	1850798	True	0.6451661926730529	10A	Isocortex	RSP	c14_c2_c0_c1_r0	L5 ET CTX Glut	38.66647	35.666637	12.719786	13.922817
10A_M_1849	0.0073432272258837	0.7585870011418859	0.0266771213312368	1025945.0	RSP-4	CEMBA190525_10A_1	7	7	10	10A_190525	snmC-seq2	2105962	True	0.7319990639042329	10A	Isocortex	RSP	c1_c0_c3_c0_r3	L2/3 IT CTX Glut	27.38524	-18.141705	19.109755	-14.90161
10A_M_185	0.0079989914782991	0.7850243663649182	0.0285951813753875	1500067.0	RSP-4	CEMBA190423_10A_2	16	3	10	10A_190423	snmC-seq2	3947982	True	1.1395104957522846	10A	Isocortex	RSP	c3_c0_c5_c0_r1	L6 IT CTX Glut	52.510723	10.730555	-40.02361	44.554165
10A_M_1850	0.0081981182000017	0.8090164140841807	0.0395942035257202	912926.0	RSP-4	CEMBA190525_10A_2	6	6	10	10A_190525	snmC-seq2	1874306	True	0.6974533630978301	10A	Isocortex	RSP	c6_c0_c1_c2_r2	Pvalb Gaba	16.20074	-37.419388	57.76512	37.265434
10A_M_1851	0.0071366549396351	0.7791042937226637	0.0240216441040781	813913.0	RSP-4	CEMBA190525_10A_2	6	7	10	10A_190525	snmC-seq2	1694136	True	0.6218098280901675	10A	Isocortex	RSP	c1_c3_c4_c0_r1	L4/5 IT CTX Glut	45.32512	-16.745089	-30.291422	-26.178982
10A_M_1852	0.0067063301916476	0.7823024790382251	0.0255736018778495	851438.0	RSP-4	CEMBA190525_10A_2	7	6	10	10A_190525	snmC-seq2	1768374	True	0.6504780196525133	10A	Isocortex	RSP	c2_c2_c3_c0_r1	L6 CT CTX Glut	10.578967	49.889484	24.995916	65.630424
10A_M_1854	0.008049396195664	0.8019951698291796	0.0324245770605107	865900.0	RSP-4	CEMBA190525_10A_1	8	6	10	10A_190525	snmC-seq2	1781310	True	0.6178089365752308	10A	Isocortex	RSP	c28_c5_c1_c0_r0	L5 NP CTX Glut	11.334572	60.869278	41.702538	77.79766
10A_M_1855	0.007877509343388	0.7939944679720585	0.0308200701026055	1058234.0	RSP-4	CEMBA190525_10A_1	8	7	10	10A_190525	snmC-seq2	2197780	True	0.7550368659057083	10A	Isocortex	RSP	c2_c3_c4_c2_r0	L6 CT CTX Glut	15.954009	51.071198	8.465729	93.84805
10A_M_1856	0.0060418544321269	0.7512818580402623	0.0176695126059755	1038771.0	RSP-4	CEMBA190525_10A_1	9	6	10	10A_190525	snmC-seq2	2181956	True	0.741150256213407	10A	Isocortex	RSP	c24_c0_c0_c0_r2	L2/3 IT RSP Glut	13.84857	-20.89238	38.368958	-68.53851
10A_M_1857	0.0083216605314215	0.7743624744661884	0.0343420808538194	1135625.0	RSP-4	CEMBA190525_10A_1	9	7	10	10A_190525	snmC-seq2	2394720	True	0.8102543868786771	10A	Isocortex	RSP	c14_c2_c0_c1_r0	L5 ET CTX Glut	38.607464	35.620007	12.682038	14.0419855
10A_M_1858	0.0092238422983764	0.8221768176757079	0.0416901065053629	972466.0	RSP-4	CEMBA190525_10A_2	8	6	10	10A_190525	snmC-seq2	2053198	True	0.7429404817020159	10A	Isocortex	RSP	c6_c2_c0_c0_r0	Pvalb Gaba	16.615717	-42.99297	67.92002	31.463913
10A_M_1859	0.006314220377742	0.7541191367997521	0.0195595991497137	852067.0	RSP-4	CEMBA190525_10A_2	8	7	10	10A_190525	snmC-seq2	1823208	True	0.6509585604251372	10A	Isocortex	RSP	c24_c0_c0_c0_r2	L2/3 IT RSP Glut	13.348208	-21.351877	36.89241	-68.23084
10A_M_186	0.0070820625938843	0.7591768402645879	0.0205224652818256	1650509.0	RSP-4	CEMBA190423_10A_2	17	2	10	10A_190423	snmC-seq2	4259150	True	1.253792216503401	10A	Isocortex	RSP	c24_c0_c0_c0_r2	L2/3 IT RSP Glut	13.228428	-21.569107	34.654842	-70.39885
10A_M_1860	0.0066431718061674	0.7604084180622813	0.0185744524254892	864613.0	RSP-4	CEMBA190525_10A_2	9	6	10	10A_190525	snmC-seq2	1832176	True	0.6605434007007186	10A	Isocortex	RSP	c11_c0_c1_c1_r0	Lamp5 Gaba	32.397266	-52.87844	36.952038	-18.69108
10A_M_1861	0.007385965862475	0.7922365973216399	0.0290487956676532	872479.0	RSP-4	CEMBA190525_10A_2	9	7	10	10A_190525	snmC-seq2	1870486	True	0.6665528342737875	10A	Isocortex	RSP	c30_c0_c2_c0_r1	L5 IT CTX Glut	40.391037	-1.3747703	1.3491741	12.024244
10A_M_1862	0.0065365330785819	0.7495642903151769	0.0237301304204502	1216319.0	RSP-4	CEMBA190525_10A_1	10	6	10	10A_190525	snmC-seq2	2567284	True	0.8678285574849847	10A	Isocortex	RSP	c24_c1_c0_c0_r2	L2/3 IT RSP Glut	21.678574	-22.188404	28.459715	-6.3098207
10A_M_1863	0.0075457447126818	0.7709810878481405	0.0260589965972399	1447861.0	RSP-4	CEMBA190525_10A_1	10	7	10	10A_190525	snmC-seq2	3143558	True	1.0330309097109946	10A	Isocortex	RSP	c2_c2_c1_c2_r2	L6 CT CTX Glut	8.534021	51.783173	28.807732	82.93583
10A_M_1864	0.0072918896718812	0.7759331863105448	0.0263001384163263	1436979.0	RSP-4	CEMBA190525_10A_1	11	6	10	10A_190525	snmC-seq2	3137212	True	1.0252667373495077	10A	Isocortex	RSP	c2_c9_c1_c0_r1	L6 CT CTX Glut	7.940523	53.041466	29.390747	85.17566
10A_M_1865	0.0083824350199507	0.778874176940085	0.0342659014082391	1511836.0	RSP-4	CEMBA190525_10A_1	11	7	10	10A_190525	snmC-seq2	3321910	True	1.0786762806746168	10A	Isocortex	RSP	c14_c2_c0_c1_r0	L5 ET CTX Glut	38.704765	35.771038	12.956881	14.056024
10A_M_1867	0.0059616386680324	0.7512901371668838	0.0157969577654783	1177368.0	RSP-4	CEMBA190525_10A_2	10	7	10	10A_190525	snmC-seq2	2643368	True	0.8994806492571863	10A	Isocortex	RSP	c24_c0_c0_c0_r2	L2/3 IT RSP Glut	14.831722	-21.085825	38.124725	-65.32125
10A_M_1868	0.0063051684751836	0.7593343990720528	0.0176034294835503	1252742.0	RSP-4	CEMBA190525_10A_2	11	6	10	10A_190525	snmC-seq2	2732210	True	0.9570645605382057	10A	Isocortex	RSP	c24_c2_c0_c0_r1	L2/3 IT RSP Glut	15.831956	-21.207676	35.690235	-61.53416
10A_M_1869	0.0074113550937805	0.771212193400651	0.02653386154305	1249012.0	RSP-4	CEMBA190525_10A_2	11	7	10	10A_190525	snmC-seq2	2754392	True	0.9542149308372716	10A	Isocortex	RSP	c2_c9_c0_c1_r0	L6 CT CTX Glut	7.965687	52.99593	29.355371	84.63226
10A_M_187	0.0097497301339292	0.7728632838106729	0.0399623649453839	1607011.0	RSP-4	CEMBA190423_10A_2	17	3	10	10A_190423	snmC-seq2	4197740	True	1.2207494073860532	10A	Isocortex	RSP	c30_c1_c0_c0_r1	L4 RSP-ACA Glut	36.185013	2.2428942	13.949869	1.5963951
10A_M_1870	0.0082818341152242	0.8017005821838604	0.0340581614912517	1262580.0	RSP-4	CEMBA190525_10A_1	12	6	10	10A_190525	snmC-seq2	2632730	True	0.9008352086166472	10A	Isocortex	RSP	c28_c4_c0_c0_r0	NP SUB Glut	14.737353	59.237568	39.596306	77.6264
10A_M_1871	0.0074216816204959	0.7408314131073587	0.0241533440269438	1291499.0	RSP-4	CEMBA190525_10A_1	12	7	10	10A_190525	snmC-seq2	2739592	True	0.9214685573137475	10A	Isocortex	RSP	c1_c0_c3_c0_r3	L2/3 IT CTX Glut	27.315674	-18.230375	19.170982	-13.786214
10A_M_1872	0.0064424212429622	0.7439305562171007	0.0197155932960345	1431489.0	RSP-4	CEMBA190525_10A_1	13	6	10	10A_190525	snmC-seq2	3046712	True	1.021349690275021	10A	Isocortex	RSP	c1_c0_c3_c0_r3	L2/3 IT CTX Glut	27.67204	-18.47548	18.35611	-15.547
10A_M_1873	0.0072276880173952	0.8161409887455676	0.0294532997400947	1440094.0	RSP-4	CEMBA190525_10A_1	13	7	10	10A_190525	snmC-seq2	3134248	True	1.0274892513088931	10A	Isocortex	RSP	c18_c0_c0_c0_r0	L6b CTX Glut	26.560526	48.428207	23.678507	39.940998
10A_M_1875	0.0075037415218706	0.7525907458898442	0.0280501242600368	1094928.0	RSP-4	CEMBA190525_10A_2	12	7	10	10A_190525	snmC-seq2	2406388	True	0.8364984850360062	10A	Isocortex	RSP	c13_c7_c1_c1_r0	SUB-ProS Glut	42.672615	24.628685	15.421606	14.221329
10A_M_1876	0.0054290629126396	0.7589237807868273	0.0177878514038633	1282822.0	RSP-4	CEMBA190525_10A_2	13	6	10	10A_190525	snmC-seq2	2779576	True	0.9800449523355504	10A	Isocortex	RSP	c24_c0_c0_c0_r2	L2/3 IT RSP Glut	14.069947	-22.134613	31.752672	-66.3929
10A_M_1877	0.0060357065494886	0.7594604973597453	0.0166360531129651	1218887.0	RSP-4	CEMBA190525_10A_2	13	7	10	10A_190525	snmC-seq2	2652348	True	0.9312001601293258	10A	Isocortex	RSP	c24_c0_c0_c0_r2	L2/3 IT RSP Glut	14.377848	-21.25643	36.967777	-66.6958
10A_M_1878	0.0074813067223151	0.7727920499621662	0.0255495602430127	1584407.0	RSP-4	CEMBA190525_10A_1	14	6	10	10A_190525	snmC-seq2	3629320	True	1.1304547912834644	10A	Isocortex	RSP	c3_c0_c2_c2_r2	L6 IT CTX Glut	44.67806	14.676593	-67.841255	39.960747
10A_M_1879	0.0080718537876564	0.7761460477103297	0.0305953820206201	1656308.0	RSP-4	CEMBA190525_10A_1	14	7	10	10A_190525	snmC-seq2	3938222	True	1.1817552651819463	10A	Isocortex	RSP	c30_c4_c0_c0_r1	L5 IT CTX Glut	40.245697	-3.2908368	0.97972256	4.80172
10A_M_188	0.0077041966509485	0.7963399680742457	0.0309016475693485	1156671.0	RSP-4	CEMBA190423_10A_1	0	4	10	10A_190423	snmC-seq2	2526262	True	0.8986532682368955	10A	Isocortex	RSP	c30_c2_c0_c0_r0	L5 IT CTX Glut	41.886993	0.5330855	-2.775737	16.690195
10A_M_1880	0.0075010785099507	0.7797480789930927	0.0266228958783455	2091546.0	RSP-4	CEMBA190525_10A_1	15	6	10	10A_190525	snmC-seq2	4875138	True	1.4922921931610784	10A	Isocortex	RSP	c2_c9_c0_c0_r1	L6 CT CTX Glut	7.818162	53.343327	29.402063	86.42734
10A_M_1881	0.0075053240458739	0.7598431574919972	0.0260688476016227	1894718.0	RSP-4	CEMBA190525_10A_1	15	7	10	10A_190525	snmC-seq2	4469676	True	1.3518578504330157	10A	Isocortex	RSP	c1_c0_c3_c1_r3	L2/3 IT CTX Glut	25.940523	-20.322144	7.6531625	-12.240314
10A_M_1882	0.0086442723986688	0.7424746745012448	0.0381127239597636	1694017.0	RSP-4	CEMBA190525_10A_2	14	6	10	10A_190525	snmC-seq2	3716252	True	1.2941879777713603	10A	Isocortex	RSP	c30_c1_c0_c1_r2	L4 RSP-ACA Glut	35.87253	1.7759632	14.014634	-2.02289
10A_M_1883	0.0073589834077602	0.805901435067891	0.0275839990080797	1591498.0	RSP-4	CEMBA190525_10A_2	14	7	10	10A_190525	snmC-seq2	3818154	True	1.215865943639978	10A	Isocortex	RSP	c2_c2_c2_c0_r4	L6 CT CTX Glut	6.6109986	47.136448	16.678675	78.327705
10A_M_1884	0.0086561383016658	0.7955331916183143	0.0324495490189486	1658876.0	RSP-4	CEMBA190525_10A_2	15	6	10	10A_190525	snmC-seq2	3939938	True	1.2673411044950809	10A	Isocortex	RSP	c30_c0_c0_c0_r1	L5 IT CTX Glut	40.21216	-2.2171881	0.8061417	10.277818
10A_M_1885	0.0068029680464895	0.7609642590851307	0.0191607053288798	1923290.0	RSP-4	CEMBA190525_10A_2	15	7	10	10A_190525	snmC-seq2	4561840	True	1.4693469993322852	10A	Isocortex	RSP	c24_c0_c0_c0_r2	L2/3 IT RSP Glut	13.933705	-20.217432	40.44176	-68.90434
10A_M_1886	0.0067343236029701	0.7549374977116372	0.0206035374403521	1425734.0	RSP-4	CEMBA190525_10A_1	16	6	10	10A_190525	snmC-seq2	3252052	True	1.0172435689792705	10A	Isocortex	RSP	c24_c0_c0_c0_r2	L2/3 IT RSP Glut	13.131163	-20.52732	38.096054	-71.19249
10A_M_1887	0.0065309638503733	0.757805348759989	0.0201893210467717	1560991.0	RSP-4	CEMBA190525_10A_1	16	7	10	10A_190525	snmC-seq2	3645184	True	1.1137477650000072	10A	Isocortex	RSP	c24_c0_c0_c0_r2	L2/3 IT RSP Glut	13.289399	-21.190096	38.557972	-70.62178
10A_M_1888	0.0065824356707861	0.7637427933949293	0.0203358714059107	1691089.0	RSP-4	CEMBA190525_10A_1	17	6	10	10A_190525	snmC-seq2	3880808	True	1.2065710783509302	10A	Isocortex	RSP	c24_c0_c0_c0_r2	L2/3 IT RSP Glut	13.055898	-20.759958	34.952663	-72.37522
10A_M_1889	0.0076194287390723	0.7944504971589097	0.02745762973145	1816080.0	RSP-4	CEMBA190525_10A_1	17	7	10	10A_190525	snmC-seq2	4215996	True	1.2957506103886651	10A	Isocortex	RSP	c2_c2_c0_c0_r1	L6 CT CTX Glut	10.456053	49.763195	19.153168	67.54985
10A_M_189	0.0061829415711044	0.7515704713376907	0.0203710790714128	1481325.0	RSP-4	CEMBA190423_10A_1	0	5	10	10A_190423	snmC-seq2	3247254	True	1.1508869441448946	10A	Isocortex	RSP	c24_c0_c0_c0_r2	L2/3 IT RSP Glut	13.422205	-19.618853	39.143345	-73.805244
10A_M_1890	0.0070392190607559	0.7704621588966699	0.0264066793930217	1331633.0	RSP-4	CEMBA190525_10A_2	16	6	10	10A_190525	snmC-seq2	3102496	True	1.0173353746766471	10A	Isocortex	RSP	c1_c0_c3_c1_r3	L2/3 IT CTX Glut	25.67739	-21.04951	9.153893	-13.566276
10A_M_1891	0.0059487743542438	0.7499940152428615	0.0150167499755045	1457314.0	RSP-4	CEMBA190525_10A_2	16	7	10	10A_190525	snmC-seq2	3457072	True	1.1133526160823015	10A	Isocortex	RSP	c24_c2_c0_c0_r1	L2/3 IT RSP Glut	15.940899	-21.224642	35.614952	-61.36064
10A_M_1892	0.0060711493709548	0.7665855727476271	0.0185939972676732	1549529.0	RSP-4	CEMBA190525_10A_2	17	6	10	10A_190525	snmC-seq2	3647020	True	1.1838026436618276	10A	Isocortex	RSP	c24_c0_c0_c0_r2	L2/3 IT RSP Glut	13.223476	-21.036718	34.819733	-70.36335
10A_M_1893	0.0056707936899501	0.7429941682429393	0.0141433987758603	1388523.0	RSP-4	CEMBA190525_10A_2	17	7	10	10A_190525	snmC-seq2	3299336	True	1.060797957434325	10A	Isocortex	RSP	c24_c2_c0_c0_r1	L2/3 IT RSP Glut	15.694293	-20.30613	38.015507	-62.75578
10A_M_1894	0.0077105188052829	0.7904323683966697	0.0320516524197189	1087308.0	RSP-4	CEMBA190525_10A_1	0	8	10	10A_190525	snmC-seq2	2287450	True	0.7757808051850573	10A	Isocortex	RSP	c30_c2_c0_c2_r0	L5 IT CTX Glut	40.760197	-0.28397495	-0.57817346	13.382042
10A_M_1895	0.0056803824987776	0.7317647479213365	0.0129150675798916	1245188.0	RSP-4	CEMBA190525_10A_1	0	9	10	10A_190525	snmC-seq2	2641212	True	0.8884262318007143	10A	Isocortex	RSP	c5_c0_c2_c1_r6	Oligo NN	-19.1089	46.92134	77.16823	-10.54721
10A_M_1896	0.00670596026154	0.7639130309936768	0.0234377468675697	1374454.0	RSP-4	CEMBA190525_10A_1	1	8	10	10A_190525	snmC-seq2	2912904	True	0.9806559234456316	10A	Isocortex	RSP	c24_c1_c2_c0_r2	L2/3 IT CTX Glut	21.999897	-21.895155	25.773502	-6.614509
10A_M_1897	0.0070534060510477	0.7677829497429132	0.0250733268636496	1418538.0	RSP-4	CEMBA190525_10A_1	1	9	10	10A_190525	snmC-seq2	3044314	True	1.0121093120124205	10A	Isocortex	RSP	c2_c9_c1_c0_r1	L6 CT CTX Glut	8.116523	52.669834	28.788536	83.663376
10A_M_1898	0.0079995936389123	0.8100564334693262	0.0337185460521454	1350625.0	RSP-4	CEMBA190525_10A_2	0	8	10	10A_190525	snmC-seq2	2911002	True	1.0318448029018856	10A	Isocortex	RSP	c6_c2_c1_c0_r0	Pvalb Gaba	15.284234	-41.97438	68.28337	36.61602
10A_M_19	0.0064505629675567	0.7450573662375559	0.018664059013869	2243928.0	RSP-4	CEMBA190423_10A_1	21	1	10	10A_190423	snmC-seq2	5585302	True	1.7433766653510638	10A	Isocortex	RSP	c24_c0_c0_c0_r2	L2/3 IT RSP Glut	13.647126	-19.76954	39.36803	-72.52974
10A_M_190	0.0063190225105206	0.7586886533857432	0.01714298127455	1484837.0	RSP-4	CEMBA190423_10A_1	1	4	10	10A_190423	snmC-seq2	3281288	True	1.153615524941031	10A	Isocortex	RSP	c24_c2_c0_c0_r1	L2/3 IT RSP Glut	15.76262	-21.603012	34.210026	-62.440964
10A_M_1901	0.0054419771297666	0.7277067368998105	0.0127491294743925	1152562.0	RSP-4	CEMBA190525_10A_2	1	9	10	10A_190525	snmC-seq2	2524006	True	0.8805294657822883	10A	Isocortex	RSP	c24_c2_c0_c0_r1	L2/3 IT RSP Glut	16.56793	-20.307184	38.040928	-60.4487
10A_M_1902	0.0076821525396539	0.7889734432372427	0.0271152762302168	1799319.0	RSP-4	CEMBA190525_10A_1	18	8	10	10A_190525	snmC-seq2	4349450	True	1.2837918442656286	10A	Isocortex	RSP	c3_c0_c2_c1_r3	L6 IT CTX Glut	46.17772	15.656147	-62.090096	40.94628
10A_M_1903	0.007652661443033	0.7994172697385696	0.027503901896201	2197504.0	RSP-4	CEMBA190525_10A_1	18	9	10	10A_190525	snmC-seq2	5402208	True	1.567891915186299	10A	Isocortex	RSP	c11_c1_c0_c1_r0	Vip Gaba	18.756046	-60.294724	44.44814	-1.4565555
10A_M_1905	0.0074201183109706	0.7941256576643566	0.0259837230723059	2342985.0	RSP-4	CEMBA190525_10A_1	19	9	10	10A_190525	snmC-seq2	5761714	True	1.6716908087096862	10A	Isocortex	RSP	c2_c2_c0_c2_r0	L6 CT CTX Glut	10.68579	46.564075	18.991896	67.50897
10A_M_1906	0.0056376911659388	0.7548263914642028	0.0160973071474094	2175831.0	RSP-4	CEMBA190525_10A_2	18	8	10	10A_190525	snmC-seq2	5365474	True	1.662282209601342	10A	Isocortex	RSP	c24_c0_c0_c0_r2	L2/3 IT RSP Glut	14.746022	-20.138498	37.135826	-65.00735
10A_M_1907	0.0072781041573309	0.7749763596515681	0.0265876548361994	1687346.0	RSP-4	CEMBA190525_10A_2	18	9	10	10A_190525	snmC-seq2	4238052	True	1.2890914952686978	10A	Isocortex	RSP	c2_c2_c3_c0_r1	L6 CT CTX Glut	10.448695	50.28777	25.333847	66.06615
10A_M_1908	0.0062272387416208	0.7545403495930146	0.0170208400188768	2076109.0	RSP-4	CEMBA190525_10A_2	19	8	10	10A_190525	snmC-seq2	5152418	True	1.5860970157577647	10A	Isocortex	RSP	c24_c0_c0_c0_r2	L2/3 IT RSP Glut	14.70294	-20.095316	37.57403	-69.90607
10A_M_1909	0.0084503336846613	0.8137159235328866	0.0340850263651156	1768069.0	RSP-4	CEMBA190525_10A_2	19	9	10	10A_190525	snmC-seq2	4529350	True	1.3507619130564992	10A	Isocortex	RSP	c6_c1_c1_c2_r0	Sst Gaba	5.3287067	-39.414352	60.248295	14.96875
10A_M_191	0.0081370194065501	0.8023265762138658	0.0309404509425815	1456733.0	RSP-4	CEMBA190423_10A_1	1	5	10	10A_190423	snmC-seq2	3230402	True	1.1317806631259342	10A	Isocortex	RSP	c28_c6_c1_c0_r0	L5 NP CTX Glut	10.244711	60.77407	39.53446	75.28901
10A_M_1910	0.006299224528066	0.7578272690211155	0.0205189386996589	1667158.0	RSP-4	CEMBA190525_10A_1	20	8	10	10A_190525	snmC-seq2	4098352	True	1.1894966059393564	10A	Isocortex	RSP	c24_c0_c0_c0_r2	L2/3 IT RSP Glut	13.077885	-20.160978	40.69562	-71.69471
10A_M_1911	0.0082258556944914	0.7859357862401398	0.0313512242890757	2279860.0	RSP-4	CEMBA190525_10A_1	20	9	10	10A_190525	snmC-seq2	5541942	True	1.6266519022293635	10A	Isocortex	RSP	c3_c0_c2_c1_r3	L6 IT CTX Glut	46.017	15.555657	-63.34285	41.066055
10A_M_1912	0.0066172155622998	0.7606352679430496	0.0211599738460837	2403374.0	RSP-4	CEMBA190525_10A_1	21	8	10	10A_190525	snmC-seq2	5909766	True	1.7147776130414123	10A	Isocortex	RSP	c24_c0_c0_c0_r2	L2/3 IT RSP Glut	13.428434	-20.341484	37.02326	-72.17163
10A_M_1913	0.0070392198498781	0.7408459447406341	0.0237527982267531	2474761.0	RSP-4	CEMBA190525_10A_1	21	9	10	10A_190525	snmC-seq2	6113606	True	1.7657113542994052	10A	Isocortex	RSP	c1_c0_c3_c0_r3	L2/3 IT CTX Glut	27.210342	-18.27473	18.766771	-12.971105
10A_M_1914	0.0064704956514466	0.7698948520247263	0.0229053147713481	2232109.0	RSP-4	CEMBA190525_10A_2	20	8	10	10A_190525	snmC-seq2	5480362	True	1.705277239174845	10A	Isocortex	RSP	c2_c2_c0_c0_r1	L6 CT CTX Glut	9.841767	50.4668	22.416073	68.22378
10A_M_1915	0.007488129837101	0.7956032208680128	0.0293363362270983	1852180.0	RSP-4	CEMBA190525_10A_2	20	9	10	10A_190525	snmC-seq2	4682572	True	1.415020680824666	10A	Isocortex	RSP	c28_c5_c0_c1_r0	L5 NP CTX Glut	11.09652	60.729412	40.486374	77.04542
10A_M_1916	0.0058852840484871	0.7437249823163026	0.0160384852746875	1792975.0	RSP-4	CEMBA190525_10A_2	21	8	10	10A_190525	snmC-seq2	4560340	True	1.3697894941105109	10A	Isocortex	RSP	c24_c0_c0_c0_r2	L2/3 IT RSP Glut	14.584945	-19.975994	38.82703	-67.341225
10A_M_1917	0.0059669251696316	0.7562620643158204	0.0175027061092936	2160311.0	RSP-4	CEMBA190525_10A_2	21	9	10	10A_190525	snmC-seq2	5356050	True	1.650425305322925	10A	Isocortex	RSP	c24_c0_c0_c0_r2	L2/3 IT RSP Glut	13.850374	-20.217407	37.121323	-71.30419
10A_M_1918	0.0052311050492979	0.7122046592129232	0.0114020896484997	2027061.0	RSP-4	CEMBA190525_10A_1	22	8	10	10A_190525	snmC-seq2	5005658	True	1.4462829435074769	10A	Isocortex	RSP	c5_c0_c2_c1_r6	Oligo NN	-19.238289	45.895947	74.72242	-10.016244
10A_M_1919	0.0056716350383095	0.7436145409648022	0.0111266816562084	2729462.0	RSP-4	CEMBA190525_10A_1	22	9	10	10A_190525	snmC-seq2	6754336	True	1.947437366488628	10A	Isocortex	RSP	c15_c4_c2_c2_r0	Endo NN	-45.35568	36.812626	70.36054	-42.163326
10A_M_192	0.0100907592147098	0.8156854027081573	0.0444686566860621	1375256.0	RSP-4	CEMBA190423_10A_2	0	4	10	10A_190423	snmC-seq2	3033678	True	1.0446991010043576	10A	Isocortex	RSP	c6_c0_c1_c2_r2	Pvalb Gaba	16.752672	-37.763245	57.33857	35.723396
10A_M_1920	0.0061125398926441	0.7656581135395927	0.0159626335407876	2481650.0	RSP-4	CEMBA190525_10A_1	23	8	10	10A_190525	snmC-seq2	6180252	True	1.7706265705646398	10A	Isocortex	RSP	c5_c0_c1_c1_r0	Oligo NN	-5.541038	56.13759	93.20033	0.15102883
10A_M_1921	0.0060890353993934	0.7485641405829692	0.0145395575629826	2565951.0	RSP-4	CEMBA190525_10A_1	23	9	10	10A_190525	snmC-seq2	6371524	True	1.830774291043019	10A	Isocortex	RSP	c5_c0_c1_c0_r5	Oligo NN	-7.735088	51.445763	89.02284	-2.545347
10A_M_1922	0.0054602919462019	0.7394482267427498	0.013396139608963	1965277.0	RSP-4	CEMBA190525_10A_2	22	8	10	10A_190525	snmC-seq2	4707214	True	1.501424050874676	10A	Isocortex	RSP	c5_c0_c2_c0_r10	Oligo NN	-18.209349	54.44051	82.07002	-5.3644295
10A_M_1924	0.0055221892944791	0.7482229034275609	0.0130886354802456	2414307.0	RSP-4	CEMBA190525_10A_2	23	8	10	10A_190525	snmC-seq2	6060720	True	1.8444721003680835	10A	Isocortex	RSP	c5_c0_c0_c0_r7	Oligo NN	-13.35721	46.763584	83.4634	-11.396693
10A_M_1925	0.0055781878723678	0.7481142604504208	0.0128242369706407	2420858.0	RSP-4	CEMBA190525_10A_2	23	9	10	10A_190525	snmC-seq2	6239394	True	1.8494769057758096	10A	Isocortex	RSP	c5_c0_c2_c0_r10	Oligo NN	-8.496164	50.626595	91.560455	-6.8103585
10A_M_1926	0.0073591124921951	0.8096958044358992	0.0262204690073863	601234.0	RSP-4	CEMBA190525_10A_1	2	8	10	10A_190525	snmC-seq2	1296666	True	0.4289730201788571	10A	Isocortex	RSP	c28_c5_c3_c3_r0	L5 NP CTX Glut	8.773947	66.20448	39.864788	71.44395
10A_M_1928	0.007376087812914	0.7757084128926278	0.0280339948882203	1301469.0	RSP-4	CEMBA190525_10A_1	3	8	10	10A_190525	snmC-seq2	2686192	True	0.928582028959036	10A	Isocortex	RSP	c2_c9_c0_c0_r1	L6 CT CTX Glut	7.8279986	53.303947	28.53278	86.923996
10A_M_1929	0.0052823059459917	0.7172152837887968	0.0104593546310047	1303289.0	RSP-4	CEMBA190525_10A_1	3	9	10	10A_190525	snmC-seq2	2792382	True	0.929880576440924	10A	Isocortex	RSP	c24_c2_c1_c0_r2	L2/3 IT RSP Glut	17.168806	-19.94834	38.33249	-57.840565
10A_M_193	0.0072808385351049	0.7662985638983836	0.0209593557795954	1168676.0	RSP-4	CEMBA190423_10A_2	0	5	10	10A_190423	snmC-seq2	2644046	True	0.8877727249074854	10A	Isocortex	RSP	c24_c0_c0_c0_r2	L2/3 IT RSP Glut	13.784358	-21.005232	39.585575	-67.1102
10A_M_1930	0.0076697236331108	0.7927442322019901	0.0310761355585323	1175142.0	RSP-4	CEMBA190525_10A_2	2	8	10	10A_190525	snmC-seq2	2444338	True	0.8977800391461196	10A	Isocortex	RSP	c30_c0_c0_c0_r1	L5 IT CTX Glut	41.279396	-1.548938	-2.846153	9.2750025
10A_M_1931	0.0072054123742876	0.7907264280490564	0.0268598632602152	1040252.0	RSP-4	CEMBA190525_10A_2	2	9	10	10A_190525	snmC-seq2	2208418	True	0.7947273446799018	10A	Isocortex	RSP	c30_c2_c0_c0_r0	L5 IT CTX Glut	41.809784	0.32527605	-3.0254989	16.981047
10A_M_1932	0.0068185985074191	0.7719567267830528	0.0235830071121456	1113779.0	RSP-4	CEMBA190525_10A_2	3	8	10	10A_190525	snmC-seq2	2350278	True	0.8509001926746945	10A	Isocortex	RSP	c2_c2_c3_c0_r1	L6 CT CTX Glut	10.297627	49.451187	25.239397	67.0196
10A_M_1933	0.0077216934935301	0.7953563841878768	0.0324387773800476	1059108.0	RSP-4	CEMBA190525_10A_2	3	9	10	10A_190525	snmC-seq2	2214166	True	0.8091328721975458	10A	Isocortex	RSP	c30_c2_c1_c0_r1	L5 IT CTX Glut	42.8013	0.3456273	-6.5071616	16.377626
10A_M_1934	0.0083424885776078	0.7373600918976919	0.0333297765468139	1178350.0	RSP-4	CEMBA190525_10A_1	4	8	10	10A_190525	snmC-seq2	2491022	True	0.8407381457598144	10A	Isocortex	RSP	c30_c1_c1_c0_r1	L4 RSP-ACA Glut	36.182976	1.1152796	11.111906	-0.99904424
10A_M_1935	0.0070280733037186	0.7623197011037021	0.0247566660395244	1344328.0	RSP-4	CEMBA190525_10A_1	4	9	10	10A_190525	snmC-seq2	2893872	True	0.9591613951822462	10A	Isocortex	RSP	c1_c0_c3_c1_r3	L2/3 IT CTX Glut	25.284466	-20.35068	9.605469	-10.76161
10A_M_1936	0.0067316975298164	0.7691703095544657	0.0236612617801455	1522948.0	RSP-4	CEMBA190525_10A_1	5	8	10	10A_190525	snmC-seq2	3285150	True	1.0866045551904084	10A	Isocortex	RSP	c24_c1_c0_c1_r1	L2/3 IT RSP Glut	21.711739	-22.611223	28.93534	-9.206557
10A_M_1938	0.00667772542529	0.7591592115071152	0.022912141660401	1403004.0	RSP-4	CEMBA190525_10A_2	4	8	10	10A_190525	snmC-seq2	3042868	True	1.0718610908657529	10A	Isocortex	RSP	c1_c0_c3_c2_r0	L2/3 IT CTX Glut	26.235382	-20.795296	10.468806	-12.644429
10A_M_1939	0.0087730794976722	0.7499130305243815	0.0373880364482754	1054665.0	RSP-4	CEMBA190525_10A_2	4	9	10	10A_190525	snmC-seq2	2334072	True	0.8057385277575324	10A	Isocortex	RSP	c30_c1_c0_c0_r1	L4 RSP-ACA Glut	35.916855	2.1050134	14.039151	0.46580145
10A_M_194	0.0078706413884149	0.7550691290341943	0.0254751112103468	1391012.0	RSP-4	CEMBA190423_10A_2	1	4	10	10A_190423	snmC-seq2	3061378	True	1.0566679846416038	10A	Isocortex	RSP	c1_c0_c3_c1_r3	L2/3 IT CTX Glut	25.424967	-20.384592	9.59769	-10.846424
10A_M_1940	0.0063185305143317	0.7605455309281993	0.0205949325608799	1197798.0	RSP-4	CEMBA190525_10A_2	5	8	10	10A_190525	snmC-seq2	2648976	True	0.915088674670077	10A	Isocortex	RSP	c24_c0_c0_c0_r2	L2/3 IT RSP Glut	13.413228	-21.00545	40.655125	-70.26227
10A_M_1941	0.0079614402071504	0.8041852972725899	0.0314649614016768	1256849.0	RSP-4	CEMBA190525_10A_2	5	9	10	10A_190525	snmC-seq2	2749958	True	0.9602022091123976	10A	Isocortex	RSP	c11_c5_c1_c2_r0	Lamp5 Gaba	24.791605	-53.61116	59.12596	-17.43391
10A_M_1942	0.007582742186252	0.7981527360230856	0.0320910256308462	1126036.0	RSP-4	CEMBA190525_10A_1	6	8	10	10A_190525	snmC-seq2	2423620	True	0.8034127540194326	10A	Isocortex	RSP	c6_c2_c3_c2_r0	Sst Gaba	12.547432	-44.280205	76.638664	31.095642
10A_M_1943	0.0063611220151502	0.7598652390713423	0.0202822246058478	1303803.0	RSP-4	CEMBA190525_10A_1	6	9	10	10A_190525	snmC-seq2	2864368	True	0.9302473090814132	10A	Isocortex	RSP	c24_c0_c0_c0_r2	L2/3 IT RSP Glut	13.138018	-21.262827	35.3577	-70.274216
10A_M_1944	0.007212770143785	0.7731966319707815	0.0273757048462734	1152711.0	RSP-4	CEMBA190525_10A_1	7	8	10	10A_190525	snmC-seq2	2527840	True	0.8224450364806224	10A	Isocortex	RSP	c24_c1_c0_c0_r2	L2/3 IT RSP Glut	21.72171	-21.80397	29.84644	-7.558875
10A_M_1945	0.0081286777189014	0.7679756417457771	0.031790955094223	1318735.0	RSP-4	CEMBA190525_10A_1	7	9	10	10A_190525	snmC-seq2	2924268	True	0.9409011063339152	10A	Isocortex	RSP	c30_c4_c0_c0_r1	L5 IT CTX Glut	40.07314	-4.7139745	1.4196268	0.86759585
10A_M_1946	0.0073311147231952	0.8091086878507604	0.0311668969787654	1225408.0	RSP-4	CEMBA190525_10A_2	6	8	10	10A_190525	snmC-seq2	2711940	True	0.936182046263318	10A	Isocortex	RSP	c28_c5_c0_c0_r0	L5 NP CTX Glut	11.261146	60.838257	41.24385	77.33987
10A_M_1947	0.0080098042981428	0.7782569225938704	0.0350912208181544	964487.0	RSP-4	CEMBA190525_10A_2	6	9	10	10A_190525	snmC-seq2	2187828	True	0.7368447188645486	10A	Isocortex	RSP	c14_c2_c0_c1_r0	L5 ET CTX Glut	38.518593	35.916225	13.539252	15.110597
10A_M_1948	0.0067967408249376	0.7622572227804001	0.0239174971870395	1024167.0	RSP-4	CEMBA190525_10A_2	7	8	10	10A_190525	snmC-seq2	2297672	True	0.7824387940794932	10A	Isocortex	RSP	c24_c1_c0_c1_r1	L2/3 IT RSP Glut	22.195606	-22.540567	28.984177	-8.938727
10A_M_1949	0.0079098656337244	0.7926222476408349	0.0308506886696549	1183297.0	RSP-4	CEMBA190525_10A_2	7	9	10	10A_190525	snmC-seq2	2623092	True	0.9040102617228264	10A	Isocortex	RSP	c30_c0_c2_c0_r1	L5 IT CTX Glut	40.325882	-1.092319	1.3299696	12.658725
10A_M_195	0.0071990837038677	0.7680087179675554	0.0209645902010465	1291545.0	RSP-4	CEMBA190423_10A_2	1	5	10	10A_190423	snmC-seq2	2865780	True	0.9811088992934212	10A	Isocortex	RSP	c24_c0_c0_c0_r2	L2/3 IT RSP Glut	13.395975	-20.53038	40.11853	-67.53881
10A_M_1951	0.0063878676951965	0.754732679448345	0.0198221508763661	1672664.0	RSP-4	CEMBA190525_10A_1	8	9	10	10A_190525	snmC-seq2	3849934	True	1.1934250688158816	10A	Isocortex	RSP	c24_c0_c0_c0_r2	L2/3 IT RSP Glut	13.349284	-20.045387	39.006172	-72.4614
10A_M_1952	0.0059387815233614	0.7540327375700133	0.0166909575237328	1690529.0	RSP-4	CEMBA190525_10A_1	9	8	10	10A_190525	snmC-seq2	3976344	True	1.2061715252795802	10A	Isocortex	RSP	c24_c2_c0_c0_r1	L2/3 IT RSP Glut	15.359983	-20.67125	36.05195	-63.831165
10A_M_1953	0.0093118109993704	0.7605840049084085	0.0406583519299087	1839878.0	RSP-4	CEMBA190525_10A_1	9	9	10	10A_190525	snmC-seq2	4036112	True	1.3127301889457934	10A	Isocortex	RSP	c30_c1_c0_c0_r1	L4 RSP-ACA Glut	36.127678	2.1847095	14.08255	0.29570603
10A_M_1955	0.0065947552641308	0.7615674358108637	0.0251147257382309	1272955.0	RSP-4	CEMBA190525_10A_2	8	9	10	10A_190525	snmC-seq2	3017724	True	0.97250680320442	10A	Isocortex	RSP	c24_c1_c2_c1_r0	L2/3 IT CTX Glut	22.523682	-22.16281	25.574131	-7.984103
10A_M_1956	0.0054274015542298	0.7445483231982511	0.0148234798834381	1501170.0	RSP-4	CEMBA190525_10A_2	9	8	10	10A_190525	snmC-seq2	3509614	True	1.146857538378324	10A	Isocortex	RSP	c24_c0_c0_c0_r2	L2/3 IT RSP Glut	15.227593	-19.996325	38.040985	-65.79043
10A_M_1957	0.0061801547636688	0.761769763641242	0.0186731668838609	1519352.0	RSP-4	CEMBA190525_10A_2	9	9	10	10A_190525	snmC-seq2	3580526	True	1.160748146212743	10A	Isocortex	RSP	c24_c0_c0_c0_r2	L2/3 IT RSP Glut	14.395474	-21.926756	32.895863	-67.04249
10A_M_1958	0.0078180289574365	0.7963713300653323	0.0281776175187785	1305408.0	RSP-4	CEMBA190525_10A_1	10	8	10	10A_190525	snmC-seq2	2817540	True	0.931392456723408	10A	Isocortex	RSP	c30_c2_c0_c3_r0	L5 IT CTX Glut	42.426506	0.9488631	-4.9009504	18.507288
10A_M_1959	0.006960204336274	0.7804012839053622	0.0234946514454555	1599222.0	RSP-4	CEMBA190525_10A_1	10	9	10	10A_190525	snmC-seq2	3534888	True	1.1410251104835591	10A	Isocortex	RSP	c2_c2_c1_c3_r0	L6 CT CTX Glut	8.200622	48.75355	17.315989	75.33234
10A_M_196	0.007161384725845	0.7588727622476674	0.0259357952513417	1568081.0	RSP-4	CEMBA190423_10A_1	18	4	10	10A_190423	snmC-seq2	3778892	True	1.2182903483446714	10A	Isocortex	RSP	c2_c9_c1_c0_r1	L6 CT CTX Glut	8.0773	52.731262	28.317894	83.840004
10A_M_1960	0.0061777853622802	0.7455572404074383	0.0151334753314955	1130821.0	RSP-4	CEMBA190525_10A_1	11	8	10	10A_190525	snmC-seq2	2421094	True	0.8068267923165945	10A	Isocortex	RSP	c24_c2_c0_c0_r1	L2/3 IT RSP Glut	16.12873	-20.885838	37.093338	-59.186363
10A_M_1961	0.007590301416337	0.7878014315971739	0.0254857589658388	1489363.0	RSP-4	CEMBA190525_10A_1	11	9	10	10A_190525	snmC-seq2	3317396	True	1.0626420732238082	10A	Isocortex	RSP	c1_c3_c0_c0_r3	L4/5 IT CTX Glut	44.253307	-18.481297	-26.664936	-32.375317
10A_M_1962	0.0058555583314225	0.7637103022301065	0.0219590406490992	1533762.0	RSP-4	CEMBA190525_10A_2	10	8	10	10A_190525	snmC-seq2	3393070	True	1.171757037363	10A	Isocortex	RSP	c24_c1_c0_c0_r2	L2/3 IT RSP Glut	21.557608	-22.144129	29.148252	-5.717227
10A_M_1963	0.0057740124936725	0.74583923557787	0.0163016615578025	1252912.0	RSP-4	CEMBA190525_10A_2	10	9	10	10A_190525	snmC-seq2	2866848	True	0.9571944364226986	10A	Isocortex	RSP	c24_c0_c0_c0_r2	L2/3 IT RSP Glut	13.415543	-20.786058	38.02274	-68.913795
10A_M_1964	0.006156751085495	0.7494414788422249	0.0181922429846132	1445042.0	RSP-4	CEMBA190525_10A_2	11	8	10	10A_190525	snmC-seq2	3212340	True	1.1039771051734912	10A	Isocortex	RSP	c24_c0_c0_c0_r2	L2/3 IT RSP Glut	13.919909	-19.673302	39.264095	-69.52994
10A_M_1965	0.0082049571015982	0.7808973331502005	0.0308302403040213	1382998.0	RSP-4	CEMBA190525_10A_2	11	9	10	10A_190525	snmC-seq2	3063846	True	1.0565769911883032	10A	Isocortex	RSP	c2_c3_c3_c0_r6	L6 CT CTX Glut	6.115162	46.74872	-1.4253006	91.98691
10A_M_1966	0.0067842014961698	0.7473070748153698	0.0207221237903297	842647.0	RSP-4	CEMBA190525_10A_1	12	8	10	10A_190525	snmC-seq2	1870500	True	0.6012182087750416	10A	Isocortex	RSP	c24_c0_c0_c0_r2	L2/3 IT RSP Glut	13.130739	-21.22105	39.92374	-68.427124
10A_M_1968	0.0064183436399109	0.7485395896889063	0.022455427433255	1280631.0	RSP-4	CEMBA190525_10A_1	13	8	10	10A_190525	snmC-seq2	2810414	True	0.9137143737790444	10A	Isocortex	RSP	c1_c0_c3_c0_r3	L2/3 IT CTX Glut	27.429031	-18.38909	18.669168	-14.442972
10A_M_1969	0.0078928298727855	0.7746010135956464	0.0288939218935373	1232197.0	RSP-4	CEMBA190525_10A_1	13	9	10	10A_190525	snmC-seq2	2709766	True	0.8791573140330173	10A	Isocortex	RSP	c24_c1_c2_c1_r0	L2/3 IT CTX Glut	23.214758	-21.676308	24.059734	-7.6837554
10A_M_1970	0.0064883863281841	0.7465697993314498	0.0227566248870924	1330284.0	RSP-4	CEMBA190525_10A_2	12	8	10	10A_190525	snmC-seq2	2912336	True	1.016304771334406	10A	Isocortex	RSP	c1_c0_c3_c0_r3	L2/3 IT CTX Glut	27.277239	-18.691036	19.451881	-14.023405
10A_M_1971	0.0056873612009596	0.7420552637133382	0.0143905607313194	1000454.0	RSP-4	CEMBA190525_10A_2	12	9	10	10A_190525	snmC-seq2	2250368	True	0.7643226361443058	10A	Isocortex	RSP	c24_c2_c0_c0_r1	L2/3 IT RSP Glut	15.918027	-21.229174	36.402313	-60.095654
10A_M_1972	0.0062609391011468	0.7614053852788618	0.0186872041507428	1326147.0	RSP-4	CEMBA190525_10A_2	13	8	10	10A_190525	snmC-seq2	2896536	True	1.01314420348648	10A	Isocortex	RSP	c24_c0_c0_c0_r2	L2/3 IT RSP Glut	14.166192	-22.463081	32.211952	-66.98846
10A_M_1973	0.0070372821982388	0.7703325708821173	0.0225291879466263	1148835.0	RSP-4	CEMBA190525_10A_2	13	9	10	10A_190525	snmC-seq2	2536972	True	0.8776821280087277	10A	Isocortex	RSP	c2_c2_c0_c0_r1	L6 CT CTX Glut	9.782707	50.437607	20.949276	67.96397
10A_M_1974	0.0079005100443579	0.7824255575037267	0.02932487784123	954764.0	RSP-4	CEMBA190525_10A_1	14	8	10	10A_190525	snmC-seq2	2000846	True	0.6812123010974866	10A	Isocortex	RSP	c3_c0_c2_c1_r3	L6 IT CTX Glut	45.00941	15.026487	-64.72872	40.150467
10A_M_1975	0.009847432804818	0.8138607315805025	0.0453974803911309	1052372.0	RSP-4	CEMBA190525_10A_1	14	9	10	10A_190525	snmC-seq2	2231000	True	0.7508544014338248	10A	Isocortex	RSP	c6_c5_c1_c0_r1	Pvalb Gaba	13.6863575	-37.30402	67.46523	49.45335
10A_M_1976	0.0076415826399669	0.7979035113155856	0.027134867358391	1278936.0	RSP-4	CEMBA190525_10A_1	15	8	10	10A_190525	snmC-seq2	2717260	True	0.9125050122505826	10A	Isocortex	RSP	c28_c4_c0_c0_r0	NP SUB Glut	14.777775	59.4709	39.637974	77.73555
10A_M_1978	0.0082111440058595	0.7394041708871576	0.0360793089032983	1096178.0	RSP-4	CEMBA190525_10A_2	14	8	10	10A_190525	snmC-seq2	2339984	True	0.837453454774925	10A	Isocortex	RSP	c30_c1_c0_c1_r2	L4 RSP-ACA Glut	35.667538	1.623794	13.416412	-2.366259
10A_M_1979	0.0062313707328079	0.7455949549478421	0.0186747629682721	929529.0	RSP-4	CEMBA190525_10A_2	14	9	10	10A_190525	snmC-seq2	2011612	True	0.7101376531580468	10A	Isocortex	RSP	c24_c0_c0_c0_r2	L2/3 IT RSP Glut	13.624109	-21.29642	40.024437	-67.92041
10A_M_198	0.008261829787059	0.7705159807685704	0.0288959311944765	2117786.0	RSP-4	CEMBA190423_10A_1	19	4	10	10A_190423	snmC-seq2	5236286	True	1.645373066607827	10A	Isocortex	RSP	c2_c9_c0_c0_r1	L6 CT CTX Glut	7.858554	53.213726	28.571505	85.768036
10A_M_1982	0.0075108470295258	0.8113349580579122	0.0269240232072743	1170369.0	RSP-4	CEMBA190525_10A_1	16	8	10	10A_190525	snmC-seq2	2450284	True	0.8350438010054467	10A	Isocortex	RSP	c30_c2_c0_c3_r0	L5 IT CTX Glut	42.50482	1.5985703	39.38474	72.10601
10A_M_1983	0.0086593839204944	0.8034978433598184	0.0356381157124741	1017291.0	RSP-4	CEMBA190525_10A_1	16	9	10	10A_190525	snmC-seq2	2193988	True	0.7258245419766176	10A	Isocortex	RSP	c6_c0_c1_c2_r2	Pvalb Gaba	16.924496	-39.11083	61.301125	41.044796
10A_M_1985	0.0078439705352083	0.7939112122550185	0.0296083415234412	1361401.0	RSP-4	CEMBA190525_10A_1	17	9	10	10A_190525	snmC-seq2	2960810	True	0.9713427694450352	10A	Isocortex	RSP	c2_c2_c2_c0_r4	L6 CT CTX Glut	6.596925	47.8095	14.169335	78.020454
10A_M_1986	0.0058771450290912	0.7546756074728316	0.0185757566843406	1268286.0	RSP-4	CEMBA190525_10A_2	16	8	10	10A_190525	snmC-seq2	2751624	True	0.96893980023561	10A	Isocortex	RSP	c11_c0_c1_c1_r0	Lamp5 Gaba	33.18344	-53.675255	37.61733	-22.21061
10A_M_1987	0.006276824210592	0.7546561813814598	0.0189328759445505	1056562.0	RSP-4	CEMBA190525_10A_2	16	9	10	10A_190525	snmC-seq2	2346940	True	0.8071877898333157	10A	Isocortex	RSP	c24_c0_c0_c0_r2	L2/3 IT RSP Glut	13.031128	-20.621784	41.08083	-69.35969
10A_M_1988	0.0086968332713543	0.7719183597341199	0.034371460751706	1329735.0	RSP-4	CEMBA190525_10A_2	17	8	10	10A_190525	snmC-seq2	2884272	True	1.0158853486250727	10A	Isocortex	RSP	c14_c2_c0_c1_r0	L5 ET CTX Glut	38.593884	35.67643	12.874919	14.473512
10A_M_1989	0.0064105221249772	0.7480578588256892	0.0179078705796511	1215564.0	RSP-4	CEMBA190525_10A_2	17	9	10	10A_190525	snmC-seq2	2655414	True	0.9286614685753838	10A	Isocortex	RSP	c24_c2_c0_c0_r1	L2/3 IT RSP Glut	16.16206	-20.732683	35.723454	-60.56569
10A_M_199	0.0079468771233791	0.7715292241189999	0.0273924625968167	2003207.0	RSP-4	CEMBA190423_10A_1	19	5	10	10A_190423	snmC-seq2	4968102	True	1.5563531181338746	10A	Isocortex	RSP	c2_c2_c1_c2_r2	L6 CT CTX Glut	8.754297	51.51644	26.75699	70.331665
10A_M_1990	0.0085693676750994	0.786269100503065	0.034774457423983	854921.0	RSP-4	CEMBA190525_10A_1	0	10	10	10A_190525	snmC-seq2	1755018	True	0.6099755559138849	10A	Isocortex	RSP	c3_c4_c1_c1_r0	L5 IT CTX Glut	45.985798	0.09264843	-15.700546	14.054421
10A_M_1991	0.0079062506870698	0.7401058215786941	0.033947321379111	928154.0	RSP-4	CEMBA190525_10A_1	0	11	10	10A_190525	snmC-seq2	1911916	True	0.6622263953320785	10A	Isocortex	RSP	c30_c1_c1_c0_r1	L4 RSP-ACA Glut	35.693127	1.5467674	13.223278	-2.26574
10A_M_1992	0.0063891506969808	0.7532124278999982	0.0235287903329063	1062495.0	RSP-4	CEMBA190525_10A_1	1	10	10	10A_190525	snmC-seq2	2194468	True	0.7580770366861068	10A	Isocortex	RSP	c1_c0_c3_c1_r3	L2/3 IT CTX Glut	25.693605	-20.007408	10.957036	-10.638227
10A_M_1993	0.004985411199527	0.7117072439364757	0.0073798151744365	1119363.0	RSP-4	CEMBA190525_10A_1	1	11	10	10A_190525	snmC-seq2	2369060	True	0.7986516510817185	10A	Isocortex	RSP	c32_c0_c0_c0_r0	OPC NN	-31.612034	47.96377	71.25945	-29.362432
10A_M_1994	0.0070500782041679	0.7997029435299559	0.0269343069733426	838367.0	RSP-4	CEMBA190525_10A_2	0	10	10	10A_190525	snmC-seq2	1604604	True	0.640492092086586	10A	Isocortex	RSP	c11_c4_c3_c0_r0	Vip Gaba	19.228407	-60.800396	38.88843	1.0037152
10A_M_1995	0.008070673390071	0.7857662837852266	0.0278610187558521	931323.0	RSP-4	CEMBA190525_10A_2	0	11	10	10A_190525	snmC-seq2	1992566	True	0.7115082257273432	10A	Isocortex	RSP	c2_c2_c2_c0_r4	L6 CT CTX Glut	7.817878	48.21858	13.481673	77.30041
10A_M_1996	0.0061573693508252	0.7596416362136037	0.0184210498661316	780582.0	RSP-4	CEMBA190525_10A_2	1	10	10	10A_190525	snmC-seq2	1648250	True	0.5963457509958424	10A	Isocortex	RSP	c24_c0_c0_c0_r2	L2/3 IT RSP Glut	14.072572	-21.040009	40.389557	-66.642235
10A_M_1997	0.0058776758253417	0.7473987343632639	0.0168443443285069	908231.0	RSP-4	CEMBA190525_10A_2	1	11	10	10A_190525	snmC-seq2	1933536	True	0.6938664967584507	10A	Isocortex	RSP	c24_c2_c0_c0_r1	L2/3 IT RSP Glut	14.4704075	-21.756275	33.795177	-67.18341
10A_M_1998	0.0078257050012742	0.7898988052400049	0.0284395913436232	1554344.0	RSP-4	CEMBA190525_10A_1	18	10	10	10A_190525	snmC-seq2	3618360	True	1.1090052127406058	10A	Isocortex	RSP	c2_c2_c0_c2_r0	L6 CT CTX Glut	11.778524	46.70052	15.403056	65.836945
10A_M_1999	0.0074096993684572	0.7667575582851117	0.0275564878171727	2010217.0	RSP-4	CEMBA190525_10A_1	18	11	10	10A_190525	snmC-seq2	4806162	True	1.4342649579113649	10A	Isocortex	RSP	c2_c9_c0_c0_r1	L6 CT CTX Glut	7.8871593	53.150784	28.533722	85.35596
10A_M_2	0.0062582381777521	0.7548094327033313	0.017376432110158	1250087.0	RSP-4	CEMBA190423_10A_1	1	0	10	10A_190423	snmC-seq2	2635610	True	0.971231031235724	10A	Isocortex	RSP	c24_c2_c0_c0_r1	L2/3 IT RSP Glut	16.147331	-20.962019	36.077724	-60.60773
10A_M_200	0.0077025638703283	0.7593666174899697	0.0259288527923162	2196389.0	RSP-4	CEMBA190423_10A_2	18	4	10	10A_190423	snmC-seq2	5428852	True	1.6684643540954267	10A	Isocortex	RSP	c1_c0_c3_c1_r3	L2/3 IT CTX Glut	25.705326	-19.983198	11.717156	-10.072388
10A_M_2000	0.0076858888377554	0.7671152532470967	0.0282243261698571	1163519.0	RSP-4	CEMBA190525_10A_1	19	10	10	10A_190525	snmC-seq2	2709730	True	0.8301564107576811	10A	Isocortex	RSP	c3_c0_c2_c2_r2	L6 IT CTX Glut	45.082024	15.256767	-64.14269	39.560665
10A_M_2001	0.0089029124139969	0.8143861051405827	0.0375841993589438	1823857.0	RSP-4	CEMBA190525_10A_1	19	11	10	10A_190525	snmC-seq2	4249262	True	1.301299403667041	10A	Isocortex	RSP	c6_c0_c1_c2_r2	Pvalb Gaba	15.958347	-37.765472	58.39398	38.106834
10A_M_2002	0.0077577633823535	0.8115396530119037	0.0327164656840933	1784279.0	RSP-4	CEMBA190525_10A_2	18	10	10	10A_190525	snmC-seq2	4322394	True	1.3631459606307996	10A	Isocortex	RSP	c28_c4_c1_c1_r0	NP SUB Glut	14.987006	59.0984	39.601334	77.44392
10A_M_2004	0.0069673463215727	0.7652001053127634	0.0235739239343751	1678888.0	RSP-4	CEMBA190525_10A_2	19	10	10	10A_190525	snmC-seq2	3914794	True	1.282629788027277	10A	Isocortex	RSP	c24_c1_c0_c1_r1	L2/3 IT RSP Glut	21.921589	-22.458054	27.435461	-7.0702376
10A_M_2005	0.0065453203830778	0.7658211686125779	0.0230236515168905	1680716.0	RSP-4	CEMBA190525_10A_2	19	11	10	10A_190525	snmC-seq2	4103204	True	1.284026335773472	10A	Isocortex	RSP	c24_c1_c0_c0_r2	L2/3 IT RSP Glut	21.670359	-22.19822	28.098505	-5.0312443
10A_M_2007	0.0065966891395767	0.7692673689419243	0.0222999554343652	1757251.0	RSP-4	CEMBA190525_10A_1	20	11	10	10A_190525	snmC-seq2	4118728	True	1.2537768467557004	10A	Isocortex	RSP	c2_c2_c1_c2_r2	L6 CT CTX Glut	9.647103	50.45837	25.926783	68.883545
10A_M_2008	0.0065296775196667	0.7792120677332673	0.0217596807175167	1862910.0	RSP-4	CEMBA190525_10A_1	21	10	10	10A_190525	snmC-seq2	4387176	True	1.329163235980325	10A	Isocortex	RSP	c2_c2_c0_c0_r1	L6 CT CTX Glut	9.74375	50.37825	21.352543	67.605484
10A_M_2009	0.0090783585963933	0.8153451173533041	0.0373581304729912	1893550.0	RSP-4	CEMBA190525_10A_1	21	11	10	10A_190525	snmC-seq2	4548290	True	1.3510244968841996	10A	Isocortex	RSP	c11_c2_c1_c1_r0	Sncg Gaba	18.94687	-55.071598	54.12797	-6.044191
10A_M_201	0.0082530514662211	0.7779529952380797	0.0291688825966515	1678559.0	RSP-4	CEMBA190423_10A_2	18	5	10	10A_190423	snmC-seq2	4251126	True	1.2751001110213471	10A	Isocortex	RSP	c2_c9_c0_c0_r1	L6 CT CTX Glut	7.7653327	53.440884	28.5284	87.14197
10A_M_2010	0.0070559433179285	0.7710386354620361	0.0277425106701037	1788306.0	RSP-4	CEMBA190525_10A_2	20	10	10	10A_190525	snmC-seq2	4257720	True	1.3662224911417007	10A	Isocortex	RSP	c2_c9_c0_c1_r0	L6 CT CTX Glut	7.928368	53.058575	28.587824	85.19818
10A_M_2011	0.0078088916897775	0.8111612692620715	0.0328501905407177	1636607.0	RSP-4	CEMBA190525_10A_2	20	11	10	10A_190525	snmC-seq2	3953362	True	1.2503281276022926	10A	Isocortex	RSP	c6_c1_c0_c2_r0	Sst Gaba	8.831166	-38.586514	53.94072	21.516323
10A_M_2012	0.0059339459873474	0.7619127416490198	0.0195693720663241	1751432.0	RSP-4	CEMBA190525_10A_2	21	10	10	10A_190525	snmC-seq2	4215336	True	1.3380516478193838	10A	Isocortex	RSP	c24_c0_c0_c0_r2	L2/3 IT RSP Glut	13.349362	-19.81324	38.956116	-72.95987
10A_M_2013	0.0067637792571411	0.7604636612492671	0.0241164862007959	1616669.0	RSP-4	CEMBA190525_10A_2	21	11	10	10A_190525	snmC-seq2	3863242	True	1.2350959782786404	10A	Isocortex	RSP	c24_c1_c1_c1_r0	L2/3 IT RSP Glut	21.31632	-21.536102	29.08477	-2.910722
10A_M_2014	0.0063655007944701	0.7331997094880928	0.0144380071458003	2067597.0	RSP-4	CEMBA190525_10A_1	22	10	10	10A_190525	snmC-seq2	5212750	True	1.4752048779722111	10A	Isocortex	RSP	c5_c0_c0_c1_r2	Oligo NN	-13.917849	53.332283	82.417015	-5.181054
10A_M_2015	0.005076898116345	0.7400156141089025	0.0094258439046737	2358768.0	RSP-4	CEMBA190525_10A_1	22	11	10	10A_190525	snmC-seq2	5953072	True	1.6829517839331147	10A	Isocortex	RSP	c10_c0_c1_c0_r3	Astro-TE NN	-37.259914	19.07469	49.302074	-35.87475
10A_M_2016	0.0053875441408555	0.7341113002539383	0.012064847456808	2644780.0	RSP-4	CEMBA190525_10A_1	23	10	10	10A_190525	snmC-seq2	6906656	True	1.887017807224205	10A	Isocortex	RSP	c5_c0_c0_c1_r2	Oligo NN	-16.744009	46.1479	76.51265	-11.290466
10A_M_2017	0.0054018921274087	0.7475988790584399	0.0106463369719869	2406423.0	RSP-4	CEMBA190525_10A_1	23	11	10	10A_190525	snmC-seq2	6049776	True	1.7169530368173886	10A	Isocortex	RSP	c10_c0_c0_c0_r7	Astro-TE NN	-38.709217	17.806282	46.530445	-39.00738
10A_M_2018	0.005233271800833	0.7162021134187339	0.0109708105405152	2027864.0	RSP-4	CEMBA190525_10A_2	22	10	10	10A_190525	snmC-seq2	5256408	True	1.5492390037144503	10A	Isocortex	RSP	c5_c0_c0_c2_r1	Oligo NN	-19.54764	45.55993	78.09422	-15.455164
10A_M_2019	0.005690033453505	0.7323183115247178	0.0128556962108597	2134201.0	RSP-4	CEMBA190525_10A_2	22	11	10	10A_190525	snmC-seq2	5755926	True	1.6304778974163867	10A	Isocortex	RSP	c5_c0_c2_c1_r6	Oligo NN	-16.044239	47.390564	77.17159	-8.9595175
10A_M_202	0.0083620871936516	0.808741209136418	0.0298312467183263	1838221.0	RSP-4	CEMBA190423_10A_2	19	4	10	10A_190423	snmC-seq2	4581386	True	1.3963857101131218	10A	Isocortex	RSP	c28_c5_c0_c0_r0	L5 NP CTX Glut	10.611097	60.789814	40.179413	76.28247
10A_M_2020	0.004968006903613	0.7117363290078845	0.0091076046637277	2379292.0	RSP-4	CEMBA190525_10A_2	23	10	10	10A_190525	snmC-seq2	6077106	True	1.817721488041487	10A	Isocortex	RSP	c15_c1_c0_c0_r0	VLMC NN	-49.533985	40.943096	76.605286	-51.02799
10A_M_2021	0.005547764757639	0.7311795382502909	0.012552152355478	2426244.0	RSP-4	CEMBA190525_10A_2	23	11	10	10A_190525	snmC-seq2	6376218	True	1.853591679386864	10A	Isocortex	RSP	c5_c0_c2_c0_r10	Oligo NN	-14.550763	50.323547	83.22396	-5.3975067
10A_M_2022	0.0056293243245886	0.7096486030928072	0.0112448171093242	1174598.0	RSP-4	CEMBA190525_10A_1	2	10	10	10A_190525	snmC-seq2	2510072	True	0.8380611401817681	10A	Isocortex	RSP	c24_c2_c1_c0_r2	L2/3 IT RSP Glut	17.153297	-19.953117	38.307354	-57.948833
10A_M_2023	0.0070081792768644	0.7636133368243961	0.0239617093697497	1260356.0	RSP-4	CEMBA190525_10A_1	2	11	10	10A_190525	snmC-seq2	2726468	True	0.8992484121332852	10A	Isocortex	RSP	c24_c1_c0_c1_r1	L2/3 IT RSP Glut	22.076714	-22.770487	28.716381	-9.344712
10A_M_2025	0.0074362147327423	0.7866988474293127	0.0285617474641898	1520172.0	RSP-4	CEMBA190525_10A_1	3	11	10	10A_190525	snmC-seq2	3315308	True	1.0846239135367153	10A	Isocortex	RSP	c2_c9_c0_c0_r1	L6 CT CTX Glut	7.7813478	53.39832	28.436613	87.011406
10A_M_2027	0.0087829785984846	0.8124214742905833	0.0394004276148088	1256628.0	RSP-4	CEMBA190525_10A_2	2	11	10	10A_190525	snmC-seq2	2778378	True	0.9600333704625568	10A	Isocortex	RSP	c6_c2_c0_c1_r0	Pvalb Gaba	14.477124	-43.919476	72.70734	31.622864
10A_M_2028	0.0075746634707768	0.7867290536545235	0.0265299526361405	1435953.0	RSP-4	CEMBA190525_10A_2	3	10	10	10A_190525	snmC-seq2	3109558	True	1.097033329207864	10A	Isocortex	RSP	c3_c0_c2_c3_r2	L6 IT CTX Glut	43.490738	15.213322	-68.485016	43.370106
10A_M_2029	0.0068330068164975	0.7733161660013961	0.0239155017610049	1274055.0	RSP-4	CEMBA190525_10A_2	3	11	10	10A_190525	snmC-seq2	2782138	True	0.9733471765746688	10A	Isocortex	RSP	c2_c2_c2_c0_r4	L6 CT CTX Glut	8.485863	49.5607	15.030677	74.73356
10A_M_203	0.006982950830249	0.7488175859124591	0.0190590867549042	1883401.0	RSP-4	CEMBA190423_10A_2	19	5	10	10A_190423	snmC-seq2	4734436	True	1.4307062332618132	10A	Isocortex	RSP	c24_c0_c0_c0_r2	L2/3 IT RSP Glut	14.153394	-19.533737	40.672863	-73.59321
10A_M_2030	0.0059123730462571	0.7441654634329211	0.017968767426453	1532608.0	RSP-4	CEMBA190525_10A_1	4	10	10	10A_190525	snmC-seq2	3422186	True	1.093496845671199	10A	Isocortex	RSP	c24_c0_c0_c0_r2	L2/3 IT RSP Glut	13.445562	-20.311226	39.758163	-70.87426
10A_M_2032	0.007562075870075	0.8062188731412502	0.0290494972629563	1879371.0	RSP-4	CEMBA190525_10A_1	5	10	10	10A_190525	snmC-seq2	4261880	True	1.3409079558151382	10A	Isocortex	RSP	c30_c2_c1_c1_r0	L5 IT CTX Glut	42.775642	0.48960075	-6.6089077	16.556295
10A_M_2033	0.0087208190686656	0.7696914104214014	0.0372139712755735	2019336.0	RSP-4	CEMBA190525_10A_1	5	11	10	10A_190525	snmC-seq2	4606840	True	1.4407712515857265	10A	Isocortex	RSP	c30_c1_c0_c0_r1	L4 RSP-ACA Glut	36.237976	2.239166	14.148682	1.4447031
10A_M_2034	0.0065862855144291	0.7983831697816932	0.0234245308434805	1770250.0	RSP-4	CEMBA190525_10A_2	4	10	10	10A_190525	snmC-seq2	4030316	True	1.3524281442569648	10A	Isocortex	RSP	c11_c4_c0_c0_r0	Vip Gaba	19.002125	-60.191647	47.10676	-4.8266
10A_M_2035	0.0065146947532072	0.7600713111891768	0.0190298514668665	1434955.0	RSP-4	CEMBA190525_10A_2	4	11	10	10A_190525	snmC-seq2	3360480	True	1.0962708813683113	10A	Isocortex	RSP	c24_c0_c0_c0_r2	L2/3 IT RSP Glut	14.168628	-21.6804	33.746754	-66.4858
10A_M_2036	0.0073312910008741	0.7704091894708912	0.0277969114186599	1857623.0	RSP-4	CEMBA190525_10A_2	5	10	10	10A_190525	snmC-seq2	4545324	True	1.4191790010558143	10A	Isocortex	RSP	c2_c9_c0_c0_r1	L6 CT CTX Glut	7.8247905	53.29266	28.1415	86.38924
10A_M_2037	0.0069052636991765	0.7666360104673041	0.0242076954602641	1544491.0	RSP-4	CEMBA190525_10A_2	5	11	10	10A_190525	snmC-seq2	3538464	True	1.1799537336260888	10A	Isocortex	RSP	c1_c0_c2_c1_r3	L2/3 IT CTX Glut	36.459694	-21.263502	2.4399245	-35.2323
10A_M_2038	0.0077619415083934	0.7871756616082917	0.031901211821575	1111524.0	RSP-4	CEMBA190525_10A_1	6	10	10	10A_190525	snmC-seq2	2468608	True	0.7930586215704434	10A	Isocortex	RSP	c3_c0_c2_c1_r3	L6 IT CTX Glut	46.35862	15.903044	-62.53428	40.81105
10A_M_2039	0.0082822820030716	0.8124973398631389	0.0335272708797887	1368483.0	RSP-4	CEMBA190525_10A_1	6	11	10	10A_190525	snmC-seq2	3068644	True	0.9763956888223602	10A	Isocortex	RSP	c2_c5_c1_c3_r0	L6b/CT ENT Glut	21.825388	46.852524	15.673629	44.263428
10A_M_204	0.0068930247938171	0.7446907282983639	0.0211685904980619	1407260.0	RSP-4	CEMBA190423_10A_1	20	4	10	10A_190423	snmC-seq2	3217108	True	1.093343568101088	10A	Isocortex	RSP	c24_c1_c1_c2_r0	L2/3 IT RSP Glut	20.85602	-21.939611	32.068886	-5.8802013
10A_M_2041	0.0064910080123503	0.7687955310223449	0.02102957673842	1480805.0	RSP-4	CEMBA190525_10A_1	7	11	10	10A_190525	snmC-seq2	3352808	True	1.0565360461084243	10A	Isocortex	RSP	c24_c0_c0_c0_r2	L2/3 IT RSP Glut	12.90872	-20.845875	34.628513	-73.06291
10A_M_2042	0.0054694220301576	0.7574777194909675	0.0159841207815338	1310501.0	RSP-4	CEMBA190525_10A_2	6	10	10	10A_190525	snmC-seq2	2968176	True	1.0011910382583795	10A	Isocortex	RSP	c11_c3_c1_c0_r0	Lamp5 Gaba	30.1696	-54.322224	45.80871	-21.240736
10A_M_2043	0.0058737232680305	0.7292064502440059	0.0131575327167049	1154628.0	RSP-4	CEMBA190525_10A_2	6	11	10	10A_190525	snmC-seq2	2639596	True	0.8821078397667734	10A	Isocortex	RSP	c24_c2_c1_c0_r2	L2/3 IT RSP Glut	16.983944	-20.086138	37.892864	-58.950512
10A_M_2044	0.0060372704552348	0.7641539178128783	0.0204055827432539	1239039.0	RSP-4	CEMBA190525_10A_2	7	10	10	10A_190525	snmC-seq2	2800898	True	0.946595800272281	10A	Isocortex	RSP	c24_c0_c0_c0_r2	L2/3 IT RSP Glut	13.013228	-20.499554	40.85118	-71.33321
10A_M_2046	0.0068445588419108	0.7633021255115784	0.0229068285839025	1244721.0	RSP-4	CEMBA190525_10A_1	8	10	10	10A_190525	snmC-seq2	2798556	True	0.8880930330787133	10A	Isocortex	RSP	c2_c2_c0_c0_r1	L6 CT CTX Glut	9.854646	50.51076	21.616585	66.841805
10A_M_2047	0.0064857308613578	0.7970518437091845	0.0257509060255751	1429281.0	RSP-4	CEMBA190525_10A_1	8	11	10	10A_190525	snmC-seq2	3313092	True	1.0197743095936973	10A	Isocortex	RSP	c3_c4_c1_c1_r0	L5 IT CTX Glut	45.85457	0.7353913	-15.032472	16.94696
10A_M_2048	0.0062314765854722	0.7703410572266289	0.0240785049668331	1507992.0	RSP-4	CEMBA190525_10A_1	9	10	10	10A_190525	snmC-seq2	3477294	True	1.075933634234849	10A	Isocortex	RSP	c2_c9_c1_c0_r1	L6 CT CTX Glut	8.021282	52.873413	28.699587	84.08059
10A_M_2049	0.0075918515772128	0.7910959646998191	0.0288385857382433	1205397.0	RSP-4	CEMBA190525_10A_1	9	11	10	10A_190525	snmC-seq2	2807044	True	0.8600358456184012	10A	Isocortex	RSP	c30_c2_c1_c0_r1	L5 IT CTX Glut	41.27696	-1.1660804	2.5932796	13.046446
10A_M_2050	0.0080854364171376	0.7500283067401958	0.0366347023994355	1198941.0	RSP-4	CEMBA190525_10A_2	8	10	10	10A_190525	snmC-seq2	2782366	True	0.9159618989993444	10A	Isocortex	RSP	c30_c1_c0_c0_r1	L4 RSP-ACA Glut	35.691143	1.8895586	14.037632	-0.89149594
10A_M_2051	0.0076784190416512	0.7694808585911337	0.0250659387054346	1229002.0	RSP-4	CEMBA190525_10A_2	8	11	10	10A_190525	snmC-seq2	2854374	True	0.9389277752566576	10A	Isocortex	RSP	c2_c2_c0_c0_r1	L6 CT CTX Glut	9.890228	50.373062	21.06178	67.401215
10A_M_2054	0.0073316312355542	0.8005622333100606	0.0296516342533205	1076163.0	RSP-4	CEMBA190525_10A_1	10	10	10	10A_190525	snmC-seq2	2266710	True	0.7678289855775611	10A	Isocortex	RSP	c2_c5_c1_c3_r0	L6b/CT ENT Glut	20.930157	46.506542	15.03419	44.79108
10A_M_2055	0.0072721352400075	0.7458202078583707	0.0279372718734492	1274849.0	RSP-4	CEMBA190525_10A_1	10	11	10	10A_190525	snmC-seq2	2723634	True	0.9095889883173536	10A	Isocortex	RSP	c1_c0_c3_c0_r3	L2/3 IT CTX Glut	27.018366	-18.230404	17.86416	-13.451426
10A_M_2057	0.0074247100322371	0.7798246036266591	0.0257229249832826	1380329.0	RSP-4	CEMBA190525_10A_1	11	11	10	10A_190525	snmC-seq2	3001640	True	0.9848476632566716	10A	Isocortex	RSP	c2_c2_c1_c3_r0	L6 CT CTX Glut	9.08244	50.650276	20.462677	73.148674
10A_M_2058	0.0078123197754168	0.7970694411679674	0.0328276426274422	1308763.0	RSP-4	CEMBA190525_10A_2	10	10	10	10A_190525	snmC-seq2	2824610	True	0.9998632483333868	10A	Isocortex	RSP	c30_c0_c1_c0_r1	L5 IT CTX Glut	41.42156	-2.9285192	3.1727428	8.175741
10A_M_2059	0.0058779899575281	0.7546443400698923	0.0172023969024288	1091450.0	RSP-4	CEMBA190525_10A_2	10	11	10	10A_190525	snmC-seq2	2388466	True	0.8338413772344382	10A	Isocortex	RSP	c24_c0_c0_c0_r2	L2/3 IT RSP Glut	13.663641	-20.530634	36.369854	-68.9392
10A_M_2060	0.0054285977314083	0.7225462780683344	0.0114280411667164	1189093.0	RSP-4	CEMBA190525_10A_2	11	10	10	10A_190525	snmC-seq2	2578736	True	0.9084382654082458	10A	Isocortex	RSP	c24_c2_c1_c0_r2	L2/3 IT RSP Glut	17.040276	-20.029045	38.260433	-58.070236
10A_M_2062	0.0061300823865267	0.7412864986820681	0.0171474353025802	988409.0	RSP-4	CEMBA190525_10A_1	12	10	10	10A_190525	snmC-seq2	2094298	True	0.7052175923217315	10A	Isocortex	RSP	c24_c0_c0_c0_r2	L2/3 IT RSP Glut	13.8854885	-20.790369	38.593864	-67.4975
10A_M_2063	0.0060937076596369	0.7567191710509431	0.0175722470226988	1150510.0	RSP-4	CEMBA190525_10A_1	12	11	10	10A_190525	snmC-seq2	2497036	True	0.8208746502126907	10A	Isocortex	RSP	c24_c0_c0_c0_r2	L2/3 IT RSP Glut	14.538601	-20.58296	37.430992	-66.46609
10A_M_2064	0.0085666670983204	0.815770481389703	0.0347005660078277	1162795.0	RSP-4	CEMBA190525_10A_1	13	10	10	10A_190525	snmC-seq2	2664576	True	0.8296398457154355	10A	Isocortex	RSP	c6_c1_c1_c2_r0	Sst Gaba	5.0595164	-40.86941	64.96613	15.071148
10A_M_2066	0.0055021879505776	0.7618394466451059	0.0146242728717135	1051566.0	RSP-4	CEMBA190525_10A_2	12	10	10	10A_190525	snmC-seq2	2329124	True	0.8033709667808047	10A	Isocortex	RSP	c24_c0_c0_c0_r2	L2/3 IT RSP Glut	14.149241	-22.77401	41.101196	-67.004005
10A_M_2067	0.0066657264297822	0.7764936930739338	0.0215335509257629	1050101.0	RSP-4	CEMBA190525_10A_2	12	11	10	10A_190525	snmC-seq2	2279550	True	0.8022517422467916	10A	Isocortex	RSP	c1_c3_c0_c1_r4	L4/5 IT CTX Glut	44.913	-17.86828	-28.531088	-30.542873
10A_M_207	0.0055215596631768	0.7258442921376367	0.012096570411787	1867518.0	RSP-4	CEMBA190423_10A_1	21	5	10	10A_190423	snmC-seq2	4341878	True	1.4509321615145798	10A	Isocortex	RSP	c24_c2_c1_c0_r2	L2/3 IT RSP Glut	17.128805	-19.958342	38.586197	-58.28376
10A_M_2071	0.0085539543813735	0.7810468505712688	0.0359009203162598	1742112.0	RSP-4	CEMBA190525_10A_1	14	11	10	10A_190525	snmC-seq2	4030282	True	1.2429753575643243	10A	Isocortex	RSP	c14_c2_c0_c1_r0	L5 ET CTX Glut	38.643433	35.701393	12.966347	14.339451
10A_M_2072	0.006323635839657	0.7396664320099755	0.0165773074351179	1798456.0	RSP-4	CEMBA190525_10A_1	15	10	10	10A_190525	snmC-seq2	4200072	True	1.2831761044431729	10A	Isocortex	RSP	c24_c0_c0_c0_r2	L2/3 IT RSP Glut	14.06532	-20.404613	38.374264	-70.14496
10A_M_2073	0.0070066895040214	0.7761941587693515	0.02453215884081	1864429.0	RSP-4	CEMBA190525_10A_1	15	11	10	10A_190525	snmC-seq2	4387474	True	1.3302470236863622	10A	Isocortex	RSP	c1_c0_c2_c1_r3	L2/3 IT CTX Glut	36.376637	-20.926462	4.6448402	-31.88946
10A_M_2074	0.009075817387019	0.8123514710419133	0.0419365292568156	1727181.0	RSP-4	CEMBA190525_10A_2	14	10	10	10A_190525	snmC-seq2	4008988	True	1.3195244709085658	10A	Isocortex	RSP	c6_c5_c1_c0_r1	Pvalb Gaba	14.035913	-37.360806	65.50392	49.203533
10A_M_2075	0.0064068507614871	0.7448750138421519	0.0166885428468431	1213858.0	RSP-4	CEMBA190525_10A_2	14	11	10	10A_190525	snmC-seq2	2991154	True	0.9273581258757072	10A	Isocortex	RSP	c24_c2_c0_c0_r1	L2/3 IT RSP Glut	14.875702	-21.34842	40.555195	-65.09887
10A_M_2076	0.0082102238338587	0.7971943756135479	0.0304870870430587	1770501.0	RSP-4	CEMBA190525_10A_2	15	10	10	10A_190525	snmC-seq2	4108718	True	1.3526199021805396	10A	Isocortex	RSP	c30_c2_c1_c1_r0	L5 IT CTX Glut	42.76663	0.5312192	-6.614585	16.557743
10A_M_2077	0.0071778194495818	0.7540130861212597	0.0239366423708206	1723004.0	RSP-4	CEMBA190525_10A_2	15	11	10	10A_190525	snmC-seq2	4047946	True	1.3163333440289944	10A	Isocortex	RSP	c1_c0_c3_c0_r3	L2/3 IT CTX Glut	26.68231	-18.29826	16.251942	-10.250102
10A_M_2078	0.0076288880938822	0.7785281463591927	0.0293922822953407	1635231.0	RSP-4	CEMBA190525_10A_1	16	10	10	10A_190525	snmC-seq2	3757932	True	1.1667170864590035	10A	Isocortex	RSP	c2_c3_c3_c0_r6	L6 CT CTX Glut	4.422362	42.589622	-1.5019819	91.86089
10A_M_2079	0.0065232423050543	0.7557996209426951	0.0204036503902239	2092311.0	RSP-4	CEMBA190525_10A_1	16	11	10	10A_190525	snmC-seq2	4917114	True	1.4928380111960478	10A	Isocortex	RSP	c24_c0_c0_c0_r2	L2/3 IT RSP Glut	13.370649	-19.974815	40.172905	-72.58868
10A_M_208	0.0076995328456191	0.7701338331050722	0.0283285950698192	1723437.0	RSP-4	CEMBA190423_10A_2	20	4	10	10A_190423	snmC-seq2	3997916	True	1.309191222970594	10A	Isocortex	RSP	c2_c9_c0_c1_r0	L6 CT CTX Glut	7.9142365	53.091476	28.573664	85.29657
10A_M_2080	0.0067841065108824	0.7439120884056932	0.0237310369685001	2139120.0	RSP-4	CEMBA190525_10A_1	17	10	10	10A_190525	snmC-seq2	5042992	True	1.526235653547532	10A	Isocortex	RSP	c1_c0_c3_c0_r3	L2/3 IT CTX Glut	27.313278	-18.100372	19.04233	-13.791646
10A_M_2081	0.0060238100829416	0.7446922993390075	0.0154661898129067	2079830.0	RSP-4	CEMBA190525_10A_1	17	11	10	10A_190525	snmC-seq2	4963262	True	1.4839329721183303	10A	Isocortex	RSP	c24_c2_c0_c0_r1	L2/3 IT RSP Glut	15.783245	-21.559187	33.648193	-62.76194
10A_M_2082	0.0068240070718781	0.7596976714585241	0.0264411245583648	1964044.0	RSP-4	CEMBA190525_10A_2	16	10	10	10A_190525	snmC-seq2	4646108	True	1.5004820687242062	10A	Isocortex	RSP	c24_c1_c0_c0_r2	L2/3 IT RSP Glut	21.70086	-21.535927	27.20499	-3.292479
10A_M_2083	0.0063570772071918	0.7512962502384741	0.0189668707669243	1829836.0	RSP-4	CEMBA190525_10A_2	16	11	10	10A_190525	snmC-seq2	4393254	True	1.3979504057475427	10A	Isocortex	RSP	c24_c0_c0_c0_r2	L2/3 IT RSP Glut	13.993146	-19.969471	37.196648	-71.51743
10A_M_2084	0.0078040978500597	0.7814158771258753	0.0251029293295091	1732274.0	RSP-4	CEMBA190525_10A_2	17	10	10	10A_190525	snmC-seq2	4138684	True	1.323415399612817	10A	Isocortex	RSP	c2_c2_c0_c0_r1	L6 CT CTX Glut	9.683562	50.34069	20.448252	68.46228
10A_M_2085	0.0060139379491848	0.7556836541943991	0.0191472942948094	1716485.0	RSP-4	CEMBA190525_10A_2	17	11	10	10A_190525	snmC-seq2	4127514	True	1.3113529858465844	10A	Isocortex	RSP	c24_c0_c0_c0_r2	L2/3 IT RSP Glut	13.107413	-20.495605	39.09424	-72.085014
10A_M_2086	0.0055679240921274	0.731737777748698	0.0149164010101996	1098763.0	RSP-4	CEMBA190525_10A_1	0	12	10	10A_190525	snmC-seq2	2304098	True	0.7839538059570509	10A	Isocortex	RSP	c24_c0_c0_c0_r2	L2/3 IT RSP Glut	15.80022	-19.94849	39.027225	-62.97161
10A_M_2087	0.0066154588252138	0.7635097126225263	0.0234672016921323	1364983.0	RSP-4	CEMBA190525_10A_1	0	13	10	10A_190525	snmC-seq2	2873862	True	0.9738984821264216	10A	Isocortex	RSP	c24_c1_c0_c1_r1	L2/3 IT RSP Glut	21.607574	-22.697895	29.456175	-7.951951
10A_M_2088	0.0075102240665898	0.7423816961265854	0.026915169976242	1445482.0	RSP-4	CEMBA190525_10A_1	1	12	10	10A_190525	snmC-seq2	3017396	True	1.031333522645384	10A	Isocortex	RSP	c1_c0_c3_c0_r3	L2/3 IT CTX Glut	27.288647	-18.261478	19.184277	-13.64841
10A_M_2089	0.0074353614567696	0.7920201717628238	0.0272494645613861	1392898.0	RSP-4	CEMBA190525_10A_1	1	13	10	10A_190525	snmC-seq2	2921750	True	0.993815489245601	10A	Isocortex	RSP	c2_c2_c3_c1_r3	L6 CT CTX Glut	11.682312	48.554115	22.003529	58.838745
10A_M_209	0.0067994752873691	0.7775673737092217	0.0201259201822834	1288345.0	RSP-4	CEMBA190423_10A_2	20	5	10	10A_190423	snmC-seq2	3073140	True	0.9786780521469888	10A	Isocortex	RSP	c24_c3_c0_c0_r0	L2/3 IT RSP Glut	15.053689	-23.915312	26.276278	-64.18841
10A_M_2093	0.0067307512167215	0.7596654628121005	0.0221677676926796	1269485.0	RSP-4	CEMBA190525_10A_2	1	13	10	10A_190525	snmC-seq2	2729120	True	0.9698558072091812	10A	Isocortex	RSP	c11_c0_c1_c1_r0	Lamp5 Gaba	32.81234	-54.477314	37.6495	-23.081244
10A_M_2094	0.0090847678062409	0.8027687566194667	0.0398476365436517	1619286.0	RSP-4	CEMBA190525_10A_1	18	12	10	10A_190525	snmC-seq2	3880990	True	1.1553405262399346	10A	Isocortex	RSP	c6_c5_c1_c0_r1	Pvalb Gaba	14.284278	-37.417664	65.01321	49.283943
10A_M_2095	0.0078285345875444	0.8055050023468807	0.0313282422825672	1818412.0	RSP-4	CEMBA190525_10A_1	18	13	10	10A_190525	snmC-seq2	4468280	True	1.2974144635357878	10A	Isocortex	RSP	c6_c5_c1_c1_r0	Pvalb Gaba	14.348523	-39.115833	67.902855	43.9107
10A_M_2096	0.0076262448873228	0.7932603407534579	0.0267070711430226	2057500.0	RSP-4	CEMBA190525_10A_1	19	12	10	10A_190525	snmC-seq2	5019632	True	1.4680007933982415	10A	Isocortex	RSP	c3_c0_c2_c2_r2	L6 IT CTX Glut	43.101494	14.661574	-70.78746	39.27411
10A_M_2097	0.0080031826089301	0.8005773348507542	0.0319040429433146	2155868.0	RSP-4	CEMBA190525_10A_1	19	13	10	10A_190525	snmC-seq2	5336838	True	1.538185144331412	10A	Isocortex	RSP	c30_c0_c2_c0_r1	L5 IT CTX Glut	40.38247	-0.841372	-0.3417411	12.56975
10A_M_2098	0.0065292919611836	0.7348313763437689	0.0234456931156566	2046859.0	RSP-4	CEMBA190525_10A_2	18	12	10	10A_190525	snmC-seq2	4967408	True	1.563750723867062	10A	Isocortex	RSP	c1_c0_c3_c0_r3	L2/3 IT CTX Glut	27.215538	-18.312708	19.272985	-12.649081
10A_M_2099	0.0091517825073648	0.8057068478737494	0.0420031583938542	1651038.0	RSP-4	CEMBA190525_10A_2	18	13	10	10A_190525	snmC-seq2	4193656	True	1.2613530622441635	10A	Isocortex	RSP	c6_c0_c1_c2_r2	Pvalb Gaba	16.103039	-37.3693	57.868965	37.24877
10A_M_210	0.0079010797822028	0.7556668477199201	0.0255189043322302	1562049.0	RSP-4	CEMBA190423_10A_2	21	4	10	10A_190423	snmC-seq2	3646718	True	1.1865944856992123	10A	Isocortex	RSP	c1_c0_c3_c0_r3	L2/3 IT CTX Glut	27.395514	-18.037533	19.597254	-15.300701
10A_M_2100	0.0081835767940802	0.7692379058033588	0.0307000493790659	1829809.0	RSP-4	CEMBA190525_10A_2	19	12	10	10A_190525	snmC-seq2	4498556	True	1.397929778401182	10A	Isocortex	RSP	c14_c2_c1_c0_r0	L5 ET CTX Glut	38.48565	35.384014	11.426786	14.381631
10A_M_2101	0.0054649285241242	0.7399032823771718	0.0136213735292829	1954409.0	RSP-4	CEMBA190525_10A_2	19	13	10	10A_190525	snmC-seq2	4853606	True	1.4931211619766194	10A	Isocortex	RSP	c24_c2_c0_c0_r1	L2/3 IT RSP Glut	15.981183	-20.171246	37.67576	-62.90226
10A_M_2103	0.0068966761552531	0.7726181348284299	0.0239266922578026	1949215.0	RSP-4	CEMBA190525_10A_1	20	13	10	10A_190525	snmC-seq2	5196834	True	1.3907407856640357	10A	Isocortex	RSP	c2_c2_c1_c3_r0	L6 CT CTX Glut	8.699663	49.391865	20.843235	74.679344
10A_M_2104	0.0084622221570827	0.8009712772208191	0.0344648768031251	2222408.0	RSP-4	CEMBA190525_10A_1	21	12	10	10A_190525	snmC-seq2	5818900	True	1.5856606110593436	10A	Isocortex	RSP	c3_c4_c1_c1_r0	L5 IT CTX Glut	46.21954	0.18539783	-15.804344	13.945875
10A_M_2105	0.0064443492093469	0.7528189374078481	0.0189906058001332	2385036.0	RSP-4	CEMBA190525_10A_1	21	13	10	10A_190525	snmC-seq2	6247328	True	1.7016936769299484	10A	Isocortex	RSP	c24_c0_c0_c0_r2	L2/3 IT RSP Glut	13.532698	-19.643528	39.693832	-72.99079
10A_M_2106	0.0062075297681494	0.7378794896541311	0.0226550103084456	2245170.0	RSP-4	CEMBA190525_10A_2	20	12	10	10A_190525	snmC-seq2	5920464	True	1.7152555269828609	10A	Isocortex	RSP	c1_c0_c3_c0_r3	L2/3 IT CTX Glut	27.110973	-18.370398	18.371794	-12.51144
10A_M_2107	0.0075563260247504	0.8091785506161674	0.0274435016508586	1781711.0	RSP-4	CEMBA190525_10A_2	20	13	10	10A_190525	snmC-seq2	4786368	True	1.3611840707991645	10A	Isocortex	RSP	c30_c2_c0_c3_r0	L5 IT CTX Glut	42.50627	1.5349829	-5.0893197	20.05236
10A_M_2108	0.0065294149067125	0.7775966390254935	0.0214042510015898	980504.0	RSP-4	CEMBA190525_10A_2	21	12	10	10A_190525	snmC-seq2	2721660	True	0.74908131911116	10A	Isocortex	RSP	c1_c0_c2_c1_r3	L2/3 IT CTX Glut	33.675293	-18.633738	15.175501	-27.99273
10A_M_2109	0.0057371483426759	0.7544014804070424	0.0162302320877676	2135288.0	RSP-4	CEMBA190525_10A_2	21	13	10	10A_190525	snmC-seq2	5737678	True	1.6313083391013503	10A	Isocortex	RSP	c24_c2_c0_c0_r1	L2/3 IT RSP Glut	15.635324	-21.27423	34.975117	-62.724934
10A_M_211	0.0069795349407072	0.7520952319095608	0.0196029518339273	1541534.0	RSP-4	CEMBA190423_10A_2	21	5	10	10A_190423	snmC-seq2	3666442	True	1.1710104765713814	10A	Isocortex	RSP	c24_c0_c0_c0_r2	L2/3 IT RSP Glut	14.427268	-19.923088	40.19941	-67.89201
10A_M_2110	0.005639741096049	0.7368224940190576	0.013323982214473	2169026.0	RSP-4	CEMBA190525_10A_1	22	12	10	10A_190525	snmC-seq2	6090436	True	1.5475732145328869	10A	Isocortex	RSP	c5_c0_c0_c0_r7	Oligo NN	-13.219875	46.873516	82.82616	-10.630156
10A_M_2111	0.0052774011204799	0.7339225649490225	0.0123893649052578	2838291.0	RSP-4	CEMBA190525_10A_1	22	13	10	10A_190525	snmC-seq2	8007808	True	2.0250855114921453	10A	Isocortex	RSP	c5_c0_c2_c0_r10	Oligo NN	-12.362736	48.365902	83.494125	-11.156161
10A_M_2113	0.0058105857286883	0.753174980679484	0.0111774232959881	2877861.0	RSP-4	CEMBA190525_10A_1	23	13	10	10A_190525	snmC-seq2	8168280	True	2.0533182169088007	10A	Isocortex	RSP	c10_c0_c0_c1_r0	Astro-TE NN	-36.30922	18.466764	48.57359	-35.44246
10A_M_2114	0.0045482195795654	0.6813242685542061	0.0081996094700256	2906237.0	RSP-4	CEMBA190525_10A_2	22	12	10	10A_190525	snmC-seq2	8176268	True	2.220294711301188	10A	Isocortex	RSP	c5_c1_c0_c0_r5	Oligo NN	-24.29576	45.141403	73.868904	-9.950385
10A_M_2116	0.0053460784158805	0.7015143705374419	0.0079688993254187	2641862.0	RSP-4	CEMBA190525_10A_2	23	12	10	10A_190525	snmC-seq2	7492222	True	2.018318611519838	10A	Isocortex	RSP	c32_c0_c0_c0_r0	OPC NN	-31.070574	47.369892	72.03113	-28.227032
10A_M_2117	0.0059890249663844	0.7543247369098715	0.0137084957850999	2476561.0	RSP-4	CEMBA190525_10A_2	23	13	10	10A_190525	snmC-seq2	7094288	True	1.89203264926941	10A	Isocortex	RSP	c5_c0_c2_c0_r10	Oligo NN	-10.251736	47.95636	85.831985	-11.190129
10A_M_2118	0.0075908903084999	0.7803481052319925	0.0278952606473151	1472765.0	RSP-4	CEMBA190525_10A_1	2	12	10	10A_190525	snmC-seq2	3314136	True	1.0507996055840396	10A	Isocortex	RSP	c11_c1_c1_c1_r0	Vip Gaba	17.37836	-61.64482	39.345615	0.9929624
10A_M_2119	0.0093273544126722	0.7643060677956565	0.0401850040497905	1370163.0	RSP-4	CEMBA190525_10A_1	2	13	10	10A_190525	snmC-seq2	3088986	True	0.9775943480364108	10A	Isocortex	RSP	c30_c1_c0_c0_r1	L4 RSP-ACA Glut	35.995403	2.225634	14.134656	0.6615419
10A_M_2121	0.0106770754354314	0.8302682049541026	0.0493418362483065	1404238.0	RSP-4	CEMBA190525_10A_1	3	13	10	10A_190525	snmC-seq2	3218176	True	1.0019064389404424	10A	Isocortex	RSP	c11_c2_c2_c0_r0	Sncg Gaba	20.800318	-53.268055	59.491005	-7.4750247
10A_M_2122	0.0072892033608064	0.7796457552129249	0.0292977751561705	1544856.0	RSP-4	CEMBA190525_10A_2	2	12	10	10A_190525	snmC-seq2	3480190	True	1.1802325847898532	10A	Isocortex	RSP	c30_c0_c0_c2_r0	L5 IT CTX Glut	40.24106	-3.5795217	0.7279814	3.7253706
10A_M_2123	0.0070264172610865	0.7733230022496975	0.024780870170536	1247988.0	RSP-4	CEMBA190525_10A_2	2	13	10	10A_190525	snmC-seq2	2887584	True	0.9534326196271492	10A	Isocortex	RSP	c2_c2_c0_c0_r1	L6 CT CTX Glut	10.0295725	50.36884	20.614096	67.23038
10A_M_2125	0.0075212266731896	0.7590257703425795	0.0273240557009585	1352573.0	RSP-4	CEMBA190525_10A_2	3	13	10	10A_190525	snmC-seq2	3083602	True	1.0333330277430168	10A	Isocortex	RSP	c1_c0_c3_c1_r3	L2/3 IT CTX Glut	25.55461	-19.698872	11.771659	-8.690673
10A_M_2128	0.007461330638145	0.7938445745225283	0.0286561966496789	1828350.0	RSP-4	CEMBA190525_10A_1	5	12	10	10A_190525	snmC-seq2	4049610	True	1.3045051035769988	10A	Isocortex	RSP	c30_c0_c1_c0_r1	L5 IT CTX Glut	40.349735	-2.820988	2.0222037	8.060484
10A_M_2129	0.0074986321980577	0.8087935255527773	0.0289150717123966	1702586.0	RSP-4	CEMBA190525_10A_1	5	13	10	10A_190525	snmC-seq2	3785528	True	1.2147740456032752	10A	Isocortex	RSP	c28_c5_c2_c1_r0	L5 NP CTX Glut	10.226357	61.013405	41.17913	74.13459
10A_M_213	0.0060919214113972	0.6643567833778355	0.0101183595489535	1401291.0	RSP-4	CEMBA190423_10A_1	22	5	10	10A_190423	snmC-seq2	2922188	True	1.0887060684507068	10A	Isocortex	RSP	c15_c3_c0_c0_r0	Peri NN	-49.885696	36.364185	81.65551	-33.43621
10A_M_2130	0.0059869383721244	0.7570708211680176	0.0171090890245792	1482652.0	RSP-4	CEMBA190525_10A_2	4	12	10	10A_190525	snmC-seq2	3370044	True	1.1327102346780835	10A	Isocortex	RSP	c24_c2_c0_c0_r1	L2/3 IT RSP Glut	15.382446	-21.455753	34.765266	-62.878613
10A_M_2131	0.0095677222744607	0.8133006760951274	0.0414867509237664	1114509.0	RSP-4	CEMBA190525_10A_2	4	13	10	10A_190525	snmC-seq2	2518794	True	0.8514578950022231	10A	Isocortex	RSP	c6_c3_c2_c0_r0	Sst Gaba	6.354211	-43.86922	75.15303	15.804458
10A_M_2132	0.0083625217324291	0.7905379316340725	0.030644353326263	1443310.0	RSP-4	CEMBA190525_10A_2	5	12	10	10A_190525	snmC-seq2	3229964	True	1.1026538991032453	10A	Isocortex	RSP	c3_c0_c2_c1_r3	L6 IT CTX Glut	46.153934	15.813527	-63.159634	40.86959
10A_M_2133	0.0087253174074737	0.7677624366200321	0.0369525020272237	1413262.0	RSP-4	CEMBA190525_10A_2	5	13	10	10A_190525	snmC-seq2	3176084	True	1.0796979545312169	10A	Isocortex	RSP	c30_c1_c0_c0_r1	L4 RSP-ACA Glut	36.11793	2.2845883	14.216652	0.9031268
10A_M_2134	0.0109369214702969	0.7762545903586919	0.0360545552367464	1114271.0	RSP-4	CEMBA190525_10A_1	6	12	10	10A_190525	snmC-seq2	2427260	True	0.7950185720829415	10A	Isocortex	RSP	c14_c2_c0_c1_r0	L5 ET CTX Glut	38.701015	35.22952	12.3801985	12.708345
10A_M_2135	0.0074671141938588	0.7953441784048423	0.0271597856131786	1129458.0	RSP-4	CEMBA190525_10A_1	6	13	10	10A_190525	snmC-seq2	2578502	True	0.8058543086804332	10A	Isocortex	RSP	c11_c1_c2_c0_r0	Vip Gaba	17.673246	-59.80156	47.704067	0.6511563
10A_M_2136	0.0076901035594425	0.7926811902874635	0.0289845982825101	1507471.0	RSP-4	CEMBA190525_10A_1	7	13	10	10A_190525	snmC-seq2	3416140	True	1.0755619071809677	10A	Isocortex	RSP	c2_c2_c2_c0_r4	L6 CT CTX Glut	6.7914367	47.931854	13.654656	77.40612
10A_M_2137	0.0071060012249007	0.7528501739515675	0.0253380126412151	1096006.0	RSP-4	CEMBA190525_10A_2	6	13	10	10A_190525	snmC-seq2	2780052	True	0.8373220509388498	10A	Isocortex	RSP	c24_c1_c0_c0_r2	L2/3 IT RSP Glut	21.62722	-21.513449	25.716703	-7.1858397
10A_M_2138	0.0063848523792726	0.7552642006112177	0.02058852174642	1180205.0	RSP-4	CEMBA190525_10A_2	7	12	10	10A_190525	snmC-seq2	2695860	True	0.9016480485766368	10A	Isocortex	RSP	c24_c0_c0_c0_r2	L2/3 IT RSP Glut	13.174022	-20.28796	40.973915	-69.93148
10A_M_2139	0.0075397606116069	0.7947098813206441	0.0283939464277764	1177071.0	RSP-4	CEMBA190525_10A_2	7	13	10	10A_190525	snmC-seq2	2709064	True	0.8992537484472192	10A	Isocortex	RSP	c11_c1_c1_c1_r0	Vip Gaba	17.738258	-61.94399	40.32103	1.6352394
10A_M_214	0.0061405452489379	0.749895673861193	0.0137794846173378	1522765.0	RSP-4	CEMBA190423_10A_1	23	4	10	10A_190423	snmC-seq2	3167110	True	1.183082954450104	10A	Isocortex	RSP	c5_c0_c0_c0_r7	Oligo NN	-10.797523	47.685448	86.192375	-11.972626
10A_M_2140	0.0060539317944886	0.7500666641589241	0.0174284709940751	1069780.0	RSP-4	CEMBA190525_10A_1	8	12	10	10A_190525	snmC-seq2	2467518	True	0.7632747940517963	10A	Isocortex	RSP	c24_c2_c0_c0_r1	L2/3 IT RSP Glut	16.132998	-20.945719	35.885822	-60.402405
10A_M_2141	0.0073915121819431	0.7708879858717829	0.0249182296721568	1398489.0	RSP-4	CEMBA190525_10A_1	8	13	10	10A_190525	snmC-seq2	3231734	True	0.9978045985704562	10A	Isocortex	RSP	c24_c1_c0_c0_r2	L2/3 IT RSP Glut	21.722273	-22.69404	29.072174	-8.572831
10A_M_2142	0.0074684312999858	0.8042405099971023	0.0289692173457024	1597469.0	RSP-4	CEMBA190525_10A_1	9	12	10	10A_190525	snmC-seq2	3710734	True	1.1397743666727076	10A	Isocortex	RSP	c28_c5_c0_c1_r0	L5 NP CTX Glut	10.791542	60.726223	40.039875	76.29895
10A_M_2143	0.006596777317891	0.7483023179430747	0.0173953092171091	652722.0	RSP-4	CEMBA190525_10A_1	9	13	10	10A_190525	snmC-seq2	1626956	True	0.4657090711389974	10A	Isocortex	RSP	c24_c0_c0_c0_r2	L2/3 IT RSP Glut	14.49812	-20.977966	40.584404	-65.78572
10A_M_2144	0.006041405848686	0.7552145786331285	0.0180139967164567	1469772.0	RSP-4	CEMBA190525_10A_2	8	12	10	10A_190525	snmC-seq2	3426242	True	1.122870226488263	10A	Isocortex	RSP	c24_c0_c0_c0_r2	L2/3 IT RSP Glut	13.24957	-21.21519	34.344208	-70.337456
10A_M_2145	0.00719951974818	0.752904937337807	0.0186565042966502	1225889.0	RSP-4	CEMBA190525_10A_2	8	13	10	10A_190525	snmC-seq2	2895984	True	0.936549518618854	10A	Isocortex	RSP	c24_c0_c0_c0_r2	L2/3 IT RSP Glut	13.548803	-20.982191	39.31116	-67.19135
10A_M_2147	0.0066855798299974	0.7657702048261119	0.0197520553271934	1301762.0	RSP-4	CEMBA190525_10A_2	9	13	10	10A_190525	snmC-seq2	3091476	True	0.9945146538196498	10A	Isocortex	RSP	c24_c0_c0_c0_r2	L2/3 IT RSP Glut	13.387032	-20.72706	40.81401	-69.33808
10A_M_2148	0.0058860855584579	0.7487279701000943	0.0161346970691949	891827.0	RSP-4	CEMBA190525_10A_1	10	12	10	10A_190525	snmC-seq2	1863486	True	0.6363075302911172	10A	Isocortex	RSP	c24_c2_c0_c0_r1	L2/3 IT RSP Glut	16.048382	-21.58676	36.200104	-59.849777
10A_M_215	0.0062259613545187	0.7181658165198912	0.0130356262952561	1660364.0	RSP-4	CEMBA190423_10A_1	23	5	10	10A_190423	snmC-seq2	3490834	True	1.2899878488030605	10A	Isocortex	RSP	c5_c0_c2_c1_r6	Oligo NN	-21.988577	45.616467	74.200806	-9.583909
10A_M_2150	0.0075490601996858	0.7757285250678853	0.0278150764732628	1111971.0	RSP-4	CEMBA190525_10A_1	11	13	10	10A_190525	snmC-seq2	2385282	True	0.7933775505398961	10A	Isocortex	RSP	c2_c2_c1_c2_r2	L6 CT CTX Glut	8.759651	51.43055	26.776106	70.42067
10A_M_2151	0.0068855261407828	0.7518779185267811	0.0229454513434959	1102490.0	RSP-4	CEMBA190525_10A_2	10	12	10	10A_190525	snmC-seq2	2355364	True	0.8422756699685701	10A	Isocortex	RSP	c1_c0_c3_c1_r3	L2/3 IT CTX Glut	25.685303	-20.479776	9.36127	-11.383225
10A_M_2153	0.0060929825788443	0.7301197663520848	0.0137855930360366	1011150.0	RSP-4	CEMBA190525_10A_2	11	12	10	10A_190525	snmC-seq2	2255648	True	0.7724941212062872	10A	Isocortex	RSP	c24_c2_c0_c0_r1	L2/3 IT RSP Glut	16.272324	-20.426462	38.341034	-59.702732
10A_M_2155	0.0068428965750269	0.7971367616803113	0.0263026679808909	952328.0	RSP-4	CEMBA190525_10A_1	12	12	10	10A_190525	snmC-seq2	1935950	True	0.6794742452371133	10A	Isocortex	RSP	c28_c4_c0_c0_r0	NP SUB Glut	14.755254	59.47903	39.692276	77.80792
10A_M_2157	0.0075088315815022	0.7700129289670269	0.0268835868840557	1104511.0	RSP-4	CEMBA190525_10A_1	13	12	10	10A_190525	snmC-seq2	2282764	True	0.7880549328394096	10A	Isocortex	RSP	c24_c1_c1_c1_r0	L2/3 IT RSP Glut	21.678244	-21.05079	28.458242	-2.015474
10A_M_2158	0.0074582146425198	0.8119715860341803	0.0255573292148112	1191190.0	RSP-4	CEMBA190525_10A_1	13	13	10	10A_190525	snmC-seq2	2499404	True	0.8498993268957723	10A	Isocortex	RSP	c11_c4_c1_c0_r0	Vip Gaba	21.99892	-59.32844	43.898026	-8.392873
10A_M_2159	0.0054975844633001	0.7560268594862054	0.0174540931042731	1157925.0	RSP-4	CEMBA190525_10A_2	12	12	10	10A_190525	snmC-seq2	2420604	True	0.884626667950146	10A	Isocortex	RSP	c24_c0_c0_c0_r2	L2/3 IT RSP Glut	13.204951	-21.910625	33.894695	-69.66617
10A_M_216	0.0060719688875942	0.7546427937455825	0.0136986380737294	1419509.0	RSP-4	CEMBA190423_10A_2	22	4	10	10A_190423	snmC-seq2	2966006	True	1.078315438120317	10A	Isocortex	RSP	c5_c0_c0_c0_r7	Oligo NN	-8.643134	48.368904	87.32518	-12.464722
10A_M_2160	0.0071252834985657	0.7842296645432117	0.023309273589361	988764.0	RSP-4	CEMBA190525_10A_2	12	13	10	10A_190525	snmC-seq2	2101598	True	0.7553917591459361	10A	Isocortex	RSP	c11_c4_c1_c1_r0	Vip Gaba	21.65156	-59.61954	43.396267	-7.3273926
10A_M_2161	0.0070082765807834	0.7670230309555058	0.0231594342878809	995940.0	RSP-4	CEMBA190525_10A_2	13	12	10	10A_190525	snmC-seq2	2070340	True	0.7608740494231219	10A	Isocortex	RSP	c1_c0_c2_c1_r3	L2/3 IT CTX Glut	36.841858	-21.997618	5.1283655	-36.77278
10A_M_2162	0.0074499476687261	0.8158366660993873	0.0264049455033016	877185.0	RSP-4	CEMBA190525_10A_2	13	13	10	10A_190525	snmC-seq2	1885208	True	0.6701481043468694	10A	Isocortex	RSP	c28_c5_c3_c3_r0	L5 NP CTX Glut	9.760322	61.734467	39.520107	72.259155
10A_M_2165	0.0064047122767658	0.7620126960699414	0.0185782212478923	1719876.0	RSP-4	CEMBA190525_10A_1	15	12	10	10A_190525	snmC-seq2	4081226	True	1.2271102466812125	10A	Isocortex	RSP	c24_c0_c0_c0_r2	L2/3 IT RSP Glut	13.338378	-20.653913	35.727833	-70.36947
10A_M_2166	0.0065818676467078	0.7596153067706678	0.0192521237053645	1708135.0	RSP-4	CEMBA190525_10A_1	15	13	10	10A_190525	snmC-seq2	4066636	True	1.2187331884477792	10A	Isocortex	RSP	c24_c0_c0_c0_r2	L2/3 IT RSP Glut	13.228406	-21.184877	34.438114	-70.125854
10A_M_2167	0.0061904974746346	0.7647879883841503	0.0222823210722087	1640091.0	RSP-4	CEMBA190525_10A_2	14	12	10	10A_190525	snmC-seq2	3861880	True	1.2529898192586073	10A	Isocortex	RSP	c2_c2_c1_c2_r2	L6 CT CTX Glut	8.546367	51.828876	28.653522	82.9959
10A_M_2169	0.0069825207999974	0.7791651039258956	0.0241733610398775	1488950.0	RSP-4	CEMBA190525_10A_2	15	12	10	10A_190525	snmC-seq2	3564850	True	1.1375217542106526	10A	Isocortex	RSP	c2_c2_c0_c0_r1	L6 CT CTX Glut	9.834298	50.14292	21.285133	69.373405
10A_M_217	0.0067180345559874	0.7324115182074091	0.0141403038202884	1294739.0	RSP-4	CEMBA190423_10A_2	22	5	10	10A_190423	snmC-seq2	2790702	True	0.9835351886014538	10A	Isocortex	RSP	c5_c0_c2_c1_r6	Oligo NN	-17.809809	49.099354	77.08653	-9.989266
10A_M_2170	0.0084812922305987	0.8200862903140053	0.0356572098650886	1395914.0	RSP-4	CEMBA190525_10A_2	15	13	10	10A_190525	snmC-seq2	3331522	True	1.0664445025066045	10A	Isocortex	RSP	c6_c1_c1_c0_r0	Sst Gaba	5.9122376	-39.60212	62.04124	16.710367
10A_M_2171	0.0068172454526424	0.757806713154597	0.0220483358787486	1554348.0	RSP-4	CEMBA190525_10A_1	16	12	10	10A_190525	snmC-seq2	3560164	True	1.1090080666911155	10A	Isocortex	RSP	c2_c2_c1_c2_r2	L6 CT CTX Glut	8.802557	51.383785	26.653728	70.09467
10A_M_2172	0.0068514595345669	0.7698100995002021	0.0239752652334382	1791739.0	RSP-4	CEMBA190525_10A_1	16	13	10	10A_190525	snmC-seq2	4264850	True	1.2783836080498527	10A	Isocortex	RSP	c2_c2_c1_c2_r2	L6 CT CTX Glut	8.330139	52.187614	28.63378	83.53882
10A_M_2173	0.0073921068954436	0.749645847294443	0.0266605761533407	1950363.0	RSP-4	CEMBA190525_10A_1	17	12	10	10A_190525	snmC-seq2	4567370	True	1.3915598694603035	10A	Isocortex	RSP	c1_c0_c3_c0_r3	L2/3 IT CTX Glut	26.367188	-18.583305	15.463533	-9.703029
10A_M_2175	0.0064142684107635	0.7662346788247449	0.0221380683078228	1895652.0	RSP-4	CEMBA190525_10A_2	16	12	10	10A_190525	snmC-seq2	4391100	True	1.4482322364168925	10A	Isocortex	RSP	c1_c0_c2_c1_r3	L2/3 IT CTX Glut	36.881794	-21.630228	3.774123	-35.729893
10A_M_2177	0.007812601616499	0.8133485646283926	0.0295786447398515	1796077.0	RSP-4	CEMBA190525_10A_2	17	12	10	10A_190525	snmC-seq2	4264442	True	1.3721593470146118	10A	Isocortex	RSP	c11_c8_c2_c2_r0	Vip Gaba	23.453812	-58.419308	43.89813	-12.0576935
10A_M_2178	0.0064667680915333	0.7703837591915941	0.0214734565414061	1726223.0	RSP-4	CEMBA190525_10A_2	17	13	10	10A_190525	snmC-seq2	4098510	True	1.3187925821006583	10A	Isocortex	RSP	c24_c0_c0_c0_r2	L2/3 IT RSP Glut	13.022233	-20.352528	37.045803	-74.50101
10A_M_218	0.0062032453722135	0.7540461568306565	0.0122949405704611	1394552.0	RSP-4	CEMBA190423_10A_2	23	4	10	10A_190423	snmC-seq2	2920068	True	1.0593571092973446	10A	Isocortex	RSP	c10_c0_c1_c0_r3	Astro-TE NN	-38.80816	18.957	50.48685	-36.52666
10A_M_2181	0.006793924290563	0.8009837501965624	0.024758601925245	1436100.0	RSP-4	CEMBA190525_10A_1	1	14	10	10A_190525	snmC-seq2	3046538	True	1.0246395817250131	10A	Isocortex	RSP	c11_c1_c1_c2_r0	Vip Gaba	18.521086	-61.791298	40.37546	-0.4277867
10A_M_2182	0.0068039496003159	0.7783366797520482	0.02452825380184	1499155.0	RSP-4	CEMBA190525_10A_1	1	15	10	10A_190525	snmC-seq2	3216502	True	1.0696285440714173	10A	Isocortex	RSP	c3_c0_c2_c2_r2	L6 IT CTX Glut	43.72634	14.887662	-70.446754	39.47294
10A_M_2184	0.0078956863161245	0.8088436182714875	0.0329744702560159	1083901.0	RSP-4	CEMBA190525_10A_2	0	15	10	10A_190525	snmC-seq2	2380160	True	0.8280741239871591	10A	Isocortex	RSP	c6_c1_c1_c2_r0	Sst Gaba	5.105471	-40.099052	64.12579	15.189305
10A_M_2186	0.0066444643953559	0.7758125630410614	0.0233738829294695	1294563.0	RSP-4	CEMBA190525_10A_2	1	15	10	10A_190525	snmC-seq2	2788614	True	0.989014792099268	10A	Isocortex	RSP	c2_c2_c0_c0_r1	L6 CT CTX Glut	9.474231	50.176056	20.921509	69.79144
10A_M_2187	0.0076433707017682	0.7996702734727499	0.0305984544548773	1508892.0	RSP-4	CEMBA190525_10A_1	18	14	10	10A_190525	snmC-seq2	3665122	True	1.076575773099519	10A	Isocortex	RSP	c6_c5_c0_c1_r0	Pvalb Gaba	13.42254	-38.461758	69.88996	46.272114
10A_M_2188	0.0061544593621774	0.7446624416186857	0.0176983094458973	1626232.0	RSP-4	CEMBA190525_10A_1	18	15	10	10A_190525	snmC-seq2	4091246	True	1.1602964112999317	10A	Isocortex	RSP	c24_c0_c0_c0_r2	L2/3 IT RSP Glut	14.293124	-19.989548	38.179157	-68.5103
10A_M_219	0.0062112813726159	0.7401742256476989	0.009079634143389	965412.0	RSP-4	CEMBA190423_10A_2	23	5	10	10A_190423	snmC-seq2	2101548	True	0.7333653141661036	10A	Isocortex	RSP	c15_c0_c0_c0_r0	Microglia NN	-26.074745	27.753103	60.227818	-56.48486
10A_M_2190	0.0064268967719811	0.7564298626268174	0.0193895992275662	1976007.0	RSP-4	CEMBA190525_10A_1	19	15	10	10A_190525	snmC-seq2	4919812	True	1.409856546177633	10A	Isocortex	RSP	c24_c0_c0_c0_r2	L2/3 IT RSP Glut	13.946211	-20.123623	37.02986	-71.056564
10A_M_2191	0.0058604427822906	0.7597860275592969	0.0186896805172298	1924630.0	RSP-4	CEMBA190525_10A_2	18	14	10	10A_190525	snmC-seq2	4829350	True	1.4703707268924062	10A	Isocortex	RSP	c24_c0_c0_c0_r2	L2/3 IT RSP Glut	13.315361	-21.330067	32.692917	-73.34755
10A_M_2192	0.0062117045486391	0.7501100098425365	0.0173238531110331	1606001.0	RSP-4	CEMBA190525_10A_2	18	15	10	10A_190525	snmC-seq2	4053142	True	1.2269458845388108	10A	Isocortex	RSP	c24_c0_c0_c0_r2	L2/3 IT RSP Glut	14.32431	-20.05282	37.537746	-69.79091
10A_M_2193	0.0095614311717483	0.8274539031723391	0.043955866228946	1581148.0	RSP-4	CEMBA190525_10A_2	19	14	10	10A_190525	snmC-seq2	4000168	True	1.2079587942017294	10A	Isocortex	RSP	c6_c3_c3_c2_r0	Sst Gaba	7.9206276	-47.235844	84.13117	19.624731
10A_M_2194	0.0054401011300851	0.760133365948948	0.0162637429516497	1610606.0	RSP-4	CEMBA190525_10A_2	19	15	10	10A_190525	snmC-seq2	4077636	True	1.230463993056988	10A	Isocortex	RSP	c11_c0_c0_c0_r0	Lamp5 Gaba	33.598186	-51.707394	32.840054	-20.70016
10A_M_2195	0.007427037824244	0.7881860118013833	0.0318902217287958	1261874.0	RSP-4	CEMBA190525_10A_1	20	14	10	10A_190525	snmC-seq2	2845442	True	0.9003314863516951	10A	Isocortex	RSP	c30_c0_c2_c0_r1	L5 IT CTX Glut	40.341015	-0.8494896	0.26917425	12.78422
10A_M_2196	0.0069168148031529	0.7923215152634973	0.0277564629986901	1525796.0	RSP-4	CEMBA190525_10A_1	20	15	10	10A_190525	snmC-seq2	3454122	True	1.088636567953275	10A	Isocortex	RSP	c30_c0_c2_c0_r1	L5 IT CTX Glut	40.295464	-1.2454009	0.4851636	11.053736
10A_M_2198	0.007735835905895	0.7847023485863993	0.0288263336598192	1605786.0	RSP-4	CEMBA190525_10A_1	21	15	10	10A_190525	snmC-seq2	3649090	True	1.1457084432698852	10A	Isocortex	RSP	c1_c0_c3_c1_r3	L2/3 IT CTX Glut	25.507788	-21.006016	8.654357	-11.253922
10A_M_2199	0.0061266226326173	0.7676010415279417	0.0223070591556243	1607602.0	RSP-4	CEMBA190525_10A_2	20	14	10	10A_190525	snmC-seq2	3788794	True	1.228169009780418	10A	Isocortex	RSP	c2_c2_c0_c0_r1	L6 CT CTX Glut	9.687701	50.476414	22.294542	68.17354
10A_M_22	0.0066975306132576	0.7488005521756992	0.0187409966767459	2068462.0	RSP-4	CEMBA190423_10A_2	21	0	10	10A_190423	snmC-seq2	5260026	True	1.5712859219386617	10A	Isocortex	RSP	c24_c0_c0_c0_r2	L2/3 IT RSP Glut	14.101153	-20.193014	37.98366	-69.95132
10A_M_220	0.006334199352615	0.7450066291772316	0.0199153738317705	1398190.0	RSP-4	CEMBA190423_10A_1	2	4	10	10A_190423	snmC-seq2	3143306	True	1.0862968061930705	10A	Isocortex	RSP	c24_c0_c0_c0_r2	L2/3 IT RSP Glut	13.507629	-19.68566	39.63406	-71.16387
10A_M_2200	0.0069965927469399	0.7623775537956203	0.0244030005597278	1341925.0	RSP-4	CEMBA190525_10A_2	20	15	10	10A_190525	snmC-seq2	3130366	True	1.02519821351901	10A	Isocortex	RSP	c24_c1_c0_c1_r1	L2/3 IT RSP Glut	22.057215	-22.584328	27.661018	-7.683534
10A_M_2201	0.0091781596054351	0.7735302081037685	0.0367959809448698	1479203.0	RSP-4	CEMBA190525_10A_2	21	14	10	10A_190525	snmC-seq2	3429274	True	1.1300752821744584	10A	Isocortex	RSP	c14_c3_c1_c1_r0	L5 ET CTX Glut	36.90268	38.144688	17.129084	22.234735
10A_M_2202	0.0056897876104722	0.7500390357460973	0.0173951108257462	1043081.0	RSP-4	CEMBA190525_10A_2	21	15	10	10A_190525	snmC-seq2	2568822	True	0.7968886321930231	10A	Isocortex	RSP	c24_c0_c0_c0_r2	L2/3 IT RSP Glut	13.415379	-21.741976	33.803913	-68.10689
10A_M_2203	0.0074417306197519	0.7936060940476942	0.0295965023266526	1050033.0	RSP-4	CEMBA190525_10A_1	2	14	10	10A_190525	snmC-seq2	2206178	True	0.7491855538733103	10A	Isocortex	RSP	c28_c5_c0_c1_r0	L5 NP CTX Glut	11.09673	60.701687	40.27132	77.1156
10A_M_2204	0.0063715187210345	0.7566126923463743	0.0202024546614776	1163376.0	RSP-4	CEMBA190525_10A_1	2	15	10	10A_190525	snmC-seq2	2455138	True	0.8300543820269612	10A	Isocortex	RSP	c24_c0_c0_c0_r2	L2/3 IT RSP Glut	13.21715	-21.871962	33.30593	-68.56948
10A_M_2205	0.0074930144796424	0.791675368759903	0.0310524107125674	1312060.0	RSP-4	CEMBA190525_10A_1	3	14	10	10A_190525	snmC-seq2	2831752	True	0.9361385764209464	10A	Isocortex	RSP	c30_c0_c2_c0_r1	L5 IT CTX Glut	40.443058	-0.6600569	0.56664354	13.110473
10A_M_2206	0.0083179228318042	0.7633237910786349	0.0346472048443986	1559461.0	RSP-4	CEMBA190525_10A_1	3	15	10	10A_190525	snmC-seq2	3320304	True	1.1126561289300685	10A	Isocortex	RSP	c30_c1_c0_c0_r1	L4 RSP-ACA Glut	35.864807	1.6875373	12.010457	-0.10623922
10A_M_2207	0.0075115385071181	0.7972981792545322	0.0309819983838897	1277369.0	RSP-4	CEMBA190525_10A_2	2	14	10	10A_190525	snmC-seq2	2738946	True	0.9758789923464906	10A	Isocortex	RSP	c30_c2_c0_c2_r0	L5 IT CTX Glut	41.001442	-0.09455257	-1.5079596	15.179067
10A_M_2208	0.0087631699260788	0.8220905760765488	0.0402944326396089	1123796.0	RSP-4	CEMBA190525_10A_2	2	15	10	10A_190525	snmC-seq2	2435238	True	0.8585529381744951	10A	Isocortex	RSP	c6_c2_c0_c1_r0	Pvalb Gaba	15.612622	-43.368717	69.80419	31.84373
10A_M_2209	0.0066632660754726	0.7650309413536576	0.0195054536704555	1250830.0	RSP-4	CEMBA190525_10A_2	3	14	10	10A_190525	snmC-seq2	2691858	True	0.9556038388255552	10A	Isocortex	RSP	c24_c0_c0_c0_r2	L2/3 IT RSP Glut	13.35965	-20.99857	36.908802	-68.43396
10A_M_2210	0.0067930936880837	0.7707310636625755	0.0239218880523289	1280891.0	RSP-4	CEMBA190525_10A_2	3	15	10	10A_190525	snmC-seq2	2745454	True	0.9785697150828684	10A	Isocortex	RSP	c2_c2_c0_c0_r1	L6 CT CTX Glut	9.629042	50.535084	21.734575	68.10399
10A_M_2212	0.006185369992757	0.7553250095116246	0.0180133173347633	1535114.0	RSP-4	CEMBA190525_10A_1	4	15	10	10A_190525	snmC-seq2	3359774	True	1.0952848456654911	10A	Isocortex	RSP	c24_c0_c0_c0_r2	L2/3 IT RSP Glut	14.445156	-20.01716	37.664597	-69.02116
10A_M_2213	0.0065422123894785	0.7880955986858967	0.0228832829491111	1583165.0	RSP-4	CEMBA190525_10A_1	5	14	10	10A_190525	snmC-seq2	3470480	True	1.1295686396502198	10A	Isocortex	RSP	c1_c3_c0_c0_r3	L4/5 IT CTX Glut	44.398632	-18.245258	-27.43048	-31.728605
10A_M_2215	0.006332798495242	0.7621078029870695	0.0220792885849906	1545345.0	RSP-4	CEMBA190525_10A_2	4	14	10	10A_190525	snmC-seq2	3413880	True	1.1806061689517182	10A	Isocortex	RSP	c24_c1_c0_c1_r1	L2/3 IT RSP Glut	21.927567	-22.422234	28.686075	-8.923005
10A_M_2216	0.0074772224418703	0.7645102601017905	0.0270127562551099	1318373.0	RSP-4	CEMBA190525_10A_2	4	15	10	10A_190525	snmC-seq2	2980234	True	1.0072050556861951	10A	Isocortex	RSP	c2_c9_c1_c0_r1	L6 CT CTX Glut	8.051075	52.78877	28.336851	83.82265
10A_M_2217	0.0084781785560632	0.7984657643448665	0.0325092020317692	1128863.0	RSP-4	CEMBA190525_10A_2	5	14	10	10A_190525	snmC-seq2	2506162	True	0.8624240035081768	10A	Isocortex	RSP	c3_c4_c0_c0_r0	L4/5 IT CTX Glut	46.168102	-2.217161	-14.4261675	7.8776097
10A_M_2218	0.0062120402015669	0.7529152811602078	0.0178394362315468	1344549.0	RSP-4	CEMBA190525_10A_2	5	15	10	10A_190525	snmC-seq2	2983162	True	1.027202885994949	10A	Isocortex	RSP	c24_c0_c0_c0_r2	L2/3 IT RSP Glut	13.900809	-20.667755	37.187088	-68.58046
10A_M_2219	0.0067892321714965	0.7612500078809162	0.0241974793341848	1139873.0	RSP-4	CEMBA190525_10A_1	6	14	10	10A_190525	snmC-seq2	2441796	True	0.8132852823199193	10A	Isocortex	RSP	c1_c3_c4_c0_r1	L4/5 IT CTX Glut	45.50609	-16.067543	-29.766916	-26.053207
10A_M_2220	0.0062925549366094	0.75843562733798	0.0176559515922771	1364946.0	RSP-4	CEMBA190525_10A_1	6	15	10	10A_190525	snmC-seq2	3004256	True	0.9738720830842073	10A	Isocortex	RSP	c24_c2_c0_c0_r1	L2/3 IT RSP Glut	16.055082	-20.982254	35.646538	-60.860386
10A_M_2222	0.0084440452619523	0.8119039496613982	0.0335245502079296	1394241.0	RSP-4	CEMBA190525_10A_1	7	15	10	10A_190525	snmC-seq2	3078738	True	0.994773703129214	10A	Isocortex	RSP	c2_c5_c1_c3_r0	L6b/CT ENT Glut	20.854904	46.48777	15.042468	44.84925
10A_M_2223	0.0087314680104736	0.7679358364181209	0.0392280914429475	1285867.0	RSP-4	CEMBA190525_10A_2	6	14	10	10A_190525	snmC-seq2	2868074	True	0.9823712586195568	10A	Isocortex	RSP	c30_c1_c0_c0_r1	L4 RSP-ACA Glut	36.332535	2.2848897	13.691786	2.1877775
10A_M_2224	0.0074926537602872	0.7819525592384923	0.0267742750688631	1011372.0	RSP-4	CEMBA190525_10A_2	6	15	10	10A_190525	snmC-seq2	2282092	True	0.7726637238319192	10A	Isocortex	RSP	c2_c2_c3_c0_r1	L6 CT CTX Glut	11.207312	48.954857	24.854288	63.599644
10A_M_2225	0.005459145177755	0.7498858740327978	0.0145256181094747	1130703.0	RSP-4	CEMBA190525_10A_2	7	14	10	10A_190525	snmC-seq2	2522996	True	0.8638297189638655	10A	Isocortex	RSP	c24_c2_c0_c0_r1	L2/3 IT RSP Glut	16.006859	-20.711815	36.476967	-61.36276
10A_M_2227	0.0082487232118857	0.7995689603639606	0.0347347486606912	1130926.0	RSP-4	CEMBA190525_10A_1	8	14	10	10A_190525	snmC-seq2	2492616	True	0.8069017085174726	10A	Isocortex	RSP	c30_c2_c0_c0_r0	L5 IT CTX Glut	41.801235	0.2635705	-2.386508	16.554653
10A_M_2229	0.0085494498490172	0.7584859773422679	0.0365828042265684	1462687.0	RSP-4	CEMBA190525_10A_1	9	14	10	10A_190525	snmC-seq2	3293198	True	1.043609077274991	10A	Isocortex	RSP	c30_c1_c0_c1_r2	L4 RSP-ACA Glut	36.275776	1.445138	12.505566	-1.094911
10A_M_223	0.0071087926767557	0.7742843565103514	0.0240114597498417	1765181.0	RSP-4	CEMBA190423_10A_1	3	5	10	10A_190423	snmC-seq2	4062386	True	1.3714233992895746	10A	Isocortex	RSP	c2_c2_c0_c0_r1	L6 CT CTX Glut	9.432252	50.273525	21.308466	69.56884
10A_M_2230	0.0062492300879003	0.759633037375845	0.0173713589420463	1538529.0	RSP-4	CEMBA190525_10A_1	9	15	10	10A_190525	snmC-seq2	3512220	True	1.0977214059131	10A	Isocortex	RSP	c24_c2_c0_c0_r1	L2/3 IT RSP Glut	15.654806	-21.500559	34.54204	-62.94121
10A_M_2231	0.0071327945368132	0.8099908468447489	0.0257946690499386	1414923.0	RSP-4	CEMBA190525_10A_2	8	14	10	10A_190525	snmC-seq2	3188862	True	1.0809669183202923	10A	Isocortex	RSP	c11_c8_c0_c0_r0	Vip Gaba	23.443192	-58.811375	42.89336	-12.439339
10A_M_2232	0.0069994769390004	0.7677767948683446	0.0234758751000269	1042220.0	RSP-4	CEMBA190525_10A_2	8	15	10	10A_190525	snmC-seq2	2483686	True	0.7962308490368557	10A	Isocortex	RSP	c2_c2_c0_c0_r1	L6 CT CTX Glut	9.610732	50.283794	20.849066	68.6327
10A_M_2233	0.0072233734708402	0.788273301841027	0.0271354387538406	1348893.0	RSP-4	CEMBA190525_10A_2	9	14	10	10A_190525	snmC-seq2	3047476	True	1.0305215968316397	10A	Isocortex	RSP	c2_c2_c3_c1_r3	L6 CT CTX Glut	11.620234	48.76333	21.266201	58.58914
10A_M_2234	0.0068280184613259	0.7512017503118592	0.0251007879255973	1283266.0	RSP-4	CEMBA190525_10A_2	9	15	10	10A_190525	snmC-seq2	2910708	True	0.9803841575868144	10A	Isocortex	RSP	c13_c7_c2_c2_r0	SUB-ProS Glut	42.61279	24.593565	15.401393	14.191487
10A_M_2235	0.0062566428468388	0.7556972206243521	0.0201868036254562	1043701.0	RSP-4	CEMBA190525_10A_1	10	14	10	10A_190525	snmC-seq2	2306992	True	0.7446677502165435	10A	Isocortex	RSP	c24_c0_c0_c0_r2	L2/3 IT RSP Glut	13.119371	-20.936428	38.940395	-70.367744
10A_M_2236	0.0088733324053327	0.8090127143978442	0.0384473845324827	1304909.0	RSP-4	CEMBA190525_10A_1	10	15	10	10A_190525	snmC-seq2	2957254	True	0.93103642639733	10A	Isocortex	RSP	c6_c1_c1_c2_r0	Sst Gaba	5.587845	-39.77909	61.918175	16.151329
10A_M_2237	0.006111874303407	0.7581310805407887	0.0178518114115812	1233570.0	RSP-4	CEMBA190525_10A_1	11	14	10	10A_190525	snmC-seq2	2827136	True	0.8801369325454528	10A	Isocortex	RSP	c24_c0_c0_c0_r2	L2/3 IT RSP Glut	14.1286	-21.645836	40.535206	-67.510284
10A_M_2238	0.0090850217927169	0.7696351906020004	0.0387848376294251	1249593.0	RSP-4	CEMBA190525_10A_1	11	15	10	10A_190525	snmC-seq2	2884346	True	0.89156914479946	10A	Isocortex	RSP	c30_c1_c0_c0_r1	L4 RSP-ACA Glut	36.40041	2.2107084	13.313954	2.265352
10A_M_2239	0.0052066230143815	0.7415460804251814	0.0132346032588397	1031410.0	RSP-4	CEMBA190525_10A_2	10	14	10	10A_190525	snmC-seq2	2422408	True	0.787972270734685	10A	Isocortex	RSP	c24_c2_c0_c0_r1	L2/3 IT RSP Glut	16.046364	-21.1727	36.434563	-60.215145
10A_M_2240	0.0070709427125583	0.7655010907392188	0.0256718406688523	1036264.0	RSP-4	CEMBA190525_10A_2	10	15	10	10A_190525	snmC-seq2	2417602	True	0.7916806092248548	10A	Isocortex	RSP	c24_c1_c0_c0_r2	L2/3 IT RSP Glut	21.70535	-22.455057	29.938536	-7.440378
10A_M_2242	0.0064983715845323	0.7642977185681004	0.0211178931364021	1028731.0	RSP-4	CEMBA190525_10A_2	11	15	10	10A_190525	snmC-seq2	2448608	True	0.7859255795902339	10A	Isocortex	RSP	c24_c0_c0_c0_r2	L2/3 IT RSP Glut	13.221948	-21.986933	33.029034	-73.14178
10A_M_2243	0.0079058945437087	0.7817896143390315	0.0298986422879106	971296.0	RSP-4	CEMBA190525_10A_1	12	14	10	10A_190525	snmC-seq2	2009746	True	0.6930076785538462	10A	Isocortex	RSP	c14_c4_c1_c0_r0	L5 ET CTX Glut	36.18718	34.810123	17.216661	9.580473
10A_M_2244	0.0073707666308949	0.7886214802110946	0.0267986427836484	1132466.0	RSP-4	CEMBA190525_10A_1	12	15	10	10A_190525	snmC-seq2	2341690	True	0.8080004794636856	10A	Isocortex	RSP	c2_c2_c3_c0_r1	L6 CT CTX Glut	11.045673	48.64898	24.955462	63.710342
10A_M_2246	0.0058752813645637	0.734933717203069	0.0132212942465118	2532212.0	RSP-4	CEMBA190525_10A_1	13	15	10	10A_190525	snmC-seq2	5284084	True	1.8067019319817972	10A	Isocortex	RSP	c5_c0_c2_c1_r6	Oligo NN	-16.728397	46.281757	76.806015	-11.279199
10A_M_2247	0.0081783258866008	0.7886270800145027	0.0303435757590568	868358.0	RSP-4	CEMBA190525_10A_2	12	14	10	10A_190525	snmC-seq2	1718430	True	0.6634044900385196	10A	Isocortex	RSP	c30_c2_c1_c1_r0	L5 IT CTX Glut	42.840824	0.603806	-6.8859115	16.43632
10A_M_2248	0.0061441622827569	0.7486993561238869	0.0162690470944297	1026890.0	RSP-4	CEMBA190525_10A_2	12	15	10	10A_190525	snmC-seq2	2217296	True	0.7845191001587541	10A	Isocortex	RSP	c24_c0_c0_c0_r2	L2/3 IT RSP Glut	14.915142	-20.407045	40.03377	-65.16538
10A_M_2249	0.0078580357017457	0.7795570852924296	0.0252006395240427	1080676.0	RSP-4	CEMBA190525_10A_2	13	14	10	10A_190525	snmC-seq2	2279876	True	0.8256103020607483	10A	Isocortex	RSP	c2_c2_c0_c0_r1	L6 CT CTX Glut	8.997073	49.75715	20.915007	71.08185
10A_M_2250	0.0078426666110079	0.7817270064096445	0.0251060600608413	1010410.0	RSP-4	CEMBA190525_10A_2	13	15	10	10A_190525	snmC-seq2	2144556	True	0.7719287791208472	10A	Isocortex	RSP	c2_c2_c0_c0_r1	L6 CT CTX Glut	9.830081	50.31695	19.958914	68.16862
10A_M_2251	0.0088891210417196	0.7807399338839455	0.0366486761648986	1181901.0	RSP-4	CEMBA190525_10A_1	14	14	10	10A_190525	snmC-seq2	2574622	True	0.843271740324751	10A	Isocortex	RSP	c14_c3_c1_c1_r0	L5 ET CTX Glut	36.856342	38.131767	17.420656	22.191051
10A_M_2252	0.0089337265828475	0.8013101775388283	0.0397188788827057	1446423.0	RSP-4	CEMBA190525_10A_1	14	15	10	10A_190525	snmC-seq2	3191740	True	1.0320049145027776	10A	Isocortex	RSP	c6_c5_c1_c0_r1	Pvalb Gaba	14.28502	-37.36386	64.98145	49.493908
10A_M_2253	0.0068004887620853	0.7809467236241366	0.0244672078650184	1579502.0	RSP-4	CEMBA190525_10A_1	15	14	10	10A_190525	snmC-seq2	3526926	True	1.1269551344710131	10A	Isocortex	RSP	c2_c2_c0_c0_r1	L6 CT CTX Glut	9.347621	50.23675	21.334696	69.12262
10A_M_2254	0.0080984094366124	0.8073409766473076	0.0313910618584076	1673827.0	RSP-4	CEMBA190525_10A_1	15	15	10	10A_190525	snmC-seq2	3768648	True	1.1942548549265608	10A	Isocortex	RSP	c30_c2_c1_c2_r0	L5 IT CTX Glut	41.951374	-0.68619764	-5.4580426	14.176968
10A_M_2255	0.0078447038320607	0.8074375514887607	0.0351051474932969	1495256.0	RSP-4	CEMBA190525_10A_2	14	14	10	10A_190525	snmC-seq2	3354424	True	1.1423393855495507	10A	Isocortex	RSP	c6_c0_c0_c1_r0	Pvalb Gaba	18.601189	-37.30538	53.38901	32.591106
10A_M_2256	0.0063555316118574	0.7790744466800805	0.0236001184335571	1217876.0	RSP-4	CEMBA190525_10A_2	14	15	10	10A_190525	snmC-seq2	2801406	True	0.9304277806044882	10A	Isocortex	RSP	c2_c2_c0_c0_r1	L6 CT CTX Glut	10.082938	50.4615	21.640682	66.94361
10A_M_2257	0.0080067317534701	0.7913342585973901	0.0268432808284932	1411513.0	RSP-4	CEMBA190525_10A_2	15	14	10	10A_190525	snmC-seq2	3199862	True	1.0783617608725216	10A	Isocortex	RSP	c2_c2_c2_c0_r4	L6 CT CTX Glut	6.537026	47.529205	12.520948	77.83076
10A_M_2258	0.0076246943500746	0.8083286437040348	0.0315496164691209	1348988.0	RSP-4	CEMBA190525_10A_2	15	15	10	10A_190525	snmC-seq2	3063516	True	1.0305941745317977	10A	Isocortex	RSP	c28_c5_c2_c1_r0	L5 NP CTX Glut	10.524833	60.93755	41.189384	74.28937
10A_M_2259	0.0101655589419155	0.7944601604245572	0.0489376486997179	1041244.0	RSP-4	CEMBA190525_10A_1	16	14	10	10A_190525	snmC-seq2	2203060	True	0.7429147111159945	10A	Isocortex	RSP	c6_c5_c1_c0_r1	Pvalb Gaba	14.349494	-37.355423	58.608692	37.019253
10A_M_226	0.0066497834966832	0.7607819870922929	0.0198524059090285	1607588.0	RSP-4	CEMBA190423_10A_2	3	4	10	10A_190423	snmC-seq2	3646926	True	1.221187719512144	10A	Isocortex	RSP	c24_c0_c0_c0_r2	L2/3 IT RSP Glut	13.766715	-20.422352	36.77917	-69.30992
10A_M_2260	0.0068956986365465	0.7622717495766784	0.023163176369388	1310374.0	RSP-4	CEMBA190525_10A_1	16	15	10	10A_190525	snmC-seq2	2811188	True	0.9349356362811312	10A	Isocortex	RSP	c24_c1_c2_c1_r0	L2/3 IT CTX Glut	23.70475	-22.093107	24.379143	-9.4503
10A_M_2261	0.0059737333062415	0.7504958433710789	0.0151027117129236	1268559.0	RSP-4	CEMBA190525_10A_1	17	14	10	10A_190525	snmC-seq2	2763580	True	0.905101151140938	10A	Isocortex	RSP	c24_c2_c0_c0_r1	L2/3 IT RSP Glut	14.971962	-21.278973	36.36344	-63.204456
10A_M_2262	0.0078498497071048	0.8057675175134186	0.0311335361679301	1301567.0	RSP-4	CEMBA190525_10A_1	17	15	10	10A_190525	snmC-seq2	2836642	True	0.928651950746522	10A	Isocortex	RSP	c30_c0_c2_c0_r1	L5 IT CTX Glut	40.73444	-0.6538561	0.7035259	13.787753
10A_M_2264	0.0065660631799289	0.7587005776733937	0.0201980988291444	1154776.0	RSP-4	CEMBA190525_10A_2	16	15	10	10A_190525	snmC-seq2	2551678	True	0.8822209081838615	10A	Isocortex	RSP	c11_c0_c1_c2_r0	Lamp5 Gaba	32.918884	-53.165627	35.37642	-25.970947
10A_M_2265	0.0075149969375048	0.7901993500594032	0.0292102486979444	1067173.0	RSP-4	CEMBA190525_10A_2	17	14	10	10A_190525	snmC-seq2	2339096	True	0.8152943369530506	10A	Isocortex	RSP	c3_c0_c2_c1_r3	L6 IT CTX Glut	46.135197	15.776338	-63.350666	40.585537
10A_M_2267	0.0065850994903582	0.7507724513675589	0.0198218125656805	1370199.0	RSP-4	CEMBA190525_10A_3	0	0	10	10A_190525	snmC-seq2	3076158	True	0.7644169294316912	10A	Isocortex	RSP	c24_c0_c0_c0_r2	L2/3 IT RSP Glut	13.377397	-20.097645	40.65671	-70.29417
10A_M_2268	0.0056822072824082	0.7387611270350162	0.0157548265662221	1636141.0	RSP-4	CEMBA190525_10A_3	0	1	10	10A_190525	snmC-seq2	3741920	True	0.91278265371475	10A	Isocortex	RSP	c24_c0_c0_c0_r2	L2/3 IT RSP Glut	14.115792	-20.084894	37.393646	-71.16742
10A_M_2269	0.0057857442225406	0.766867513656513	0.0194746023153148	1782119.0	RSP-4	CEMBA190525_10A_3	1	0	10	10A_190525	snmC-seq2	4030044	True	0.9942219588993102	10A	Isocortex	RSP	c24_c0_c0_c0_r2	L2/3 IT RSP Glut	12.989555	-20.60963	35.108837	-73.24794
10A_M_227	0.0080115494416685	0.7531760197908749	0.0247866109480182	1635911.0	RSP-4	CEMBA190423_10A_2	3	5	10	10A_190423	snmC-seq2	3752148	True	1.2427029956772702	10A	Isocortex	RSP	c1_c0_c3_c0_r3	L2/3 IT CTX Glut	27.42367	-18.719465	20.184319	-13.936139
10A_M_2270	0.0078054238990239	0.7999359545203236	0.031614356606206	1737535.0	RSP-4	CEMBA190525_10A_3	1	1	10	10A_190525	snmC-seq2	4042406	True	0.9693491014663516	10A	Isocortex	RSP	c3_c4_c1_c0_r1	L5 IT CTX Glut	45.160248	-0.66015106	-13.073391	13.729146
10A_M_2271	0.0061364818528253	0.7561655672577734	0.0174981958242684	1579353.0	RSP-4	CEMBA190525_10A_4	0	0	10	10A_190525	snmC-seq2	3645480	True	0.9294650179363132	10A	Isocortex	RSP	c24_c0_c0_c0_r2	L2/3 IT RSP Glut	14.608087	-21.425686	34.74607	-64.05442
10A_M_2272	0.0074485835707108	0.7462474406872678	0.0279453962623943	1367759.0	RSP-4	CEMBA190525_10A_4	0	1	10	10A_190525	snmC-seq2	3256104	True	0.8049398351524668	10A	Isocortex	RSP	c1_c0_c3_c1_r3	L2/3 IT CTX Glut	25.585728	-19.662334	11.439204	-8.621296
10A_M_2273	0.0077203217459682	0.7832082153617984	0.0277717033862523	1316928.0	RSP-4	CEMBA190525_10A_4	1	0	10	10A_190525	snmC-seq2	3035128	True	0.7750252838604372	10A	Isocortex	RSP	c30_c4_c1_c1_r0	L5 IT CTX Glut	40.05915	-4.195751	3.5883043	2.5734193
10A_M_2275	0.0069108128237839	0.7666911502692807	0.0260348592516939	2248854.0	RSP-4	CEMBA190525_10A_3	18	0	10	10A_190525	snmC-seq2	6109420	True	1.254607593072376	10A	Isocortex	RSP	c30_c4_c2_c2_r0	L2/3 IT RSP Glut	38.73083	-3.812391	5.7051945	5.191726
10A_M_2276	0.005871386546307	0.7515894641235241	0.0196574582826327	2425704.0	RSP-4	CEMBA190525_10A_3	18	1	10	10A_190525	snmC-seq2	6895956	True	1.3532700019414483	10A	Isocortex	RSP	c24_c0_c0_c0_r2	L2/3 IT RSP Glut	13.54019	-20.713623	36.168972	-72.839615
10A_M_2277	0.0072567660146105	0.790237460840736	0.0276203211931899	2171085.0	RSP-4	CEMBA190525_10A_3	19	0	10	10A_190525	snmC-seq2	6195150	True	1.2112212381086274	10A	Isocortex	RSP	c30_c4_c2_c2_r0	L2/3 IT RSP Glut	38.752598	-3.711949	5.7058234	5.2090263
10A_M_2278	0.0082201921012809	0.809457297049076	0.0328756961637843	2716640.0	RSP-4	CEMBA190525_10A_3	19	1	10	10A_190525	snmC-seq2	7708928	True	1.5155795670346492	10A	Isocortex	RSP	c3_c4_c1_c0_r1	L5 IT CTX Glut	45.037685	-0.57539403	-13.114406	13.792824
10A_M_2279	0.0056966583825368	0.7511152592229781	0.0178021327844476	2618570.0	RSP-4	CEMBA190525_10A_4	18	0	10	10A_190525	snmC-seq2	7309068	True	1.5410546040166395	10A	Isocortex	RSP	c24_c0_c0_c0_r2	L2/3 IT RSP Glut	13.454879	-20.08948	36.39553	-72.89419
10A_M_228	0.0069266914553313	0.7578316959684087	0.0244081419950028	1082671.0	RSP-4	CEMBA190423_10A_1	4	4	10	10A_190423	snmC-seq2	2246014	True	0.8411603926918786	10A	Isocortex	RSP	c1_c0_c3_c1_r3	L2/3 IT CTX Glut	25.524109	-20.576412	9.083316	-11.213999
10A_M_2280	0.0070537207968629	0.7828947909426426	0.0278164676553974	2304632.0	RSP-4	CEMBA190525_10A_4	18	1	10	10A_190525	snmC-seq2	6731276	True	1.3562989548356836	10A	Isocortex	RSP	c30_c0_c2_c0_r1	L5 IT CTX Glut	40.26585	-1.1370839	-0.55643195	9.823587
10A_M_2281	0.0055993966656704	0.7312812495162614	0.0127169556116836	2840082.0	RSP-4	CEMBA190525_10A_4	19	0	10	10A_190525	snmC-seq2	7872990	True	1.671416628879421	10A	Isocortex	RSP	c24_c2_c0_c0_r1	L2/3 IT RSP Glut	16.737087	-20.07969	37.848537	-60.706497
10A_M_2282	0.0062103824098608	0.7624745311842976	0.0194006399957862	2033145.0	RSP-4	CEMBA190525_10A_4	19	1	10	10A_190525	snmC-seq2	5362290	True	1.19652614323215	10A	Isocortex	RSP	c24_c0_c0_c0_r2	L2/3 IT RSP Glut	13.178765	-20.358112	37.37286	-70.28647
10A_M_229	0.0066118718328733	0.7468707376703327	0.0147078016936126	1224451.0	RSP-4	CEMBA190423_10A_1	4	5	10	10A_190423	snmC-seq2	2567984	True	0.9513136345131286	10A	Isocortex	RSP	c5_c0_c0_c2_r1	Oligo NN	-15.082631	45.866337	81.23845	-15.955112
10A_M_2292	0.0051928603863613	0.7102048257303449	0.0116151440502063	2821034.0	RSP-4	CEMBA190525_10A_3	22	1	10	10A_190525	snmC-seq2	8271748	True	1.5738196773624864	10A	Isocortex	RSP	c5_c0_c2_c1_r6	Oligo NN	-18.597975	46.352486	74.66537	-9.066929
10A_M_2293	0.0055840687288148	0.7137466856345215	0.0121997246861545	2735122.0	RSP-4	CEMBA190525_10A_3	23	0	10	10A_190525	snmC-seq2	8052436	True	1.5258904442793098	10A	Isocortex	RSP	c5_c0_c2_c1_r6	Oligo NN	-20.11892	46.142925	74.35367	-9.43977
10A_M_2294	0.0057214014476854	0.7359679342593002	0.0129220442779459	2821384.0	RSP-4	CEMBA190525_10A_3	23	1	10	10A_190525	snmC-seq2	8287586	True	1.5740149379963804	10A	Isocortex	RSP	c5_c0_c2_c0_r10	Oligo NN	-12.145116	48.79967	84.71119	-6.274484
10A_M_2295	0.0059728220770624	0.7615550497354362	0.0198131441926098	2566240.0	RSP-4	CEMBA190525_10A_4	22	0	10	10A_190525	snmC-seq2	7469468	True	1.5102578762498848	10A	Isocortex	RSP	c24_c0_c0_c0_r2	L2/3 IT RSP Glut	13.36583	-20.348772	37.68119	-74.90079
10A_M_2296	0.0051522030510339	0.7266945301171344	0.0089088173265002	2367862.0	RSP-4	CEMBA190525_10A_4	22	1	10	10A_190525	snmC-seq2	7172724	True	1.3935104414913666	10A	Isocortex	RSP	c10_c0_c1_c1_r1	Astro-TE NN	-38.201782	19.77115	51.534096	-36.034027
10A_M_2297	0.0049416463615218	0.7318498729623623	0.0101946648056942	822188.0	RSP-4	CEMBA190525_10A_4	23	0	10	10A_190525	snmC-seq2	2472804	True	0.4838658515018628	10A	Isocortex	RSP	c32_c3_c0_c0_r0	Oligo NN	-20.727552	55.822796	69.43382	-24.61404
10A_M_2298	0.005311384151817	0.7222749019041503	0.0117146476108642	2996715.0	RSP-4	CEMBA190525_10A_4	23	1	10	10A_190525	snmC-seq2	8789274	True	1.7635967141133229	10A	Isocortex	RSP	c5_c0_c2_c1_r6	Oligo NN	-18.578728	46.463455	74.48406	-9.180742
10A_M_2299	0.0063761835012004	0.7899294495485297	0.0192169570056744	1362480.0	RSP-4	CEMBA190525_10A_3	2	0	10	10A_190525	snmC-seq2	3356398	True	0.7601105956230376	10A	Isocortex	RSP	c11_c4_c2_c0_r0	Vip Gaba	20.040222	-59.17292	46.54558	-4.8368278
10A_M_23	0.0072180184554673	0.7717409383069428	0.023593405830963	2118084.0	RSP-4	CEMBA190423_10A_2	21	1	10	10A_190423	snmC-seq2	5354498	True	1.6089807647824943	10A	Isocortex	RSP	c24_c0_c0_c0_r2	L2/3 IT RSP Glut	13.133298	-20.043022	40.024708	-72.29435
10A_M_230	0.0075851631054838	0.808604799510466	0.0293593712780021	1279996.0	RSP-4	CEMBA190423_10A_1	5	4	10	10A_190423	snmC-seq2	2706170	True	0.9944682530556688	10A	Isocortex	RSP	c3_c4_c1_c0_r1	L5 IT CTX Glut	45.283207	-1.8294195	-11.96062	7.879645
10A_M_2300	0.0081345263338055	0.7949696616948516	0.0318956642087243	1689686.0	RSP-4	CEMBA190525_10A_3	2	1	10	10A_190525	snmC-seq2	4124914	True	0.9426547412629236	10A	Isocortex	RSP	c3_c4_c1_c1_r0	L5 IT CTX Glut	46.05998	-0.17983948	-15.585724	14.010157
10A_M_2301	0.0097511873060752	0.8187985210382581	0.0448428052897707	1997231.0	RSP-4	CEMBA190525_10A_3	3	0	10	10A_190525	snmC-seq2	4860776	True	1.1142302602656884	10A	Isocortex	RSP	c6_c5_c0_c2_r0	Pvalb Gaba	13.288814	-38.025234	70.05145	48.28464
10A_M_2302	0.0067154295337788	0.7752498289966145	0.0237548376843853	2000857.0	RSP-4	CEMBA190525_10A_3	3	1	10	10A_190525	snmC-seq2	4921664	True	1.1162531604328314	10A	Isocortex	RSP	c2_c2_c0_c0_r1	L6 CT CTX Glut	8.804195	49.500427	20.650524	70.65324
10A_M_2304	0.0088402502145877	0.7655002872465401	0.0363972052682537	1579637.0	RSP-4	CEMBA190525_10A_4	2	1	10	10A_190525	snmC-seq2	3998408	True	0.9296321547734192	10A	Isocortex	RSP	c14_c2_c0_c0_r3	L5 ET CTX Glut	38.675087	35.052773	10.911641	13.125657
10A_M_2305	0.007110651203269	0.7723121889282083	0.0249834390864351	1797847.0	RSP-4	CEMBA190525_10A_4	3	0	10	10A_190525	snmC-seq2	4363880	True	1.0580509196498484	10A	Isocortex	RSP	c1_c3_c0_c0_r3	L4/5 IT CTX Glut	43.749058	-18.606941	-24.433613	-32.619484
10A_M_2306	0.0058836701966279	0.7510432710764071	0.0156553169419584	1781319.0	RSP-4	CEMBA190525_10A_4	3	1	10	10A_190525	snmC-seq2	4373874	True	1.0483240265382694	10A	Isocortex	RSP	c24_c0_c0_c0_r2	L2/3 IT RSP Glut	14.669842	-20.467617	37.038895	-66.865105
10A_M_2308	0.0066258190593798	0.7640439825784542	0.0248678051610364	1878907.0	RSP-4	CEMBA190525_10A_3	4	1	10	10A_190525	snmC-seq2	4621478	True	1.048218776708865	10A	Isocortex	RSP	c24_c1_c2_c0_r2	L2/3 IT CTX Glut	21.935894	-21.924374	29.773298	-5.1580496
10A_M_2309	0.0059060764292489	0.7596093145026616	0.0182939271278449	1965724.0	RSP-4	CEMBA190525_10A_3	5	0	10	10A_190525	snmC-seq2	4816584	True	1.0966528980025394	10A	Isocortex	RSP	c24_c0_c0_c0_r2	L2/3 IT RSP Glut	13.33879	-20.637857	36.529728	-72.80049
10A_M_231	0.0070840649743238	0.7649240609150416	0.0223477344050224	1252700.0	RSP-4	CEMBA190423_10A_1	5	5	10	10A_190423	snmC-seq2	2633576	True	0.9732611512870636	10A	Isocortex	RSP	c24_c0_c0_c0_r2	L2/3 IT RSP Glut	13.285352	-21.261904	35.218773	-70.13639
10A_M_2310	0.0084300541565586	0.8103861231419272	0.0371579130809137	2052617.0	RSP-4	CEMBA190525_10A_3	5	1	10	10A_190525	snmC-seq2	5101896	True	1.1451294187481451	10A	Isocortex	RSP	c6_c5_c0_c2_r0	Pvalb Gaba	13.149286	-38.97298	72.04692	47.892162
10A_M_2311	0.0072699202473716	0.793674324701538	0.0296297313592718	1832617.0	RSP-4	CEMBA190525_10A_4	4	0	10	10A_190525	snmC-seq2	4483800	True	1.0785134119955402	10A	Isocortex	RSP	c40_c0_c0_c1_r0	L2/3 IT PPP Glut	20.669662	-29.15453	32.174366	-45.698795
10A_M_2312	0.0066495546991072	0.7920794117428417	0.026371810648577	1579375.0	RSP-4	CEMBA190525_10A_4	4	1	10	10A_190525	snmC-seq2	4053468	True	0.929477965156089	10A	Isocortex	RSP	c2_c2_c0_c2_r0	L6 CT CTX Glut	11.257779	47.45043	16.056576	66.92005
10A_M_2313	0.0083909772557641	0.7930022466455717	0.0329470525292226	1856119.0	RSP-4	CEMBA190525_10A_4	5	0	10	10A_190525	snmC-seq2	4497964	True	1.0923445737760538	10A	Isocortex	RSP	c30_c0_c1_c0_r1	L5 IT CTX Glut	40.760452	-3.1528056	1.6254404	6.5374923
10A_M_2314	0.0061050954296967	0.7581882036696319	0.0168315956226167	1738394.0	RSP-4	CEMBA190525_10A_4	5	1	10	10A_190525	snmC-seq2	4332056	True	1.0230622352256773	10A	Isocortex	RSP	c24_c2_c0_c0_r1	L2/3 IT RSP Glut	15.677754	-21.106977	35.592987	-62.968426
10A_M_2318	0.008004310724504	0.7991292955278922	0.0309575522660696	1053988.0	RSP-4	CEMBA190525_10A_3	7	1	10	10A_190525	snmC-seq2	2354978	True	0.5880067571337078	10A	Isocortex	RSP	c18_c0_c0_c0_r0	L6b CTX Glut	25.441525	48.799988	23.471663	39.80617
10A_M_2319	0.0055435981459964	0.7359285928592859	0.0210051198955545	955621.0	RSP-4	CEMBA190525_10A_4	6	0	10	10A_190525	snmC-seq2	1987356	True	0.5623925049721737	10A	Isocortex	RSP	c1_c0_c3_c0_r3	L2/3 IT CTX Glut	27.489138	-18.6198	20.139387	-14.267815
10A_M_232	0.0061433554210513	0.7546166596025486	0.0168734945745143	1334397.0	RSP-4	CEMBA190423_10A_2	4	4	10	10A_190423	snmC-seq2	2816390	True	1.013660981143083	10A	Isocortex	RSP	c24_c2_c0_c0_r1	L2/3 IT RSP Glut	16.091816	-21.1358	35.810925	-61.42036
10A_M_2320	0.0088299800659394	0.8064271694459499	0.0397853122536266	845671.0	RSP-4	CEMBA190525_10A_4	6	1	10	10A_190525	snmC-seq2	1973128	True	0.4976858315925698	10A	Isocortex	RSP	c6_c5_c1_c0_r1	Pvalb Gaba	13.96643	-38.1923	66.857956	47.217793
10A_M_2321	0.0077778891949747	0.7839337911535391	0.0290678625871366	932296.0	RSP-4	CEMBA190525_10A_4	7	0	10	10A_190525	snmC-seq2	1903882	True	0.5486655094598567	10A	Isocortex	RSP	c2_c2_c3_c0_r1	L6 CT CTX Glut	11.512049	48.67525	24.775522	63.356983
10A_M_2322	0.0074553731711337	0.7371676097451891	0.0253467792472797	910890.0	RSP-4	CEMBA190525_10A_4	7	1	10	10A_190525	snmC-seq2	1930622	True	0.536067864617985	10A	Isocortex	RSP	c1_c0_c3_c0_r3	L2/3 IT CTX Glut	27.154245	-18.201506	18.782972	-14.205463
10A_M_2323	0.0067976354465905	0.7568255235216268	0.0263753561313342	1421017.0	RSP-4	CEMBA190525_10A_3	8	0	10	10A_190525	snmC-seq2	3528320	True	0.7927676576980668	10A	Isocortex	RSP	c30_c4_c2_c2_r0	L2/3 IT RSP Glut	38.509327	-3.3019004	7.0927434	5.453199
10A_M_2324	0.0068414587794994	0.7857746215819276	0.0263965670828894	882544.0	RSP-4	CEMBA190525_10A_3	8	1	10	10A_190525	snmC-seq2	2293202	True	0.4923602882270111	10A	Isocortex	RSP	c2_c9_c0_c1_r0	L6 CT CTX Glut	7.867187	53.198467	29.712053	87.22748
10A_M_2328	0.0058951880370061	0.7393053130928833	0.0154101549517329	1778862.0	RSP-4	CEMBA190525_10A_4	8	1	10	10A_190525	snmC-seq2	4607822	True	1.0468780574933063	10A	Isocortex	RSP	c24_c0_c0_c0_r2	L2/3 IT RSP Glut	15.631964	-19.930481	38.622097	-63.305264
10A_M_2329	0.0070207535556261	0.7673986346664657	0.0258356744748923	1843184.0	RSP-4	CEMBA190525_10A_4	9	1	10	10A_190525	snmC-seq2	4606478	True	1.084732197057862	10A	Isocortex	RSP	c2_c9_c0_c1_r0	L6 CT CTX Glut	7.8866434	53.160526	28.802235	85.473854
10A_M_2330	0.0078201624568173	0.790306231990508	0.0315097229146758	1574252.0	RSP-4	CEMBA190525_10A_3	10	0	10	10A_190525	snmC-seq2	3681070	True	0.8782555526545405	10A	Isocortex	RSP	c30_c0_c1_c1_r0	L5 IT CTX Glut	41.554688	-1.1024237	3.5647879	10.968027
10A_M_2331	0.0074857247977349	0.8057109563217317	0.0293713715790369	1905452.0	RSP-4	CEMBA190525_10A_3	10	1	10	10A_190525	snmC-seq2	4511772	True	1.063027901070921	10A	Isocortex	RSP	c28_c5_c1_c0_r0	L5 NP CTX Glut	11.30893	60.83318	42.076534	77.44311
10A_M_2332	0.0060938603338244	0.7584291978714109	0.0190082475293218	1968702.0	RSP-4	CEMBA190525_10A_3	11	0	10	10A_190525	snmC-seq2	4627312	True	1.098314287053216	10A	Isocortex	RSP	c24_c0_c0_c0_r2	L2/3 IT RSP Glut	13.080734	-20.663307	39.298	-72.5904
10A_M_2333	0.0059634568209163	0.7528355259566085	0.0167672970512764	2043429.0	RSP-4	CEMBA190525_10A_3	11	1	10	10A_190525	snmC-seq2	4897880	True	1.1400035481646615	10A	Isocortex	RSP	c24_c0_c0_c0_r2	L2/3 IT RSP Glut	14.213756	-20.128323	37.088776	-70.82414
10A_M_2334	0.0091323027757426	0.8125254352249605	0.041161006042196	698511.0	RSP-4	CEMBA190525_10A_4	10	0	10	10A_190525	snmC-seq2	1677192	True	0.4110807014921376	10A	Isocortex	RSP	c6_c5_c0_c2_r0	Pvalb Gaba	13.157395	-37.639362	69.19626	49.40051
10A_M_2335	0.0075737324521999	0.7921208911918005	0.0271375554879165	864329.0	RSP-4	CEMBA190525_10A_4	10	1	10	10A_190525	snmC-seq2	2383442	True	0.5086662509824439	10A	Isocortex	RSP	c3_c0_c2_c3_r2	L6 IT CTX Glut	43.338657	15.345288	-68.135506	52.631847
10A_M_2338	0.0065604043152881	0.7950630187151323	0.0248716204076644	899985.0	RSP-4	CEMBA190525_10A_3	12	0	10	10A_190525	snmC-seq2	2129626	True	0.5020904045577179	10A	Isocortex	RSP	c6_c2_c1_c0_r0	Pvalb Gaba	14.922559	-40.51571	67.78236	39.936153
10A_M_2339	0.0075276400925014	0.7838888575125907	0.0305243965328409	1478350.0	RSP-4	CEMBA190525_10A_3	12	1	10	10A_190525	snmC-seq2	3395322	True	0.8247530231925002	10A	Isocortex	RSP	c3_c0_c2_c1_r3	L6 IT CTX Glut	45.932423	15.658205	-63.550182	40.993774
10A_M_234	0.0082645776436203	0.7909226218828617	0.0259009033346712	1213310.0	RSP-4	CEMBA190423_10A_2	5	4	10	10A_190423	snmC-seq2	2625154	True	0.9216784847618168	10A	Isocortex	RSP	c2_c2_c0_c2_r0	L6 CT CTX Glut	10.454467	48.76503	19.051296	68.25493
10A_M_2340	0.0058775795461163	0.751099217600565	0.0177295139207881	1495630.0	RSP-4	CEMBA190525_10A_3	13	0	10	10A_190525	snmC-seq2	3411324	True	0.8343933196316157	10A	Isocortex	RSP	c24_c0_c0_c0_r2	L2/3 IT RSP Glut	13.994768	-20.035892	37.249756	-72.17744
10A_M_2342	0.0062208542604645	0.7532430683338405	0.0186836431513786	1498961.0	RSP-4	CEMBA190525_10A_4	12	0	10	10A_190525	snmC-seq2	3423838	True	0.8821535228355117	10A	Isocortex	RSP	c24_c0_c0_c0_r2	L2/3 IT RSP Glut	14.018388	-20.112026	37.147713	-71.38792
10A_M_2343	0.009224179625097	0.7413863502752391	0.0400824147314083	1257229.0	RSP-4	CEMBA190525_10A_4	12	1	10	10A_190525	snmC-seq2	2948934	True	0.739891825978773	10A	Isocortex	RSP	c30_c1_c0_c1_r2	L4 RSP-ACA Glut	35.699036	1.8618329	14.510312	-2.0244982
10A_M_2344	0.0067736329571255	0.7538305936748162	0.0240249329244217	1352034.0	RSP-4	CEMBA190525_10A_4	13	0	10	10A_190525	snmC-seq2	3097120	True	0.7956855155627053	10A	Isocortex	RSP	c24_c1_c0_c0_r2	L2/3 IT RSP Glut	21.307405	-22.261728	30.521397	-6.6313276
10A_M_2345	0.0075838449826396	0.7963294701316893	0.0286749081953425	1316883.0	RSP-4	CEMBA190525_10A_4	13	1	10	10A_190525	snmC-seq2	3048032	True	0.7749988009108958	10A	Isocortex	RSP	c30_c0_c1_c0_r1	L5 IT CTX Glut	40.661537	-1.7215294	2.070517	9.717952
10A_M_2346	0.0065757239483721	0.7722249051612909	0.0234858269765257	1700025.0	RSP-4	CEMBA190525_10A_3	14	0	10	10A_190525	snmC-seq2	4225112	True	0.9484227403881558	10A	Isocortex	RSP	c1_c3_c0_c0_r3	L4/5 IT CTX Glut	43.938957	-18.574802	-26.158943	-31.709011
10A_M_2347	0.0067441021348012	0.8017804727468346	0.0260362172198629	2025071.0	RSP-4	CEMBA190525_10A_3	14	1	10	10A_190525	snmC-seq2	5157802	True	1.1297618489731522	10A	Isocortex	RSP	c28_c5_c2_c0_r0	L5 NP CTX Glut	10.388689	60.790863	39.72017	74.66649
10A_M_2348	0.0064612040813166	0.7783715478980998	0.0234709609695503	1905939.0	RSP-4	CEMBA190525_10A_3	15	0	10	10A_190525	snmC-seq2	4820342	True	1.0632995922957964	10A	Isocortex	RSP	c3_c0_c2_c2_r2	L6 IT CTX Glut	44.29538	14.666256	-67.95701	39.734993
10A_M_2349	0.0071739137428264	0.7945363150355176	0.0285514334212618	1971355.0	RSP-4	CEMBA190525_10A_3	15	1	10	10A_190525	snmC-seq2	5021458	True	1.0997943626581332	10A	Isocortex	RSP	c2_c2_c2_c0_r4	L6 CT CTX Glut	6.300149	47.788177	13.588797	78.6163
10A_M_235	0.008151556450679	0.8040593063531163	0.0279205690947885	1213125.0	RSP-4	CEMBA190423_10A_2	5	5	10	10A_190423	snmC-seq2	2585860	True	0.9215379514111638	10A	Isocortex	RSP	c28_c4_c0_c0_r0	NP SUB Glut	14.700841	59.46406	39.6742	77.752365
10A_M_2351	0.0095226479798945	0.7971391845031687	0.0423697597824758	599988.0	RSP-4	CEMBA190525_10A_4	14	1	10	10A_190525	snmC-seq2	1587394	True	0.353098931766092	10A	Isocortex	RSP	c6_c0_c1_c2_r2	Pvalb Gaba	16.11465	-37.37479	57.566917	37.083435
10A_M_2352	0.0069279544920804	0.7685708590223691	0.0258270097562008	1912483.0	RSP-4	CEMBA190525_10A_4	15	0	10	10A_190525	snmC-seq2	4824372	True	1.1255153508417015	10A	Isocortex	RSP	c2_c9_c0_c1_r0	L6 CT CTX Glut	7.916086	53.08152	28.472029	85.011086
10A_M_2353	0.008382532422862	0.8005537530808302	0.0337545269749378	2150534.0	RSP-4	CEMBA190525_10A_4	15	1	10	10A_190525	snmC-seq2	5465192	True	1.26561074242595	10A	Isocortex	RSP	c30_c2_c0_c0_r0	L5 IT CTX Glut	41.669804	0.41260353	-2.8402748	15.999597
10A_M_2354	0.0068574594922059	0.7699401528194176	0.0248427493244923	1717658.0	RSP-4	CEMBA190525_10A_3	16	0	10	10A_190525	snmC-seq2	4386570	True	0.9582599711237416	10A	Isocortex	RSP	c3_c0_c2_c2_r2	L6 IT CTX Glut	44.443886	14.732774	-67.831436	39.680054
10A_M_2355	0.0064467262284023	0.7381197900639973	0.0217920826570751	2105005.0	RSP-4	CEMBA190525_10A_3	16	1	10	10A_190525	snmC-seq2	5496826	True	1.1743560304294172	10A	Isocortex	RSP	c1_c0_c3_c0_r3	L2/3 IT CTX Glut	27.008411	-18.278978	17.915155	-12.016215
10A_M_2356	0.0092974201153255	0.8153032563265197	0.0434574672170083	2027371.0	RSP-4	CEMBA190525_10A_3	17	0	10	10A_190525	snmC-seq2	5307570	True	1.131044990281599	10A	Isocortex	RSP	c6_c2_c0_c0_r0	Pvalb Gaba	16.52169	-43.043964	68.05672	31.984333
10A_M_2357	0.0073342669534831	0.7900572971235116	0.0287509998936269	2258750.0	RSP-4	CEMBA190525_10A_3	17	1	10	10A_190525	snmC-seq2	5947632	True	1.2601284480238508	10A	Isocortex	RSP	c3_c4_c0_c1_r2	L4/5 IT CTX Glut	45.58375	-3.6181853	-14.8408	4.7580056
10A_M_2358	0.0077852356092942	0.815824068814412	0.0316343651022008	2182070.0	RSP-4	CEMBA190525_10A_4	16	0	10	10A_190525	snmC-seq2	5689016	True	1.2841699934645965	10A	Isocortex	RSP	c6_c1_c1_c0_r0	Sst Gaba	5.358304	-38.648964	59.50742	13.701841
10A_M_2359	0.0089510521271049	0.7572614417666166	0.0393278458381978	1812747.0	RSP-4	CEMBA190525_10A_4	16	1	10	10A_190525	snmC-seq2	4948612	True	1.0668197184980166	10A	Isocortex	RSP	c30_c1_c0_c0_r1	L4 RSP-ACA Glut	36.122517	2.3155096	14.652705	1.0192398
10A_M_2360	0.0059302668031582	0.7531595832333565	0.0184351523484338	2164160.0	RSP-4	CEMBA190525_10A_4	17	0	10	10A_190525	snmC-seq2	5636260	True	1.2736297795471003	10A	Isocortex	RSP	c24_c0_c0_c0_r2	L2/3 IT RSP Glut	13.679555	-20.06431	36.996902	-71.53709
10A_M_2361	0.0084627646399504	0.8154914322507877	0.0365318673217481	2100379.0	RSP-4	CEMBA190525_10A_4	17	1	10	10A_190525	snmC-seq2	5562734	True	1.236094023887032	10A	Isocortex	RSP	c6_c1_c1_c2_r0	Sst Gaba	5.6780667	-42.74849	71.27707	15.460767
10A_M_2362	0.0061541901846581	0.7586603588892725	0.0192801286773262	1227198.0	RSP-4	CEMBA190525_10A_3	0	2	10	10A_190525	snmC-seq2	2744300	True	0.6846384554102817	10A	Isocortex	RSP	c24_c0_c0_c0_r2	L2/3 IT RSP Glut	14.421574	-21.343111	35.926075	-64.769066
10A_M_2363	0.0092302260480677	0.7564626695589698	0.0399485290923969	1590562.0	RSP-4	CEMBA190525_10A_3	0	3	10	10A_190525	snmC-seq2	3575896	True	0.8873546981940065	10A	Isocortex	RSP	c30_c1_c0_c0_r1	L4 RSP-ACA Glut	36.011784	2.247959	14.447982	0.19421914
10A_M_2364	0.0066246736964942	0.7868949534966059	0.0234602048283106	1639293.0	RSP-4	CEMBA190525_10A_3	1	2	10	10A_190525	snmC-seq2	3662090	True	0.9145411151948478	10A	Isocortex	RSP	c2_c2_c0_c0_r1	L6 CT CTX Glut	8.674499	49.07572	15.7125225	74.3046
10A_M_2365	0.0069307279479136	0.7548506858236661	0.0241182021134391	1660077.0	RSP-4	CEMBA190525_10A_3	1	3	10	10A_190525	snmC-seq2	3780092	True	0.9261362495230062	10A	Isocortex	RSP	c2_c9_c1_c0_r1	L6 CT CTX Glut	8.060575	52.768078	28.561623	83.62039
10A_M_2366	0.0072641582342284	0.7944010019972242	0.0270288646838494	1352451.0	RSP-4	CEMBA190525_10A_4	0	2	10	10A_190525	snmC-seq2	3127426	True	0.795930924228456	10A	Isocortex	RSP	c11_c1_c1_c0_r0	Vip Gaba	18.46584	-61.480576	39.99278	0.48814347
10A_M_2367	0.0079667346762941	0.7920738220095802	0.0314264254245158	1275077.0	RSP-4	CEMBA190525_10A_4	0	3	10	10A_190525	snmC-seq2	3000206	True	0.750395552276901	10A	Isocortex	RSP	c3_c4_c1_c0_r1	L5 IT CTX Glut	45.71928	-1.5247374	-13.445724	11.801301
10A_M_2368	0.0081330835100441	0.8130293491965674	0.0306774594124126	1146371.0	RSP-4	CEMBA190525_10A_4	1	2	10	10A_190525	snmC-seq2	2604292	True	0.6746507855284216	10A	Isocortex	RSP	c28_c5_c1_c0_r0	L5 NP CTX Glut	11.238508	60.99877	42.277725	77.56936
10A_M_2369	0.0072802876017309	0.7785284230027927	0.0266365208254359	1338057.0	RSP-4	CEMBA190525_10A_4	1	3	10	10A_190525	snmC-seq2	3038196	True	0.7874599114351316	10A	Isocortex	RSP	c2_c2_c3_c0_r1	L6 CT CTX Glut	10.341815	50.113983	25.384163	66.151695
10A_M_237	0.0076989590608267	0.7804894855713914	0.0286282450470599	1022144.0	RSP-4	CEMBA190423_10A_1	6	5	10	10A_190423	snmC-seq2	2250618	True	0.7941351051498078	10A	Isocortex	RSP	c2_c9_c0_c1_r0	L6 CT CTX Glut	7.776659	53.4217	29.323362	87.30669
10A_M_2370	0.0064914331799042	0.7668486345407914	0.0217534643569906	1643946.0	RSP-4	CEMBA190525_10A_3	18	2	10	10A_190525	snmC-seq2	4501558	True	0.9171369658505888	10A	Isocortex	RSP	c1_c0_c2_c1_r3	L2/3 IT CTX Glut	36.888294	-21.814487	4.480275	-36.204334
10A_M_2371	0.0066898014947028	0.8016502524611913	0.022335779541618	514031.0	RSP-4	CEMBA190525_10A_3	18	3	10	10A_190525	snmC-seq2	1736292	True	0.286771482574941	10A	Isocortex	RSP	c1_c0_c2_c1_r3	L2/3 IT CTX Glut	33.701168	-18.380045	6.4993324	-36.801445
10A_M_2372	0.0084169403159926	0.7991545990230937	0.0334240386498847	2745781.0	RSP-4	CEMBA190525_10A_3	19	2	10	10A_190525	snmC-seq2	7435248	True	1.531836967412674	10A	Isocortex	RSP	c3_c4_c1_c0_r1	L5 IT CTX Glut	44.962067	-1.139371	-12.082044	11.38766
10A_M_2373	0.0071041842376781	0.7994259185653371	0.02670543620855	2715029.0	RSP-4	CEMBA190525_10A_3	19	3	10	10A_190525	snmC-seq2	7561238	True	1.5146808102312108	10A	Isocortex	RSP	c6_c0_c0_c1_r0	Pvalb Gaba	18.608604	-35.88134	52.749287	25.986893
10A_M_2374	0.0061093861249132	0.7538799123123301	0.0188567103311763	1295955.0	RSP-4	CEMBA190525_10A_4	18	2	10	10A_190525	snmC-seq2	3586558	True	0.7626824638441532	10A	Isocortex	RSP	c24_c0_c0_c0_r2	L2/3 IT RSP Glut	13.31199	-20.292732	40.7644	-70.20787
10A_M_2376	0.0065340094608038	0.7575414137393078	0.0212412920139563	2517360.0	RSP-4	CEMBA190525_10A_4	19	2	10	10A_190525	snmC-seq2	6657470	True	1.4814915079479745	10A	Isocortex	RSP	c24_c1_c2_c0_r2	L2/3 IT CTX Glut	22.484423	-22.024536	24.459763	-6.020389
10A_M_2377	0.0059294291465203	0.7441723707695134	0.0176255089469546	2495322.0	RSP-4	CEMBA190525_10A_4	19	3	10	10A_190525	snmC-seq2	6862066	True	1.468521924792543	10A	Isocortex	RSP	c24_c0_c0_c0_r2	L2/3 IT RSP Glut	13.565365	-19.650518	38.929783	-73.766685
10A_M_2378	0.0055268539474476	0.7152307203692884	0.0128640339299227	2208326.0	RSP-4	CEMBA190525_10A_3	20	2	10	10A_190525	snmC-seq2	6590936	True	1.2319975274424877	10A	Isocortex	RSP	c24_c0_c0_c0_r2	L2/3 IT RSP Glut	15.68409	-19.864697	38.82862	-63.23436
10A_M_2380	0.0083353505516358	0.7945906368842068	0.0334353915507964	2905787.0	RSP-4	CEMBA190525_10A_3	21	2	10	10A_190525	snmC-seq2	8762114	True	1.6211023188037106	10A	Isocortex	RSP	c30_c2_c0_c0_r0	L5 IT CTX Glut	41.79591	0.45788094	-3.2063959	15.8492775
10A_M_2381	0.0063358969609345	0.7602555857028511	0.0185804011911099	2865023.0	RSP-4	CEMBA190525_10A_3	21	3	10	10A_190525	snmC-seq2	8722030	True	1.598360591717825	10A	Isocortex	RSP	c24_c0_c0_c0_r2	L2/3 IT RSP Glut	13.911854	-20.069092	37.364662	-70.95467
10A_M_2383	0.0085609483194675	0.7572703228972936	0.0379109142928217	2480232.0	RSP-4	CEMBA190525_10A_4	20	3	10	10A_190525	snmC-seq2	7736586	True	1.4596413090463107	10A	Isocortex	RSP	c30_c1_c0_c0_r1	L4 RSP-ACA Glut	35.969986	2.2414806	14.757744	-0.30490583
10A_M_2384	0.0071206027840669	0.7726492001357587	0.0277060023986001	2479395.0	RSP-4	CEMBA190525_10A_4	21	2	10	10A_190525	snmC-seq2	7384944	True	1.4591487261848397	10A	Isocortex	RSP	c2_c9_c0_c0_r1	L6 CT CTX Glut	7.7602158	53.452206	28.291603	87.35658
10A_M_2385	0.0065975138855555	0.7835742841503559	0.0229573875795923	2170994.0	RSP-4	CEMBA190525_10A_4	21	3	10	10A_190525	snmC-seq2	6597172	True	1.2776516568174616	10A	Isocortex	RSP	c3_c1_c2_c1_r1	L6 IT CTX Glut	44.507595	12.01314	-69.450806	35.86543
10A_M_2386	0.0051734144374899	0.7249735827049001	0.0120967684874451	2469001.0	RSP-4	CEMBA190525_10A_3	22	2	10	10A_190525	snmC-seq2	7070712	True	1.3774248581292023	10A	Isocortex	RSP	c5_c0_c0_c0_r7	Oligo NN	-14.343936	46.226307	82.81555	-10.565489
10A_M_2387	0.005127920003123	0.7484761253344446	0.0098813321106135	2414290.0	RSP-4	CEMBA190525_10A_3	22	3	10	10A_190525	snmC-seq2	7151272	True	1.3469022737263985	10A	Isocortex	RSP	c10_c0_c0_c1_r0	Astro-TE NN	-35.252224	18.866438	44.20319	-35.883614
10A_M_2388	0.0060036269743915	0.7347879721323982	0.0133776557350658	3031841.0	RSP-4	CEMBA190525_10A_3	23	2	10	10A_190525	snmC-seq2	8701502	True	1.691426272931967	10A	Isocortex	RSP	c5_c0_c0_c1_r2	Oligo NN	-14.53867	46.554935	82.93241	-11.125228
10A_M_2389	0.0052481053361064	0.7353926839296195	0.0106617381779432	2862160.0	RSP-4	CEMBA190525_10A_3	23	3	10	10A_190525	snmC-seq2	8711866	True	1.596763359732571	10A	Isocortex	RSP	c10_c0_c0_c0_r7	Astro-TE NN	-38.438103	17.128214	45.13087	-40.77751
10A_M_239	0.0082792256616551	0.8122444416298819	0.0338865968941186	1173994.0	RSP-4	CEMBA190423_10A_1	7	5	10	10A_190423	snmC-seq2	2650744	True	0.9121120396296836	10A	Isocortex	RSP	c6_c2_c4_c1_r0	Pvalb Gaba	13.508825	-43.07673	75.94071	33.21656
10A_M_2391	0.0048416803269414	0.7248131802651455	0.0071038658864317	2594299.0	RSP-4	CEMBA190525_10A_4	22	3	10	10A_190525	snmC-seq2	7762836	True	1.5267708780539622	10A	Isocortex	RSP	c15_c0_c0_c0_r0	Microglia NN	-27.622837	28.080656	60.788258	-55.67346
10A_M_2392	0.0052065316160616	0.7119518259118115	0.0110562709759731	2577364.0	RSP-4	CEMBA190525_10A_4	23	2	10	10A_190525	snmC-seq2	7480676	True	1.5168044613765308	10A	Isocortex	RSP	c5_c0_c2_c0_r10	Oligo NN	-15.482774	49.716484	75.941376	-10.786393
10A_M_2393	0.0056420756824836	0.7561854649012668	0.0145955562041383	2428277.0	RSP-4	CEMBA190525_10A_4	23	3	10	10A_190525	snmC-seq2	7156528	True	1.429065272525735	10A	Isocortex	RSP	c5_c0_c1_c0_r5	Oligo NN	-6.4239197	51.211727	89.004906	-1.5492543
10A_M_2394	0.0074921979877278	0.7948816670662697	0.0284972409232434	1912783.0	RSP-4	CEMBA190525_10A_3	2	2	10	10A_190525	snmC-seq2	4784686	True	1.067117774519715	10A	Isocortex	RSP	c28_c5_c2_c0_r0	L5 NP CTX Glut	10.712186	60.69934	39.907257	76.25191
10A_M_2395	0.0058880516134309	0.7303073532358245	0.0144961262818012	2266472.0	RSP-4	CEMBA190525_10A_3	2	3	10	10A_190525	snmC-seq2	5790884	True	1.2644364554950809	10A	Isocortex	RSP	c24_c2_c0_c0_r1	L2/3 IT RSP Glut	16.048018	-19.993446	38.2693	-62.2131
10A_M_2396	0.0051562345750249	0.7520068295970826	0.0090402631922468	2085107.0	RSP-4	CEMBA190525_10A_3	3	2	10	10A_190525	snmC-seq2	5222268	True	1.1632551844487735	10A	Isocortex	RSP	c10_c0_c3_c0_r2	Astro-TE NN	-35.858223	20.885283	52.882072	-32.63856
10A_M_2397	0.0068888156111287	0.7929670976048809	0.0233903850719658	2356089.0	RSP-4	CEMBA190525_10A_3	3	3	10	10A_190525	snmC-seq2	6082648	True	1.3144326618599078	10A	Isocortex	RSP	c2_c2_c0_c0_r1	L6 CT CTX Glut	10.314906	48.337097	18.461971	71.03077
10A_M_2398	0.0072060343934135	0.7646636360860379	0.026423499685181	2283574.0	RSP-4	CEMBA190525_10A_4	2	2	10	10A_190525	snmC-seq2	5785380	True	1.3439061114702655	10A	Isocortex	RSP	c2_c9_c0_c0_r1	L6 CT CTX Glut	7.871693	53.184345	28.404158	85.387505
10A_M_2399	0.0065280006932908	0.7467625707429731	0.0181556507983558	1961921.0	RSP-4	CEMBA190525_10A_4	2	3	10	10A_190525	snmC-seq2	5306392	True	1.154610107717926	10A	Isocortex	RSP	c24_c0_c0_c0_r2	L2/3 IT RSP Glut	14.085286	-20.04439	37.407852	-70.70034
10A_M_24	0.0052467802330492	0.7395035979025912	0.0077834102104774	1882971.0	RSP-4	CEMBA190423_10A_1	22	0	10	10A_190423	snmC-seq2	4955156	True	1.4629380724037304	10A	Isocortex	RSP	c15_c0_c0_c0_r0	Microglia NN	-27.69385	26.913261	61.726097	-55.59641
10A_M_2400	0.0086876941654504	0.7410330478328471	0.0355887010520605	2198899.0	RSP-4	CEMBA190525_10A_4	3	2	10	10A_190525	snmC-seq2	5591340	True	1.2940740280831082	10A	Isocortex	RSP	c30_c1_c1_c0_r1	L4 RSP-ACA Glut	36.277916	1.1597811	11.5811825	-1.206185
10A_M_2401	0.0063428493634275	0.7544208162426519	0.0182199344750158	2095556.0	RSP-4	CEMBA190525_10A_4	3	3	10	10A_190525	snmC-seq2	5372360	True	1.2332556402061785	10A	Isocortex	RSP	c24_c0_c0_c0_r2	L2/3 IT RSP Glut	13.79668	-20.600302	36.29035	-70.15833
10A_M_2402	0.0076810549966832	0.7629318914797144	0.0294764025047775	1170844.0	RSP-4	CEMBA190525_10A_3	4	2	10	10A_190525	snmC-seq2	2888976	True	0.6531992618032264	10A	Isocortex	RSP	c1_c0_c2_c1_r3	L2/3 IT CTX Glut	38.331917	-19.30897	13.808333	-11.018549
10A_M_2403	0.0072685668136083	0.8076948967456751	0.0248795621889616	2075573.0	RSP-4	CEMBA190525_10A_3	4	3	10	10A_190525	snmC-seq2	5191120	True	1.1579362847814978	10A	Isocortex	RSP	c28_c5_c3_c3_r0	L5 NP CTX Glut	9.774066	61.713737	39.485752	72.440155
10A_M_2404	0.0080234940500954	0.7692605678220905	0.0319611123154483	2752698.0	RSP-4	CEMBA190525_10A_3	5	2	10	10A_190525	snmC-seq2	6792912	True	1.535695875425947	10A	Isocortex	RSP	c14_c2_c0_c0_r3	L5 ET CTX Glut	38.405838	35.551907	11.550621	14.325097
10A_M_2406	0.0056472240066506	0.7323950044367091	0.0148044948667649	1957309.0	RSP-4	CEMBA190525_10A_4	4	2	10	10A_190525	snmC-seq2	4755990	True	1.1518958996449224	10A	Isocortex	RSP	c24_c0_c0_c0_r2	L2/3 IT RSP Glut	15.628637	-19.79826	39.171688	-63.683945
10A_M_2407	0.0079384853603603	0.8044697415882436	0.0304824767147234	1638344.0	RSP-4	CEMBA190525_10A_4	4	3	10	10A_190525	snmC-seq2	4248994	True	0.964181810745192	10A	Isocortex	RSP	c6_c1_c1_c2_r0	Sst Gaba	5.3417234	-40.04396	63.689125	15.275392
10A_M_2408	0.005949990551815	0.7287928952056685	0.0148972594699419	1830585.0	RSP-4	CEMBA190525_10A_4	5	2	10	10A_190525	snmC-seq2	4515816	True	1.0773175596962463	10A	Isocortex	RSP	c24_c0_c0_c0_r2	L2/3 IT RSP Glut	15.036552	-19.885809	38.575306	-65.168594
10A_M_2409	0.0071299632849715	0.7611172282598643	0.0242419064079729	1888111.0	RSP-4	CEMBA190525_10A_4	5	3	10	10A_190525	snmC-seq2	4723192	True	1.1111721853700536	10A	Isocortex	RSP	c24_c1_c0_c1_r1	L2/3 IT RSP Glut	21.736917	-22.43321	28.203478	-6.903038
10A_M_241	0.0061195811140717	0.7373914891088467	0.0148964803955445	1013859.0	RSP-4	CEMBA190423_10A_2	6	5	10	10A_190423	snmC-seq2	2277612	True	0.7701675803233559	10A	Isocortex	RSP	c24_c2_c0_c0_r1	L2/3 IT RSP Glut	16.610552	-20.225414	37.89877	-60.568157
10A_M_2411	0.0068450513150544	0.7902092000910742	0.024571208130345	1166756.0	RSP-4	CEMBA190525_10A_3	6	3	10	10A_190525	snmC-seq2	2825376	True	0.650918617599343	10A	Isocortex	RSP	c2_c2_c0_c0_r1	L6 CT CTX Glut	9.389871	50.075073	20.575102	68.57331
10A_M_2413	0.0063454592461767	0.7608990080794087	0.0198318375293746	2649909.0	RSP-4	CEMBA190525_10A_3	7	3	10	10A_190525	snmC-seq2	6532854	True	1.478351174576396	10A	Isocortex	RSP	c24_c0_c0_c0_r2	L2/3 IT RSP Glut	13.665219	-19.690157	35.685406	-65.23912
10A_M_2415	0.0057796405373902	0.73464349086562	0.0142724268859866	1490859.0	RSP-4	CEMBA190525_10A_4	6	3	10	10A_190525	snmC-seq2	3770742	True	0.8773854148980715	10A	Isocortex	RSP	c24_c2_c0_c0_r1	L2/3 IT RSP Glut	16.436344	-20.350534	37.607166	-60.678905
10A_M_2417	0.0064282000877292	0.7547744398065033	0.0197756613448599	1431251.0	RSP-4	CEMBA190525_10A_4	7	3	10	10A_190525	snmC-seq2	3619876	True	0.84230551142548	10A	Isocortex	RSP	c24_c0_c0_c0_r2	L2/3 IT RSP Glut	13.045978	-20.79274	40.62909	-69.93101
10A_M_2418	0.007084748458418	0.7678694400100166	0.0252899527159781	2693969.0	RSP-4	CEMBA190525_10A_3	8	2	10	10A_190525	snmC-seq2	6964984	True	1.5029316989460388	10A	Isocortex	RSP	c2_c2_c1_c3_r0	L6 CT CTX Glut	8.64225	49.74576	20.649422	73.95465
10A_M_2419	0.0060439761421715	0.7474287880549921	0.0174566460417866	2192192.0	RSP-4	CEMBA190525_10A_3	8	3	10	10A_190525	snmC-seq2	5932604	True	1.222996570107494	10A	Isocortex	RSP	c24_c0_c0_c0_r2	L2/3 IT RSP Glut	14.11573	-19.891266	39.390297	-70.635445
10A_M_242	0.0076474085079868	0.7754000529393363	0.0243863085649232	782151.0	RSP-4	CEMBA190423_10A_2	7	4	10	10A_190423	snmC-seq2	1742806	True	0.5941529770091236	10A	Isocortex	RSP	c24_c1_c0_c1_r1	L2/3 IT RSP Glut	22.158659	-22.630434	29.641823	-10.514437
10A_M_2420	0.0070457236394631	0.7803282458219007	0.0266802055042702	1425053.0	RSP-4	CEMBA190525_10A_3	9	2	10	10A_190525	snmC-seq2	3799964	True	0.7950192917506287	10A	Isocortex	RSP	c14_c2_c1_c0_r0	L5 ET CTX Glut	37.90066	35.59163	8.146928	7.089725
10A_M_2421	0.0063837679665244	0.7607384786611339	0.019908994088251	2655306.0	RSP-4	CEMBA190525_10A_3	9	3	10	10A_190525	snmC-seq2	7224818	True	1.4813620935510434	10A	Isocortex	RSP	c24_c0_c0_c0_r2	L2/3 IT RSP Glut	13.659189	-19.842682	36.980255	-70.235504
10A_M_2423	0.0087672192845547	0.8102605623286342	0.0371577984696802	1762602.0	RSP-4	CEMBA190525_10A_4	8	3	10	10A_190525	snmC-seq2	4812916	True	1.0373088850589969	10A	Isocortex	RSP	c2_c5_c1_c3_r0	L6b/CT ENT Glut	20.842806	46.41397	15.111966	44.724525
10A_M_2425	0.009060295108448	0.7526868839389647	0.0391876256864525	1963939.0	RSP-4	CEMBA190525_10A_4	9	3	10	10A_190525	snmC-seq2	5208156	True	1.1557977208773624	10A	Isocortex	RSP	c30_c1_c0_c1_r2	L4 RSP-ACA Glut	35.881363	1.9089884	14.11531	-1.1120876
10A_M_2426	0.0058372787047811	0.7418086150302461	0.0162920622179195	1588805.0	RSP-4	CEMBA190525_10A_3	10	2	10	10A_190525	snmC-seq2	3908676	True	0.886374489811858	10A	Isocortex	RSP	c24_c0_c0_c0_r2	L2/3 IT RSP Glut	14.859155	-19.929565	38.276447	-65.031494
10A_M_2427	0.0079123206742514	0.7980359043439039	0.0309791105007092	1782324.0	RSP-4	CEMBA190525_10A_3	10	3	10	10A_190525	snmC-seq2	4516484	True	0.9943363258420196	10A	Isocortex	RSP	c28_c4_c0_c0_r0	NP SUB Glut	14.819161	59.43656	39.657112	77.74079
10A_M_2428	0.008031507405868	0.7921019431927163	0.0326858899795765	1861569.0	RSP-4	CEMBA190525_10A_3	11	2	10	10A_190525	snmC-seq2	4655066	True	1.038546122793276	10A	Isocortex	RSP	c30_c0_c2_c0_r1	L5 IT CTX Glut	40.345295	-0.7163777	-0.51897836	12.790039
10A_M_2429	0.0075955698527711	0.7773068773778168	0.0275601070379668	1941131.0	RSP-4	CEMBA190525_10A_3	11	3	10	10A_190525	snmC-seq2	4908496	True	1.0829327700900877	10A	Isocortex	RSP	c2_c9_c0_c0_r1	L6 CT CTX Glut	7.768079	53.430172	28.41126	87.24201
10A_M_243	0.0069415393021598	0.7653077397901277	0.0206566415648653	1171479.0	RSP-4	CEMBA190423_10A_2	7	5	10	10A_190423	snmC-seq2	2575414	True	0.8899019950798135	10A	Isocortex	RSP	c24_c0_c0_c0_r2	L2/3 IT RSP Glut	13.447721	-20.820261	40.146423	-67.43334
10A_M_2430	0.0058791111385165	0.7349114054602415	0.014666754359357	1801659.0	RSP-4	CEMBA190525_10A_4	10	2	10	10A_190525	snmC-seq2	4506760	True	1.060294319731004	10A	Isocortex	RSP	c24_c0_c0_c0_r2	L2/3 IT RSP Glut	15.668491	-19.954647	38.63013	-63.360836
10A_M_2432	0.0084749554591973	0.7282392202004414	0.033688306800468	1708734.0	RSP-4	CEMBA190525_10A_4	11	2	10	10A_190525	snmC-seq2	4201260	True	1.0056070289279142	10A	Isocortex	RSP	c30_c1_c1_c0_r1	L4 RSP-ACA Glut	35.685028	1.2676902	11.907592	-1.8009621
10A_M_2433	0.006854842027034	0.7656296619922425	0.0233678980730055	1696438.0	RSP-4	CEMBA190525_10A_4	11	3	10	10A_190525	snmC-seq2	4266176	True	0.9983707100932112	10A	Isocortex	RSP	c2_c2_c1_c2_r2	L6 CT CTX Glut	9.099956	51.06843	26.568491	70.10365
10A_M_2434	0.0076546584765981	0.7612857203865007	0.024624277295062	556245.0	RSP-4	CEMBA190525_10A_3	12	2	10	10A_190525	snmC-seq2	1376428	True	0.3103221465726737	10A	Isocortex	RSP	c24_c1_c2_c1_r0	L2/3 IT CTX Glut	22.39038	-22.732155	29.882328	-11.188264
10A_M_2435	0.0079475493123572	0.7990121264108975	0.0312130677463464	1700771.0	RSP-4	CEMBA190525_10A_3	12	3	10	10A_190525	snmC-seq2	4137592	True	0.948838924482113	10A	Isocortex	RSP	c30_c2_c0_c0_r0	L5 IT CTX Glut	42.394913	0.5858178	-5.3067193	16.770552
10A_M_2437	0.0066503320074756	0.7433039807543915	0.0220047218199885	1989118.0	RSP-4	CEMBA190525_10A_3	13	3	10	10A_190525	snmC-seq2	4899360	True	1.109704118772023	10A	Isocortex	RSP	c1_c0_c3_c0_r3	L2/3 IT CTX Glut	27.57441	-18.313334	19.341703	-15.072276
10A_M_2438	0.0090910534890129	0.8064734903105171	0.0391164321430141	1674059.0	RSP-4	CEMBA190525_10A_4	13	2	10	10A_190525	snmC-seq2	4106938	True	0.9852004450312544	10A	Isocortex	RSP	c6_c1_c1_c2_r0	Sst Gaba	8.290676	-39.34518	56.68901	21.368004
10A_M_2440	0.0062286101189926	0.7489473232388	0.01962101328737	1669654.0	RSP-4	CEMBA190525_10A_3	14	2	10	10A_190525	snmC-seq2	4298184	True	0.9314791383538747	10A	Isocortex	RSP	c24_c0_c0_c0_r2	L2/3 IT RSP Glut	13.328108	-20.193129	35.436417	-73.44024
10A_M_2441	0.0081537191735534	0.7572255331196851	0.0329454784045061	1936864.0	RSP-4	CEMBA190525_10A_3	14	3	10	10A_190525	snmC-seq2	5089278	True	1.0805522640191556	10A	Isocortex	RSP	c30_c4_c0_c0_r1	L5 IT CTX Glut	39.868282	-4.6113553	1.8309659	0.9629871
10A_M_2442	0.0071237799842716	0.7865659130491398	0.0270709534711365	2003492.0	RSP-4	CEMBA190525_10A_3	15	2	10	10A_190525	snmC-seq2	5170722	True	1.1177231940622916	10A	Isocortex	RSP	c30_c0_c1_c0_r1	L5 IT CTX Glut	40.388767	-1.211596	0.8811304	9.828337
10A_M_2443	0.0068930321792268	0.7480039184063461	0.0241964122017611	2290916.0	RSP-4	CEMBA190525_10A_3	15	3	10	10A_190525	snmC-seq2	6088626	True	1.278073458166246	10A	Isocortex	RSP	c1_c0_c3_c0_r3	L2/3 IT CTX Glut	27.284718	-18.360056	18.16818	-13.579138
10A_M_2444	0.0068005659756178	0.7651581209289509	0.0241312925988737	2142881.0	RSP-4	CEMBA190525_10A_4	14	2	10	10A_190525	snmC-seq2	5732176	True	1.2611068754739343	10A	Isocortex	RSP	c11_c3_c1_c1_r1	Lamp5 Gaba	28.406357	-54.982327	50.05424	-20.452654
10A_M_2446	0.005969144999279	0.7457579068726985	0.0162529486814076	2109678.0	RSP-4	CEMBA190525_10A_4	15	2	10	10A_190525	snmC-seq2	5483492	True	1.241566578282275	10A	Isocortex	RSP	c24_c2_c0_c0_r1	L2/3 IT RSP Glut	15.664888	-21.010265	34.909084	-63.09945
10A_M_2447	0.0060273322499652	0.7473756759857355	0.0172507811654022	2060989.0	RSP-4	CEMBA190525_10A_4	15	3	10	10A_190525	snmC-seq2	5400450	True	1.212912615388418	10A	Isocortex	RSP	c24_c0_c0_c0_r2	L2/3 IT RSP Glut	13.75261	-20.192078	37.451748	-70.67908
10A_M_2448	0.0069140749349552	0.7722676887338956	0.0238430388190786	2442394.0	RSP-4	CEMBA190525_10A_3	16	2	10	10A_190525	snmC-seq2	7071210	True	1.3625811447405711	10A	Isocortex	RSP	c11_c0_c0_c0_r0	Lamp5 Gaba	33.836475	-52.872166	33.28855	-21.705845
10A_M_2449	0.0060309241666461	0.751247817652131	0.0169421412153518	2101773.0	RSP-4	CEMBA190525_10A_3	16	3	10	10A_190525	snmC-seq2	5571912	True	1.1725529379472863	10A	Isocortex	RSP	c24_c0_c0_c0_r2	L2/3 IT RSP Glut	14.197443	-19.980164	38.00878	-69.2389
10A_M_245	0.0078657822424433	0.8031285187419659	0.0295506590823901	1027794.0	RSP-4	CEMBA190423_10A_1	8	5	10	10A_190423	snmC-seq2	2625960	True	0.7985247638907449	10A	Isocortex	RSP	c28_c5_c0_c0_r0	L5 NP CTX Glut	10.95508	60.80941	40.45464	76.86102
10A_M_2450	0.0058306224488743	0.7404171896721599	0.0160955618917072	2687423.0	RSP-4	CEMBA190525_10A_3	17	2	10	10A_190525	snmC-seq2	7893380	True	1.4992797672046934	10A	Isocortex	RSP	c24_c0_c0_c0_r2	L2/3 IT RSP Glut	14.367182	-19.907196	37.555817	-70.76357
10A_M_2451	0.0074658586568578	0.8102103742825849	0.0263083482811167	731804.0	RSP-4	CEMBA190525_10A_3	17	3	10	10A_190525	snmC-seq2	2315090	True	0.4082643226464399	10A	Isocortex	RSP	c6_c1_c0_c0_r0	Sst Gaba	6.4804525	-37.622913	53.28584	16.597689
10A_M_2452	0.0070048981904546	0.7773621365988866	0.0246379179592039	2887575.0	RSP-4	CEMBA190525_10A_4	16	2	10	10A_190525	snmC-seq2	8366756	True	1.699366733825465	10A	Isocortex	RSP	c2_c2_c1_c3_r0	L6 CT CTX Glut	8.661642	49.47208	20.91074	74.64569
10A_M_2453	0.0073984958855267	0.8035874267024138	0.0267846699012652	2427952.0	RSP-4	CEMBA190525_10A_4	16	3	10	10A_190525	snmC-seq2	7299282	True	1.4288740067790466	10A	Isocortex	RSP	c28_c5_c3_c3_r0	L5 NP CTX Glut	9.73958	61.666737	39.496956	72.480354
10A_M_2454	0.0071707262776186	0.7491752550228656	0.0264657133176347	2556987.0	RSP-4	CEMBA190525_10A_4	17	2	10	10A_190525	snmC-seq2	7419230	True	1.5048123933141735	10A	Isocortex	RSP	c13_c7_c2_c2_r0	SUB-ProS Glut	42.693222	24.646318	15.386713	14.2042465
10A_M_2455	0.006971970528691	0.7802376326554522	0.0238291500775171	2351681.0	RSP-4	CEMBA190525_10A_4	17	3	10	10A_190525	snmC-seq2	6900562	True	1.383987761346252	10A	Isocortex	RSP	c1_c3_c0_c0_r3	L4/5 IT CTX Glut	39.739166	-19.72643	-25.002491	-34.385937
10A_M_246	0.0079888357238569	0.7946993974896827	0.0317875713357515	1525335.0	RSP-4	CEMBA190423_10A_1	9	4	10	10A_190423	snmC-seq2	3771824	True	1.1850796664791674	10A	Isocortex	RSP	c30_c0_c1_c0_r1	L5 IT CTX Glut	40.408176	-2.33182	1.6466978	8.175665
10A_M_2464	0.0072596831597174	0.7750993336515218	0.0256514343660443	2058474.0	RSP-4	CEMBA190525_10A_3	18	4	10	10A_190525	snmC-seq2	5645012	True	1.1483969659844817	10A	Isocortex	RSP	c1_c3_c0_c1_r4	L4/5 IT CTX Glut	44.76161	-17.218971	-27.419939	-28.261963
10A_M_2465	0.0071482212051228	0.7789570927603539	0.0246117807306755	2495538.0	RSP-4	CEMBA190525_10A_3	18	5	10	10A_190525	snmC-seq2	6926326	True	1.3922295193910543	10A	Isocortex	RSP	c3_c1_c2_c1_r1	L6 IT CTX Glut	45.083256	11.365034	-66.975266	26.799793
10A_M_2466	0.0070628114444167	0.7804431680700842	0.0241829352732799	2632014.0	RSP-4	CEMBA190525_10A_3	19	4	10	10A_190525	snmC-seq2	7233664	True	1.4683677773091524	10A	Isocortex	RSP	c1_c0_c2_c1_r3	L2/3 IT CTX Glut	36.48955	-21.85468	5.899024	-35.801235
10A_M_2467	0.007541816479356	0.741012572437848	0.0269449490036931	2642430.0	RSP-4	CEMBA190525_10A_3	19	5	10	10A_190525	snmC-seq2	7317904	True	1.4741787337738412	10A	Isocortex	RSP	c1_c0_c3_c0_r3	L2/3 IT CTX Glut	26.46873	-18.401947	16.065098	-9.861446
10A_M_2469	0.0092285515747225	0.7511444447253514	0.0388050805500713	1997239.0	RSP-4	CEMBA190525_10A_4	18	5	10	10A_190525	snmC-seq2	5684050	True	1.175395103538034	10A	Isocortex	RSP	c30_c1_c0_c0_r1	L4 RSP-ACA Glut	36.050217	2.2786567	14.828459	0.6515463
10A_M_247	0.0065058279437153	0.7543724301882695	0.0194458085688126	1614323.0	RSP-4	CEMBA190423_10A_1	9	5	10	10A_190423	snmC-seq2	4066648	True	1.254217180114302	10A	Isocortex	RSP	c24_c0_c0_c0_r2	L2/3 IT RSP Glut	13.59083	-20.534481	37.90042	-71.34853
10A_M_2471	0.007658479218626	0.7821083901085621	0.0276194606195887	2189451.0	RSP-4	CEMBA190525_10A_4	19	5	10	10A_190525	snmC-seq2	6096662	True	1.2885137856993838	10A	Isocortex	RSP	c2_c9_c0_c0_r1	L6 CT CTX Glut	7.7853374	53.379864	28.190517	86.972984
10A_M_2472	0.0073489673631617	0.7566353795220069	0.0233456481369858	1712039.0	RSP-4	CEMBA190525_10A_3	20	4	10	10A_190525	snmC-seq2	4713502	True	0.9551252011184528	10A	Isocortex	RSP	c11_c0_c1_c2_r0	Lamp5 Gaba	33.02419	-54.33952	36.98384	-25.399017
10A_M_2474	0.0074969660332077	0.771362475352383	0.0281079445141594	2533316.0	RSP-4	CEMBA190525_10A_3	21	4	10	10A_190525	snmC-seq2	6835878	True	1.4133053943260607	10A	Isocortex	RSP	c30_c4_c0_c0_r1	L5 IT CTX Glut	39.903343	-4.998541	2.2199337	0.24441332
10A_M_2475	0.0075370954862862	0.7759220005192732	0.0275286234913716	2599459.0	RSP-4	CEMBA190525_10A_3	21	5	10	10A_190525	snmC-seq2	7082294	True	1.4502057489193718	10A	Isocortex	RSP	c3_c0_c2_c2_r2	L6 IT CTX Glut	44.880806	14.915775	-67.569275	39.925232
10A_M_2477	0.0083722677640387	0.7931106077927806	0.0325045801702785	2101303.0	RSP-4	CEMBA190525_10A_4	20	5	10	10A_190525	snmC-seq2	5865434	True	1.2366378071176165	10A	Isocortex	RSP	c30_c0_c0_c1_r1	L5 IT CTX Glut	40.679417	-1.0935302	-1.4333384	9.866866
10A_M_2478	0.0058586572048184	0.7374971629283428	0.014146342091427	2094526.0	RSP-4	CEMBA190525_10A_4	21	4	10	10A_190525	snmC-seq2	5678560	True	1.2326494749166743	10A	Isocortex	RSP	c24_c2_c0_c0_r1	L2/3 IT RSP Glut	16.093521	-20.247347	38.167088	-62.32571
10A_M_2479	0.007844818847081	0.8112784936952977	0.0313940764327906	2142830.0	RSP-4	CEMBA190525_10A_4	21	5	10	10A_190525	snmC-seq2	5875206	True	1.261076861464454	10A	Isocortex	RSP	c28_c5_c1_c0_r0	L5 NP CTX Glut	11.2664995	60.88386	42.11126	77.30163
10A_M_248	0.0071910102386352	0.7606575488590042	0.0228705585643003	1307052.0	RSP-4	CEMBA190423_10A_2	8	4	10	10A_190423	snmC-seq2	3280812	True	0.9928886326370856	10A	Isocortex	RSP	c24_c0_c0_c0_r2	L2/3 IT RSP Glut	13.038604	-20.32981	40.841545	-69.70024
10A_M_2480	0.005861313695072	0.7450340511779177	0.0174904320260037	3037568.0	RSP-4	CEMBA190525_10A_3	22	4	10	10A_190525	snmC-seq2	10290420	True	1.69462129479	10A	Isocortex	RSP	c24_c0_c0_c0_r2	L2/3 IT RSP Glut	14.076504	-20.243267	36.309284	-72.76934
10A_M_2481	0.0055934827183793	0.7464279643847689	0.0124452769769857	2348178.0	RSP-4	CEMBA190525_10A_3	23	5	10	10A_190525	snmC-seq2	8482010	True	1.310019213646375	10A	Isocortex	RSP	c5_c0_c0_c2_r1	Oligo NN	-14.012593	47.032867	81.084175	-14.890751
10A_M_2482	0.005420054200542	0.7329793677642841	0.0124799192751634	2273883.0	RSP-4	CEMBA190525_10A_4	22	4	10	10A_190525	snmC-seq2	8986710	True	1.3382028611590175	10A	Isocortex	RSP	c5_c0_c0_c0_r7	Oligo NN	-18.643356	54.25915	80.25947	-15.122537
10A_M_2483	0.0056290360474197	0.7281903279709236	0.0135034921006906	3225108.0	RSP-4	CEMBA190525_10A_4	22	5	10	10A_190525	snmC-seq2	11427120	True	1.898008276215987	10A	Isocortex	RSP	c5_c0_c2_c1_r6	Oligo NN	-17.146759	46.619396	74.902916	-8.322353
10A_M_2484	0.0053477718261922	0.7096318317484966	0.0104109036136795	3115481.0	RSP-4	CEMBA190525_10A_4	23	4	10	10A_190525	snmC-seq2	10582050	True	1.8334916915630917	10A	Isocortex	RSP	c5_c0_c0_c2_r1	Oligo NN	-19.030054	44.3725	78.728386	-15.565195
10A_M_2485	0.0057635706915988	0.7552079126361604	0.0145545045379528	2531228.0	RSP-4	CEMBA190525_10A_4	23	5	10	10A_190525	snmC-seq2	8643592	True	1.489652964486659	10A	Isocortex	RSP	c5_c0_c1_c2_r2	Oligo NN	-7.0383782	53.486534	93.47729	-1.8908937
10A_M_2486	0.0060719516948727	0.7499472641616941	0.0190042816367012	1457161.0	RSP-4	CEMBA190525_10A_3	2	4	10	10A_190525	snmC-seq2	3552518	True	0.81293194441655	10A	Isocortex	RSP	c24_c0_c0_c0_r2	L2/3 IT RSP Glut	13.187422	-20.300478	38.142975	-70.6643
10A_M_2487	0.0079744584370589	0.763693668950782	0.0293123248104452	1692672.0	RSP-4	CEMBA190525_10A_3	2	5	10	10A_190525	snmC-seq2	4126778	True	0.944320593413803	10A	Isocortex	RSP	c1_c3_c0_c0_r3	L4/5 IT CTX Glut	43.715603	-18.649483	-24.593401	-32.25591
10A_M_2488	0.006917758447998	0.7861777867425686	0.0268635617074366	648077.0	RSP-4	CEMBA190525_10A_3	3	4	10	10A_190525	snmC-seq2	1583386	True	0.361554073806288	10A	Isocortex	RSP	c11_c3_c2_c1_r0	Lamp5 Gaba	30.539503	-51.97398	37.763554	-16.615036
10A_M_2489	0.0076924144623963	0.7771959882879427	0.0278840034113439	2036205.0	RSP-4	CEMBA190525_10A_3	3	5	10	10A_190525	snmC-seq2	4971852	True	1.135973368681087	10A	Isocortex	RSP	c1_c3_c4_c1_r1	L4/5 IT CTX Glut	44.951683	-16.265057	-27.543608	-27.02491
10A_M_2490	0.0072060590366125	0.787265877222931	0.0259692373027831	1560217.0	RSP-4	CEMBA190525_10A_4	2	4	10	10A_190525	snmC-seq2	3872504	True	0.91820329077131	10A	Isocortex	RSP	c3_c0_c2_c2_r2	L6 IT CTX Glut	44.18982	14.61878	-68.20154	38.073395
10A_M_2491	0.0088718203517251	0.7503554293037684	0.0390849585133911	1634611.0	RSP-4	CEMBA190525_10A_4	2	5	10	10A_190525	snmC-seq2	4087968	True	0.9619849029532314	10A	Isocortex	RSP	c30_c1_c0_c1_r2	L4 RSP-ACA Glut	35.97005	2.1851957	14.638533	-1.3105242
10A_M_2493	0.0083493779980532	0.7928302691005664	0.0333989949316347	1798022.0	RSP-4	CEMBA190525_10A_4	3	5	10	10A_190525	snmC-seq2	4362204	True	1.0581539088980652	10A	Isocortex	RSP	c30_c2_c0_c0_r0	L5 IT CTX Glut	41.380894	0.25286064	-2.049505	15.714609
10A_M_2494	0.0060119285339802	0.7471392945933114	0.0190808499735158	1392801.0	RSP-4	CEMBA190525_10A_3	4	4	10	10A_190525	snmC-seq2	3194794	True	0.7770263032810482	10A	Isocortex	RSP	c24_c0_c0_c0_r2	L2/3 IT RSP Glut	14.750605	-20.31863	36.1611	-64.38782
10A_M_2496	0.0061187149873531	0.7411978527445722	0.0162707177281322	1904910.0	RSP-4	CEMBA190525_10A_3	5	4	10	10A_190525	snmC-seq2	4411424	True	1.0627255260321478	10A	Isocortex	RSP	c24_c0_c0_c0_r2	L2/3 IT RSP Glut	15.9578905	-19.854898	39.377533	-63.22072
10A_M_2497	0.0073091429234917	0.7869856554230127	0.0257729232961559	1881858.0	RSP-4	CEMBA190525_10A_3	5	5	10	10A_190525	snmC-seq2	4376122	True	1.0498651027963557	10A	Isocortex	RSP	c2_c2_c0_c0_r1	L6 CT CTX Glut	10.392058	50.00816	24.19388	65.12719
10A_M_25	0.0060667437162563	0.7347385983377784	0.0137905857811293	2067041.0	RSP-4	CEMBA190423_10A_1	22	1	10	10A_190423	snmC-seq2	5510670	True	1.6059477156682072	10A	Isocortex	RSP	c5_c0_c2_c0_r10	Oligo NN	-17.002254	47.512375	81.80684	-10.613536
10A_M_250	0.0087080671875179	0.8072460723967969	0.0338174209467682	1415007.0	RSP-4	CEMBA190423_10A_2	9	4	10	10A_190423	snmC-seq2	3464374	True	1.0748955400411802	10A	Isocortex	RSP	c6_c0_c0_c1_r0	Pvalb Gaba	19.10516	-37.000916	51.803852	29.292189
10A_M_2500	0.0074291549360334	0.7781695594513228	0.0249748227540278	1511124.0	RSP-4	CEMBA190525_10A_4	5	4	10	10A_190525	snmC-seq2	3488580	True	0.8893115698415701	10A	Isocortex	RSP	c2_c2_c2_c0_r4	L6 CT CTX Glut	6.982031	48.23982	13.730276	77.20836
10A_M_2501	0.0084632686691237	0.7376715679593473	0.0325652778602483	1267437.0	RSP-4	CEMBA190525_10A_4	5	5	10	10A_190525	snmC-seq2	2964670	True	0.745899335954753	10A	Isocortex	RSP	c30_c1_c1_c0_r1	L4 RSP-ACA Glut	35.79542	1.151018	10.650598	-1.7936715
10A_M_2504	0.0060748418323628	0.7553713639086733	0.0191432358237236	1701095.0	RSP-4	CEMBA190525_10A_3	7	4	10	10A_190525	snmC-seq2	4048520	True	0.9490196800403464	10A	Isocortex	RSP	c24_c0_c0_c0_r2	L2/3 IT RSP Glut	13.36752	-19.805803	39.75276	-72.37889
10A_M_2505	0.0073319346930342	0.818368057678933	0.0278213190443722	1754956.0	RSP-4	CEMBA190525_10A_3	7	5	10	10A_190525	snmC-seq2	4236496	True	0.97906806004655	10A	Isocortex	RSP	c6_c4_c0_c1_r0	Sst Gaba	5.1845684	-36.366116	56.147102	10.413315
10A_M_2507	0.0084435186900323	0.8020883097395854	0.0353812431401939	1375443.0	RSP-4	CEMBA190525_10A_4	6	5	10	10A_190525	snmC-seq2	3379646	True	0.8094619459141664	10A	Isocortex	RSP	c6_c0_c1_c2_r2	Pvalb Gaba	15.7022915	-37.500595	58.343098	38.06437
10A_M_2508	0.0080408890493983	0.7811229508090219	0.0322685168120748	1407820.0	RSP-4	CEMBA190525_10A_4	7	4	10	10A_190525	snmC-seq2	3358344	True	0.8285161338542432	10A	Isocortex	RSP	c30_c4_c0_c0_r1	L5 IT CTX Glut	40.029575	-3.7975686	1.337421	3.4708874
10A_M_2509	0.0072454881679631	0.7640939135355493	0.025308140908591	1440560.0	RSP-4	CEMBA190525_10A_4	7	5	10	10A_190525	snmC-seq2	3446416	True	0.8477839509206209	10A	Isocortex	RSP	c24_c1_c0_c0_r2	L2/3 IT RSP Glut	21.236834	-21.39763	30.01124	-4.054278
10A_M_251	0.0084143190856465	0.7961940016343656	0.0310871155663294	1530408.0	RSP-4	CEMBA190423_10A_2	9	5	10	10A_190423	snmC-seq2	3797596	True	1.1625587248991294	10A	Isocortex	RSP	c11_c5_c1_c0_r0	Lamp5 Gaba	24.492785	-53.30488	60.22392	-17.327223
10A_M_2510	0.0061624514390514	0.7397048167677331	0.0168748742571693	1514816.0	RSP-4	CEMBA190525_10A_3	8	4	10	10A_190525	snmC-seq2	3848094	True	0.845096949694166	10A	Isocortex	RSP	c24_c0_c0_c0_r2	L2/3 IT RSP Glut	14.63341	-19.873747	37.988586	-69.90757
10A_M_2511	0.0056077579355891	0.757878762913937	0.0226123927396347	1850922.0	RSP-4	CEMBA190525_10A_3	8	5	10	10A_190525	snmC-seq2	4785594	True	1.0326062943102168	10A	Isocortex	RSP	c24_c1_c2_c0_r2	L2/3 IT CTX Glut	22.451267	-22.050701	24.618813	-5.9870405
10A_M_2512	0.0058611479189925	0.7522682324908518	0.0172058953244698	1341523.0	RSP-4	CEMBA190525_10A_3	9	4	10	10A_190525	snmC-seq2	3289058	True	0.748418946752983	10A	Isocortex	RSP	c24_c0_c0_c0_r2	L2/3 IT RSP Glut	14.392471	-20.112858	40.03741	-66.3819
10A_M_2513	0.0081570114743101	0.7996662796464421	0.0311914074040033	958327.0	RSP-4	CEMBA190525_10A_3	9	5	10	10A_190525	snmC-seq2	2266950	True	0.5346386785652918	10A	Isocortex	RSP	c30_c0_c1_c1_r0	L5 IT CTX Glut	41.395985	-1.9157808	3.4175248	12.847138
10A_M_2514	0.0079934010587109	0.7947043279872689	0.03303866001028	1693602.0	RSP-4	CEMBA190525_10A_4	8	4	10	10A_190525	snmC-seq2	4227768	True	0.99670169576211	10A	Isocortex	RSP	c30_c2_c0_c0_r0	L5 IT CTX Glut	42.097862	0.48618346	-3.9443262	16.969566
10A_M_2515	0.0073808683562847	0.7652662880836275	0.026509899264059	1514794.0	RSP-4	CEMBA190525_10A_4	8	5	10	10A_190525	snmC-seq2	4070916	True	0.8914714015041727	10A	Isocortex	RSP	c1_c0_c3_c2_r0	L2/3 IT CTX Glut	25.986238	-21.041855	9.652333	-12.843099
10A_M_2516	0.0083735920948316	0.7739318338721971	0.0329239543001144	1682640.0	RSP-4	CEMBA190525_10A_4	9	4	10	10A_190525	snmC-seq2	4334500	True	0.9902504492538134	10A	Isocortex	RSP	c14_c2_c0_c0_r3	L5 ET CTX Glut	38.595257	35.48376	12.406838	13.992873
10A_M_2517	0.0078739159636887	0.7629154416807551	0.0292017269782967	1654958.0	RSP-4	CEMBA190525_10A_4	9	5	10	10A_190525	snmC-seq2	4285770	True	0.9739593157158944	10A	Isocortex	RSP	c14_c2_c1_c0_r0	L5 ET CTX Glut	38.6399	34.68878	10.612164	13.0296545
10A_M_2518	0.0062475468566014	0.7472754120927085	0.0169496065068282	1165377.0	RSP-4	CEMBA190525_10A_3	10	4	10	10A_190525	snmC-seq2	3055292	True	0.6501492907018002	10A	Isocortex	RSP	c24_c0_c0_c0_r2	L2/3 IT RSP Glut	14.7883005	-21.269192	40.623436	-65.65415
10A_M_2519	0.0076760738828977	0.7986861936728259	0.0278952007088236	1810734.0	RSP-4	CEMBA190525_10A_3	10	5	10	10A_190525	snmC-seq2	4670578	True	1.0101859104389683	10A	Isocortex	RSP	c30_c2_c1_c1_r0	L5 IT CTX Glut	42.79693	0.52347606	-6.7214794	16.659285
10A_M_252	0.0069657996763217	0.7795221653066118	0.0235650305902466	1094514.0	RSP-4	CEMBA190423_10A_1	10	4	10	10A_190423	snmC-seq2	2412456	True	0.8503615835713331	10A	Isocortex	RSP	c2_c2_c0_c0_r1	L6 CT CTX Glut	10.255701	50.181984	19.698597	68.06834
10A_M_2520	0.0061890966552541	0.7467485547481818	0.0178679172652716	1980492.0	RSP-4	CEMBA190525_10A_3	11	4	10	10A_190525	snmC-seq2	5094582	True	1.1048917809778207	10A	Isocortex	RSP	c24_c0_c0_c0_r2	L2/3 IT RSP Glut	14.280101	-19.971004	37.801357	-70.53381
10A_M_2521	0.0077996845825148	0.8028597815671603	0.0277774891522778	1830621.0	RSP-4	CEMBA190525_10A_3	11	5	10	10A_190525	snmC-seq2	4776158	True	1.0212806196568325	10A	Isocortex	RSP	c11_c1_c1_c0_r0	Vip Gaba	18.718939	-61.436363	40.654503	-0.9159831
10A_M_2522	0.0060317091985525	0.7533238017415932	0.0169674513189238	1861596.0	RSP-4	CEMBA190525_10A_4	10	4	10	10A_190525	snmC-seq2	4752588	True	1.095567842990243	10A	Isocortex	RSP	c24_c0_c0_c0_r2	L2/3 IT RSP Glut	14.327556	-20.250984	37.736137	-69.88355
10A_M_2523	0.0065997043659111	0.7541822068841075	0.0188074350520736	1706771.0	RSP-4	CEMBA190525_10A_4	10	5	10	10A_190525	snmC-seq2	4485326	True	1.0044517838179174	10A	Isocortex	RSP	c24_c0_c0_c0_r2	L2/3 IT RSP Glut	14.819692	-20.456701	35.949364	-63.863956
10A_M_2525	0.006883671458727	0.7613252813615152	0.0188807729461937	1686295.0	RSP-4	CEMBA190525_10A_4	11	5	10	10A_190525	snmC-seq2	4392592	True	0.9924014532665688	10A	Isocortex	RSP	c24_c0_c0_c0_r2	L2/3 IT RSP Glut	13.475307	-20.718445	37.44025	-67.98475
10A_M_2526	0.0073129962390305	0.7692795879003965	0.0246430896307433	1681152.0	RSP-4	CEMBA190525_10A_3	12	4	10	10A_190525	snmC-seq2	4022368	True	0.9378937291210594	10A	Isocortex	RSP	c2_c2_c3_c0_r1	L6 CT CTX Glut	9.860408	50.240917	25.480413	67.32895
10A_M_2528	0.0059352119877898	0.7498671545765315	0.0152743547171493	1695346.0	RSP-4	CEMBA190525_10A_3	13	4	10	10A_190525	snmC-seq2	4193850	True	0.945812384656754	10A	Isocortex	RSP	c24_c2_c0_c0_r1	L2/3 IT RSP Glut	15.96193	-20.85543	36.793827	-63.03274
10A_M_2529	0.0076870245980964	0.7828242404646131	0.0310419464711918	1824171.0	RSP-4	CEMBA190525_10A_3	13	5	10	10A_190525	snmC-seq2	4454602	True	1.0176822451179262	10A	Isocortex	RSP	c30_c4_c0_c0_r1	L5 IT CTX Glut	40.149044	-3.9997878	1.2589436	3.191232
10A_M_253	0.0082827077711928	0.785982140320641	0.0295886249406676	1364994.0	RSP-4	CEMBA190423_10A_1	10	5	10	10A_190423	snmC-seq2	3069266	True	1.060505812995876	10A	Isocortex	RSP	c3_c0_c2_c2_r2	L6 IT CTX Glut	44.601395	14.506561	-67.782715	37.697258
10A_M_2530	0.0080267453383929	0.7926368054381184	0.0319651289589683	1629825.0	RSP-4	CEMBA190525_10A_4	12	4	10	10A_190525	snmC-seq2	3898482	True	0.959168294142001	10A	Isocortex	RSP	c14_c3_c4_c4_r0	L5 ET CTX Glut	35.760643	37.864635	20.617285	22.723324
10A_M_2531	0.0064877398067054	0.7534460412770286	0.0202232243859624	1082134.0	RSP-4	CEMBA190525_10A_4	12	5	10	10A_190525	snmC-seq2	2811338	True	0.6368466693129999	10A	Isocortex	RSP	c24_c0_c0_c0_r2	L2/3 IT RSP Glut	12.874718	-20.743717	38.916466	-69.90738
10A_M_2532	0.00744384118275	0.7788400033686073	0.0274870254963579	1427758.0	RSP-4	CEMBA190525_10A_4	13	4	10	10A_190525	snmC-seq2	3455782	True	0.8402498460310739	10A	Isocortex	RSP	c2_c9_c0_c1_r0	L6 CT CTX Glut	7.8436823	53.301266	29.620983	86.18982
10A_M_2534	0.0085174411540018	0.7947100313908062	0.0383363671571173	1628236.0	RSP-4	CEMBA190525_10A_3	14	4	10	10A_190525	snmC-seq2	4119260	True	0.9083725528263698	10A	Isocortex	RSP	c6_c0_c1_c2_r2	Pvalb Gaba	16.400597	-37.56107	57.77734	37.179604
10A_M_2535	0.0067478499302232	0.7790456451563079	0.0240991757156931	1896981.0	RSP-4	CEMBA190525_10A_3	14	5	10	10A_190525	snmC-seq2	4871630	True	1.0583020358431576	10A	Isocortex	RSP	c3_c1_c2_c1_r1	L6 IT CTX Glut	44.61838	13.34169	-65.54834	32.044746
10A_M_2536	0.0057657970183401	0.7496620231316126	0.0173247511192862	1969046.0	RSP-4	CEMBA190525_10A_3	15	4	10	10A_190525	snmC-seq2	5061364	True	1.0985062003619577	10A	Isocortex	RSP	c24_c0_c0_c0_r2	L2/3 IT RSP Glut	13.7451515	-19.937574	37.775585	-70.73397
10A_M_2537	0.0069612516373067	0.7537723357447776	0.026715152052339	2115599.0	RSP-4	CEMBA190525_10A_3	15	5	10	10A_190525	snmC-seq2	5505102	True	1.1802662908736294	10A	Isocortex	RSP	c1_c0_c3_c1_r3	L2/3 IT CTX Glut	25.564098	-19.581108	11.432457	-8.575719
10A_M_2538	0.0073893473368342	0.7973347912316078	0.0300151875945487	1961784.0	RSP-4	CEMBA190525_10A_4	14	4	10	10A_190525	snmC-seq2	5003044	True	1.154529481849322	10A	Isocortex	RSP	c28_c5_c0_c0_r0	L5 NP CTX Glut	11.280337	60.760605	41.023872	77.380035
10A_M_2540	0.0058246083575163	0.7481272104319181	0.0161756473444561	1510864.0	RSP-4	CEMBA190525_10A_4	15	4	10	10A_190525	snmC-seq2	3913390	True	0.8891585572442195	10A	Isocortex	RSP	c24_c0_c0_c0_r2	L2/3 IT RSP Glut	14.835084	-20.161795	37.83668	-69.23
10A_M_2541	0.0128005855580554	0.8079382509641745	0.0389834242515972	1929710.0	RSP-4	CEMBA190525_10A_4	15	5	10	10A_190525	snmC-seq2	5099672	True	1.1356536124361578	10A	Isocortex	RSP	c28_c4_c0_c0_r0	NP SUB Glut	14.674205	59.325478	39.623367	77.79342
10A_M_2544	0.0072942269571731	0.7913645477021597	0.028011769633747	2732567.0	RSP-4	CEMBA190525_10A_3	17	4	10	10A_190525	snmC-seq2	7966682	True	1.5244650416518826	10A	Isocortex	RSP	c30_c0_c2_c0_r1	L5 IT CTX Glut	40.36088	-1.1954901	-0.09280391	9.7614765
10A_M_2547	0.0063731242050116	0.7447121548278689	0.0173172184095462	2733975.0	RSP-4	CEMBA190525_10A_4	16	5	10	10A_190525	snmC-seq2	7961540	True	1.6089715993906568	10A	Isocortex	RSP	c24_c0_c0_c0_r2	L2/3 IT RSP Glut	15.413732	-19.816933	39.5511	-63.3381
10A_M_255	0.0077486588477053	0.8041990319154713	0.0290710786250568	1456002.0	RSP-4	CEMBA190423_10A_1	11	5	10	10A_190423	snmC-seq2	3302626	True	1.1312127267472396	10A	Isocortex	RSP	c30_c2_c1_c1_r0	L5 IT CTX Glut	42.767754	0.84887135	-7.0018616	17.271954
10A_M_2550	0.0066389073607266	0.7745041368009409	0.0237505824532067	1775342.0	RSP-4	CEMBA190525_10A_3	0	6	10	10A_190525	snmC-seq2	4223208	True	0.9904411551395946	10A	Isocortex	RSP	c2_c2_c0_c0_r1	L6 CT CTX Glut	9.117697	49.875614	20.811918	70.4843
10A_M_2551	0.0066342288829471	0.7409253062437099	0.0227496483874279	1975831.0	RSP-4	CEMBA190525_10A_3	0	7	10	10A_190525	snmC-seq2	4703420	True	1.1022914672218764	10A	Isocortex	RSP	c1_c0_c3_c0_r3	L2/3 IT CTX Glut	27.386757	-18.492405	19.852213	-13.423369
10A_M_2552	0.0072760053849616	0.7950145812366639	0.0283218606009445	2134369.0	RSP-4	CEMBA190525_10A_3	1	6	10	10A_190525	snmC-seq2	5121198	True	1.1907378397256083	10A	Isocortex	RSP	c3_c4_c0_c0_r0	L4/5 IT CTX Glut	44.711174	-3.6566193	-13.2318125	4.8104153
10A_M_2553	0.0070927501260988	0.7755153358673069	0.0259051762824927	2105708.0	RSP-4	CEMBA190525_10A_3	1	7	10	10A_190525	snmC-seq2	5137878	True	1.1747482253597816	10A	Isocortex	RSP	c24_c1_c0_c0_r2	L2/3 IT RSP Glut	21.650303	-22.249447	29.413704	-5.8645253
10A_M_2554	0.0083996233005868	0.7914551613688864	0.0340957137467466	1848559.0	RSP-4	CEMBA190525_10A_4	0	6	10	10A_190525	snmC-seq2	4531470	True	1.0878954382530903	10A	Isocortex	RSP	c30_c0_c2_c0_r1	L5 IT CTX Glut	40.248436	-0.7545757	-1.6171157	12.390202
10A_M_2555	0.0061731014717872	0.7511600604447138	0.0176533074499694	1535726.0	RSP-4	CEMBA190525_10A_4	0	7	10	10A_190525	snmC-seq2	3901132	True	0.9037900926108744	10A	Isocortex	RSP	c24_c0_c0_c0_r2	L2/3 IT RSP Glut	14.251237	-20.224756	35.54177	-63.987316
10A_M_2556	0.0070842418503078	0.7641534883695885	0.0237671094656301	1721602.0	RSP-4	CEMBA190525_10A_4	1	6	10	10A_190525	snmC-seq2	4215134	True	1.0131799754767887	10A	Isocortex	RSP	c24_c1_c0_c1_r1	L2/3 IT RSP Glut	21.697649	-22.405674	28.290663	-7.2723436
10A_M_2560	0.0077163560122205	0.7885163106888291	0.0302098640718011	2914531.0	RSP-4	CEMBA190525_10A_3	19	6	10	10A_190525	snmC-seq2	8100588	True	1.6259804873259112	10A	Isocortex	RSP	c30_c0_c2_c0_r1	L5 IT CTX Glut	40.285385	-1.1770821	-0.55133194	9.781017
10A_M_2561	0.006465623353977	0.7625240887677063	0.0193370736759129	2865650.0	RSP-4	CEMBA190525_10A_3	19	7	10	10A_190525	snmC-seq2	8178760	True	1.5987103871962582	10A	Isocortex	RSP	c24_c0_c0_c0_r2	L2/3 IT RSP Glut	13.785783	-19.994408	37.60376	-71.24841
10A_M_2563	0.0063121202984732	0.7478383554917477	0.0201163202543427	2202384.0	RSP-4	CEMBA190525_10A_4	18	7	10	10A_190525	snmC-seq2	6377156	True	1.2961249853975958	10A	Isocortex	RSP	c24_c0_c0_c0_r2	L2/3 IT RSP Glut	13.513107	-19.906134	38.93638	-72.47726
10A_M_2564	0.0067938125581677	0.7666916290695566	0.0225210118883843	2595689.0	RSP-4	CEMBA190525_10A_4	19	6	10	10A_190525	snmC-seq2	7160936	True	1.527588906939798	10A	Isocortex	RSP	c2_c2_c0_c0_r1	L6 CT CTX Glut	9.449661	50.335716	22.350231	68.566475
10A_M_2565	0.0065987462931252	0.7471649835591266	0.0188817827382843	2541429.0	RSP-4	CEMBA190525_10A_4	19	7	10	10A_190525	snmC-seq2	7109198	True	1.4956563548927102	10A	Isocortex	RSP	c24_c0_c0_c0_r2	L2/3 IT RSP Glut	13.478452	-19.80166	39.318264	-72.49069
10A_M_2566	0.0078422946336815	0.8224041527779055	0.0306350835046089	757035.0	RSP-4	CEMBA190525_10A_3	20	6	10	10A_190525	snmC-seq2	2445358	True	0.4223403828001044	10A	Isocortex	RSP	c28_c5_c0_c0_r0	L5 NP CTX Glut	8.645404	66.52545	53.804523	71.37085
10A_M_2567	0.0065113768418575	0.7302089834247549	0.0225646036241194	2695528.0	RSP-4	CEMBA190525_10A_3	20	7	10	10A_190525	snmC-seq2	7926934	True	1.503801445598156	10A	Isocortex	RSP	c1_c0_c3_c0_r3	L2/3 IT CTX Glut	27.2905	-18.465714	19.906847	-12.953628
10A_M_2568	0.0064499251593932	0.7580250724420934	0.0196622733092573	2868049.0	RSP-4	CEMBA190525_10A_3	21	6	10	10A_190525	snmC-seq2	8437076	True	1.600048759369721	10A	Isocortex	RSP	c1_c0_c3_c2_r0	L2/3 IT CTX Glut	26.346275	-20.781126	10.892403	-13.486851
10A_M_2569	0.0065301105370941	0.7552979744760566	0.0196412765518354	3076924.0	RSP-4	CEMBA190525_10A_3	21	7	10	10A_190525	snmC-seq2	9192248	True	1.7165775162401058	10A	Isocortex	RSP	c24_c0_c0_c0_r2	L2/3 IT RSP Glut	13.675621	-20.153162	36.5473	-72.87041
10A_M_257	0.0076343572572762	0.7766647799221355	0.0278269963628004	1000167.0	RSP-4	CEMBA190423_10A_2	10	5	10	10A_190423	snmC-seq2	2282686	True	0.7597665930955585	10A	Isocortex	RSP	c1_c0_c2_c1_r3	L2/3 IT CTX Glut	37.505093	-19.948732	3.5297089	-32.454292
10A_M_2570	0.0069326025129869	0.7695750449830433	0.0253758027440806	2726076.0	RSP-4	CEMBA190525_10A_4	20	6	10	10A_190525	snmC-seq2	8065736	True	1.604322958981148	10A	Isocortex	RSP	c2_c9_c0_c0_r1	L6 CT CTX Glut	7.8149967	53.300186	27.640589	86.22891
10A_M_2571	0.0077024150777718	0.7808390538256552	0.0301986437337299	2327737.0	RSP-4	CEMBA190525_10A_4	20	7	10	10A_190525	snmC-seq2	7104420	True	1.3698964781502423	10A	Isocortex	RSP	c3_c4_c0_c0_r0	L4/5 IT CTX Glut	46.03151	-2.448773	-14.937586	6.9473
10A_M_2572	0.0074101208515178	0.7610463160462976	0.026116018279694	2494503.0	RSP-4	CEMBA190525_10A_4	21	6	10	10A_190525	snmC-seq2	7343102	True	1.4680399351108886	10A	Isocortex	RSP	c2_c9_c0_c1_r0	L6 CT CTX Glut	7.8896823	53.1433	28.412739	85.310585
10A_M_2573	0.0082963931258264	0.8074840201875827	0.0350831121581037	2578516.0	RSP-4	CEMBA190525_10A_4	21	7	10	10A_190525	snmC-seq2	7697020	True	1.5174824248847918	10A	Isocortex	RSP	c6_c2_c1_c0_r0	Pvalb Gaba	15.252533	-41.607662	67.91677	37.39613
10A_M_2574	0.0051181208909511	0.7126201516383478	0.0119001159908902	2475940.0	RSP-4	CEMBA190525_10A_3	22	6	10	10A_190525	snmC-seq2	7307408	True	1.3812960396680347	10A	Isocortex	RSP	c5_c0_c2_c1_r6	Oligo NN	-18.727123	46.18391	74.60265	-9.389782
10A_M_2575	0.0055021478786116	0.7323567695754949	0.0132363383185582	2078393.0	RSP-4	CEMBA190525_10A_3	22	7	10	10A_190525	snmC-seq2	6457144	True	1.159509527603159	10A	Isocortex	RSP	c5_c0_c1_c0_r5	Oligo NN	-14.73941	50.528374	81.7014	-9.876236
10A_M_2576	0.0057011280221916	0.7513155457111845	0.0132771516675498	3153522.0	RSP-4	CEMBA190525_10A_3	23	6	10	10A_190525	snmC-seq2	9395338	True	1.759310584911597	10A	Isocortex	RSP	c5_c0_c0_c0_r7	Oligo NN	-8.3503895	47.977203	87.75963	-12.124052
10A_M_2577	0.0056403403135394	0.7442238994270237	0.0111828012198143	2956005.0	RSP-4	CEMBA190525_10A_3	23	7	10	10A_190525	snmC-seq2	8946176	True	1.6491183145548391	10A	Isocortex	RSP	c10_c0_c0_c0_r7	Astro-TE NN	-36.56633	17.77983	46.035175	-38.745827
10A_M_2578	0.0053850166526222	0.7417824774760149	0.013286198919447	2865255.0	RSP-4	CEMBA190525_10A_4	22	6	10	10A_190525	snmC-seq2	8510106	True	1.6862311908529068	10A	Isocortex	RSP	c5_c0_c1_c0_r5	Oligo NN	-10.339447	49.42345	83.50853	-1.4349498
10A_M_2579	0.004989692782614	0.7373450210653699	0.0106471601654304	2590434.0	RSP-4	CEMBA190525_10A_4	22	7	10	10A_190525	snmC-seq2	8012312	True	1.5244962869433467	10A	Isocortex	RSP	c15_c1_c0_c0_r0	VLMC NN	-47.79683	44.828133	72.40136	-51.81866
10A_M_258	0.0087459144214117	0.8017621085717265	0.034925187835094	1361128.0	RSP-4	CEMBA190423_10A_2	11	4	10	10A_190423	snmC-seq2	3030372	True	1.0339669108528589	10A	Isocortex	RSP	c6_c5_c1_c0_r1	Pvalb Gaba	14.111137	-38.201035	67.2912	45.3947
10A_M_2580	0.0059094075467437	0.7554556070596274	0.0140594172669761	2709016.0	RSP-4	CEMBA190525_10A_4	23	6	10	10A_190525	snmC-seq2	8068690	True	1.59428297855499	10A	Isocortex	RSP	c15_c1_c1_c0_r0	VLMC NN	-47.35002	45.02906	71.39677	-50.638935
10A_M_2584	0.0088693996714822	0.8022628403626377	0.0336856547626597	1999030.0	RSP-4	CEMBA190525_10A_3	3	7	10	10A_190525	snmC-seq2	4960310	True	1.1152338999239042	10A	Isocortex	RSP	c30_c2_c0_c0_r0	L5 IT CTX Glut	42.40075	0.7268001	-5.0733566	17.43644
10A_M_2585	0.00621496542961	0.7529932511465018	0.0199351476459661	1835986.0	RSP-4	CEMBA190525_10A_4	2	6	10	10A_190525	snmC-seq2	4533496	True	1.08049610215121	10A	Isocortex	RSP	c24_c0_c0_c0_r2	L2/3 IT RSP Glut	13.339836	-19.997572	38.075485	-72.76139
10A_M_2586	0.0067694645920804	0.7734309860658088	0.0225595727246518	1091584.0	RSP-4	CEMBA190525_10A_4	2	7	10	10A_190525	snmC-seq2	2793286	True	0.642408088716704	10A	Isocortex	RSP	c2_c2_c0_c0_r1	L6 CT CTX Glut	10.494004	48.793694	19.39793	68.35763
10A_M_2587	0.0058993223821432	0.7550978497353159	0.0168533174393563	1667034.0	RSP-4	CEMBA190525_10A_4	3	6	10	10A_190525	snmC-seq2	4171438	True	0.9810661623528394	10A	Isocortex	RSP	c24_c0_c0_c0_r2	L2/3 IT RSP Glut	14.341197	-20.215137	37.29746	-70.12493
10A_M_2588	0.0102761132362823	0.8256960697185035	0.0434230417827465	1569390.0	RSP-4	CEMBA190525_10A_4	3	7	10	10A_190525	snmC-seq2	3918056	True	0.9236016929078368	10A	Isocortex	RSP	c11_c2_c0_c0_r0	Sncg Gaba	21.7257	-54.518574	58.931988	-9.837956
10A_M_2589	0.0066046101460231	0.7442791506134236	0.0219372890366524	1288053.0	RSP-4	CEMBA190525_10A_3	4	6	10	10A_190525	snmC-seq2	2922572	True	0.7185887007692153	10A	Isocortex	RSP	c1_c0_c3_c1_r3	L2/3 IT CTX Glut	26.028337	-20.063839	11.285183	-11.625439
10A_M_259	0.0064765183027259	0.7451642869234807	0.0164101655509463	1303116.0	RSP-4	CEMBA190423_10A_2	11	5	10	10A_190423	snmC-seq2	2941402	True	0.9898986906469738	10A	Isocortex	RSP	c24_c0_c0_c0_r2	L2/3 IT RSP Glut	15.611535	-20.232565	39.881397	-64.828926
10A_M_2590	0.0063998435822954	0.7491052840417199	0.0181385479695951	1416188.0	RSP-4	CEMBA190525_10A_3	4	7	10	10A_190525	snmC-seq2	3238556	True	0.7900736188378533	10A	Isocortex	RSP	c24_c0_c0_c0_r2	L2/3 IT RSP Glut	14.521429	-20.031494	38.29938	-68.83972
10A_M_2591	0.0068677368480001	0.7720600845079816	0.0239281109452745	1537115.0	RSP-4	CEMBA190525_10A_3	5	6	10	10A_190525	snmC-seq2	3488826	True	0.8575372836233233	10A	Isocortex	RSP	c2_c2_c0_c0_r1	L6 CT CTX Glut	10.118927	50.425175	21.178078	67.75062
10A_M_2593	0.0057363263269981	0.7455893739761678	0.014792560119514	1165826.0	RSP-4	CEMBA190525_10A_4	4	6	10	10A_190525	snmC-seq2	2581060	True	0.6861002473801742	10A	Isocortex	RSP	c24_c2_c0_c0_r1	L2/3 IT RSP Glut	16.13126	-20.87091	36.714275	-59.95367
10A_M_2594	0.006614040885508	0.7596217129361599	0.0197033948721036	1136870.0	RSP-4	CEMBA190525_10A_4	4	7	10	10A_190525	snmC-seq2	2701036	True	0.6690593521152374	10A	Isocortex	RSP	c24_c0_c0_c0_r2	L2/3 IT RSP Glut	13.187434	-21.001106	37.23182	-69.193
10A_M_2596	0.0078411451118757	0.7651450466366325	0.0269162084890494	1070642.0	RSP-4	CEMBA190525_10A_4	5	7	10	10A_190525	snmC-seq2	2517102	True	0.630083512510104	10A	Isocortex	RSP	c1_c3_c0_c0_r3	L4/5 IT CTX Glut	39.752827	-5.419789	3.2598183	-0.35449675
10A_M_2597	0.0066239500258593	0.7676044759795673	0.0262886928234054	1247470.0	RSP-4	CEMBA190525_10A_3	6	6	10	10A_190525	snmC-seq2	2936578	True	0.6959479513254292	10A	Isocortex	RSP	c2_c9_c0_c0_r1	L6 CT CTX Glut	7.7885685	53.36821	28.194313	87.05678
10A_M_2598	0.0064053636234301	0.7693267352862044	0.0204710120321973	1596008.0	RSP-4	CEMBA190525_10A_3	6	7	10	10A_190525	snmC-seq2	3797852	True	0.890392953657399	10A	Isocortex	RSP	c11_c7_c1_c0_r0	Lamp5 Lhx6 Gaba	28.832321	-44.83143	32.664204	-31.239838
10A_M_2599	0.0067366863990992	0.8007420839400462	0.0251312402532947	1417117.0	RSP-4	CEMBA190525_10A_3	7	6	10	10A_190525	snmC-seq2	3089646	True	0.7905918963489609	10A	Isocortex	RSP	c11_c1_c1_c0_r0	Vip Gaba	19.330084	-61.452835	42.30327	-2.3688297
10A_M_26	0.0050729061250334	0.6765706373662234	0.007456745664306	2427818.0	RSP-4	CEMBA190423_10A_1	23	0	10	10A_190423	snmC-seq2	6413024	True	1.886246461080431	10A	Isocortex	RSP	c15_c4_c0_c0_r0	Endo NN	-45.267662	34.825428	70.15971	-39.404
10A_M_260	0.007637899731172	0.7907878684822949	0.0304125226910725	917925.0	RSP-4	CEMBA190423_10A_1	12	4	10	10A_190423	snmC-seq2	1936162	True	0.7131641592521575	10A	Isocortex	RSP	c30_c0_c2_c0_r1	L5 IT CTX Glut	40.424965	-1.5187259	2.0636885	12.269498
10A_M_2600	0.0072966183858252	0.7750073773486307	0.0267277996039208	1741125.0	RSP-4	CEMBA190525_10A_3	7	7	10	10A_190525	snmC-seq2	4161972	True	0.97135191768258	10A	Isocortex	RSP	c1_c0_c3_c1_r3	L2/3 IT CTX Glut	25.858074	-21.00054	8.36848	-12.158948
10A_M_2601	0.008356987104013	0.7905737170205792	0.0373665356576473	1428580.0	RSP-4	CEMBA190525_10A_4	6	6	10	10A_190525	snmC-seq2	3376520	True	0.8407336012426977	10A	Isocortex	RSP	c30_c0_c2_c0_r1	L5 IT CTX Glut	39.99535	-1.532943	-1.4376049	11.262067
10A_M_2602	0.0083002303043417	0.7503783722772771	0.0361204152999676	1232372.0	RSP-4	CEMBA190525_10A_4	6	7	10	10A_190525	snmC-seq2	3030594	True	0.7252632331620671	10A	Isocortex	RSP	c30_c1_c1_c0_r1	L4 RSP-ACA Glut	35.770256	1.5605977	12.165547	-0.38292342
10A_M_2603	0.0060288285296428	0.7668423163883014	0.024017712622694	998100.0	RSP-4	CEMBA190525_10A_4	7	6	10	10A_190525	snmC-seq2	2426180	True	0.5873918208293106	10A	Isocortex	RSP	c2_c2_c1_c2_r2	L6 CT CTX Glut	9.264621	50.558945	20.58848	73.070816
10A_M_2604	0.0087567379123194	0.743829193325806	0.0383241214580433	1404247.0	RSP-4	CEMBA190525_10A_4	7	7	10	10A_190525	snmC-seq2	3383240	True	0.8264133876606522	10A	Isocortex	RSP	c30_c1_c0_c1_r2	L4 RSP-ACA Glut	35.935665	1.7634182	13.784896	-1.8098854
10A_M_2605	0.0078099524071839	0.7964009237260672	0.0344795736266818	1658768.0	RSP-4	CEMBA190525_10A_3	8	6	10	10A_190525	snmC-seq2	4295096	True	0.9254059747522422	10A	Isocortex	RSP	c6_c5_c1_c0_r1	Pvalb Gaba	13.691394	-38.073868	68.20802	46.17186
10A_M_2606	0.0065701905814245	0.7570913206062958	0.0228655684694362	1496118.0	RSP-4	CEMBA190525_10A_3	8	7	10	10A_190525	snmC-seq2	3780746	True	0.8346655687440167	10A	Isocortex	RSP	c1_c0_c3_c1_r3	L2/3 IT CTX Glut	26.194214	-21.305738	9.833957	-13.678231
10A_M_2607	0.0098383326361377	0.8238650388958241	0.0429364988100068	1228398.0	RSP-4	CEMBA190525_10A_3	9	6	10	10A_190525	snmC-seq2	3658234	True	0.6853079204407758	10A	Isocortex	RSP	c6_c0_c1_c2_r2	Pvalb Gaba	16.136225	-37.37503	56.356533	34.071384
10A_M_2608	0.0068079338722127	0.7959671788793657	0.0277039557146542	2061068.0	RSP-4	CEMBA190525_10A_3	9	7	10	10A_190525	snmC-seq2	5437954	True	1.1498441262254	10A	Isocortex	RSP	c30_c0_c1_c0_r1	L5 IT CTX Glut	40.811222	-1.6870409	1.3335974	9.192308
10A_M_2609	0.0060420400760116	0.7390649570793655	0.0135450821391407	3903698.0	RSP-4	CEMBA190525_10A_4	8	6	10	10A_190525	snmC-seq2	9991218	True	2.29736527020112	10A	Isocortex	RSP	c5_c0_c2_c1_r6	Oligo NN	-15.965498	47.30173	76.293396	-11.059859
10A_M_2610	0.0076229735845022	0.7642172304353387	0.0280835171632672	1598041.0	RSP-4	CEMBA190525_10A_4	8	7	10	10A_190525	snmC-seq2	4317058	True	0.9404630926258816	10A	Isocortex	RSP	c14_c2_c1_c0_r0	L5 ET CTX Glut	38.502956	35.276695	11.482585	13.936148
10A_M_2612	0.0078987764239314	0.7925130914590304	0.0304826862229114	1590032.0	RSP-4	CEMBA190525_10A_4	9	7	10	10A_190525	snmC-seq2	4238140	True	0.9357497161174936	10A	Isocortex	RSP	c30_c0_c2_c0_r1	L5 IT CTX Glut	40.30466	-0.9788633	0.2568341	12.205902
10A_M_2613	0.0088085487220156	0.8086998638361648	0.0366706662183977	1456095.0	RSP-4	CEMBA190525_10A_3	10	6	10	10A_190525	snmC-seq2	3514580	True	0.8123372363144611	10A	Isocortex	RSP	c2_c5_c1_c3_r0	L6b/CT ENT Glut	20.947655	46.437546	15.222472	44.732727
10A_M_2614	0.008022050303025	0.8100027164189367	0.0316582292223343	1879407.0	RSP-4	CEMBA190525_10A_3	10	7	10	10A_190525	snmC-seq2	4572940	True	1.048497720471571	10A	Isocortex	RSP	c2_c5_c1_c3_r0	L6b/CT ENT Glut	20.839096	46.36598	15.130029	44.734894
10A_M_2615	0.0068138970642742	0.7512863652332423	0.0193945432234304	1743516.0	RSP-4	CEMBA190525_10A_3	11	6	10	10A_190525	snmC-seq2	4237830	True	0.9726858267558394	10A	Isocortex	RSP	c24_c0_c0_c0_r2	L2/3 IT RSP Glut	13.2858925	-19.921696	39.62409	-72.19992
10A_M_2616	0.0055294934040576	0.7319049442122448	0.0126327754572534	1949147.0	RSP-4	CEMBA190525_10A_3	11	7	10	10A_190525	snmC-seq2	4852908	True	1.0874047964937883	10A	Isocortex	RSP	c24_c2_c1_c0_r2	L2/3 IT RSP Glut	16.829866	-20.028473	38.480637	-59.744907
10A_M_2617	0.0067663243175422	0.7640152626944526	0.0244653818396499	1812891.0	RSP-4	CEMBA190525_10A_4	10	6	10	10A_190525	snmC-seq2	4497084	True	1.0669044639365493	10A	Isocortex	RSP	c24_c1_c2_c0_r2	L2/3 IT CTX Glut	22.436554	-21.914833	24.646456	-6.1878796
10A_M_2618	0.0079489433113362	0.7886675603481987	0.032410391209104	1546340.0	RSP-4	CEMBA190525_10A_4	10	7	10	10A_190525	snmC-seq2	3887374	True	0.9100365376427172	10A	Isocortex	RSP	c30_c0_c2_c0_r1	L5 IT CTX Glut	40.480034	-0.646761	-0.470559	12.98974
10A_M_2619	0.0075719294071041	0.7916358837286659	0.029915584207103	1780866.0	RSP-4	CEMBA190525_10A_4	11	6	10	10A_190525	snmC-seq2	4328074	True	1.0480574315128857	10A	Isocortex	RSP	c30_c0_c2_c0_r1	L5 IT CTX Glut	40.25225	-1.7011348	0.7680431	10.46149
10A_M_2620	0.0066418590779008	0.7437974592249915	0.0212487887622285	1396691.0	RSP-4	CEMBA190525_10A_4	11	7	10	10A_190525	snmC-seq2	3379802	True	0.8219666061776482	10A	Isocortex	RSP	c1_c0_c3_c0_r3	L2/3 IT CTX Glut	27.518665	-18.646362	17.510427	-15.656417
10A_M_2621	0.005378151878803	0.7272733467227455	0.0135811917928579	1558188.0	RSP-4	CEMBA190525_10A_3	12	6	10	10A_190525	snmC-seq2	3667912	True	0.8692936474463256	10A	Isocortex	RSP	c24_c2_c0_c0_r1	L2/3 IT RSP Glut	16.263111	-20.259394	37.762814	-61.1827
10A_M_2622	0.0065516046612566	0.7543356825260479	0.0179199624105323	1716418.0	RSP-4	CEMBA190525_10A_3	12	7	10	10A_190525	snmC-seq2	4166394	True	0.9575681905922312	10A	Isocortex	RSP	c24_c0_c0_c0_r2	L2/3 IT RSP Glut	13.301821	-20.247265	40.54847	-71.347115
10A_M_2623	0.0087530413665163	0.7727305464280186	0.0364970788633099	1778650.0	RSP-4	CEMBA190525_10A_3	13	6	10	10A_190525	snmC-seq2	4286328	True	0.9922866470736568	10A	Isocortex	RSP	c14_c2_c0_c0_r3	L5 ET CTX Glut	38.619305	35.698406	12.633303	14.859439
10A_M_2624	0.0083442719113171	0.7492858943761588	0.0348772389398395	1792476.0	RSP-4	CEMBA190525_10A_3	13	7	10	10A_190525	snmC-seq2	4382998	True	1.0	10A	Isocortex	RSP	c30_c1_c0_c1_r2	L4 RSP-ACA Glut	35.76516	1.8609834	14.590574	-0.26899043
10A_M_2625	0.0075929483859324	0.7958656396073445	0.0318411508380994	1782701.0	RSP-4	CEMBA190525_10A_4	12	6	10	10A_190525	snmC-seq2	4263866	True	1.0491373473441867	10A	Isocortex	RSP	c30_c2_c1_c0_r1	L5 IT CTX Glut	41.452717	-0.03494529	-3.7222805	13.748415
10A_M_2626	0.0080899187360052	0.7658627317254635	0.0319610073098401	1378620.0	RSP-4	CEMBA190525_10A_4	12	7	10	10A_190525	snmC-seq2	3397632	True	0.8113316421517927	10A	Isocortex	RSP	c14_c2_c0_c1_r0	L5 ET CTX Glut	38.74751	35.531273	12.712381	13.969155
10A_M_2628	0.0090658746591445	0.7397818853159719	0.0359532131601865	1690926.0	RSP-4	CEMBA190525_10A_4	13	7	10	10A_190525	snmC-seq2	4098878	True	0.9951268430293788	10A	Isocortex	RSP	c30_c1_c1_c0_r1	L4 RSP-ACA Glut	35.814087	1.0580859	10.893795	-2.0021093
10A_M_2629	0.0062191400544598	0.7465692249236372	0.0183388668180059	1434542.0	RSP-4	CEMBA190525_10A_3	14	6	10	10A_190525	snmC-seq2	3567548	True	0.8003130864792611	10A	Isocortex	RSP	c11_c0_c1_c1_r0	Lamp5 Gaba	33.252625	-53.492268	35.54981	-21.521103
10A_M_263	0.0068093355517225	0.7528321309900511	0.0186869012322404	1141834.0	RSP-4	CEMBA190423_10A_1	13	5	10	10A_190423	snmC-seq2	2504828	True	0.8871259466901196	10A	Isocortex	RSP	c24_c0_c0_c0_r2	L2/3 IT RSP Glut	14.689545	-20.265419	39.338333	-65.650665
10A_M_2630	0.0075416100546437	0.7901661499324271	0.0277764972448806	1668204.0	RSP-4	CEMBA190525_10A_3	14	7	10	10A_190525	snmC-seq2	4199694	True	0.9306702014420276	10A	Isocortex	RSP	c28_c5_c0_c0_r0	L5 NP CTX Glut	11.233321	60.748672	40.935642	77.34352
10A_M_2631	0.0072754652977297	0.7847564234486908	0.0257422042428507	1857772.0	RSP-4	CEMBA190525_10A_3	15	6	10	10A_190525	snmC-seq2	4653616	True	1.0364278238592874	10A	Isocortex	RSP	c11_c7_c1_c0_r0	Lamp5 Lhx6 Gaba	28.70993	-44.639687	32.741657	-31.201212
10A_M_2632	0.0076105676973404	0.7977587108299904	0.0278208958396446	1857180.0	RSP-4	CEMBA190525_10A_3	15	7	10	10A_190525	snmC-seq2	4738900	True	1.0360975544442437	10A	Isocortex	RSP	c30_c2_c0_c0_r0	L5 IT CTX Glut	41.920856	0.52737886	-3.5992172	16.969818
10A_M_2633	0.00902884647159	0.803930044238457	0.0399417162059642	1630487.0	RSP-4	CEMBA190525_10A_4	14	6	10	10A_190525	snmC-seq2	4128762	True	0.9595578877552552	10A	Isocortex	RSP	c6_c0_c1_c2_r2	Pvalb Gaba	16.063475	-37.324886	57.654587	36.994003
10A_M_2634	0.0083981586367348	0.8112953094776343	0.0310184331976003	1429966.0	RSP-4	CEMBA190525_10A_4	14	7	10	10A_190525	snmC-seq2	3743382	True	0.8415492760885743	10A	Isocortex	RSP	c28_c5_c1_c0_r0	L5 NP CTX Glut	11.258433	60.859997	41.779964	77.485794
10A_M_2635	0.0070689996800906	0.773284071497673	0.0235178960493432	1575224.0	RSP-4	CEMBA190525_10A_4	15	6	10	10A_190525	snmC-seq2	3975534	True	0.927035060188388	10A	Isocortex	RSP	c1_c0_c2_c1_r3	L2/3 IT CTX Glut	39.558044	-20.171574	-24.968777	-34.862835
10A_M_2636	0.0079531101627071	0.794908776480761	0.0283193421824829	1582604.0	RSP-4	CEMBA190525_10A_4	15	7	10	10A_190525	snmC-seq2	4085018	True	0.9313782639131852	10A	Isocortex	RSP	c28_c4_c0_c0_r0	NP SUB Glut	14.457744	59.246483	39.443295	77.34191
10A_M_2637	0.0064015526188182	0.7456013233840179	0.0196762187196261	1984287.0	RSP-4	CEMBA190525_10A_3	16	6	10	10A_190525	snmC-seq2	5285808	True	1.1070089641367584	10A	Isocortex	RSP	c24_c0_c0_c0_r2	L2/3 IT RSP Glut	13.434877	-19.795269	39.59592	-72.45327
10A_M_2638	0.0079675814776654	0.7923354038846043	0.030824013176101	2352952.0	RSP-4	CEMBA190525_10A_3	16	7	10	10A_190525	snmC-seq2	6440926	True	1.312682568692691	10A	Isocortex	RSP	c30_c2_c0_c0_r0	L5 IT CTX Glut	41.748142	0.4676445	-3.0262854	15.865697
10A_M_2641	0.0056550700785353	0.7219964310888989	0.0122514260420375	2296095.0	RSP-4	CEMBA190525_10A_4	16	6	10	10A_190525	snmC-seq2	6252922	True	1.351274845052676	10A	Isocortex	RSP	c24_c2_c1_c0_r2	L2/3 IT RSP Glut	16.97235	-19.997356	38.80749	-58.70385
10A_M_2643	0.0092199218952577	0.7443371219556323	0.0387859985657886	2134425.0	RSP-4	CEMBA190525_10A_4	17	6	10	10A_190525	snmC-seq2	5794948	True	1.2561304350001017	10A	Isocortex	RSP	c30_c1_c0_c1_r2	L4 RSP-ACA Glut	35.97473	1.8525	13.75248	-1.2760867
10A_M_2644	0.0064081725086823	0.7602764610993921	0.0188697317542767	1857924.0	RSP-4	CEMBA190525_10A_4	17	7	10	10A_190525	snmC-seq2	5080902	True	1.0934068343076606	10A	Isocortex	RSP	c24_c0_c0_c0_r2	L2/3 IT RSP Glut	13.761057	-20.19381	38.241047	-69.95889
10A_M_2645	0.0063893752134009	0.7641224004824849	0.0235935480482007	879813.0	RSP-4	CEMBA190525_10A_3	0	8	10	10A_190525	snmC-seq2	1988070	True	0.4908366973951115	10A	Isocortex	RSP	c2_c2_c0_c0_r1	L6 CT CTX Glut	9.171046	49.989784	20.899298	70.226776
10A_M_2647	0.0054317982931572	0.7472461301253408	0.0152399024037622	1465325.0	RSP-4	CEMBA190525_10A_3	1	8	10	10A_190525	snmC-seq2	3342062	True	0.8174865381740118	10A	Isocortex	RSP	c24_c0_c0_c0_r2	L2/3 IT RSP Glut	14.711604	-20.051435	38.314804	-66.160515
10A_M_2648	0.0068023535306846	0.768293611827705	0.0226022720940236	1556298.0	RSP-4	CEMBA190525_10A_3	1	9	10	10A_190525	snmC-seq2	3525866	True	0.8682392400232973	10A	Isocortex	RSP	c2_c2_c0_c0_r1	L6 CT CTX Glut	9.955428	50.527542	21.120895	67.31188
10A_M_2649	0.006050607167274	0.7530838766985347	0.0176645167585248	1206661.0	RSP-4	CEMBA190525_10A_4	0	8	10	10A_190525	snmC-seq2	2747722	True	0.7101320528140636	10A	Isocortex	RSP	c24_c0_c0_c0_r2	L2/3 IT RSP Glut	14.190106	-21.053719	37.669422	-66.95463
10A_M_265	0.0076279969133586	0.7649222127329877	0.024131933335537	1030435.0	RSP-4	CEMBA190423_10A_2	12	5	10	10A_190423	snmC-seq2	2249512	True	0.7827593685418753	10A	Isocortex	RSP	c2_c2_c1_c2_r2	L6 CT CTX Glut	8.964847	50.886932	25.869387	70.03723
10A_M_2650	0.0065348872568678	0.7609598877604047	0.0227400415443166	1125896.0	RSP-4	CEMBA190525_10A_4	0	9	10	10A_190525	snmC-seq2	2627972	True	0.662601043487063	10A	Isocortex	RSP	c2_c2_c1_c2_r2	L6 CT CTX Glut	8.539152	51.82529	29.08448	83.347084
10A_M_2651	0.0071745671355262	0.7647828269144499	0.022389622438319	1254247.0	RSP-4	CEMBA190525_10A_4	1	8	10	10A_190525	snmC-seq2	2862764	True	0.7381368891891598	10A	Isocortex	RSP	c24_c0_c0_c0_r2	L2/3 IT RSP Glut	13.007289	-20.433512	40.734165	-70.264275
10A_M_2652	0.0092519482846543	0.7501676272514941	0.0370686366688398	1281479.0	RSP-4	CEMBA190525_10A_4	1	9	10	10A_190525	snmC-seq2	2906684	True	0.7541631932316644	10A	Isocortex	RSP	c30_c1_c1_c0_r1	L4 RSP-ACA Glut	35.911495	1.5227256	11.522031	-1.2199726
10A_M_2653	0.0078098329774415	0.807617274097721	0.0282723524969422	1891563.0	RSP-4	CEMBA190525_10A_3	18	8	10	10A_190525	snmC-seq2	5064286	True	1.0552794012304767	10A	Isocortex	RSP	c28_c3_c2_c2_r0	L5 NP CTX Glut	6.3535314	61.220966	47.545547	59.407036
10A_M_2655	0.0067038670867946	0.7628158138461745	0.0214105049862446	2526142.0	RSP-4	CEMBA190525_10A_3	19	8	10	10A_190525	snmC-seq2	6832164	True	1.409303109218757	10A	Isocortex	RSP	c24_c0_c0_c0_r2	L2/3 IT RSP Glut	13.359241	-20.000935	39.26149	-72.67908
10A_M_2656	0.0079184752784806	0.7742267552975133	0.0271360105175895	2618850.0	RSP-4	CEMBA190525_10A_3	19	9	10	10A_190525	snmC-seq2	7230166	True	1.4610237459246316	10A	Isocortex	RSP	c2_c9_c0_c0_r1	L6 CT CTX Glut	7.787649	53.37691	28.662428	86.64703
10A_M_2657	0.0058346768576424	0.7350309067002327	0.0153830721048094	2399809.0	RSP-4	CEMBA190525_10A_4	18	8	10	10A_190525	snmC-seq2	6506638	True	1.412311570135825	10A	Isocortex	RSP	c24_c0_c0_c0_r2	L2/3 IT RSP Glut	15.338817	-19.765089	38.14688	-72.354385
10A_M_2658	0.0069149359081954	0.7517795352898627	0.0199078120961624	2080420.0	RSP-4	CEMBA190525_10A_4	18	9	10	10A_190525	snmC-seq2	5917182	True	1.224347953000415	10A	Isocortex	RSP	c24_c0_c0_c0_r2	L2/3 IT RSP Glut	13.138188	-20.05723	40.78953	-71.57775
10A_M_2659	0.0072162388109821	0.7766080772501298	0.0253058387421621	2311430.0	RSP-4	CEMBA190525_10A_4	19	8	10	10A_190525	snmC-seq2	6214380	True	1.3602996457464116	10A	Isocortex	RSP	c1_c0_c2_c1_r3	L2/3 IT CTX Glut	43.541664	-19.65414	-26.53125	-36.146748
10A_M_266	0.0072936943762786	0.7611504338430717	0.0210737664860274	1036291.0	RSP-4	CEMBA190423_10A_2	13	4	10	10A_190423	snmC-seq2	2244858	True	0.7872078188198465	10A	Isocortex	RSP	c24_c0_c0_c0_r2	L2/3 IT RSP Glut	13.900061	-21.149618	41.215904	-69.67933
10A_M_2660	0.0073288078543029	0.7420387249500656	0.0239141739465979	2362328.0	RSP-4	CEMBA190525_10A_4	19	9	10	10A_190525	snmC-seq2	6488006	True	1.3902536272077584	10A	Isocortex	RSP	c1_c0_c3_c0_r3	L2/3 IT CTX Glut	27.220154	-18.413006	18.66335	-13.733405
10A_M_2661	0.0067629794604469	0.7604615617881773	0.0246062246634	2052095.0	RSP-4	CEMBA190525_10A_3	20	8	10	10A_190525	snmC-seq2	5822762	True	1.14483820145988	10A	Isocortex	RSP	c24_c1_c1_c0_r2	L2/3 IT RSP Glut	21.571281	-21.563002	27.815384	-3.634559
10A_M_2662	0.0071308952025389	0.7604516339028993	0.0257999611351599	2099606.0	RSP-4	CEMBA190525_10A_3	20	9	10	10A_190525	snmC-seq2	6087186	True	1.171343995679719	10A	Isocortex	RSP	c2_c9_c0_c0_r1	L6 CT CTX Glut	7.830446	53.257458	27.652103	86.22548
10A_M_2663	0.0065453707355806	0.7622566689414052	0.0222469084640329	2561930.0	RSP-4	CEMBA190525_10A_3	21	8	10	10A_190525	snmC-seq2	7353756	True	1.4292687879781931	10A	Isocortex	RSP	c2_c2_c1_c2_r2	L6 CT CTX Glut	9.189998	50.746456	26.137861	69.73589
10A_M_2664	0.0086917857486769	0.7691351549224977	0.0377621991899255	2675999.0	RSP-4	CEMBA190525_10A_3	21	9	10	10A_190525	snmC-seq2	7743544	True	1.492906460114389	10A	Isocortex	RSP	c30_c1_c0_c0_r1	L4 RSP-ACA Glut	36.1597	2.2555733	14.394025	1.2191058
10A_M_2665	0.0058787796754962	0.7510168124325791	0.0179420165757807	2464747.0	RSP-4	CEMBA190525_10A_4	20	8	10	10A_190525	snmC-seq2	7159686	True	1.4505282318541035	10A	Isocortex	RSP	c24_c0_c0_c0_r2	L2/3 IT RSP Glut	13.278334	-20.383217	36.707413	-73.06721
10A_M_2666	0.0072799872062709	0.7854586483946154	0.0244012920157749	2268477.0	RSP-4	CEMBA190525_10A_4	20	9	10	10A_190525	snmC-seq2	6838284	True	1.3350213761541048	10A	Isocortex	RSP	c2_c2_c1_c1_r2	L6 CT CTX Glut	6.971498	48.101177	14.672406	77.854256
10A_M_2667	0.006935898189692	0.7783262533267683	0.024236214999849	2301743.0	RSP-4	CEMBA190525_10A_4	21	9	10	10A_190525	snmC-seq2	6713868	True	1.3545987494751226	10A	Isocortex	RSP	c2_c2_c3_c0_r1	L6 CT CTX Glut	10.284954	50.004097	25.769863	66.165695
10A_M_2668	0.0054357438329374	0.7187553669423636	0.0109800344911689	2233814.0	RSP-4	CEMBA190525_10A_3	22	8	10	10A_190525	snmC-seq2	6504206	True	1.2462169646901828	10A	Isocortex	RSP	c15_c1_c0_c0_r0	VLMC NN	-48.192303	44.031097	72.82138	-51.511852
10A_M_2669	0.0060133249884156	0.7633172764885597	0.0149635069186042	2843169.0	RSP-4	CEMBA190525_10A_3	22	9	10	10A_190525	snmC-seq2	8219542	True	1.586168517737476	10A	Isocortex	RSP	c5_c0_c1_c1_r0	Oligo NN	-5.413098	56.42451	93.25651	0.31296954
10A_M_2670	0.0063015671900689	0.7626133205589659	0.0196433228982786	3055044.0	RSP-4	CEMBA190525_10A_3	23	8	10	10A_190525	snmC-seq2	8634794	True	1.7043709371840965	10A	Isocortex	RSP	c24_c0_c0_c0_r2	L2/3 IT RSP Glut	13.535872	-20.209124	36.518402	-73.18156
10A_M_2671	0.0054395838263299	0.7433984307623199	0.0097023939245118	2954810.0	RSP-4	CEMBA190525_10A_3	23	9	10	10A_190525	snmC-seq2	8525392	True	1.648451638961972	10A	Isocortex	RSP	c15_c4_c2_c2_r0	Endo NN	-45.34721	36.77097	70.38604	-42.151268
10A_M_2672	0.0050783223598653	0.6609904601376572	0.0084543712093137	2885874.0	RSP-4	CEMBA190525_10A_4	22	8	10	10A_190525	snmC-seq2	8347570	True	1.6983656783327985	10A	Isocortex	RSP	c15_c3_c0_c0_r0	Peri NN	-50.096813	36.01155	81.993454	-33.526814
10A_M_2673	0.0048882673123112	0.7006945839043456	0.0073941513187906	2359670.0	RSP-4	CEMBA190525_10A_4	22	9	10	10A_190525	snmC-seq2	8456338	True	1.3886893676548435	10A	Isocortex	RSP	c32_c0_c0_c0_r0	OPC NN	-30.92054	47.73412	71.849884	-29.008608
10A_M_2674	0.0060140720438978	0.7547835870928983	0.014221618741459	2909589.0	RSP-4	CEMBA190525_10A_4	23	8	10	10A_190525	snmC-seq2	8255726	True	1.7123221927411412	10A	Isocortex	RSP	c5_c0_c0_c0_r7	Oligo NN	-6.5731173	50.947704	88.42016	-11.859386
10A_M_2675	0.0059634803872767	0.7503374791408389	0.0141566419206746	2851389.0	RSP-4	CEMBA190525_10A_4	23	9	10	10A_190525	snmC-seq2	8299154	True	1.6780709113342025	10A	Isocortex	RSP	c5_c0_c1_c0_r5	Oligo NN	-7.531724	53.02444	87.981285	-2.3259764
10A_M_2676	0.0084375604068653	0.8045120090272337	0.0360109332061612	1217609.0	RSP-4	CEMBA190525_10A_3	2	8	10	10A_190525	snmC-seq2	2692084	True	0.6792888719291081	10A	Isocortex	RSP	c6_c9_c4_c4_r0	Sst Gaba	9.439549	-33.337173	89.28409	29.46513
10A_M_2678	0.0073706115729479	0.7779172258567523	0.0300244536712686	1537689.0	RSP-4	CEMBA190525_10A_3	3	8	10	10A_190525	snmC-seq2	3431314	True	0.8578575110629096	10A	Isocortex	RSP	c2_c9_c0_c0_r1	L6 CT CTX Glut	7.8045053	53.34928	28.35217	86.851845
10A_M_2679	0.0072318019577141	0.7662977926725468	0.026821055661806	1555887.0	RSP-4	CEMBA190525_10A_3	3	9	10	10A_190525	snmC-seq2	3499446	True	0.8680099482503532	10A	Isocortex	RSP	c2_c9_c0_c1_r0	L6 CT CTX Glut	7.9131303	53.08903	28.727415	85.3372
10A_M_268	0.0054927870876294	0.7394487383896424	0.0141395669848882	1257250.0	RSP-4	CEMBA190423_10A_1	14	4	10	10A_190423	snmC-seq2	2758796	True	0.9767961862023314	10A	Isocortex	RSP	c24_c0_c0_c0_r2	L2/3 IT RSP Glut	15.189626	-19.952118	38.933105	-63.910904
10A_M_2680	0.0079585418697492	0.7581209148892052	0.0304601485063285	1345669.0	RSP-4	CEMBA190525_10A_4	2	8	10	10A_190525	snmC-seq2	2966136	True	0.791939649477565	10A	Isocortex	RSP	c14_c2_c1_c0_r0	L5 ET CTX Glut	38.572372	35.413296	11.428739	14.544323
10A_M_2682	0.0087189358998911	0.7562441598080542	0.0365701231497686	1342108.0	RSP-4	CEMBA190525_10A_4	3	8	10	10A_190525	snmC-seq2	2990446	True	0.7898439654038517	10A	Isocortex	RSP	c14_c2_c0_c0_r3	L5 ET CTX Glut	38.588436	35.515045	12.830491	16.5304
10A_M_2684	0.0078553188042931	0.7608483821967026	0.0301394668217319	1401180.0	RSP-4	CEMBA190525_10A_3	4	8	10	10A_190525	snmC-seq2	3283296	True	0.7817008428564733	10A	Isocortex	RSP	c30_c4_c0_c0_r1	L5 IT CTX Glut	39.797874	-4.9552603	2.3660827	0.35821134
10A_M_2685	0.0063739302204472	0.7443883071044703	0.0191435620667801	1424323.0	RSP-4	CEMBA190525_10A_3	4	9	10	10A_190525	snmC-seq2	3454808	True	0.7946120338570781	10A	Isocortex	RSP	c24_c0_c0_c0_r2	L2/3 IT RSP Glut	13.470416	-20.441723	39.608704	-68.393196
10A_M_2686	0.0086645780475765	0.7918057875402534	0.0365618658249469	1628816.0	RSP-4	CEMBA190525_10A_3	5	8	10	10A_190525	snmC-seq2	3833556	True	0.9086961275911086	10A	Isocortex	RSP	c3_c4_c3_c1_r0	L5 IT CTX Glut	46.41921	-0.077757224	-17.159462	11.911213
10A_M_2687	0.0071576681746774	0.7824670981751835	0.0250375427041716	1620490.0	RSP-4	CEMBA190525_10A_3	5	9	10	10A_190525	snmC-seq2	3764698	True	0.90405115605453	10A	Isocortex	RSP	c2_c2_c0_c0_r1	L6 CT CTX Glut	9.07599	48.980003	20.777779	71.04741
10A_M_2688	0.0063870786871694	0.7576050660189395	0.0188863892787363	1567548.0	RSP-4	CEMBA190525_10A_4	4	8	10	10A_190525	snmC-seq2	3682518	True	0.9225176575066067	10A	Isocortex	RSP	c24_c0_c0_c0_r2	L2/3 IT RSP Glut	13.273139	-21.351435	34.55411	-70.350876
10A_M_2689	0.0062391737123978	0.7435791770859502	0.0176176745230673	1321455.0	RSP-4	CEMBA190525_10A_4	4	9	10	10A_190525	snmC-seq2	3251518	True	0.7776894685843069	10A	Isocortex	RSP	c24_c0_c0_c0_r2	L2/3 IT RSP Glut	14.056354	-20.243076	40.582386	-69.413155
10A_M_269	0.0083329189714284	0.8128077648782153	0.0341511988749083	1446857.0	RSP-4	CEMBA190423_10A_1	14	5	10	10A_190423	snmC-seq2	3231624	True	1.1241076950329263	10A	Isocortex	RSP	c6_c0_c1_c0_r0	Pvalb Gaba	16.69347	-40.335693	61.55867	41.42779
10A_M_2690	0.006359563889712	0.7517541059434386	0.0186532161616372	1406852.0	RSP-4	CEMBA190525_10A_4	5	8	10	10A_190525	snmC-seq2	3343074	True	0.8279464561841071	10A	Isocortex	RSP	c24_c0_c0_c0_r2	L2/3 IT RSP Glut	14.287904	-21.505346	39.952614	-69.795425
10A_M_2698	0.0072294533283748	0.7928105009459732	0.0275951422850529	1734372.0	RSP-4	CEMBA190525_10A_3	8	8	10	10A_190525	snmC-seq2	4343788	True	0.967584503223474	10A	Isocortex	RSP	c28_c5_c0_c1_r0	L5 NP CTX Glut	10.936428	60.700565	40.039436	76.50236
10A_M_27	0.0060312104290458	0.7508141377929438	0.014633589986692	2383532.0	RSP-4	CEMBA190423_10A_1	23	1	10	10A_190423	snmC-seq2	6281764	True	1.85183930585899	10A	Isocortex	RSP	c5_c0_c0_c0_r7	Oligo NN	-11.221279	47.407345	85.294426	-11.417333
10A_M_270	0.0090171495265525	0.8142573625966222	0.0369430241584685	1423597.0	RSP-4	CEMBA190423_10A_1	15	4	10	10A_190423	snmC-seq2	3213088	True	1.1060362857737764	10A	Isocortex	RSP	c6_c2_c0_c1_r0	Pvalb Gaba	15.596525	-43.350986	69.30948	32.409504
10A_M_2700	0.0047696882478856	0.7429397536281196	0.0131350956263836	1766705.0	RSP-4	CEMBA190525_10A_3	9	8	10	10A_190525	snmC-seq2	4556458	True	0.9856226805826132	10A	Isocortex	RSP	c24_c2_c1_c0_r2	L2/3 IT RSP Glut	16.497475	-20.546747	35.67544	-59.22364
10A_M_2701	0.0066638468460216	0.7514444845337249	0.0219064432437577	2137169.0	RSP-4	CEMBA190525_10A_3	9	9	10	10A_190525	snmC-seq2	5493766	True	1.1922999247967616	10A	Isocortex	RSP	c1_c0_c3_c1_r3	L2/3 IT CTX Glut	25.768606	-20.18182	10.441144	-11.11223
10A_M_2702	0.0074771698338099	0.7888904004994642	0.029658951490712	1713688.0	RSP-4	CEMBA190525_10A_4	8	8	10	10A_190525	snmC-seq2	4939638	True	1.0085225074174329	10A	Isocortex	RSP	c3_c0_c2_c1_r3	L6 IT CTX Glut	46.60435	15.79495	-62.067207	40.451145
10A_M_2703	0.0071638466260042	0.7602759636097657	0.0276084911828785	1504768.0	RSP-4	CEMBA190525_10A_4	8	9	10	10A_190525	snmC-seq2	4014276	True	0.8855710003463382	10A	Isocortex	RSP	c2_c9_c1_c0_r1	L6 CT CTX Glut	7.9895597	52.917137	28.361994	84.981636
10A_M_2704	0.0062154490863179	0.7501402376659391	0.0203089394987464	1733819.0	RSP-4	CEMBA190525_10A_4	9	8	10	10A_190525	snmC-seq2	4404832	True	1.0203698020222969	10A	Isocortex	RSP	c24_c1_c0_c1_r1	L2/3 IT RSP Glut	21.86649	-22.372747	27.442078	-6.812831
10A_M_2705	0.0065819519018939	0.7588059260743579	0.023448067424082	1742229.0	RSP-4	CEMBA190525_10A_4	9	9	10	10A_190525	snmC-seq2	4457296	True	1.0253191710365983	10A	Isocortex	RSP	c2_c9_c1_c0_r1	L6 CT CTX Glut	8.020706	52.850918	28.572174	83.97615
10A_M_2707	0.0063830496224683	0.7515822904648538	0.0192652947377773	1803825.0	RSP-4	CEMBA190525_10A_3	10	9	10	10A_190525	snmC-seq2	4429156	True	1.0063314655258984	10A	Isocortex	RSP	c24_c0_c0_c0_r2	L2/3 IT RSP Glut	13.643337	-20.552473	35.323326	-71.53288
10A_M_2708	0.0070440093546454	0.7678330599599053	0.0250791195383754	1804011.0	RSP-4	CEMBA190525_10A_3	11	8	10	10A_190525	snmC-seq2	4414268	True	1.006435232605625	10A	Isocortex	RSP	c24_c1_c0_c1_r1	L2/3 IT RSP Glut	21.80842	-22.363977	28.164265	-7.058651
10A_M_2709	0.0062781903716499	0.7515146002920564	0.0180639757859208	1980351.0	RSP-4	CEMBA190525_10A_3	11	9	10	10A_190525	snmC-seq2	4900016	True	1.1048131188367376	10A	Isocortex	RSP	c24_c2_c0_c0_r1	L2/3 IT RSP Glut	15.470402	-21.333122	34.284187	-63.542637
10A_M_271	0.0070820126066406	0.7835690402905865	0.024500224667667	1607983.0	RSP-4	CEMBA190423_10A_1	15	5	10	10A_190423	snmC-seq2	3649668	True	1.2492914391554453	10A	Isocortex	RSP	c2_c2_c0_c0_r1	L6 CT CTX Glut	8.709186	49.58203	20.700926	70.83661
10A_M_2710	0.0072997929672394	0.7609646444039524	0.023666333950683	1781148.0	RSP-4	CEMBA190525_10A_4	10	8	10	10A_190525	snmC-seq2	4371298	True	1.048223391330012	10A	Isocortex	RSP	c1_c0_c3_c2_r0	L2/3 IT CTX Glut	26.871397	-19.371613	12.702318	-11.872881
10A_M_2711	0.006131500692707	0.7393742645787558	0.0161614297197528	1602666.0	RSP-4	CEMBA190525_10A_4	10	9	10	10A_190525	snmC-seq2	4001892	True	0.9431849513287526	10A	Isocortex	RSP	c24_c0_c0_c0_r2	L2/3 IT RSP Glut	15.216302	-19.998024	38.645763	-64.405334
10A_M_2712	0.0065650733673803	0.7511488937507229	0.02230980259056	1842601.0	RSP-4	CEMBA190525_10A_4	11	8	10	10A_190525	snmC-seq2	4477260	True	1.0843890957338027	10A	Isocortex	RSP	c1_c0_c3_c1_r3	L2/3 IT CTX Glut	25.617214	-20.570305	8.8530655	-10.728566
10A_M_2714	0.0070185366262603	0.7609838723785046	0.0243289354795176	1581822.0	RSP-4	CEMBA190525_10A_3	12	8	10	10A_190525	snmC-seq2	3801366	True	0.8824787612219076	10A	Isocortex	RSP	c2_c2_c1_c2_r2	L6 CT CTX Glut	9.500566	50.300556	26.90652	68.499954
10A_M_2715	0.0067811007051424	0.7655941844272935	0.0216020515638034	1919892.0	RSP-4	CEMBA190525_10A_3	12	9	10	10A_190525	snmC-seq2	4704756	True	1.071083796937867	10A	Isocortex	RSP	c11_c0_c0_c0_r0	Lamp5 Gaba	33.64428	-53.01948	34.48084	-21.389637
10A_M_2716	0.0063896655311886	0.7849704365032626	0.0261752018010135	1924280.0	RSP-4	CEMBA190525_10A_3	13	8	10	10A_190525	snmC-seq2	4687448	True	1.0735318073993738	10A	Isocortex	RSP	c30_c0_c1_c0_r1	L5 IT CTX Glut	40.42523	-1.6019204	-0.5665102	9.286581
10A_M_2717	0.0068271093975065	0.7788860041543794	0.0265799017694319	2002453.0	RSP-4	CEMBA190525_10A_3	13	9	10	10A_190525	snmC-seq2	4947454	True	1.1171435489233887	10A	Isocortex	RSP	c2_c2_c2_c0_r4	L6 CT CTX Glut	6.7337193	48.045044	13.8332815	77.10535
10A_M_2718	0.0076239552635722	0.770654177556412	0.0285423096240435	1906222.0	RSP-4	CEMBA190525_10A_4	12	8	10	10A_190525	snmC-seq2	4614754	True	1.1218306897955015	10A	Isocortex	RSP	c2_c9_c0_c0_r1	L6 CT CTX Glut	7.8022656	53.34719	28.131872	86.536385
10A_M_2719	0.0092353829363987	0.8046033812464913	0.0370857248810272	1704066.0	RSP-4	CEMBA190525_10A_4	12	9	10	10A_190525	snmC-seq2	4366562	True	1.0028598642954814	10A	Isocortex	RSP	c18_c4_c2_c0_r0	L6b CTX Glut	28.811186	45.85831	26.842447	48.1141
10A_M_272	0.0073414919927593	0.7400688990034779	0.0239928232298722	1611754.0	RSP-4	CEMBA190423_10A_2	14	4	10	10A_190423	snmC-seq2	3587556	True	1.2243523786409058	10A	Isocortex	RSP	c1_c0_c3_c0_r3	L2/3 IT CTX Glut	27.361387	-18.684284	20.197367	-13.638513
10A_M_2720	0.0065752730833516	0.7576216512132099	0.0185437381811736	1721323.0	RSP-4	CEMBA190525_10A_4	13	8	10	10A_190525	snmC-seq2	4175938	True	1.0130157811896316	10A	Isocortex	RSP	c24_c0_c0_c0_r2	L2/3 IT RSP Glut	14.069932	-20.232964	39.68063	-70.20839
10A_M_2722	0.0057033448405906	0.7332831967284132	0.0155002432271302	1275447.0	RSP-4	CEMBA190525_10A_3	14	8	10	10A_190525	snmC-seq2	3105554	True	0.7115559706238744	10A	Isocortex	RSP	c24_c0_c0_c0_r2	L2/3 IT RSP Glut	14.691614	-20.56267	39.889454	-65.88222
10A_M_2723	0.0078831595691811	0.7626195493448469	0.0310351694513639	1984978.0	RSP-4	CEMBA190525_10A_3	14	9	10	10A_190525	snmC-seq2	4975258	True	1.107394464416818	10A	Isocortex	RSP	c30_c4_c0_c0_r1	L5 IT CTX Glut	39.922813	-4.776485	1.7634811	0.83301103
10A_M_2724	0.0078668347781777	0.7862449420900022	0.030704986760011	1780805.0	RSP-4	CEMBA190525_10A_3	15	8	10	10A_190525	snmC-seq2	4462498	True	0.9934888946909192	10A	Isocortex	RSP	c3_c0_c5_c0_r1	L6 IT CTX Glut	52.34403	12.990892	-41.994495	44.562405
10A_M_2725	0.0072351820458905	0.7868054810708486	0.0255225508414807	1942532.0	RSP-4	CEMBA190525_10A_3	15	9	10	10A_190525	snmC-seq2	4912570	True	1.0837143705131895	10A	Isocortex	RSP	c11_c1_c1_c1_r0	Vip Gaba	18.245861	-61.462082	39.202557	1.0550712
10A_M_2726	0.0061532219893163	0.7496086636105872	0.0176014093093541	1814508.0	RSP-4	CEMBA190525_10A_4	14	8	10	10A_190525	snmC-seq2	4515248	True	1.067856084590072	10A	Isocortex	RSP	c24_c0_c0_c0_r2	L2/3 IT RSP Glut	14.055533	-20.044558	37.882126	-70.053276
10A_M_2727	0.0077992113597903	0.7860720687613101	0.0307352815580604	1585263.0	RSP-4	CEMBA190525_10A_4	14	9	10	10A_190525	snmC-seq2	4060706	True	0.93294311197609	10A	Isocortex	RSP	c30_c2_c0_c0_r0	L5 IT CTX Glut	41.03619	-0.008240143	-1.4944187	15.912986
10A_M_2728	0.008083040455849	0.779996736857296	0.029049288580425	1844826.0	RSP-4	CEMBA190525_10A_4	15	8	10	10A_190525	snmC-seq2	4602602	True	1.08569853046113	10A	Isocortex	RSP	c3_c0_c2_c1_r3	L6 IT CTX Glut	45.35493	15.244087	-65.690285	41.34987
10A_M_2730	0.0058330344719643	0.7323918547840662	0.0146331532824319	1396036.0	RSP-4	CEMBA190525_10A_3	16	8	10	10A_190525	snmC-seq2	3256080	True	0.7788310694257552	10A	Isocortex	RSP	c24_c2_c0_c0_r1	L2/3 IT RSP Glut	16.537169	-20.37614	36.979836	-59.81562
10A_M_2731	0.0072166170592109	0.802206061002135	0.0254423107182423	1731112.0	RSP-4	CEMBA190525_10A_3	16	9	10	10A_190525	snmC-seq2	4076174	True	0.9657657898906318	10A	Isocortex	RSP	c30_c2_c0_c3_r0	L5 IT CTX Glut	42.500435	1.4241085	-5.0551744	19.942047
10A_M_2732	0.0085275929711839	0.8215331475036353	0.0350690439653568	1742472.0	RSP-4	CEMBA190525_10A_3	17	8	10	10A_190525	snmC-seq2	4107978	True	0.9721033921793096	10A	Isocortex	RSP	c18_c4_c1_c1_r0	L6b CTX Glut	28.32517	46.785862	27.342693	45.32436
10A_M_2733	0.0064515072104524	0.7251373037627711	0.0197436046314678	1836776.0	RSP-4	CEMBA190525_10A_3	17	9	10	10A_190525	snmC-seq2	4385358	True	1.0247144173757416	10A	Isocortex	RSP	c1_c0_c3_c0_r3	L2/3 IT CTX Glut	27.496918	-18.3147	18.247421	-15.540616
10A_M_2734	0.0074421409048666	0.7939047467464738	0.0269817813187127	1404534.0	RSP-4	CEMBA190525_10A_4	16	8	10	10A_190525	snmC-seq2	3223780	True	0.8265822900277277	10A	Isocortex	RSP	c30_c2_c0_c3_r0	L5 IT CTX Glut	42.403988	0.92682385	-4.7902403	18.177958
10A_M_2735	0.0079866488943009	0.8024363280076757	0.0325713148774669	1426223.0	RSP-4	CEMBA190525_10A_4	16	9	10	10A_190525	snmC-seq2	3504460	True	0.8393464831967157	10A	Isocortex	RSP	c6_c0_c0_c0_r3	Pvalb Gaba	19.548782	-37.87409	51.795845	32.286396
10A_M_2736	0.0064740704210395	0.7642628381635429	0.0204398540540801	1299126.0	RSP-4	CEMBA190525_10A_4	17	8	10	10A_190525	snmC-seq2	3246614	True	0.7645486290218405	10A	Isocortex	RSP	c24_c0_c0_c0_r2	L2/3 IT RSP Glut	13.427242	-22.09322	39.77856	-67.50175
10A_M_2737	0.0072760443018107	0.7569884101483464	0.021041027298411	1581223.0	RSP-4	CEMBA190525_10A_4	17	9	10	10A_190525	snmC-seq2	3804650	True	0.930565531617258	10A	Isocortex	RSP	c24_c0_c0_c0_r2	L2/3 IT RSP Glut	13.129214	-20.555069	41.42071	-69.50564
10A_M_2738	0.0067030609036841	0.7475750757338621	0.0249849538857394	2716239.0	RSP-4	CEMBA190525_10A_3	0	10	10	10A_190525	snmC-seq2	5930940	True	1.5153558541369592	10A	Isocortex	RSP	c14_c2_c0_c0_r3	L5 ET CTX Glut	38.879047	35.662666	8.610822	7.4665127
10A_M_2739	0.0081259893685992	0.8000578039397579	0.0336877280410368	1567004.0	RSP-4	CEMBA190525_10A_3	0	11	10	10A_190525	snmC-seq2	3552302	True	0.8742119838703558	10A	Isocortex	RSP	c6_c0_c1_c2_r2	Pvalb Gaba	16.210825	-37.31304	57.615696	36.897224
10A_M_274	0.0075163360841297	0.7783040590990541	0.0255569404455915	1558452.0	RSP-4	CEMBA190423_10A_2	15	4	10	10A_190423	snmC-seq2	3475558	True	1.1838620615786757	10A	Isocortex	RSP	c2_c2_c0_c0_r1	L6 CT CTX Glut	9.192882	49.841873	20.453794	69.87645
10A_M_2740	0.0059472382448512	0.7647457823828852	0.0197767504952266	1436005.0	RSP-4	CEMBA190525_10A_3	1	10	10	10A_190525	snmC-seq2	3372880	True	0.8011292759289386	10A	Isocortex	RSP	c24_c0_c0_c0_r2	L2/3 IT RSP Glut	12.854033	-20.52999	39.459873	-71.79977
10A_M_2741	0.0053150785510442	0.7413110803958816	0.009714707267094	1858734.0	RSP-4	CEMBA190525_10A_3	1	11	10	10A_190525	snmC-seq2	4255696	True	1.0369645116587336	10A	Isocortex	RSP	c10_c0_c1_c0_r3	Astro-TE NN	-37.395794	20.016083	48.818497	-35.18663
10A_M_2742	0.005746682628454	0.7570091133655947	0.0165423083954248	1579922.0	RSP-4	CEMBA190525_10A_4	0	10	10	10A_190525	snmC-seq2	3596772	True	0.9297998801205152	10A	Isocortex	RSP	c24_c2_c0_c0_r1	L2/3 IT RSP Glut	15.918994	-21.164478	35.605824	-60.969837
10A_M_2743	0.0059215957210439	0.7433289109788278	0.0171462310551463	1415630.0	RSP-4	CEMBA190525_10A_4	0	11	10	10A_190525	snmC-seq2	3357730	True	0.8331123968746589	10A	Isocortex	RSP	c24_c0_c0_c0_r2	L2/3 IT RSP Glut	15.142674	-20.499733	36.217297	-63.35866
10A_M_2744	0.0064148612119121	0.7541006528353535	0.0182520349722147	1404092.0	RSP-4	CEMBA190525_10A_4	1	10	10	10A_190525	snmC-seq2	3177810	True	0.8263221686122316	10A	Isocortex	RSP	c24_c0_c0_c0_r2	L2/3 IT RSP Glut	13.39238	-20.138918	40.67532	-69.86009
10A_M_2745	0.0077869223854584	0.7956869605310443	0.0291965097346056	1350130.0	RSP-4	CEMBA190525_10A_4	1	11	10	10A_190525	snmC-seq2	3071864	True	0.7945649925421071	10A	Isocortex	RSP	c30_c2_c0_c0_r0	L5 IT CTX Glut	42.28573	0.7030523	-4.553834	17.724766
10A_M_2746	0.0070374798218251	0.7162961582719691	0.024592322210384	1874088.0	RSP-4	CEMBA190525_10A_3	18	10	10	10A_190525	snmC-seq2	4860038	True	1.0455303167239058	10A	Isocortex	RSP	c1_c0_c3_c0_r3	L2/3 IT CTX Glut	27.018724	-18.218937	19.250048	-11.239307
10A_M_2747	0.0071131542333107	0.7634454725911851	0.0250264322976522	2219873.0	RSP-4	CEMBA190525_10A_3	18	11	10	10A_190525	snmC-seq2	5842116	True	1.2384394546984172	10A	Isocortex	RSP	c2_c9_c0_c0_r1	L6 CT CTX Glut	7.8360476	53.265076	28.468313	85.68451
10A_M_2748	0.0075341526962132	0.7921515942761873	0.0277970004782595	1854684.0	RSP-4	CEMBA190525_10A_3	19	10	10	10A_190525	snmC-seq2	4796128	True	1.0347050671808158	10A	Isocortex	RSP	c30_c2_c0_c0_r0	L5 IT CTX Glut	41.950127	0.33511078	-3.3153336	17.04778
10A_M_2749	0.0058836368274604	0.7416326689233773	0.0165950442976616	2270332.0	RSP-4	CEMBA190525_10A_3	19	11	10	10A_190525	snmC-seq2	5993568	True	1.26658990134317	10A	Isocortex	RSP	c24_c0_c0_c0_r2	L2/3 IT RSP Glut	14.892269	-19.807554	37.852352	-71.20686
10A_M_275	0.0082112060502212	0.8053684594203032	0.0307422926381748	1224716.0	RSP-4	CEMBA190423_10A_2	15	5	10	10A_190423	snmC-seq2	2822296	True	0.9303429355593816	10A	Isocortex	RSP	c28_c5_c0_c0_r0	L5 NP CTX Glut	11.176861	60.739162	40.61294	77.498924
10A_M_2750	0.0071325496082417	0.7744757342310266	0.0262248704787078	2118313.0	RSP-4	CEMBA190525_10A_4	18	10	10	10A_190525	snmC-seq2	5557648	True	1.2466483620442836	10A	Isocortex	RSP	c24_c1_c2_c1_r0	L2/3 IT CTX Glut	22.737032	-22.592947	25.245275	-9.483886
10A_M_2751	0.0063600198080998	0.7492288998556464	0.0183887847935836	2044533.0	RSP-4	CEMBA190525_10A_4	18	11	10	10A_190525	snmC-seq2	5550246	True	1.2032280949961056	10A	Isocortex	RSP	c24_c0_c0_c0_r2	L2/3 IT RSP Glut	13.58684	-20.540167	36.696632	-71.737495
10A_M_2752	0.0071220407779553	0.7937385497726658	0.0245853379230143	2096871.0	RSP-4	CEMBA190525_10A_4	19	10	10	10A_190525	snmC-seq2	5512772	True	1.2340295308427789	10A	Isocortex	RSP	c11_c1_c1_c1_r0	Vip Gaba	18.13093	-61.507698	39.256878	1.1783807
10A_M_2753	0.00805558212634	0.8231148414956192	0.0304697353341053	2090946.0	RSP-4	CEMBA190525_10A_4	19	11	10	10A_190525	snmC-seq2	5634276	True	1.2305426091531548	10A	Isocortex	RSP	c28_c3_c2_c2_r0	L5 NP CTX Glut	6.359407	61.123863	47.40932	59.181118
10A_M_2754	0.0052936717124982	0.7352751311440923	0.0149807507899294	2112567.0	RSP-4	CEMBA190525_10A_3	20	10	10	10A_190525	snmC-seq2	6043908	True	1.178574775896581	10A	Isocortex	RSP	c24_c0_c0_c0_r2	L2/3 IT RSP Glut	14.846182	-19.815561	37.6036	-70.61187
10A_M_2755	0.0084566617851573	0.7879719895380426	0.0383377607000961	2815401.0	RSP-4	CEMBA190525_10A_3	20	11	10	10A_190525	snmC-seq2	8013526	True	1.5706770969318418	10A	Isocortex	RSP	c6_c0_c1_c2_r2	Pvalb Gaba	20.455233	-40.297848	48.409367	40.501163
10A_M_2756	0.0075537135098752	0.7749408744664747	0.0285182308143597	2753572.0	RSP-4	CEMBA190525_10A_3	21	10	10	10A_190525	snmC-seq2	7706128	True	1.536183469123157	10A	Isocortex	RSP	c1_c0_c2_c2_r2	L2/3 IT CTX Glut	37.46178	-19.61234	3.4490554	-29.84711
10A_M_2757	0.0080165227688786	0.8187816786132133	0.0311326239593634	2823470.0	RSP-4	CEMBA190525_10A_3	21	11	10	10A_190525	snmC-seq2	8051578	True	1.5751786913743897	10A	Isocortex	RSP	c18_c4_c2_c0_r0	L6b CTX Glut	28.768194	45.959667	26.87343	47.97919
10A_M_2758	0.0054604448402366	0.7491192458520513	0.0163838120904458	2835739.0	RSP-4	CEMBA190525_10A_4	20	10	10	10A_190525	snmC-seq2	7957580	True	1.6688607299936764	10A	Isocortex	RSP	c24_c0_c0_c0_r2	L2/3 IT RSP Glut	13.742844	-19.983679	37.916702	-71.94851
10A_M_2759	0.0074835697123128	0.7834511964271867	0.0304411297465455	2543934.0	RSP-4	CEMBA190525_10A_4	20	11	10	10A_190525	snmC-seq2	7439140	True	1.4971305724171842	10A	Isocortex	RSP	c30_c0_c2_c0_r1	L5 IT CTX Glut	40.300133	-0.8563208	-0.77638257	12.411498
10A_M_276	0.0078044082475476	0.7900811463195784	0.0312038374419388	1564020.0	RSP-4	CEMBA190423_10A_1	16	4	10	10A_190423	snmC-seq2	3722420	True	1.2151352325664508	10A	Isocortex	RSP	c30_c0_c1_c0_r1	L5 IT CTX Glut	41.40183	-3.154509	1.8488059	5.8100295
10A_M_2760	0.0083205079622992	0.7533826041924472	0.0367792652595501	2600832.0	RSP-4	CEMBA190525_10A_4	21	10	10	10A_190525	snmC-seq2	7367162	True	1.5306156138173908	10A	Isocortex	RSP	c30_c1_c0_c1_r2	L4 RSP-ACA Glut	35.941162	2.202203	14.864374	-0.47262624
10A_M_2761	0.0078219919174639	0.7517461799443341	0.0312902264442839	2557010.0	RSP-4	CEMBA190525_10A_4	21	11	10	10A_190525	snmC-seq2	7263646	True	1.504825929043939	10A	Isocortex	RSP	c30_c1_c1_c0_r1	L4 RSP-ACA Glut	36.06887	0.92683405	10.298077	-1.4864892
10A_M_2762	0.0053530085266025	0.7341567988034523	0.0146031772844871	2466053.0	RSP-4	CEMBA190525_10A_3	22	10	10	10A_190525	snmC-seq2	7125358	True	1.3757802057042885	10A	Isocortex	RSP	c24_c0_c0_c0_r2	L2/3 IT RSP Glut	15.597399	-19.919422	37.611717	-70.84227
10A_M_2763	0.0053931230279776	0.7162307030664998	0.0111355025104521	2539847.0	RSP-4	CEMBA190525_10A_3	22	11	10	10A_190525	snmC-seq2	7495098	True	1.4169489577545251	10A	Isocortex	RSP	c5_c0_c2_c1_r6	Oligo NN	-19.014095	45.880093	74.928986	-10.258211
10A_M_2764	0.0052876228109875	0.7467946197297382	0.0129264288879786	2925043.0	RSP-4	CEMBA190525_10A_3	23	10	10	10A_190525	snmC-seq2	8489452	True	1.63184500099304	10A	Isocortex	RSP	c5_c0_c0_c0_r7	Oligo NN	-8.210222	49.343178	88.470764	-3.0263336
10A_M_2765	0.0052983923642248	0.7354488588804491	0.010831565537276	2628384.0	RSP-4	CEMBA190525_10A_3	23	11	10	10A_190525	snmC-seq2	7690860	True	1.4663426455919075	10A	Isocortex	RSP	c15_c1_c1_c0_r0	VLMC NN	-47.299156	44.530807	71.728645	-50.49168
10A_M_2768	0.0048706663124947	0.7374904091191993	0.0095894558231296	2609758.0	RSP-4	CEMBA190525_10A_4	23	10	10	10A_190525	snmC-seq2	7434168	True	1.5358686539864344	10A	Isocortex	RSP	c10_c0_c0_c0_r7	Astro-TE NN	-37.28764	18.035494	45.610043	-39.328674
10A_M_2769	0.0054679512363322	0.754156942515621	0.0137411772170019	2408898.0	RSP-4	CEMBA190525_10A_4	23	11	10	10A_190525	snmC-seq2	7068054	True	1.417660537433208	10A	Isocortex	RSP	c5_c0_c1_c0_r5	Oligo NN	-6.368285	51.249596	89.05167	-1.6402894
10A_M_2770	0.0086790013367133	0.7682759754493643	0.0338714434085331	653473.0	RSP-4	CEMBA190525_10A_3	2	10	10	10A_190525	snmC-seq2	1261000	True	0.36456443489341	10A	Isocortex	RSP	c14_c2_c0_c1_r0	L5 ET CTX Glut	38.648407	35.38776	12.458943	13.648262
10A_M_2772	0.0066074542221089	0.7804107731059872	0.0273028840621692	800986.0	RSP-4	CEMBA190525_10A_3	3	10	10	10A_190525	snmC-seq2	1553552	True	0.4468600974294774	10A	Isocortex	RSP	c2_c9_c0_c1_r0	L6 CT CTX Glut	7.786407	53.428528	29.373869	87.37487
10A_M_2773	0.0069678174799202	0.7931926834337976	0.0249800777867247	785842.0	RSP-4	CEMBA190525_10A_3	3	11	10	10A_190525	snmC-seq2	1527832	True	0.4384114487446415	10A	Isocortex	RSP	c2_c2_c0_c0_r1	L6 CT CTX Glut	10.318777	48.246094	19.11233	71.182816
10A_M_2774	0.0084048985726504	0.7490245299656928	0.0343088580944969	701631.0	RSP-4	CEMBA190525_10A_4	2	10	10	10A_190525	snmC-seq2	1355852	True	0.4129168526603446	10A	Isocortex	RSP	c30_c1_c1_c0_r1	L4 RSP-ACA Glut	36.04541	0.8126723	8.737654	-0.8578842
10A_M_2775	0.0086200086102444	0.7779301719645649	0.0337821726890212	648488.0	RSP-4	CEMBA190525_10A_4	2	11	10	10A_190525	snmC-seq2	1310782	True	0.3816416662718745	10A	Isocortex	RSP	c14_c4_c2_c0_r0	L5 ET CTX Glut	35.83369	36.402184	19.908909	16.999807
10A_M_2777	0.0074786773297509	0.7515937623273482	0.0268986735902957	664230.0	RSP-4	CEMBA190525_10A_4	3	11	10	10A_190525	snmC-seq2	1303080	True	0.3909059905314628	10A	Isocortex	RSP	c13_c7_c2_c2_r0	SUB-ProS Glut	42.647194	24.614122	15.402549	14.197071
10A_M_2778	0.0060438742692796	0.7320233482743325	0.015977398890168	1742969.0	RSP-4	CEMBA190525_10A_3	4	10	10	10A_190525	snmC-seq2	4137996	True	0.9723806622794392	10A	Isocortex	RSP	c24_c0_c0_c0_r2	L2/3 IT RSP Glut	15.204256	-19.920464	38.43042	-64.156586
10A_M_278	0.0068765544660079	0.7603013636408521	0.0192713988874649	1874237.0	RSP-4	CEMBA190423_10A_1	17	4	10	10A_190423	snmC-seq2	4547054	True	1.4561523592279173	10A	Isocortex	RSP	c24_c0_c0_c0_r2	L2/3 IT RSP Glut	15.030492	-20.320877	37.97323	-64.74586
10A_M_2780	0.0080819549406021	0.8003221280173259	0.0348159025745214	1850269.0	RSP-4	CEMBA190525_10A_3	5	10	10	10A_190525	snmC-seq2	4571334	True	1.032241993756123	10A	Isocortex	RSP	c6_c0_c1_c2_r2	Pvalb Gaba	16.613356	-37.95364	58.02668	38.170986
10A_M_2781	0.0071956728973615	0.7620908804462574	0.0264208433359948	2153365.0	RSP-4	CEMBA190525_10A_3	5	11	10	10A_190525	snmC-seq2	5184970	True	1.2013354711583306	10A	Isocortex	RSP	c2_c9_c0_c1_r0	L6 CT CTX Glut	7.919176	53.07287	28.42502	85.264824
10A_M_2782	0.0070334878698446	0.7863302047460686	0.0252663106893958	1863495.0	RSP-4	CEMBA190525_10A_4	4	10	10	10A_190525	snmC-seq2	4428308	True	1.0966854234608918	10A	Isocortex	RSP	c2_c2_c3_c0_r1	L6 CT CTX Glut	11.3153515	48.487255	24.57046	63.253765
10A_M_2783	0.0058782342557047	0.7464067841529325	0.0161240701146929	1663332.0	RSP-4	CEMBA190525_10A_4	4	11	10	10A_190525	snmC-seq2	4159408	True	0.978887498370563	10A	Isocortex	RSP	c24_c0_c0_c0_r2	L2/3 IT RSP Glut	15.037663	-20.108639	38.450623	-64.428986
10A_M_2784	0.0072488179678466	0.7852680920362641	0.0255587272482869	1810150.0	RSP-4	CEMBA190525_10A_4	5	10	10	10A_190525	snmC-seq2	4295622	True	1.06529135805448	10A	Isocortex	RSP	c2_c2_c3_c1_r3	L6 CT CTX Glut	11.610474	48.753284	22.10282	59.04791
10A_M_2785	0.0071184425716362	0.7799393484486373	0.0249582337047794	1805187.0	RSP-4	CEMBA190525_10A_4	5	11	10	10A_190525	snmC-seq2	4358398	True	1.0623705829750534	10A	Isocortex	RSP	c2_c2_c3_c0_r1	L6 CT CTX Glut	10.395893	50.123158	25.332954	66.05521
10A_M_2786	0.0055164452639657	0.7407547748755775	0.0154660280552809	1349747.0	RSP-4	CEMBA190525_10A_3	6	10	10	10A_190525	snmC-seq2	3156142	True	0.7530070137619694	10A	Isocortex	RSP	c24_c2_c0_c0_r1	L2/3 IT RSP Glut	16.034666	-20.938164	35.564163	-62.228592
10A_M_2787	0.0064665689679993	0.7824811006928533	0.0229073850680927	1574985.0	RSP-4	CEMBA190525_10A_3	6	11	10	10A_190525	snmC-seq2	3707556	True	0.8786644842106672	10A	Isocortex	RSP	c2_c2_c0_c0_r1	L6 CT CTX Glut	10.263596	50.13805	19.434265	67.64527
10A_M_279	0.0065160103845862	0.7600680420920658	0.0203013594059689	1427691.0	RSP-4	CEMBA190423_10A_1	17	5	10	10A_190423	snmC-seq2	3609256	True	1.109217040266767	10A	Isocortex	RSP	c24_c0_c0_c0_r2	L2/3 IT RSP Glut	13.177857	-20.379868	40.955624	-69.2992
10A_M_2790	0.0072511951093271	0.7696126265011712	0.0285555895714036	1522607.0	RSP-4	CEMBA190525_10A_4	6	10	10	10A_190525	snmC-seq2	3608540	True	0.8960694300545579	10A	Isocortex	RSP	c1_c3_c0_c0_r3	L4/5 IT CTX Glut	43.628906	-18.613953	-24.1541	-32.38639
10A_M_2791	0.0066725336633449	0.7429291997133005	0.0243671064251789	1391584.0	RSP-4	CEMBA190525_10A_4	6	11	10	10A_190525	snmC-seq2	3425458	True	0.8189610856596888	10A	Isocortex	RSP	c1_c0_c3_c0_r3	L2/3 IT CTX Glut	27.262287	-18.10566	18.526184	-14.193447
10A_M_2792	0.0048229093994167	0.6910447678835178	0.0077427168173347	1509047.0	RSP-4	CEMBA190525_10A_4	7	10	10	10A_190525	snmC-seq2	3560436	True	0.8880892345927349	10A	Isocortex	RSP	c32_c3_c0_c0_r0	Oligo NN	-31.299627	49.557278	72.03489	-31.054398
10A_M_2793	0.0076878968354778	0.80801985003423	0.0310460436074112	1371427.0	RSP-4	CEMBA190525_10A_4	7	11	10	10A_190525	snmC-seq2	3313584	True	0.8070984897950897	10A	Isocortex	RSP	c28_c5_c0_c1_r0	L5 NP CTX Glut	11.2746725	60.73529	40.58414	77.28623
10A_M_2794	0.0058127165624817	0.7502992780215947	0.018782888164914	1692729.0	RSP-4	CEMBA190525_10A_3	8	10	10	10A_190525	snmC-seq2	4592048	True	0.9443523930027516	10A	Isocortex	RSP	c24_c0_c0_c0_r2	L2/3 IT RSP Glut	13.49788	-19.997463	37.643166	-73.09721
10A_M_2795	0.0091492901021587	0.7874994228544059	0.0343369160370843	1956037.0	RSP-4	CEMBA190525_10A_3	8	11	10	10A_190525	snmC-seq2	5394354	True	1.0912486415438756	10A	Isocortex	RSP	c30_c0_c2_c0_r1	L5 IT CTX Glut	40.120808	-1.014595	-1.4114565	12.189818
10A_M_2796	0.0071270391147835	0.7917500701213245	0.0311432726429852	2202464.0	RSP-4	CEMBA190525_10A_3	9	10	10	10A_190525	snmC-seq2	6041362	True	1.2287271907685235	10A	Isocortex	RSP	c30_c2_c0_c0_r0	L5 IT CTX Glut	41.283604	0.17643856	-1.873579	15.778216
10A_M_2797	0.0079778159182314	0.8033669878350933	0.0325195492383888	2259513.0	RSP-4	CEMBA190525_10A_3	9	11	10	10A_190525	snmC-seq2	6316972	True	1.26055411620574	10A	Isocortex	RSP	c6_c0_c0_c1_r0	Pvalb Gaba	18.436255	-36.529755	52.89837	26.7169
10A_M_2798	0.0076179811808051	0.7717959551961058	0.0321475368639816	1922706.0	RSP-4	CEMBA190525_10A_4	8	10	10	10A_190525	snmC-seq2	5260688	True	1.1315316884675288	10A	Isocortex	RSP	c14_c2_c0_c0_r3	L5 ET CTX Glut	38.636234	35.771217	13.255335	13.963763
10A_M_2799	0.0068528802204731	0.7424696839831642	0.0249220394276085	1810878.0	RSP-4	CEMBA190525_10A_4	8	11	10	10A_190525	snmC-seq2	5215510	True	1.0657197933270617	10A	Isocortex	RSP	c1_c0_c3_c1_r3	L2/3 IT CTX Glut	25.56813	-19.717766	11.38616	-8.66194
10A_M_2800	0.0071667383892217	0.7463317250639018	0.0301438500247649	1701975.0	RSP-4	CEMBA190525_10A_4	9	10	10	10A_190525	snmC-seq2	4829576	True	1.001629289906789	10A	Isocortex	RSP	c1_c0_c3_c0_r3	L2/3 IT CTX Glut	26.207115	-18.442007	14.898037	-8.983875
10A_M_2801	0.0055562144248961	0.7664258522046409	0.021989575720877	1900227.0	RSP-4	CEMBA190525_10A_4	9	11	10	10A_190525	snmC-seq2	5275820	True	1.118302572406591	10A	Isocortex	RSP	c2_c2_c2_c0_r4	L6 CT CTX Glut	8.15351	49.347115	14.964438	74.69223
10A_M_2802	0.0061511511418831	0.7507155322460198	0.0194628571241624	1544964.0	RSP-4	CEMBA190525_10A_3	10	10	10	10A_190525	snmC-seq2	3652574	True	0.8619161428102803	10A	Isocortex	RSP	c24_c0_c0_c0_r2	L2/3 IT RSP Glut	13.501963	-19.977844	39.992275	-71.26376
10A_M_2803	0.0060505716272195	0.7550200685981172	0.018887904426433	1874173.0	RSP-4	CEMBA190525_10A_3	10	11	10	10A_190525	snmC-seq2	4501846	True	1.045577737163566	10A	Isocortex	RSP	c24_c0_c0_c0_r2	L2/3 IT RSP Glut	13.402762	-20.035913	38.763824	-72.20754
10A_M_2804	0.0069519640318032	0.7714551292249758	0.0249016774166528	724869.0	RSP-4	CEMBA190525_10A_3	11	10	10	10A_190525	snmC-seq2	1770014	True	0.4043953726577092	10A	Isocortex	RSP	c24_c1_c2_c1_r0	L2/3 IT CTX Glut	22.506031	-22.447268	29.871017	-11.220702
10A_M_2805	0.0075650041119091	0.7591746701269398	0.0292815761815286	2149528.0	RSP-4	CEMBA190525_10A_3	11	11	10	10A_190525	snmC-seq2	5217122	True	1.1991948567233257	10A	Isocortex	RSP	c1_c0_c3_c2_r0	L2/3 IT CTX Glut	25.86303	-18.993803	13.378718	-8.735101
10A_M_2807	0.0063593338913013	0.7550687535844175	0.0196455907158627	1538761.0	RSP-4	CEMBA190525_10A_4	10	11	10	10A_190525	snmC-seq2	3833208	True	0.9055762204299478	10A	Isocortex	RSP	c24_c0_c0_c0_r2	L2/3 IT RSP Glut	13.382172	-20.33477	39.6955	-71.56546
10A_M_2808	0.0065978970967247	0.7685862843948837	0.0228763270258703	1563944.0	RSP-4	CEMBA190525_10A_4	11	10	10	10A_190525	snmC-seq2	3662780	True	0.9203966675033316	10A	Isocortex	RSP	c1_c0_c2_c1_r3	L2/3 IT CTX Glut	35.73907	-21.723661	6.758799	-35.546783
10A_M_2809	0.0054925402888897	0.7404925409568025	0.0205444152416266	1591097.0	RSP-4	CEMBA190525_10A_4	11	11	10	10A_190525	snmC-seq2	3850396	True	0.9363764792566412	10A	Isocortex	RSP	c1_c0_c3_c0_r3	L2/3 IT CTX Glut	26.776804	-18.94773	16.071371	-12.132766
10A_M_281	0.0070496431657837	0.7472012194118969	0.0215564641377253	1664783.0	RSP-4	CEMBA190423_10A_2	16	5	10	10A_190423	snmC-seq2	4126568	True	1.264635314055956	10A	Isocortex	RSP	c1_c0_c3_c0_r3	L2/3 IT CTX Glut	27.022984	-18.842735	15.90234	-13.273905
10A_M_2810	0.006546721705493	0.7616413093591516	0.0228117613664306	1083297.0	RSP-4	CEMBA190525_10A_3	12	10	10	10A_190525	snmC-seq2	2354608	True	0.6043578826160015	10A	Isocortex	RSP	c2_c2_c0_c0_r1	L6 CT CTX Glut	9.846631	50.495014	20.842442	68.08699
10A_M_2811	0.0061884056203346	0.764438520323561	0.019599748108274	1144226.0	RSP-4	CEMBA190525_10A_3	12	11	10	10A_190525	snmC-seq2	2420956	True	0.6383494116518157	10A	Isocortex	RSP	c24_c0_c0_c0_r2	L2/3 IT RSP Glut	14.203698	-21.480444	40.971016	-69.05587
10A_M_2812	0.0076305837074447	0.7863207369899017	0.0289156959843745	1492380.0	RSP-4	CEMBA190525_10A_3	13	10	10	10A_190525	snmC-seq2	3384876	True	0.8325801851740274	10A	Isocortex	RSP	c3_c0_c2_c1_r3	L6 IT CTX Glut	44.882633	15.095255	-66.66735	41.280094
10A_M_2813	0.0064126618385384	0.7608813285129962	0.0199032592596937	1625188.0	RSP-4	CEMBA190525_10A_3	13	11	10	10A_190525	snmC-seq2	3762156	True	0.9066721116489148	10A	Isocortex	RSP	c24_c0_c0_c0_r2	L2/3 IT RSP Glut	13.184964	-20.736712	34.95238	-69.945076
10A_M_2814	0.0090958831028489	0.8055130457667967	0.0401831932939092	1488864.0	RSP-4	CEMBA190525_10A_4	12	10	10	10A_190525	snmC-seq2	3394380	True	0.8762113374684007	10A	Isocortex	RSP	c6_c0_c1_c2_r2	Pvalb Gaba	16.140831	-37.36812	57.673275	37.07904
[truncated: 300,047 more rows]
