# Supplementary material for: Single-cell DNA Methylome and 3D Multi-omic Atlas of the Adult Mouse Brain
Source: bioRxiv. 2023 Apr 18:2023.04.16.536509. Preprint. [Version 1] doi: 10.1101/2023.04.16.536509 (PMC10153407; doi:10.1101/2023.04.16.536509)
Supplement: Supplement 6 — Supplementary Table 4. snmC and snm3C cluster annotation and cross-modality cluster mapping. [file media-6.xlsx]

## Sheet: mC.Cluster.Annotation
mC Cluster	Cell Subclasses Label (From AIBS scRNA-seq (10X) Annotation)	Subclass Int Index (Extended Data Fig. 4 & Extended Data 12g)	Partially Overlap With AIBS snRNA-seq (10X) Cell subclasses	Matched AIBS 10X RNA Clusters	Matched CEMBA ATAC Clusters: Cluster Name (%)
c0_c0_c0_c0_r0	MY Lhx1 Gly-Gaba	136		3638, 3656, 3660, 3666, 3670, 3748	GABA_1_22 (5), MBGL9 (5), MYGA1 (75)
c0_c0_c0_c0_r1	MY Lhx1 Gly-Gaba	136		3638, 3751	GABA_1_11 (8), GABA_1_15 (5), MYGA1 (64), MYGA2 (17)
c0_c0_c0_c0_r2	MY Lhx1 Gly-Gaba	136		3638	GABA_1_15 (17), MYGA1 (49), MYGA2 (29)
c0_c0_c0_c0_r3	MY Lhx1 Gly-Gaba	136		3626, 3638	GABA_1_15 (16), MYGA1 (48), MYGA2 (28)
c0_c0_c0_c0_r4	MY Lhx1 Gly-Gaba	136		3627, 3638, 3658, 3659	GABA_1_15 (17), MYGA1 (48), MYGA2 (29)
c0_c0_c0_c0_r5	MY Lhx1 Gly-Gaba	136		3638	GABA_1_11 (10), GABA_1_15 (37), MYGA2 (24), RMSTTH1 (8), SEROPM6 (8)
c0_c0_c0_c0_r6	MY Lhx1 Gly-Gaba	136		3638, 3658, 3662, 3663, 3687	GABA_1_14 (8), GABA_1_15 (50), MYGA2 (18), SEROPM7 (10)
c0_c0_c0_c0_r7	MY Lhx1 Gly-Gaba	136		3638, 3751	GABA_1_14 (8), GABA_1_15 (49), MYGA2 (18), SEROPM7 (10)
c0_c0_c0_c0_r8	MY Lhx1 Gly-Gaba	136		3638	GABA_1_14 (8), GABA_1_15 (50), MYGA2 (18), SEROPM7 (10)
c0_c0_c0_c1_r0	MY Lhx1 Gly-Gaba	136		3638	GABA_1_15 (6), MYGA1 (79), MYGA2 (5)
c0_c0_c0_c1_r1	MY Lhx1 Gly-Gaba	136		3634, 3635, 3638	MYGA1 (87), MYGA2 (9)
c0_c0_c0_c1_r2	MY Lhx1 Gly-Gaba	136	CU-ECU-SPVI Foxb1 Glut, PCG-po Gata3 Slc6a5 Gly-Gaba	3618, 3625, 3633, 3638	MYGA1 (87), MYGA2 (9)
c0_c0_c0_c1_r3	MY Lhx1 Gly-Gaba	136	PRP-MY Otp Gly-Gaba, CU-ECU-SPVI Foxb1 Glut, PCG-po Gata3 Slc6a5 Gly-Gaba	3634, 3635, 3638	MYGA1 (87), MYGA2 (9)
c0_c0_c0_c1_r4	PRP-MY Otp Gly-Gaba	185	MY Lhx1 Gly-Gaba	3705, 3730, 3746, 3752, 3755, 4084, 4101	GABA_1_15 (9), MBGL31 (10), MYGA2 (10), SEROPM7 (59)
c0_c0_c0_c2_r0	MV-SPIV-PRP Dmbx1 Gly-Gaba	135		2172, 3693, 3694, 3696, 3698	MBGL30 (81), MBGL32 (8)
c0_c0_c0_c2_r1	MV-SPIV-PRP Dmbx1 Gly-Gaba	135		2171, 3116, 3694, 3736, 4051	GABA_1_15 (8), GABA_1_22 (7), MBGL32 (5), MYGA1 (46), MYGA2 (27)
c0_c0_c0_c2_r2	MY Lhx1 Gly-Gaba	136	PRP-MY Otp Gly-Gaba, MV-SPIV Phox2b Ebf3 Lbx1 Glut	3624, 3638, 3659	GABA_1_15 (10), MYGA1 (52), MYGA2 (31)
c0_c0_c0_c2_r3	PRP-MY Otp Gly-Gaba	185	ECU-CU Slc6a2 Glut, MV-SPIV Phox2b Ebf3 Lbx1 Glut	3768, 3841, 3842, 3844, 3845, 3846	GABA_1_15 (10), MYGA1 (52), MYGA2 (31)
c0_c0_c0_c2_r4	MV-SPIV Phox2b Ebf3 Lbx1 Glut	134		4318, 4319, 4320, 4322	GABA_1_15 (9), MYGA1 (52), MYGA2 (31)
c0_c0_c0_c3_r0	MY Lhx1 Gly-Gaba	136		3636, 3657	MYGA1 (97)
c0_c0_c1_c0_r0	PPN-PCG Otp En1 Gaba	181	PCG-LDT-DTN-RPO-CS Pax8 Gaba, PCG-LDT-DTN-RPO-CS Tox Gaba	2914, 2915, 2936, 2942	GABA_1_11 (54), MBGL30 (5), SEROPM6 (24)
c0_c0_c1_c0_r1	PPN-PCG Otp En1 Gaba	181	PCG-LDT-DTN-RPO-CS Pax8 Gaba, PCG-LDT-DTN-RPO-CS Tox Gaba	2915, 2917, 2936, 2942	GABA_1_11 (87)
c0_c0_c1_c0_r2	PPN-PCG Otp En1 Gaba	181	PCG-LDT-DTN-RPO-CS Pax8 Gaba, PCG-LDT-DTN-RPO-CS Tox Gaba	2916, 2924, 2926, 2936, 2937, 2942, 2946, 2947	GABA_1_11 (25), SEROPM6 (65)
c0_c0_c1_c0_r3	PPN-PCG Otp En1 Gaba	181	PCG-LDT-DTN-RPO-CS Pax8 Gaba, PCG-LDT-DTN-RPO-CS Tox Gaba	2916, 2924, 2926, 2936, 2937, 2942, 2946, 2947	GABA_1_11 (21), SEROPM6 (72)
c0_c0_c1_c0_r4	ZI Pax6 Gaba	260		1651, 1659	GABA_1_11 (31), GABA_1_15 (6), MBGL32 (32), SEROPM6 (18)
c0_c0_c1_c1_r0	SPA-SPFp-PIL-PoT-SPFm-PVT Glut	239		4838, 4858	GABA_1_13 (19), MBGL32 (5), MSGA1 (10), MYGA2 (9)
c0_c0_c1_c1_r1	SPA-SPFp-PIL-PoT-SPFm-PVT Glut	239		2163, 4702, 4762, 4763, 4765, 4837	GABA_1_13 (14), GABA_1_14 (19), MBGL28 (8), MYGA2 (5), RMSTTH1 (16), SEROPM6 (7)
c0_c0_c1_c1_r2	PCG-CUN-MRN Pax5 Cdh23 Gaba	163		3350, 3362	MBGL28 (6), MBGL30 (29), MYGA1 (43)
c0_c0_c1_c1_r3	SPA-SPFp-PIL-PoT-SPFm-PVT Glut	239		2163, 4702, 4762, 4763, 4765, 4837	MBGL11 (9), MBGL28 (5), MBGL3 (5), MBGL30 (16), MYGA1 (35)
c0_c0_c1_c1_r4	SPA-SPFp-PIL-PoT-SPFm-PVT Glut	239		4837, 4858	GABA_1_14 (32), MBGL28 (13), RMSTTH1 (22), SEROPM6 (11)
c0_c0_c1_c2_r0	PCG-LDT-DTN-RPO-CS Meis2 Gaba	164	PCG-LDT-DTN-RPO-CS Tox Gaba	3704, 3715	GABA_1_15 (9), SEROPM6 (5), SEROPM7 (78)
c0_c0_c1_c2_r1	PCG-LDT-DTN-RPO-CS Meis2 Gaba	164	PCG-LDT-DTN-RPO-CS Tox Gaba	3704, 3715	SEROPM6 (5), SEROPM7 (87)
c0_c0_c1_c2_r2	PCG-LDT-DTN-RPO-CS Meis2 Gaba	164	PCG-LDT-DTN-RPO-CS Tox Gaba	3704, 3715	SEROPM7 (92)
c0_c0_c1_c2_r3	PCG-LDT-DTN-RPO-CS Meis2 Gaba	164	PCG-LDT-DTN-RPO-CS Tox Gaba	3211, 3704, 3714	SEROPM7 (92)
c0_c0_c1_c2_r4	PCG-LDT-DTN-RPO-CS Meis2 Gaba	164	PCG-LDT-DTN-RPO-CS Tox Gaba	3709, 3758	SEROPM6 (14), SEROPM7 (80)
c0_c0_c1_c3_r0	PCG-LDT-DTN-RPO-CS Tox Gaba	165	PPN-PCG Otp En1 Gaba, PCG-LDT-DTN-RPO-CS Meis2 Gaba	2918, 2932, 2933, 2934, 2935, 2939, 2960, 2963	MBGL31 (76), SEROPM6 (10), SEROPM8 (6)
c0_c0_c1_c3_r1	PRP-MY Otp Gly-Gaba	185		3728, 3729, 3731, 3732, 3757	SEROPM7 (91)
c0_c0_c1_c3_r2	PPN-PCG Otp En1 Gaba	181	PCG-LDT-DTN-RPO-CS Pax8 Gaba, PCG-LDT-DTN-RPO-CS Tox Gaba	2943, 2944, 2945, 2948, 2965	MBGL31 (76), SEROPM6 (14)
c0_c0_c1_c3_r3	PPN-PCG Otp En1 Gaba	181	PCG-LDT-DTN-RPO-CS Pax8 Gaba, PCG-LDT-DTN-RPO-CS Tox Gaba	2925, 2971	MBGL31 (70), SEROPM6 (16)
c0_c0_c1_c4_r0	PCG-SLD Vsx2 Nkx6-1 Glut	166		3060, 3070, 3071, 3081	GABA_1_11 (27), SEROPM6 (52)
c0_c0_c1_c4_r1	PCG-SLD Vsx2 Nkx6-1 Glut	166		3072, 3078, 3083	GABA_1_11 (31), SEROPM6 (54)
c0_c0_c1_c5_r0	PCG-LDT-DTN-RPO-CS Tox Gaba	165	PPN-PCG Otp En1 Gaba	2923, 2949, 2957	GABA_1_11 (8), MBGL30 (26), SEROPM6 (56)
c0_c0_c1_c5_r1	PCG-LDT-DTN-RPO-CS Tox Gaba	165	PPN-PCG Otp En1 Gaba	2940, 2951, 2954, 2955, 2956, 2958	GABA_1_11 (5), SEROPM6 (79)
c0_c0_c1_c5_r2	PCG-LDT-DTN-RPO-CS Tox Gaba	165		2954, 2956, 2958, 2959	GABA_1_11 (5), HYGA2 (5), SEROPM6 (77)
c0_c0_c1_c5_r3	PCG-LDT-DTN-RPO-CS Tox Gaba	165		2950, 2952, 2956, 2958	GABA_1_11 (16), SEROPM6 (63), SEROPM7 (12)
c0_c0_c1_c6_r0	PCG-SLD Vsx2 Nkx6-1 Glut	166		3100, 3101, 3109	GABA_1_15 (8), MYGA1 (5), RMSTTH1 (6), SEROPM6 (9), SEROPM7 (64)
c0_c0_c1_c6_r1	PCG-SLD Vsx2 Nkx6-1 Glut	166		3094, 3098, 3100, 3113	GABA_1_15 (6), MYGA1 (6), RMSTTH1 (6), SEROPM6 (10), SEROPM7 (68)
c0_c0_c1_c6_r2	PCG-SLD Vsx2 Nkx6-1 Glut	166		3100, 3101	GABA_1_15 (6), MYGA1 (6), RMSTTH1 (6), SEROPM6 (10), SEROPM7 (68)
c0_c0_c1_c7_r0	PGRNd Otp Glut	170		3864, 3867, 3868	MYGA1 (10), SEROPM7 (88)
c0_c0_c1_c7_r1	PGRNd Otp Glut	170		3863, 3864	MYGA1 (10), SEROPM7 (85)
c0_c0_c1_c8_r0	PCG-LDT-DTN-RPO-CS Meis2 Gaba	164		3711, 3713, 3850	SEROPM7 (93)
c0_c0_c10_c0_r0	MB/HB Lhx1 Glut	104		3191, 3639, 3791, 3792, 5381, 5401, 5407	GABA_1_11 (34), MBGL9 (5), MYGA2 (26)
c0_c0_c10_c1_r0	NTS Dbh Glut	144		2780, 3781, 3890, 3891, 3904, 3905, 3915, 3934, 3935, 3936, 3944, 3945, 3951, 3952, 3953, 3958, 3959, 3961, 3962, 3965, 3966, 3967, 3968, 3969, 3970, 3971, 3972, 3973	GABA_1_30 (36), MYGA1 (55)
c0_c0_c10_c2_r0	SPA-SPFp-PIL-PoT-SPFm-PVT Glut	239		4767, 4774, 4776, 4796, 4797	GABA_1_14 (53), HYGA2 (12), ICGL7 (13)
c0_c0_c10_c3_r0	CUN-PPN Evx2 Meis2 Glut	41		2643, 2664, 2665, 2671	GABA_1_11 (67), GABA_1_14 (5), MBGL3 (6), SEROPM6 (6)
c0_c0_c10_c3_r1	CUN-PPN Evx2 Meis2 Glut	41		2664, 2665	GABA_1_11 (91), GABA_1_14 (5)
c0_c0_c10_c4_r0	SPA-SPFp-PIL-PoT-SPFm-PVT Glut	239		4789, 4791, 5140	GABA_1_11 (32), GABA_1_14 (6), HYGA2 (14), HYGA3 (5), MBGL13 (12), PAGGL12 (17)
c0_c0_c10_c5_r0	PVa-AHN-LHA Otp Glut	195		2494, 2496, 2497, 2499, 2502, 2504	GABA_1_11 (13), HYGA5 (5), MYGA1 (11), VASO1 (56)
c0_c0_c10_c6_r0	MB/HB Lhx1 Glut	104		2156, 3778, 3780	GABA_1_11 (79), MBGL28 (6)
c0_c0_c11_c0_r0	PB Lmx1a Glut	158		2796, 2798, 2799, 2800, 2804, 2808, 2815	GABA_1_22 (88)
c0_c0_c11_c0_r1	PB Lmx1a Glut	158		2796, 2798, 2799, 2800, 2803, 2808, 2814, 2816	GABA_1_22 (82), MBGL28 (5)
c0_c0_c11_c1_r0	PB Lmx1a Glut	158		2769, 2773, 2774, 2776, 2788	GABA_1_22 (79)
c0_c0_c11_c1_r1	PB Lmx1a Glut	158		2770, 2779, 2787	GABA_1_22 (77)
c0_c0_c11_c2_r0	PB Lmx1a Glut	158		2771, 2772, 2785, 2786	GABA_1_22 (54), MBGL9 (20), MYGA2 (5)
c0_c0_c11_c2_r1	PB Lmx1a Glut	158		2786	GABA_1_22 (22), MBGL9 (64), SEROPM6 (6)
c0_c0_c11_c3_r0	PB Lmx1a Glut	158		2805, 2806, 2807, 2809, 2811, 2812, 2813	GABA_1_22 (62), MBGL9 (12), MYGA1 (11)
c0_c0_c11_c3_r1	PB Lmx1a Glut	158		2797, 2807, 2810	GABA_1_11 (35), GABA_1_22 (47), MBGL11 (5), MYGA1 (5)
c0_c0_c12_c0_r0	SCig-ve Pitx2 Glut	223		5001	GABA_1_11 (75), MBGL19 (15)
c0_c0_c12_c0_r1	SCig-ve Pitx2 Glut	223		5002, 5004, 5006	GABA_1_11 (93)
c0_c0_c12_c0_r2	SCig-ve Pitx2 Glut	223		5001	GABA_1_11 (72), MBGA14 (5), MBGL19 (17)
c0_c0_c12_c1_r0	SCig-ve Pitx2 Glut	223		4987	GABA_1_11 (94)
c0_c0_c12_c2_r0	SCig-ve Pitx2 Glut	223		5000, 5003	GABA_1_11 (70), GABA_1_15 (12), MBGL19 (6)
c0_c0_c13_c0_r0	MB-MY Glut-Sero	103		2837, 2853, 2854, 2858, 2859, 2862, 2863	PAGGL3 (20), SEROPAG1 (70)
c0_c0_c13_c1_r0	MB-MY Glut-Sero	103		2857	SEROPAG1 (87)
c0_c0_c13_c2_r0	MB-MY Glut-Sero	103		3880, 3881	SEROPAG1 (95)
c0_c0_c14_c0_r0	ND-PCG Gata3 Lhx1 Gaba	139	MY Lhx1 Gly-Gaba	3147, 3167	MBGL29 (11), MBGL30 (81)
c0_c0_c14_c0_r1	PGRNd Otp Glut	170		3703, 3724, 3725	MBGL30 (85), MYGA1 (6)
c0_c0_c14_c0_r2	PGRNd Otp Glut	170		3668, 3865, 5402	MBGL29 (11), MBGL30 (81)
c0_c0_c15_c0_r0	RR-SNr-PAG Foxa2 Gaba	206		3117, 3118	MBGL28 (83), PAGGL10 (7)
c0_c0_c15_c1_r0	RR-SNr-PAG Foxa2 Gaba	206		3141, 3142	MBGL28 (97)
c0_c0_c15_c2_r0	RR-SNr-PAG Foxa2 Gaba	206		3140, 3143, 3149	MBGL28 (96)
c0_c0_c16_c0_r0	CU-ECU-SPVI Foxb1 Glut	39	PSV Glut	3816	MYGA1 (6), MYGA3 (78), SEROPM5 (8)
c0_c0_c16_c0_r1	CU-ECU-SPVI Foxb1 Glut	39	PSV Glut	3816, 3829, 3830	MYGA1 (6), MYGA3 (78), SEROPM5 (9)
c0_c0_c16_c0_r2	CU-ECU-SPVI Foxb1 Glut	39	PSV Glut	3816	MYGA1 (7), MYGA3 (77), SEROPM5 (8)
c0_c0_c17_c0_r0	POR Gata3 Gly-Gaba	180		4193	AMY1GL2 (5), GABA_1_28 (74), MBGL30 (10), MYGA1 (5)
c0_c0_c17_c0_r1	POR Gata3 Gly-Gaba	180		4193	GABA_1_28 (77), MBGL30 (11), MYGA1 (5)
c0_c0_c18_c0_r0	CU-ECU-SPVI Foxb1 Glut	39	PB-an-do Evx2 Glut	3809, 3814, 3816, 3820, 3822, 3828, 3834	GABA_1_14 (27), GABA_1_21 (53), ICGL10 (6)
c0_c0_c18_c0_r1	CU-ECU-SPVI Foxb1 Glut	39	PB-an-do Evx2 Glut	3809, 3814, 3816, 3820, 3822, 3828, 3834	GABA_1_14 (27), GABA_1_21 (54), ICGL10 (6)
c0_c0_c18_c0_r2	PB-an-do Evx2 Glut	161		2626, 2633, 2637	GABA_1_14 (26), GABA_1_21 (47), ICGL10 (5), MBGL4 (9)
c0_c0_c19_c0_r0	MB/HB Lhx1 Glut	104		3191, 5379	GABA_1_21 (9), MBGL31 (14), SEROPM6 (47)
c0_c0_c2_c0_r0	PCG-CUN-MRN Pax5 Cdh23 Gaba	163	PPN-SNr Pax5 Sox21 Gaba	3362, 3370	MBGL31 (96)
c0_c0_c2_c0_r1	PCG-CUN-MRN Pax5 Cdh23 Gaba	163	PPN-SNr Pax5 Sox21 Gaba	3356, 3359, 3361	MBGL31 (96)
c0_c0_c2_c0_r2	PCG-CUN-MRN Pax5 Cdh23 Gaba	163	PPN-SNr Pax5 Sox21 Gaba	3354, 3357, 3358, 3359, 3360	MBGA6 (11), MBGL30 (35), MBGL31 (41)
c0_c0_c2_c0_r3	PCG-CUN-MRN Pax5 Cdh23 Gaba	163	PPN-SNr Pax5 Sox21 Gaba	3359, 3361, 3362, 3363	MBGA6 (11), MBGL30 (36), MBGL31 (41)
c0_c0_c2_c0_r4	PCG-CUN-MRN Pax5 Cdh23 Gaba	163	PPN-SNr Pax5 Sox21 Gaba	3353, 3355, 3362, 3371	MBGL31 (69), MYGA2 (10), PAGGL3 (5)
c0_c0_c2_c1_r0	PAG Nkx2-2 Nr2f2 Gaba	151	RN Nkx2-2 Otx1 Gaba	3163, 3174, 3176, 3177, 3187	MBGA6 (29), MBGL30 (64)
c0_c0_c2_c1_r1	RN Nkx2-2 Otx1 Gaba	203	PAG Nkx2-2 Nr2f2 Gaba	3396, 3397, 3400	MBGA6 (24), MBGL30 (68)
c0_c0_c2_c1_r2	RN Nkx2-2 Otx1 Gaba	203		3387, 3389	MBGA6 (27), MBGL30 (57), MSGA12 (5)
c0_c0_c2_c1_r3	RN Nkx2-2 Otx1 Gaba	203	PAG Nkx2-2 Nr2f2 Gaba	3387, 3390, 3395, 3397, 3402	HYGA4 (6), MBGL30 (63), RMSTTH2 (6), SEROPM6 (6)
c0_c0_c2_c1_r4	ND-PCG Gata3 Lhx1 Gaba	139	RN Nkx2-2 Otx1 Gaba	3123, 3126, 3127, 3134, 3146, 3166	MBGA6 (5), MBGL29 (23), MBGL30 (36), MYGA1 (6), SEROPM6 (13)
c0_c0_c2_c10_r0	PRT Tcf7l2 Gaba	186		3159, 3160, 3161	MBGA15 (5), MBGL30 (84)
c0_c0_c2_c11_r0	ND-PCG Gata3 Lhx1 Gaba	139		3122, 3124, 3132	MBGL30 (34), PONSGA1 (51)
c0_c0_c2_c2_r0	RR-SNr-PAG Foxa2 Gaba	206		3138, 3139, 3178	MBGL28 (91), MBGL30 (5)
c0_c0_c2_c2_r1	RR-SNr-PAG Foxa2 Gaba	206		3120, 3178	MBGL28 (86), MBGL30 (11)
c0_c0_c2_c2_r2	RR-SNr-PAG Foxa2 Gaba	206		3119, 3121	MBGL28 (55), PAGGL10 (32), PAGGL3 (5)
c0_c0_c2_c2_r3	RR-SNr-PAG Foxa2 Gaba	206		3178	MBGL28 (91), MBGL30 (5)
c0_c0_c2_c2_r4	RR-SNr-PAG Foxa2 Gaba	206		3115, 3138, 3178	MBGL28 (87)
c0_c0_c2_c3_r0	PRT Tcf7l2 Gaba	186	ND-PCG Gata3 Lhx1 Gaba	3427	MBGA3 (35), MBGA6 (44), MBGL30 (14)
c0_c0_c2_c3_r1	PRT Tcf7l2 Gaba	186	ND-PCG Gata3 Lhx1 Gaba	3427	GABA_1_11 (7), MBGA3 (14), MBGA6 (5), MBGL30 (62)
c0_c0_c2_c3_r2	PRT Tcf7l2 Gaba	186	ND-PCG Gata3 Lhx1 Gaba	3148, 3427	MBGA3 (12), MBGA6 (5), MBGL30 (73)
c0_c0_c2_c4_r0	ND-PCG Gata3 Lhx1 Gaba	139	PRT Tcf7l2 Gaba	3128, 3131, 3133, 3157	MBGL28 (5), MBGL30 (83)
c0_c0_c2_c5_r0	ND-PCG Gata3 Lhx1 Gaba	139	PRT Tcf7l2 Gaba	3154, 3156	MBGA3 (20), MBGL30 (66)
c0_c0_c2_c5_r1	ND-PCG Gata3 Lhx1 Gaba	139	PRT Tcf7l2 Gaba	3151, 3152	MBGA3 (19), MBGL30 (70)
c0_c0_c2_c5_r2	ND-PCG Gata3 Lhx1 Gaba	139	PRT Tcf7l2 Gaba	3129, 3130	MBGA3 (19), MBGL30 (70)
c0_c0_c2_c6_r0	PRT Tcf7l2 Gaba	186		3180, 3182	MBGL30 (90)
c0_c0_c2_c6_r1	PRT Tcf7l2 Gaba	186		3180, 3183	MBGL30 (89)
c0_c0_c2_c7_r0	RN Nkx2-2 Otx1 Gaba	203	IC Six3 En2 Gaba	3393, 3399	MBGA3 (9), MBGA6 (26), MBGL30 (39), UnkIsoGA1 (20)
c0_c0_c2_c7_r1	RN Nkx2-2 Otx1 Gaba	203	IC Six3 En2 Gaba	3394, 3398	MBGA6 (25), MBGL31 (31), PAGGL3 (29)
c0_c0_c2_c8_r0	RN Nkx2-2 Otx1 Gaba	203		3401, 3407	MBGA3 (60), MBGL30 (36)
c0_c0_c2_c8_r1	RN Nkx2-2 Otx1 Gaba	203		3406, 3407	MBGA3 (61), MBGL30 (37)
c0_c0_c2_c8_r2	RN Nkx2-2 Otx1 Gaba	203		3401, 3407, 3408	MBGA3 (23), MBGA6 (27), MBGL30 (44)
c0_c0_c2_c9_r0	ND-PCG Gata3 Lhx1 Gaba	139		3125, 3135, 3136	GABA_1_11 (6), MBGL30 (70), PONSGA1 (12)
c0_c0_c20_c0_r0	MY Lhx1 Gly-Gaba	136		3631, 3742, 3760	MYGA2 (56), SEROPM7 (36)
c0_c0_c20_c0_r1	MY Lhx1 Gly-Gaba	136		3631, 3742, 3760	MYGA2 (56), SEROPM7 (36)
c0_c0_c21_c21_r0	IPN Vsx2 Nkx6-1 Pax5 Glut	63		3058, 3062, 3063, 3064, 3065, 3066, 3068, 3069, 3074, 3075, 3076, 3079, 3080, 3085	MBGL31 (93)
c0_c0_c22_c22_r0	MV-SPIV-PRP Dmbx1 Gly-Gaba	135		3737, 4052, 4053, 4054	GABA_1_22 (59), MBGL32 (22), SEROPM6 (12)
c0_c0_c23_c23_r0	PRP-MY Otp Gly-Gaba	185		3707, 3712, 3717, 3721	GABA_1_15 (15), SEROPM7 (80)
c0_c0_c24_c24_r0	ND-PCG Gata3 Lhx1 Gaba	139		3155	GABA_1_15 (76), MBGL31 (6)
c0_c0_c25_c25_r0	PRP-MY Otp Gly-Gaba	185		3734, 3839, 3840	MYGA1 (18), SEROPM7 (67)
c0_c0_c26_c26_r0	MY Lhx1 Gly-Gaba	136		3751, 3754	GABA_1_15 (7), GABA_1_22 (84)
c0_c0_c27_c27_r0	MB/HB Lhx1 Glut	104		3619, 3620	GABA_1_15 (71), MYGA1 (7), SEROPM5 (13)
c0_c0_c3_c0_r0	NTS Phox2b Glut	145	PB-NTS Phox2b Ebf3 Lmx1b Glut	2782, 3877, 3878, 3911, 3949	GABA_1_11 (5), GABA_1_13 (45), GABA_1_15 (10), GABA_1_22 (5), SEROPM6 (14)
c0_c0_c3_c0_r1	NTS Phox2b Glut	145	PB-NTS Phox2b Ebf3 Lmx1b Glut	3907, 3909, 3910, 3954, 3960	GABA_1_11 (5), GABA_1_13 (38), GABA_1_15 (9), GABA_1_22 (5), SEROPM6 (17), VASO1 (5)
c0_c0_c3_c0_r2	NTS Phox2b Glut	145	MB/HB Lhx1 Glut	3924, 3940, 3946, 3955, 3956, 4220	HYGA2 (6), MBGL11 (6), MYGA1 (81)
c0_c0_c3_c0_r3	NTS Phox2b Glut	145	NTS Dbh Glut	3919, 3920, 3943, 3947, 3948, 3950, 3964	HYGA2 (7), MBGL11 (6), MYGA1 (78)
c0_c0_c3_c0_r4	PB-NTS Phox2b Ebf3 Lmx1b Glut	160	NTS Phox2b Glut	4308, 4309	GABA_1_13 (54), GABA_1_15 (17), RMSTTH1 (5), SEROPM6 (13)
c0_c0_c3_c0_r5	NTS Phox2b Glut	145		3898, 3899, 3933, 3960	GABA_1_11 (5), GABA_1_13 (40), GABA_1_15 (10), GABA_1_22 (5), SEROPM6 (16), VASO1 (5)
c0_c0_c3_c1_r0	NTS Phox2b Glut	145		3872, 3882, 3886, 3916, 3917, 3930, 3937, 3941	GABA_1_13 (15), MYGA1 (73)
c0_c0_c3_c1_r1	NTS Phox2b Glut	145		3897, 3906, 3908	GABA_1_13 (45), MYGA1 (49)
c0_c0_c3_c1_r2	NTS Phox2b Glut	145		3888, 3914, 3928, 3929, 3932	GABA_1_13 (45), MYGA1 (49)
c0_c0_c3_c1_r3	NTS Phox2b Glut	145		3883, 3918, 3921, 3927	MYGA1 (89)
c0_c0_c3_c10_r0	MB/HB Lhx1 Glut	104		3790, 3803	GABA_1_13 (18), GABA_1_15 (5), GABA_1_21 (50), MBGL4 (7)
c0_c0_c3_c2_r0	CU-ECU-SPVI Foxb1 Glut	39		3809, 3811, 3822, 3825, 3826, 3827, 3833	MYGA1 (80)
c0_c0_c3_c2_r1	CU-ECU-SPVI Foxb1 Glut	39		3809, 3813, 3815, 3816, 3824, 3831, 3832, 3835	GABA_1_15 (9), MBGL3 (8), MYGA1 (66)
c0_c0_c3_c2_r2	CU-ECU-SPVI Foxb1 Glut	39		3812, 3816, 3817, 3821, 3832	GABA_1_15 (10), MBGL3 (8), MYGA1 (70)
c0_c0_c3_c3_r0	SPVI-SPVC Tlx3 Ebf3 Glut	242		3616, 3777, 3798, 3799, 3800, 4261, 4262	GABA_1_13 (25), MYGA1 (58)
c0_c0_c3_c3_r1	SPVI-SPVC Tlx3 Ebf3 Glut	242		3615, 3653, 3683, 3701, 4223, 4224, 4247	MYGA1 (78), RMSTTH1 (9)
c0_c0_c3_c3_r2	SPVI-SPVC Tlx3 Ebf3 Glut	242		4219, 4224, 4241, 4243, 4244, 4247, 4250	MYGA1 (88)
c0_c0_c3_c4_r0	PB-NTS Phox2b Ebf3 Lmx1b Glut	160	NTS Phox2b Glut	4300, 4307, 4310, 4313	GABA_1_12 (5), GABA_1_13 (62), GABA_23_4 (5)
c0_c0_c3_c4_r1	PB-NTS Phox2b Ebf3 Lmx1b Glut	160	NTS Phox2b Glut	4303, 4312	GABA_1_13 (24), MYGA1 (45), RMSTTH1 (5), SEROPM7 (9)
c0_c0_c3_c4_r2	PB-NTS Phox2b Ebf3 Lmx1b Glut	160	NTS Phox2b Glut	4299, 4304, 4305, 4306, 4307, 4310	GABA_1_13 (78)
c0_c0_c3_c5_r0	NTS Phox2b Glut	145		2782, 3805, 3901, 3907	GABA_1_13 (30), GABA_1_15 (7), GABA_1_22 (5), MYGA1 (48)
c0_c0_c3_c5_r1	NTS Phox2b Glut	145		3900, 3901, 3907, 3926, 3939	GABA_1_13 (31), GABA_1_15 (6), GABA_1_22 (5), MYGA1 (48)
c0_c0_c3_c5_r2	NTS Phox2b Glut	145		3900, 3901, 3903, 3938	GABA_1_13 (31), GABA_1_15 (6), GABA_1_22 (5), MYGA1 (48)
c0_c0_c3_c6_r0	NTS Phox2b Glut	145		3673, 3684, 3869, 3889, 4327	MYGA1 (98)
c0_c0_c3_c6_r1	NTS Phox2b Glut	145		3869, 3876, 3912, 3913	MYGA1 (98)
c0_c0_c3_c7_r0	MB/HB Lhx1 Glut	104	PB Lmx1a Glut	3771, 3802, 5381	GABA_1_13 (76), RMSTTH1 (7)
c0_c0_c3_c7_r1	MB/HB Lhx1 Glut	104	PB Lmx1a Glut	3791, 5381	GABA_1_13 (78), RMSTTH1 (7)
c0_c0_c3_c8_r0	SPVI-SPVC Mafa Glut	240		4328, 4329, 4330, 4340, 4341, 4342, 4343, 4344, 4345	GABA_1_15 (16), MYGA1 (55), SEROPM5 (27)
c0_c0_c3_c9_r0	MB/HB Lhx1 Glut	104		3771, 3801	GABA_1_22 (6), MBGL9 (27), MYGA1 (56)
c0_c0_c4_c0_r0	PAG Dmrta2 Glut	149		2147, 2175	MBGL28 (92)
c0_c0_c4_c0_r1	PAG Dmrta2 Glut	149		2175	MBGL28 (90)
c0_c0_c4_c0_r2	PAG Dmrta2 Glut	149		2150, 2175	GABA_1_14 (6), MBGL24 (10), MBGL28 (74)
c0_c0_c4_c1_r0	PH Pitx2 Glut	171		2200, 2202, 2203, 2204, 2205, 2207, 2208	HYGA2 (7), HYGA5 (6), MBGL28 (46), SEROPM6 (7)
c0_c0_c4_c1_r1	PH Pitx2 Glut	171		2200, 2205	HYGA1 (8), MBGA13 (5), MBGL28 (18), SEROPM6 (40)
c0_c0_c4_c10_r0	IPN-IF-RL Foxa1 Glut	64		2344, 2354, 2362	MBGL28 (95)
c0_c0_c4_c2_r0	PAG Dmrta2 Glut	149		2157	MBGL28 (89)
c0_c0_c4_c2_r1	PAG Dmrta2 Glut	149		2146	MBGL28 (94)
c0_c0_c4_c2_r2	PAG Dmrta2 Glut	149		2146	MBGL28 (96)
c0_c0_c4_c3_r0	MB/HB Lhx1 Glut	104		5394	GABA_1_13 (21), HYGL2 (28), MBGL32 (6), MBGL33 (13), MBGL35 (8), PAGGL5 (8), RMSTTH1 (6)
c0_c0_c4_c3_r1	PH-LHA Foxb1 Glut	172	SPA-SPFp-PIL-PoT-SPFm-PVT Glut, MB/HB Lhx1 Glut	2123, 2133, 2135, 2168, 2169	MBGA13 (14), MBGL28 (42), RMSTTH1 (13), SEROPM6 (12)
c0_c0_c4_c4_r0	PAG Dmrta2 Glut	149	PH Pitx2 Glut	2213	HYGA2 (6), MBGL28 (48), MBGL35 (14), RMSTTH1 (6)
c0_c0_c4_c4_r1	PAG Dmrta2 Glut	149	PH Pitx2 Glut	2148, 2213	MBGL28 (59), MBGL35 (14), RMSTTH1 (6)
c0_c0_c4_c4_r2	PH Pitx2 Glut	171	PAG Dmrta2 Glut	2200	GABA_1_15 (10), MBGA13 (6), MBGL28 (68), SEROPM6 (9)
c0_c0_c4_c4_r3	PAG Dmrta2 Glut	149	PH Pitx2 Glut	2213	MBGL28 (59), MBGL35 (14), RMSTTH1 (6)
c0_c0_c4_c5_r0	PH Pitx2 Glut	171		2199, 2200	MBGL28 (79)
c0_c0_c4_c5_r1	PH Pitx2 Glut	171		2200, 2206	MBGL28 (91)
c0_c0_c4_c5_r2	PH Pitx2 Glut	171		2200, 2206	MBGL28 (91)
c0_c0_c4_c6_r0	PH Pitx2 Glut	171		2209, 2210, 2214	DOPMB4 (24), MBGL28 (72)
c0_c0_c4_c6_r1	PH Pitx2 Glut	171		2209, 2210	DOPMB4 (24), MBGL28 (74)
c0_c0_c4_c7_r0	PH Pitx2 Glut	171		2201, 2211, 2212	DOPMB4 (20), MBGL28 (68), MBGL35 (6)
c0_c0_c4_c7_r1	PH Pitx2 Glut	171		2201, 2211	MBGL28 (91), MBGL35 (5)
c0_c0_c4_c7_r2	PH Pitx2 Glut	171		2201, 2211	MBGL28 (91), MBGL35 (5)
c0_c0_c4_c8_r0	PH Pitx2 Glut	171		2198, 2205	MBGL28 (89)
c0_c0_c4_c8_r1	PH Pitx2 Glut	171		2198, 2205	MBGL28 (96)
c0_c0_c4_c9_r0	SPA-SPFp-PIL-PoT-SPFm-PVT Glut	239		2164, 2165, 2364	MBGL28 (62), PAGGL1 (11), RMSTTH5 (12)
c0_c0_c5_c0_r0	PRC-NPC Pax6 Glut	183		2179, 2306, 4834, 4835	GABA_1_15 (5), MBGL31 (66)
c0_c0_c5_c0_r1	MB/HB Lhx1 Glut	104		2177, 2178	GABA_1_15 (6), MBGL31 (64)
c0_c0_c5_c0_r2	MB/HB Lhx1 Glut	104		2176, 2177, 2178	GABA_1_15 (7), MBGL31 (59)
c0_c0_c5_c0_r3	PRC-NPC Pax6 Glut	183		2305, 4701, 4835, 4841, 4842	MBGL31 (15), MBGL33 (59), MYGA1 (8)
c0_c0_c5_c1_r0	PGRNd Otp Glut	170		3733, 3763, 3767	GABA_1_15 (5), MBGL31 (8), MBGL33 (22), MYGL1 (7), SEROPM7 (40), SEROPM8 (7)
c0_c0_c5_c1_r1	PGRNd Otp Glut	170		3723, 3738, 3765	GABA_1_15 (6), MBGL31 (8), MBGL33 (24), MYGL1 (8), SEROPM7 (45)
c0_c0_c5_c1_r2	PGRNd Otp Glut	170		3669, 3764, 3866	GABA_1_15 (6), MBGL31 (8), MBGL33 (23), MYGL1 (8), SEROPM7 (44)
c0_c0_c5_c2_r0	PCG Vsx2 Lhx4 Glut	162		3027, 3029, 3030, 3032, 3033	GABA_1_13 (30), GABA_1_15 (7), MBGL31 (42), MBGL33 (10)
c0_c0_c5_c2_r1	PCG Vsx2 Lhx4 Glut	162		3035, 3036, 3037, 3041, 3044, 3045, 3052	GABA_1_13 (5), HYGL4 (6), MBGL29 (5), MBGL33 (76)
c0_c0_c5_c2_r2	PCG Vsx2 Lhx4 Glut	162		3031, 3047, 3055, 3067	GABA_1_13 (46), MBGL29 (12), MBGL31 (10), MBGL33 (6), PONSGA1 (14)
c0_c0_c5_c3_r0	PB-an-do Evx2 Glut	161		4272, 4275, 4277, 4278, 4279, 4285, 4286	MBGL31 (19), MBGL33 (12), MYGA2 (46), PAGGL5 (8)
c0_c0_c5_c3_r1	PB-an-do Evx2 Glut	161		4268, 4278, 4279, 4282	GABA_1_13 (26), GABA_1_14 (18), MBGL31 (39), MBGL33 (7)
c0_c0_c5_c3_r2	PB Pax5 Glut	159		4290, 4291, 4292, 4293, 4295, 4297, 4298	GABA_1_13 (62), GABA_1_15 (7), MBGL31 (7), MBGL33 (7)
c0_c0_c5_c4_r0	CUN-PPN Evx2 Lhx2 Glut	40		4957, 4959, 4965, 4966, 4967, 4968, 4970, 4971, 4972, 4977, 4978, 4979, 4985	GABA_1_15 (5), MBGL33 (22), MYGA1 (23), MYGA2 (5), SEROPM7 (15)
c0_c0_c5_c5_r0	PB-an-do Evx2 Glut	161		2621, 4266, 4267, 4269, 4273, 4281, 4283, 4287	GABA_1_14 (18), MBGL33 (58), PAGGL5 (8)
c0_c0_c5_c5_r1	PB-an-do Evx2 Glut	161		4270, 4271, 4287	GABA_1_21 (8), MBGL33 (85)
c0_c0_c5_c6_r0	PB Lmx1a Glut	158		2790, 2791, 2792, 2793, 2794	GABA_1_13 (25), MBGL31 (13), MBGL33 (11), MYGA1 (9), MYGA2 (18), RMSTTH1 (10)
c0_c0_c5_c6_r1	PB Lmx1a Glut	158		2181, 2768, 2777, 2778, 2781, 2784, 2789	GABA_1_13 (69), RMSTTH1 (6)
c0_c0_c5_c7_r0	PH-ant Otp Glut	175		2427, 2432, 2435, 2437, 2438, 2445, 2454	GABA_1_13 (49), HYGA2 (7), MBGL31 (20), MBGL32 (5), RMSTTH1 (8)
c0_c0_c5_c8_r0	PCG Vsx2 Lhx4 Glut	162		3018, 3019, 3020, 3026, 3038, 3054, 3056	GABA_1_12 (7), HYGA5 (6), HYGL4 (7), MBGL29 (21), MBGL33 (24), SEROPM8 (10)
c0_c0_c5_c9_r0	MB/HB Lhx1 Glut	104		2180	MBGL31 (7), SEROPM6 (83)
c0_c0_c6_c0_r0	MB/HB Lhx1 Glut	104		3648, 5377, 5405	GABA_1_15 (70), RMSTTH1 (6), SEROPM6 (8)
c0_c0_c6_c0_r1	MB/HB Lhx1 Glut	104		3648, 3795, 5377, 5391	GABA_1_15 (70), RMSTTH1 (6), SEROPM6 (8)
c0_c0_c6_c0_r2	MB/HB Lhx1 Glut	104		3648, 3795, 5377, 5391	GABA_1_15 (69), RMSTTH1 (6), SEROPM6 (8)
c0_c0_c6_c0_r3	MB/HB Lhx1 Glut	104		3648, 5377, 5405	GABA_1_15 (17), MYGA1 (49), MYGA2 (29)
c0_c0_c6_c1_r0	MB/HB Lhx1 Glut	104	PRC-NPC Pax6 Glut	5370, 5373	GABA_1_15 (20), SEROPM6 (55)
c0_c0_c6_c1_r1	MB/HB Lhx1 Glut	104	PRC-NPC Pax6 Glut	2313, 3191, 3795, 5373	GABA_1_11 (22), GABA_1_22 (32), HYGA2 (17), RMSTTH1 (5), SEROPM6 (8)
c0_c0_c6_c1_r2	MB/HB Lhx1 Glut	104	PRC-NPC Pax6 Glut	2313, 3191, 3791, 5381	GABA_23_1 (5), HYGA5 (5), MBGL28 (50)
c0_c0_c6_c2_r0	MB/HB Lhx1 Glut	104		3790, 3791, 5373	GABA_1_11 (20), GABA_1_13 (27), MYGA1 (43)
c0_c0_c6_c2_r1	MB/HB Lhx1 Glut	104		3191, 5373	MYGA1 (56), MYGA2 (34)
c0_c0_c6_c2_r2	MB/HB Lhx1 Glut	104		3779, 5373	MYGA1 (53), MYGA2 (32)
c0_c0_c6_c2_r3	MB/HB Lhx1 Glut	104		3191, 5373	MYGA1 (56), MYGA2 (34)
c0_c0_c6_c2_r4	MB/HB Lhx1 Glut	104		5373	GABA_1_11 (39), HYGA2 (10), MBGL28 (26), MBGL35 (5)
c0_c0_c6_c2_r5	MB/HB Lhx1 Glut	104		3191, 3791, 5381	GABA_1_11 (72), GABA_1_15 (11), MYGA1 (10)
c0_c0_c6_c2_r6	MB/HB Lhx1 Glut	104		3191, 3770, 5373	GABA_1_11 (72), GABA_1_15 (11), MYGA1 (10)
c0_c0_c6_c3_r0	PGRN-PARN-MDRN Hoxb5 Glut	169		3629, 3761	MYGA1 (99)
c0_c0_c6_c3_r1	PGRN-PARN-MDRN Hoxb5 Glut	169		3645, 3646, 3651	GABA_1_15 (9), MYGA1 (86)
c0_c0_c6_c3_r2	PGRN-PARN-MDRN Hoxb5 Glut	169		3652, 3664, 3671, 3674	GABA_1_15 (9), MYGA1 (86)
c0_c0_c6_c4_r0	MB/HB Lhx1 Glut	104		3191, 3622, 5373, 5381, 5383, 5406	GABA_1_13 (7), GABA_1_15 (26), MBGL32 (9), MYGA1 (13), RMSTTH1 (8), SEROPM6 (12), SEROPM7 (9)
c0_c0_c6_c4_r1	MB/HB Lhx1 Glut	104		3191, 5373, 5391	GABA_1_13 (9), GABA_1_15 (26), MBGL32 (9), MYGA1 (13), RMSTTH1 (8), SEROPM6 (12), SEROPM7 (9)
c0_c0_c6_c5_r0	MB/HB Lhx1 Glut	104		3191, 4980, 5373	GABA_1_11 (6), GABA_1_13 (10), GABA_1_15 (28), MYGA1 (9), SEROPM6 (32)
c0_c0_c6_c5_r1	MB/HB Lhx1 Glut	104		3191, 5373	GABA_1_11 (6), GABA_1_13 (10), GABA_1_15 (28), MYGA1 (9), SEROPM6 (32)
c0_c0_c6_c6_r0	DMX Tbx20 Chol	51		3879, 3892, 3893, 3894, 3895, 4174	MYGA1 (92)
c0_c0_c7_c0_r0	PB-an-do Evx2 Glut	161		2599, 2603, 2611, 2615, 2624, 2625, 4276	GABA_1_14 (85)
c0_c0_c7_c0_r1	PB-an-do Evx2 Glut	161		2600, 2601, 2602, 2604, 2609, 2610, 2612, 2614, 2616, 2617, 2619	GABA_1_14 (94)
c0_c0_c7_c1_r0	PB-an-do Evx2 Glut	161		2595, 2597, 2598, 2629, 2630, 2634, 2638, 2639	GABA_1_14 (88)
c0_c0_c7_c1_r1	PB-an-do Evx2 Glut	161		2607, 2608, 2627, 2628, 2632, 2635	GABA_1_14 (76), GABA_1_15 (10)
c0_c0_c7_c1_r2	PB-an-do Evx2 Glut	161		2596, 2607, 2620, 2622, 2631, 2636	GABA_1_14 (84), PYRGA5 (9)
c0_c0_c7_c2_r0	MB/HB Lhx1 Glut	104		3773, 3774	GABA_1_11 (29), GABA_1_22 (37), GABA_26_6 (7), MBGL9 (13)
c0_c0_c7_c2_r1	MB/HB Lhx1 Glut	104		3773, 3774	GABA_1_11 (31), GABA_1_22 (35), GABA_26_6 (8), MBGL9 (13)
c0_c0_c7_c3_r0	CUN-PPN Evx2 Meis2 Glut	41		2642, 2646, 2648, 2649, 2650, 2651, 2655, 2657, 2658, 2673	GABA_1_21 (70), MBGA6 (6), MBGL9 (5)
c0_c0_c7_c3_r1	CUN-PPN Evx2 Meis2 Glut	41		2644, 2645, 2654, 2659, 2660, 2672	GABA_1_21 (96)
c0_c0_c7_c4_r0	IC Tfap2d Maf Glut	60	PB-an-do Evx2 Glut	4586	GABA_1_14 (6), GABA_26_6 (69), ICGL10 (5)
c0_c0_c7_c4_r1	IC Tfap2d Maf Glut	60	PB-an-do Evx2 Glut	4586	GABA_1_14 (7), GABA_26_6 (71), ICGL10 (5)
c0_c0_c7_c4_r2	IC Tfap2d Maf Glut	60	PB-an-do Evx2 Glut	4586	GABA_1_14 (7), GABA_26_6 (71), ICGL10 (5)
c0_c0_c7_c5_r0	MB/HB Lhx1 Glut	104	PB-an-do Evx2 Glut, CUN-PPN Evx2 Meis2 Glut	3688, 3697, 3789	GABA_1_21 (74)
c0_c0_c7_c5_r1	MB/HB Lhx1 Glut	104	PB-an-do Evx2 Glut, CUN-PPN Evx2 Meis2 Glut	3787	GABA_1_14 (6), GABA_1_21 (50), MBGL24 (7), MBGL33 (13)
c0_c0_c7_c6_r0	CUN-PPN Evx2 Meis2 Glut	41		2640, 2647, 2668	GABA_1_21 (88), MBGL9 (5)
c0_c0_c7_c6_r1	CUN-PPN Evx2 Meis2 Glut	41		2663, 2667, 2668	GABA_1_21 (89), MBGL9 (5)
c0_c0_c7_c7_r0	CUN-PPN Evx2 Meis2 Glut	41	PB-an-do Evx2 Glut	2653, 2662	GABA_1_21 (94)
c0_c0_c7_c7_r1	CUN-PPN Evx2 Meis2 Glut	41	PB-an-do Evx2 Glut	2653, 2661, 2662, 3769	GABA_1_21 (95)
c0_c0_c7_c8_r0	PB-an-do Evx2 Glut	161		2606, 2618	GABA_1_14 (96)
c0_c0_c7_c8_r1	PB-an-do Evx2 Glut	161		2606, 2618	GABA_1_14 (96)
c0_c0_c7_c9_r0	CUN-PPN Evx2 Meis2 Glut	41		2666, 2669	GABA_1_11 (8), GABA_1_22 (81)
c0_c0_c8_c0_r0	PARN Gbx2 Gly-Gaba	156		4409, 4413, 4414, 4422, 4435, 4438, 4440	MYGA2 (56), SEROPM7 (33)
c0_c0_c8_c0_r1	PARN Gbx2 Gly-Gaba	156		4397, 4419, 4421, 4442	MYGA2 (96)
c0_c0_c8_c0_r2	PARN Gbx2 Gly-Gaba	156		4410, 4420, 4421, 4434, 4436, 4439	MYGA2 (96)
c0_c0_c8_c1_r0	MV-NTS Bcl11b Neurod2 Gly-Gaba	133		4356, 4358, 4359, 4360, 4367, 4370, 4371, 4372, 4373, 4381, 4382	MYGA2 (76), MYGL2 (22)
c0_c0_c8_c1_r1	MV-NTS Bcl11b Neurod2 Gly-Gaba	133		4351, 4353, 4354, 4355, 4358, 4362, 4363, 4364, 4369, 4375, 4377	MYGA2 (76), MYGL2 (22)
c0_c0_c8_c2_r0	PARN Gbx2 Gly-Gaba	156		4425, 4426, 4427, 4428, 4430	MYGA2 (94)
c0_c0_c8_c2_r1	PARN Gbx2 Gly-Gaba	156		4401, 4415, 4423, 4424	MYGA2 (94)
c0_c0_c8_c2_r2	PARN Gbx2 Gly-Gaba	156		4402, 4407, 4427	MYGA2 (91)
c0_c0_c8_c3_r0	MY Lhx1 Gly-Gaba	136		3660, 3749, 3753, 4109	MBGL33 (9), MYGA2 (70)
c0_c0_c8_c3_r1	MY Lhx1 Gly-Gaba	136		3743, 3749, 3753, 4108, 4113	MBGL33 (6), MYGA2 (79)
c0_c0_c8_c3_r2	MY Lhx1 Gly-Gaba	136		3660, 3743	MBGL33 (9), MYGA2 (70)
c0_c0_c8_c4_r0	PARN Gbx2 Gly-Gaba	156		4404, 4446	MYGA2 (89)
c0_c0_c8_c4_r1	PARN Gbx2 Gly-Gaba	156		4404, 4408, 4444, 4445, 4447	MYGA2 (90)
c0_c0_c8_c5_r0	PARN Gbx2 Gly-Gaba	156		2159, 2160	GABA_1_14 (27), GABA_1_21 (12), MYGA2 (50)
c0_c0_c8_c6_r0	MY Lhx1 Gly-Gaba	136		3638, 3753, 3762	GABA_1_13 (6), MYGA2 (79)
c0_c0_c8_c6_r1	MY Lhx1 Gly-Gaba	136		3638	MYGA2 (93)
c0_c0_c8_c7_r0	MV-NTS Bcl11b Neurod2 Gly-Gaba	133		4352, 4366, 4368, 4376	MYGA2 (85), MYGL2 (9)
c0_c0_c8_c8_r0	PARN Gbx2 Gly-Gaba	156	MY Lhx1 Gly-Gaba	4403, 4411, 4412, 4416, 4417, 4437, 4448, 4449	GABA_1_15 (8), MYGA2 (85)
c0_c0_c9_c0_r0	RN-MRN En1 Sox2 Gaba	204		3188, 3190, 3369, 3460, 3462, 3463, 3464	MBGL29 (92)
c0_c0_c9_c0_r1	RN-MRN En1 Sox2 Gaba	204		3459, 3460, 3462, 3464, 3465, 3467	MBGL29 (92)
c0_c0_c9_c0_r2	RN-MRN En1 Sox2 Gaba	204		3364, 3459, 3460, 3461, 3462, 3464, 3467	MBGL29 (90)
c0_c0_c9_c1_r0	LDT-PCG Gata3 Irx5 Gaba	87	RN-MRN En1 Sox2 Gaba	3194, 3197, 3200	MBGL29 (94)
c0_c0_c9_c1_r1	LDT-PCG Gata3 Irx5 Gaba	87	RN-MRN En1 Sox2 Gaba	3197, 3199, 3200	MBGL29 (93)
c0_c0_c9_c2_r0	LDT-PCG Gata3 Irx5 Gaba	87		3164, 3192, 3210	GABA_1_14 (20), GABA_1_22 (8), MBGL29 (29), MBGL30 (28)
c0_c0_c9_c2_r1	LDT-PCG Gata3 Irx5 Gaba	87		3203, 3206, 3208, 3209, 3214	GABA_1_14 (69), MBGL29 (9), MBGL30 (7)
c0_c0_c9_c2_r2	LDT-PCG Gata3 Irx5 Gaba	87		3202, 3204, 3212, 3213	GABA_1_13 (52), MBGL29 (31)
c0_c0_c9_c3_r0	PCG-CUN-MRN Pax5 Cdh23 Gaba	163	RN-MRN En1 Sox2 Gaba	3351, 3352	MBGL29 (38), MBGL31 (53)
c0_c0_c9_c3_r1	PCG-CUN-MRN Pax5 Cdh23 Gaba	163	RN-MRN En1 Sox2 Gaba	3351	HYGA2 (7), MBGL29 (56), MBGL31 (25)
c0_c0_c9_c4_r0	LDT-PCG Gata3 Irx5 Gaba	87		3198, 3222, 3228, 3229, 3231	MBGL29 (94)
c0_c0_c9_c4_r1	LDT-PCG Gata3 Irx5 Gaba	87		3195, 3198, 3224, 3226, 3228	MBGL29 (85), PAGGL2 (6)
c0_c1_c0_c0_r0	PVR Six3 Gaba	193		1409, 1415, 1416, 1417, 1418, 1419, 1451, 873, 874, 875	HYGA7 (70), LSXGA12 (17)
c0_c1_c0_c0_r1	PVR Six3 Gaba	193		1415, 1445, 1446, 1456, 1458, 1459, 1460, 1462	HYGA6 (12), HYGA7 (78)
c0_c1_c0_c0_r2	PVR Six3 Gaba	193		1417, 1418, 1420, 1421, 1594, 1596, 1602, 1611	HYGA7 (87), LSXGA4 (5)
c0_c1_c0_c0_r3	PVR Six3 Gaba	193		1409, 1418, 1453, 1611	HYGA7 (87), LSXGA4 (5)
c0_c1_c0_c1_r0	PVH-PVi Six3 Prox1 Gaba	190		1437, 1439, 1443, 1444, 1447	HYGA7 (50), HYGL3 (35)
c0_c1_c0_c1_r1	PVH-PVi Six3 Prox1 Gaba	190		1437, 1438, 1441, 1444	HYGA7 (43), HYGL3 (30)
c0_c1_c0_c2_r0	AHN Onecut3 Gaba	5		1513, 1625, 1632, 1636, 1638, 1641	GABA_1_11 (5), HYGA6 (89)
c0_c1_c0_c2_r1	AHN Onecut3 Gaba	5		1625, 1636, 1638, 1639, 1640, 1641, 1643	GABA_1_11 (6), HYGA6 (87)
c0_c1_c0_c3_r0	AHN Onecut3 Gaba	5		1619, 1637, 1645	GABA_1_11 (6), HYGA6 (86)
c0_c1_c0_c3_r1	AHN Onecut3 Gaba	5		1628, 1637	HYGA6 (94)
c0_c1_c0_c3_r2	AHN Onecut3 Gaba	5		1628, 1629, 1630	HYGA6 (93)
c0_c1_c0_c4_r0	LHA-SBPV-AHN Gaba	93		1461, 1463, 1620, 1621, 1623, 1626, 1627, 1631	HYGA11 (61), HYGA6 (12), HYGA7 (17)
c0_c1_c0_c4_r1	LHA-SBPV-AHN Gaba	93		1620, 1621, 1622, 1631, 1633, 1634, 1635	HYGA11 (73), HYGA6 (20)
c0_c1_c0_c4_r2	LHA-SBPV-AHN Gaba	93		1494, 1495, 1503, 1631, 1634	HYGA11 (73), HYGA6 (20)
c0_c1_c0_c5_r0	PVa-ARH Six3 Gaba	196		1475, 1476, 1477, 1478, 1506	HYGA11 (82), HYGA6 (5)
c0_c1_c0_c5_r1	PVa-ARH Six3 Gaba	196		1471, 1472, 1473, 1478, 1479, 1480, 1482, 1486, 1654	HYGA11 (82), HYGA6 (5)
c0_c1_c0_c6_r0	SCH Gaba	212		1425, 1427, 1428, 1431, 1432, 1433	HYGA13 (92)
c0_c1_c0_c6_r1	SCH Gaba	212		1425, 1426, 1427, 1428, 1430, 1464, 1465, 1466, 1467	HYGA13 (94)
c0_c1_c0_c7_r0	LHA-SBPV-AHN Gaba	93		1493, 1497, 1498, 1509	HYGA11 (88)
c0_c1_c0_c7_r1	LHA-SBPV-AHN Gaba	93		1493, 1497, 1505, 1509	HYGA11 (88)
c0_c1_c1_c0_r0	PH-ant Otp Glut	175		2430, 2431, 2436, 2448, 2449, 2450, 2451, 2452, 2457, 2458	GABA_1_13 (51), HYGA2 (12), HYGL2 (17)
c0_c1_c1_c0_r1	PH-ant Otp Glut	175		2434, 2439, 2441, 2450, 2455	GABA_1_13 (53), HYGA2 (13), HYGL2 (18)
c0_c1_c1_c0_r2	PH-ant Otp Glut	175		2428, 2429, 2433, 2439, 2440, 2442, 2443, 2444, 2446	GABA_1_13 (65), MBGL31 (6), MBGL33 (5)
c0_c1_c1_c1_r0	PH-ant Otp Glut	175		2139, 2140, 2327	HYGA19 (26), HYGA2 (9), HYGA5 (34)
c0_c1_c1_c1_r1	PH-ant Otp Glut	175		2141, 2327, 2447	HYGA2 (6), VASO1 (62)
c0_c1_c1_c1_r2	PH-ant Otp Glut	175		2141, 2142, 2143, 2329, 2330	HYGA8 (16), PEPT1 (60), PEPT2 (7)
c0_c1_c1_c1_r3	PM-LHA Foxb1 Glut	177		2316, 2317, 2320, 2325	GABA_1_13 (29), HYGA2 (26), MBGL28 (6), MBGL32 (10)
c0_c1_c1_c2_r0	AHN Otp Glut	6	PVa-AHN-LHA Otp Glut	2498	VASO1 (94)
c0_c1_c1_c2_r1	AHN Otp Glut	6	PVa-AHN-LHA Otp Glut	2498, 2516, 2529	HYGA5 (8), VASO1 (77)
c0_c1_c1_c2_r2	AHN Otp Glut	6	PVa-AHN-LHA Otp Glut	2495, 2528	VASO1 (90)
c0_c1_c1_c3_r0	PVH-PVHd-SO Otp Glut	189		2117, 2118, 2469, 2472, 2474	GABA_1_13 (39), HYGA2 (28), RMSTTH1 (9), VASO1 (5)
c0_c1_c1_c3_r1	PVH-PVHd-SO Otp Glut	189		2116, 2468, 2469, 2471, 2473	GABA_1_13 (36), HYGA2 (25), RMSTTH1 (8), VASO1 (5)
c0_c1_c1_c4_r0	AHN Otp Glut	6		2515, 2517, 2521	HYGA19 (5), VASO1 (88)
c0_c1_c1_c4_r1	AHN Otp Glut	6		2521, 2524	VASO1 (96)
c0_c1_c1_c4_r2	AHN Otp Glut	6		2521	VASO1 (91)
c0_c1_c1_c5_r0	AVPV-MEPO Tbr1 Glut	13		2247, 2248, 2249, 2250, 2251, 2252, 2254, 2255, 2256, 2257, 2258, 2259, 2260, 2261, 2262, 2263, 2264, 2265, 2266, 2267, 2268, 2269, 2270, 2271, 2272, 2274, 2291	GABA_1_21 (7), HYGA2 (5), HYGA5 (57)
c0_c1_c1_c6_r0	LHA-MEA Otp Glut	92		2477, 2481, 2483	HYGA2 (7), PMCH1 (6), VASO1 (76)
c0_c1_c1_c6_r1	LHA-MEA Otp Glut	92		2478, 2481, 2482, 2483, 2484	HYGA19 (9), PYRGA3 (6), VASO1 (55)
c0_c1_c1_c7_r0	PVa-AHN-LHA Otp Glut	195		2490, 2491, 2492, 2493, 2500, 2501	VASO1 (93)
c0_c1_c1_c8_r0	SPA-SPFp-PIL-PoT-SPFm-PVT Glut	239		4773, 4794	GABA_1_14 (69), HYGA2 (14), MBGL16 (6), OREX1 (5)
c0_c1_c1_c8_r1	SPA-SPFp-PIL-PoT-SPFm-PVT Glut	239		4769, 4772, 4790	GABA_1_14 (39), HYGA2 (15), MBGL16 (13), PAGGL12 (7)
c0_c1_c1_c9_r0	PVH-PVHd-SO Otp Glut	189		2475	GABA_1_14 (5), HYGA2 (61), RMSTTH1 (5)
c0_c1_c10_c0_r0	MPO-LPO Lhx8 Gaba	123	ZI Pax6 Gaba	1568, 1569, 1574	HYGA4 (60)
c0_c1_c10_c1_r0	ZI Pax6 Gaba	260		1650, 1660, 1671	HYGA1 (33), HYGA2 (15), HYGA6 (6), SEROPM6 (33)
c0_c1_c10_c2_r0	MPO-LPO Lhx8 Gaba	123		1552, 1553, 1554, 1556, 1566, 1576	HYGA4 (93)
c0_c1_c10_c3_r0	MPO-LPO Lhx8 Gaba	123	PVR Six3 Gaba	1562, 1564, 1572	HYGA4 (96)
c0_c1_c11_c0_r0	CEA-BST Crh Gaba	30		1820, 1821, 1835, 1836	HYGA12 (27), PYRGA1 (7), PYRGA19 (54)
c0_c1_c11_c0_r1	CEA-BST Crh Gaba	30		1820, 1821	HYGA12 (21), PYRGA1 (7), PYRGA19 (64)
c0_c1_c12_c12_r0	PM-TM-PVp Tbx3 Hist-Gaba	178		2004, 2006, 2008, 2011, 5360, 5361	GABA_1_29 (65), HYGA2 (16)
c0_c1_c2_c0_r0	ARH Tbx3 Glut	10	ARH Tbx3 Gaba	1970, 1972, 2003	HYGA14 (84), HYGA2 (10)
c0_c1_c2_c0_r1	ARH Tbx3 Glut	10	ARH Tbx3 Gaba	1970, 1971, 1973, 1974	HYGA14 (84), HYGA2 (10)
c0_c1_c2_c1_r0	DMH Hmx2 Glut	47		1948, 1950, 1952, 1953, 1954, 1955, 1956, 1957	HYGA3 (78), HYGA9 (9)
c0_c1_c2_c1_r1	DMH Hmx2 Glut	47		1949, 1950, 1951, 1952, 1953	HYGA3 (79), HYGA9 (9)
c0_c1_c2_c2_r0	DMH Hmx2 Gaba	46		2012, 2015, 2017, 2019, 2020, 2034	HYGA2 (68), SEROPM6 (9)
c0_c1_c2_c2_r1	DMH Hmx2 Gaba	46		2013, 2014, 2016, 2017, 2018, 2034, 2035	HYGA2 (67), SEROPM6 (9)
c0_c1_c2_c3_r0	TU-ARH Otp Six6 Gaba	254		1983, 1984, 1987, 1988	HYGA14 (82), HYGA3 (16)
c0_c1_c2_c3_r1	TU-ARH Otp Six6 Gaba	254		1983, 1984, 1986, 1988	HYGA14 (81), HYGA3 (16)
c0_c1_c2_c4_r0	ARH Tbx3 Gaba	9		1976, 1977, 1978, 1979, 1981, 1982	HYGA14 (46), HYGA3 (45), PYRGA16 (5)
c0_c1_c2_c4_r1	ARH Tbx3 Gaba	9		1959, 1960, 1961, 1977, 1978, 1979, 1980, 1982	HYGA14 (43), HYGA3 (42), PYRGA16 (5)
c0_c1_c2_c5_r0	ARH Tbx3 Glut	10		1968, 1969	HYGA14 (94)
c0_c1_c2_c5_r1	ARH Tbx3 Glut	10		1968, 1969	HYGA14 (94)
c0_c1_c2_c6_r0	DMH Hmx2 Gaba	46	ARH Foxd2 Gaba	1887, 1889, 1975, 2021, 2031	HYGA2 (72), MBGL13 (5), SEROPM6 (5)
c0_c1_c2_c7_r0	TU-ARH Otp Six6 Gaba	254		1985	HYGA14 (9), HYGA3 (84)
c0_c1_c2_c8_r0	DMH Hmx2 Gaba	46		1885, 1886, 1893	HYGA1 (80), HYGA2 (11)
c0_c1_c3_c0_r0	PVH-PVi Six3 Prox1 Gaba	190		1156, 1732, 1733, 1734, 1735, 1740	HYGA10 (50), HYGA11 (14), HYGA12 (25)
c0_c1_c3_c0_r1	PVH-PVi Six3 Prox1 Gaba	190		1732, 1736, 1738, 1739	HYGA10 (47), HYGA11 (15), HYGA12 (27)
c0_c1_c3_c1_r0	PVHd-DMH Lhx6 Gaba	192		1646, 1652, 1653, 1656, 1661, 1673, 1680	HYGA2 (7), HYGA4 (38), MBGL32 (6), MSGA9 (20), RMSTTH1 (12)
c0_c1_c3_c1_r1	PVHd-DMH Lhx6 Gaba	192		1646, 1655, 1657, 1664, 1667, 1669, 1673, 1674, 1676, 1677, 1684	HYGA10 (5), HYGA2 (8), HYGA4 (30), MBGL32 (5), MSGA9 (17), RMSTTH1 (14)
c0_c1_c3_c2_r0	LHA-SBPV-AHN Gaba	93		1488, 1489, 1490, 1491, 1492, 1496, 1499, 1500, 1501, 1502, 1507	HYGA12 (89)
c0_c1_c3_c2_r1	LHA-SBPV-AHN Gaba	93		1487, 1488, 1489, 1490, 1500, 1507, 1508, 1511, 1512	HYGA12 (76)
c0_c1_c3_c3_r0	ZI Pax6 Gaba	260		1725, 1727	HYGA10 (34), RMSTTH1 (50)
c0_c1_c3_c4_r0	PVH-PVi Six3 Prox1 Gaba	190		1728, 1737, 1746	HYGA10 (82)
c0_c1_c3_c5_r0	ZI Pax6 Gaba	260		1741, 1747, 1748, 1750	HYGA10 (16), HYGL1 (51), MBGL32 (7), RMSTTH1 (5)
c0_c1_c3_c6_r0	PVHd Gsc Gaba	191	ZI Pax6 Gaba	1039	HYGA12 (71), RMSTTH2 (23)
c0_c1_c3_c7_r0	PVH-PVi Six3 Prox1 Gaba	190		1440, 2040	GABA_13_13 (5), HYGA10 (6), HYGA7 (25), HYGL1 (48)
c0_c1_c3_c8_r0	ZI Pax6 Gaba	260		1723, 1726, 1745, 1753	HYGA10 (66), MBGL32 (8)
c0_c1_c4_c0_r0	PVpo-VMPO-MPN Hmx2 Gaba	197		1846, 1851, 1852, 1853, 1854, 1856, 1857, 1858, 1872	HYGA1 (73), HYGA9 (17)
c0_c1_c4_c0_r1	PVpo-VMPO-MPN Hmx2 Gaba	197		1847, 1849, 1850, 1855, 1856, 1857, 1876	HYGA1 (69), HYGA9 (17)
c0_c1_c4_c1_r0	PVpo-VMPO-MPN Hmx2 Gaba	197		1414, 1860, 1863, 1864, 1865, 1866, 1867, 1868, 1869, 1870, 1871, 1874, 1888, 1891	HYGA1 (11), HYGA7 (6), HYGA9 (73)
c0_c1_c4_c2_r0	MPO-MPN Glut	124		1909, 1910, 1911, 1924, 1928, 1931, 1932, 1933, 1934, 1935, 1936, 1937, 1938, 1940, 1941, 1947	HYGA1 (40), HYGA3 (43), HYGA5 (9)
c0_c1_c4_c3_r0	PVpo-VMPO-MPN Hmx2 Gaba	197		1410, 1412, 1413, 1422, 1424, 1448, 1844, 1845, 1861, 1862, 1873, 1877, 1878, 1879, 1880, 1882, 1883, 1884, 1890, 2101	HYGA1 (67), HYGA3 (19), HYGA7 (5)
c0_c1_c4_c4_r0	MPO-MPN Glut	124		1913, 1915, 1916, 1917, 1918, 1919, 1920, 1921, 1922, 1923, 1925, 1926, 1927, 1929, 1930, 1939	HYGA1 (82), HYGA18 (6)
c0_c1_c5_c0_r0	PVR Six3 Gaba	193		1450, 1452, 1457, 1528, 1530, 1536	HYGA15 (45), HYGA7 (46)
c0_c1_c5_c0_r1	PVR Six3 Gaba	193		1454, 1526, 1528, 1529	HYGA15 (57), HYGA7 (35)
c0_c1_c5_c1_r0	PVR Six3 Gaba	193		1514, 1515, 1516, 1518	HYGA12 (22), LSXGA7 (35), PYRGA22 (11)
c0_c1_c5_c2_r0	PVR Six3 Gaba	193		1520, 1521, 1522, 1527, 1533, 1539	HYGA15 (66), VASO1 (8)
c0_c1_c5_c2_r1	PVR Six3 Gaba	193		1527, 1531	HYGA15 (75)
c0_c1_c5_c3_r0	ZI Pax6 Gaba	260		1729, 1742, 1743	HYGA7 (31), LSXGA1 (6), MBGL32 (7), RMSTTH3 (5), SEROPM6 (6)
c0_c1_c5_c4_r0	PVR Six3 Gaba	193	AHN Onecut3 Gaba	1525, 1532	HYGA6 (84)
c0_c1_c5_c5_r0	PVR Six3 Gaba	193		1517, 1519, 1535	HYGA15 (25), HYGA17 (5), LSXGA19 (56)
c0_c1_c5_c6_r0	ZI Pax6 Gaba	260		1711	GABA_1_11 (9), HYGA6 (83)
c0_c1_c5_c7_r0	PVR Six3 Gaba	193	MS Bsx Glut	1589, 1591, 1600	HYGA4 (49), HYGA7 (22), MSGA21 (19)
c0_c1_c5_c8_r0	ZI Pax6 Gaba	260		1775	RMSTTH4 (21), RMSTTH5 (49), VASO1 (10)
c0_c1_c5_c9_r0	MEA-BST Avp Gaba	107		1523, 1524	HYGA12 (12), HYGA15 (61)
c0_c1_c6_c0_r0	DMH Hmx2 Gaba	46		1895, 1901, 1902, 1905, 2051	HYGA3 (80), MSGA9 (8)
c0_c1_c6_c0_r1	DMH Hmx2 Gaba	46	TU-ARH Otp Six6 Gaba	1892, 1963, 2043, 2050, 2051	HYGA3 (78), MSGA9 (8)
c0_c1_c6_c1_r0	DMH Prdm13 Gaba	49	DMH Nkx2-4 Glut	2102, 2103, 2104, 2105, 2106, 2107	HYGA16 (93)
c0_c1_c6_c1_r1	DMH Nkx2-4 Glut	48		2108, 2109, 2110, 2111, 2112, 2113	HYGA16 (93)
c0_c1_c6_c2_r0	TU-ARH Otp Six6 Gaba	254		1964, 1965, 1966, 1991	HYGA3 (20), PYRGA16 (63)
c0_c1_c6_c2_r1	TU-ARH Otp Six6 Gaba	254		1991, 1992, 2000	HYGA3 (20), PYRGA16 (62)
c0_c1_c6_c3_r0	DMH Hmx2 Gaba	46	ARH Tbx3 Gaba	1893, 1896, 1897, 1898, 1899, 1900, 2030	HYGA3 (93)
c0_c1_c6_c3_r1	DMH Hmx2 Gaba	46	ARH Foxd2 Gaba	2019, 2030, 2033, 2036, 2037	HYGA2 (5), HYGA3 (82)
c0_c1_c6_c4_r0	TU-ARH Otp Six6 Gaba	254		1904, 1989, 1990, 1993, 1996, 1997, 1998, 1999, 2001	HYGA3 (27), HYGL3 (9), PYRGA16 (41), RMSTTH1 (6)
c0_c1_c6_c4_r1	TU-ARH Otp Six6 Gaba	254		1989, 1993, 1994, 1995, 1998, 2053	HYGA3 (28), HYGL3 (10), PYRGA16 (43)
c0_c1_c6_c5_r0	DMH-LHA Vgll2 Glut	50		1912, 1946	OREX1 (93)
c0_c1_c6_c5_r1	DMH-LHA Vgll2 Glut	50		1912, 1943, 1944	OREX1 (90)
c0_c1_c6_c6_r0	VMH Nr5a1 Glut	258		2073	PEPT2 (96)
c0_c1_c6_c6_r1	VMH Nr5a1 Glut	258		2073	PEPT2 (96)
c0_c1_c6_c7_r0	VMH Nr5a1 Glut	258	PB-an-do Evx2 Glut	2071, 2072, 2086	PEPT2 (97)
c0_c1_c7_c0_r0	SI-MPO-LPO Lhx8 Gaba	235	PB-an-do Evx2 Glut	793, 800, 802	GABA_1_14 (6), HYGA4 (70), MSGA12 (5)
c0_c1_c7_c0_r1	SI-MPO-LPO Lhx8 Gaba	235		799, 801	GABA_1_14 (15), HYGA4 (59)
c0_c1_c7_c0_r2	SI-MPO-LPO Lhx8 Gaba	235		798, 806, 813	GABA_1_14 (12), HYGA4 (52), PYRGA6 (5)
c0_c1_c7_c1_r0	MEA-BST Lhx6 Zfhx3 Gaba	111		1577, 1578, 1583, 1585, 1588	HYGA4 (7), HYGA8 (82), SEROPM6 (5)
c0_c1_c7_c1_r1	MEA-BST Lhx6 Zfhx3 Gaba	111		1579, 1583, 1586, 1587	HYGA8 (75), SEROPM6 (18)
c0_c1_c7_c1_r2	MEA-BST Lhx6 Zfhx3 Gaba	111		1578, 1579, 1582, 1584	HYGA4 (23), HYGA8 (64), SEROPM6 (6)
c0_c1_c7_c2_r0	MPO-LPO Lhx8 Gaba	123		1551, 1566, 1567, 1571, 1573	HYGA4 (76), HYGA8 (5), SEROPM6 (5)
c0_c1_c7_c2_r1	MPO-LPO Lhx8 Gaba	123		1558, 1565, 1567	HYGA4 (93)
c0_c1_c7_c3_r0	SI-MPO-LPO Lhx8 Gaba	235		777, 794, 795, 796, 797, 798, 803, 805, 807, 809, 814	HYGA4 (80), MSGA12 (9)
c0_c1_c7_c4_r0	MPO-LPO Lhx8 Gaba	123		1559, 1560, 1561, 1562, 1563, 1565	HYGA4 (91)
c0_c1_c7_c5_r0	MPO-LPO Lhx8 Gaba	123		1555, 1557, 1570, 1575	HYGA4 (28), MSGA19 (65)
c0_c1_c8_c0_r0	ARH-DMH-LHA Gsx1 Gaba	11		2065, 2066, 2069	HYGA2 (6), HYGA9 (62), SEROPM6 (17)
c0_c1_c8_c0_r1	ARH-DMH-LHA Gsx1 Gaba	11		1666, 2062, 2065, 2066, 2068, 2069, 2070	HYGA2 (7), HYGA9 (55), SEROPM6 (15)
c0_c1_c8_c1_r0	ARH-DMH-LHA Gsx1 Gaba	11		2047, 2048, 2055	HYGA16 (83)
c0_c1_c8_c1_r1	ARH-DMH-LHA Gsx1 Gaba	11		2039, 2044, 2045, 2046, 2047, 2049	HYGA16 (86)
c0_c1_c8_c2_r0	ARH-DMH-LHA Gsx1 Gaba	11	DMH Hmx2 Gaba	2063	HYGA9 (93)
c0_c1_c8_c2_r1	DMH Hmx2 Gaba	46		1906, 1908	HYGA9 (93)
c0_c1_c8_c3_r0	DMH Hmx2 Gaba	46	ARH-DMH-LHA Gsx1 Gaba	1685, 1848, 1907	HYGA2 (5), HYGA9 (70), SEROPM6 (9)
c0_c1_c8_c3_r1	DMH Hmx2 Gaba	46		1848, 1903, 1907	HYGA9 (87)
c0_c1_c8_c4_r0	ARH-DMH-LHA Gsx1 Gaba	11		2064	HYGA3 (49), HYGA9 (34)
c0_c1_c8_c4_r1	ARH-DMH-LHA Gsx1 Gaba	11		2042, 2054, 2058, 2064	HYGA10 (6), HYGA3 (47), HYGA9 (33)
c0_c1_c8_c5_r0	ARH-DMH-LHA Gsx1 Gaba	11		2056, 2057, 2059, 2060, 2061, 2067	GABA_1_13 (5), HYGA10 (13), HYGA2 (5), MSGA9 (14), RMSTTH1 (28), SEROPM6 (6)
c0_c1_c8_c6_r0	ARH-DMH-LHA Gsx1 Gaba	11		2052	HYGA9 (87)
c0_c1_c9_c0_r0	BST Tac2 Gaba	17	PVR Six3 Gaba	1546, 1549	HYGA17 (44), HYGA7 (49)
c0_c1_c9_c0_r1	BST Tac2 Gaba	17	PVR Six3 Gaba	1546, 1549	HYGA1 (15), HYGA17 (74), HYGA8 (5)
c0_c1_c9_c1_r0	BST Tac2 Gaba	17		1804, 1806	HYGA1 (64), PYRGA1 (29)
c0_c1_c9_c1_r1	BST Tac2 Gaba	17		1805, 1806, 1807	HYGA1 (59), HYGA17 (26), PYRGA1 (8)
c0_c1_c9_c2_r0	BST Tac2 Gaba	17		1548, 1550	HYGA1 (6), HYGA17 (75), RMSTTH1 (5)
c0_c1_c9_c3_r0	BST Tac2 Gaba	17	PVR Six3 Gaba	1534, 1547	HYGA1 (8), HYGA17 (87)
c0_c10_c0_c0_r0	MS Bsx Glut	126		1599	MSGA21 (89)
c0_c10_c0_c1_r0	MS Bsx Glut	126		1599, 1605, 1606, 1612, 1615	MSGA21 (80)
c0_c10_c1_c0_r0	MS Bsx Glut	126		1598, 1604, 1609	HYGA7 (10), MSGA21 (82)
c0_c10_c1_c0_r1	MS Bsx Glut	126		1603, 1616, 1618	MSGA21 (95)
c0_c10_c2_c0_r0	MS Bsx Glut	126		1606, 1607, 1610	MSGA21 (88)
c0_c10_c2_c0_r1	MS Bsx Glut	126		1601, 1606, 1608, 1610, 1615	MSGA21 (86)
c0_c10_c3_c3_r0	MS Bsx Glut	126		1615, 1617	MSGA21 (93)
c0_c11_c0_c0_r0	PRT Tcf7l2 Gaba	186		3429, 3434	MBGA3 (93)
c0_c11_c0_c0_r1	PRT Tcf7l2 Gaba	186		3429	MBGA3 (96)
c0_c11_c1_c0_r0	ND-PCG Gata3 Lhx1 Gaba	139		3114, 3162, 3185	MBGA3 (58), MBGL30 (35)
c0_c11_c2_c2_r0	PRT Tcf7l2 Gaba	186		3415, 3423, 3425	MBGA3 (92)
c0_c11_c3_c3_r0	ND-PCG Gata3 Lhx1 Gaba	139		3145	PONSGA1 (92)
c0_c12_c0_c0_r0	CLI-PDTg Pax6 Gaba	33		4188	GABA_1_28 (6), GABA_26_11 (65), MBGL29 (16)
c0_c12_c0_c0_r1	CLI-PDTg Pax6 Gaba	33		4188	GABA_1_28 (6), GABA_26_11 (65), MBGL29 (16)
c0_c12_c1_c1_r0	IC Tfap2d Maf Glut	60		4588	GABA_26_7 (89), MYGA1 (7)
c0_c12_c2_c2_r0	IC Tfap2d Maf Glut	60		4588	GABA_26_7 (81), GABA_26_9 (9), MYGL2 (6)
c0_c12_c3_c3_r0	IC Tfap2d Maf Glut	60		4558	GABA_1_21 (18), MBGL30 (40), SEROPM5 (31)
c0_c13_c0_c0_r0	CLI-IF-IPN-DTN-PCG Otp Pax3 Gaba	32		2928, 2929, 2931	SEROPM8 (91)
c0_c13_c1_c0_r0	RPO-NI-SLD Vsx2 Nr4a2 Glut	205	PCG-LDT-DTN-RPO-CS Meis2 Gaba	3095, 3096, 3111	SEROPM7 (93)
c0_c13_c1_c0_r1	PCG-LDT-DTN-RPO-CS Meis2 Gaba	164	RPO-NI-SLD Vsx2 Nr4a2 Glut	3858, 3860, 3861	GABA_1_14 (7), SEROPM7 (82)
c0_c13_c1_c0_r2	PCG-LDT-DTN-RPO-CS Meis2 Gaba	164	RPO-NI-SLD Vsx2 Nr4a2 Glut	3702, 3851, 3852	GABA_1_21 (10), SEROPM7 (83)
c0_c13_c2_c2_r0	RPO-NI-SLD Vsx2 Nr4a2 Glut	205		3099, 3102, 3103, 3104, 3105, 3107, 3110	SEROPM7 (88)
c0_c14_c0_c0_r0	LDT-PCG Gata3 Irx5 Gaba	87		3220, 3221, 3223, 3225, 3230	MBGL29 (86), PAGGL8 (8)
c0_c14_c1_c1_r0	RR-SNr-PAG Foxa2 Gaba	206		3179, 3326, 3348	MBGL28 (95)
c0_c15_c0_c0_r0	PPN-SNr Pax5 Sox21 Gaba	182	LDT Vsx2 Nkx6-1 Nfib Glut	3436, 3441, 3450, 3453, 3457, 3458	MBGL29 (10), MBGL31 (20), PAGGL3 (55)
c0_c16_c16_c16_r0	NTS Phox2b Glut	145	PB-CUN Ppp1r1c Glut, DMX Tbx20 Chol, NTS Dbh Glut	3084, 3699, 4015, 4019, 4149, 4346, 4836	GABA_1_15 (86)
c0_c2_c0_c0_r0	MB/HB Lhx1 Glut	104	PAG-PRT Tcf7l2 Glut	5363, 5367	MBGL13 (50), MBGL14 (11), MBGL6 (29)
c0_c2_c0_c0_r1	MB/HB Lhx1 Glut	104		5370	GABA_1_11 (25), GABA_1_15 (15), MBGL13 (35), MBGL6 (9), MBGL9 (7)
c0_c2_c0_c0_r2	MB/HB Lhx1 Glut	104	PAG-PRT Tcf7l2 Glut	5363	MBGL13 (78), MBGL32 (5)
c0_c2_c0_c0_r3	MB/HB Lhx1 Glut	104	PAG-PRT Tcf7l2 Glut	5363	MBGL13 (78), MBGL32 (5)
c0_c2_c0_c1_r0	PAG-PRT Tcf7l2 Glut	154		4699, 4711, 5408	MBGL13 (19), MBGL6 (61)
c0_c2_c0_c1_r1	PAG-PRT Tcf7l2 Glut	154		4694, 5408, 5409	MBGL13 (19), MBGL6 (61)
c0_c2_c0_c1_r2	PAG-PRT Tcf7l2 Glut	154		5408	MBGL13 (19), MBGL6 (61)
c0_c2_c0_c2_r0	APN C1ql4 Glut	8		4721	MBGL13 (20), MBGL14 (71)
c0_c2_c0_c2_r1	APN C1ql4 Glut	8		4695, 4696, 4721, 5411	MBGL13 (21), MBGL14 (70)
c0_c2_c0_c3_r0	PAG-PRT Tcf7l2 Glut	154		4708, 4709	MBGL3 (42), MBGL6 (39)
c0_c2_c0_c4_r0	PAG-PRT Tcf7l2 Glut	154	SCdg-ve Tfap2b Glut	4691, 4692, 4703, 4704	MBGL1 (8), MBGL11 (59), MBGL3 (7)
c0_c2_c0_c5_r0	PAG-PRT Tcf7l2 Glut	154		4691, 4728, 4729	MBGL11 (7), MBGL13 (17), MBGL3 (67)
c0_c2_c0_c5_r1	PAG-PRT Tcf7l2 Glut	154		4728, 4730, 4732	MBGL11 (25), MBGL3 (38), RMSTTH4 (15)
c0_c2_c1_c0_r0	SCdg Pou4f1 Ebf2 Glut	213		4631, 4635, 4636, 4641	MBGL2 (92)
c0_c2_c1_c0_r1	SCdg Pou4f1 Ebf2 Glut	213		4629, 4630, 4631, 4632, 4636	MBGL2 (88)
c0_c2_c1_c1_r0	SCdg Pou4f1 Ebf2 Glut	213		4604, 4610, 4611, 4624, 4627, 4628, 4637	MBGL2 (61), MBGL32 (13), MBGL9 (16)
c0_c2_c1_c1_r1	SCdg Pou4f1 Ebf2 Glut	213		4604, 4615, 4617, 4622, 4623, 4624, 4625, 4626, 4639, 4644	MBGL2 (61), MBGL32 (13), MBGL9 (16)
c0_c2_c1_c2_r0	SCdg Pou4f1 Ebf2 Glut	213		4605, 4621, 4641, 4642, 4643	MBGL1 (47), MBGL2 (32), MBGL33 (12)
c0_c2_c1_c2_r1	SCdg Pou4f1 Ebf2 Glut	213		4641, 4642, 4643	MBGL13 (6), MBGL2 (41), MBGL24 (9), MBGL33 (13), MBGL9 (17), SEROPM6 (5)
c0_c2_c1_c3_r0	SCdg Pou4f1 Ebf2 Glut	213		4608	MBGL2 (91)
c0_c2_c1_c3_r1	SCdg Pou4f1 Ebf2 Glut	213		4608	MBGL2 (91)
c0_c2_c1_c4_r0	SCdg Pou4f1 Ebf2 Glut	213		4609, 4613, 4614	MBGL2 (95)
c0_c2_c1_c4_r1	SCdg Pou4f1 Ebf2 Glut	213		4614, 4615, 4616, 4620	MBGL2 (88), MBGL32 (6)
c0_c2_c1_c5_r0	SCdg Pou4f1 Ebf2 Glut	213		4606, 4612, 4619	MBGL2 (83)
c0_c2_c1_c5_r1	SCdg Pou4f1 Ebf2 Glut	213		4612, 4618, 4619	MBGL2 (87)
c0_c2_c1_c6_r0	SCdg Pou4f1 Ebf2 Glut	213		4634	MBGL2 (91)
c0_c2_c1_c6_r1	SCdg Pou4f1 Ebf2 Glut	213		4634	MBGL2 (91)
c0_c2_c1_c7_r0	SCdg Pou4f1 Ebf2 Glut	213		4640	MBGL2 (92)
c0_c2_c1_c8_r0	SCdg Pou4f1 Ebf2 Glut	213		4607, 4633	MBGL2 (95)
c0_c2_c10_c0_r0	APN C1ql2 Glut	7		4722	MBGL6 (98)
c0_c2_c10_c0_r1	APN C1ql2 Glut	7		4722, 4740	MBGL6 (98)
c0_c2_c10_c1_r0	APN C1ql2 Glut	7		4724, 4725	MBGL6 (97)
c0_c2_c10_c1_r1	APN C1ql2 Glut	7		4724	MBGL6 (98)
c0_c2_c10_c2_r0	APN C1ql2 Glut	7		4723, 4726	MBGL6 (98)
c0_c2_c10_c3_r0	APN C1ql2 Glut	7		4726	MBGL6 (94)
c0_c2_c11_c0_r0	SCdg Pou4f3 Glut	217		4814, 4864	MBGL18 (96)
c0_c2_c11_c0_r1	SCdg Pou4f3 Glut	217		4864	MBGL18 (92)
c0_c2_c11_c1_r0	SCdg Pou4f3 Glut	217		4863, 4868, 4871	GABA_1_15 (11), MBGL18 (27), MBGL33 (48)
c0_c2_c11_c2_r0	SCdg Pou4f2 Mesi2 Glut	216		4881	GABA_1_15 (15), MBGL7 (72)
c0_c2_c11_c3_r0	SCdg Pou4f2 Mesi2 Glut	216		4882	MBGL7 (95)
c0_c2_c11_c4_r0	SCdg Pou4f3 Glut	217		4870	MBGL18 (95)
c0_c2_c12_c0_r0	IC Tfap2d Maf Glut	60	SCdg Pou4f1 Glut	4574	MBGL4 (89)
c0_c2_c12_c0_r1	IC Tfap2d Maf Glut	60	SCdg Pou4f1 Glut	4547, 4548	MBGL4 (89)
c0_c2_c12_c1_r0	IC Tfap2d Maf Glut	60	SCdg Pou4f1 Glut	4544, 4547	MBGL4 (91)
c0_c2_c12_c1_r1	IC Tfap2d Maf Glut	60	SCdg Pou4f1 Glut	4547, 4548	MBGL4 (92)
c0_c2_c12_c2_r0	IC Tfap2d Maf Glut	60	SCdg Pou4f1 Glut	4552, 4553	GABA_1_14 (7), MBGL4 (80)
c0_c2_c13_c0_r0	SCdg Pou4f1 Glut	214		4520, 4521, 4523, 4524	MBGL3 (90)
c0_c2_c13_c0_r1	SCdg Pou4f1 Glut	214		4517, 4519, 4520, 4521, 4523	MBGL3 (84)
c0_c2_c13_c1_r0	SCdg Pou4f1 Glut	214		4522, 4529, 4533	MBGL11 (11), MBGL3 (79)
c0_c2_c13_c2_r0	SCdg Pou4f1 Glut	214		4533, 4535	MBGL3 (67), RMSTTH4 (25)
c0_c2_c13_c3_r0	SCdg Pou4f1 Glut	214		4527, 4528, 4534, 4543, 4550	MBGL1 (6), MBGL3 (6), MBGL4 (83)
c0_c2_c14_c0_r0	APN C1ql4 Glut	8		4716, 4717, 4720	MBGL14 (96)
c0_c2_c14_c1_r0	APN C1ql4 Glut	8		4719, 4720	MBGL14 (93)
c0_c2_c14_c2_r0	APN C1ql4 Glut	8		4717, 4719	MBGL14 (93)
c0_c2_c14_c2_r1	APN C1ql4 Glut	8		4717, 4718	MBGL14 (96)
c0_c2_c14_c3_r0	APN C1ql4 Glut	8		4715	MBGL14 (95)
c0_c2_c15_c0_r0	SPA-SPFp-PIL-PoT-SPFm-PVT Glut	239		4727, 4733, 4735, 4736, 4737	GABA_1_14 (25), MBGL16 (45), MBGL33 (6)
c0_c2_c15_c1_r0	SPA-SPFp-PIL-PoT-SPFm-PVT Glut	239		4766, 4855	GABA_1_14 (19), MBGL16 (45), MBGL33 (15), MBGL4 (6)
c0_c2_c15_c2_r0	SPA-SPFp-PIL-PoT-SPFm-PVT Glut	239		4792, 4793, 4795, 4798, 4799, 4800	GABA_1_14 (24), MBGL16 (33), MBGL4 (9)
c0_c2_c16_c16_r0	SCig-ve Pitx2 Glut	223		4991, 4995, 4999, 5007	GABA_1_11 (31), MBGA14 (26), MBGL19 (33)
c0_c2_c2_c0_r0	PAG-MRN Pou3f1 Glut	153	PAG-PRT Tcf7l2 Glut	4755, 4756, 4758	MBGL24 (59), MBGL33 (25)
c0_c2_c2_c0_r1	PAG-MRN Pou3f1 Glut	153	PAG-PRT Tcf7l2 Glut	4756, 4758	MBGL24 (52), MBGL33 (38)
c0_c2_c2_c0_r2	PAG-MRN Pou3f1 Glut	153	PAG-PRT Tcf7l2 Glut	4754, 4755, 4756, 4758	MBGL24 (52), MBGL33 (38)
c0_c2_c2_c1_r0	PAG-MRN Pou3f1 Glut	153		4744, 4751	MBGL24 (9), MBGL33 (87)
c0_c2_c2_c1_r1	PAG-MRN Pou3f1 Glut	153		4750, 4751, 4752	MBGL33 (97)
c0_c2_c2_c1_r2	PAG-MRN Pou3f1 Glut	153		4744, 4751	MBGL33 (95)
c0_c2_c2_c2_r0	PAG-MRN Pou3f1 Glut	153		4741	MBGL24 (8), MBGL33 (85)
c0_c2_c2_c2_r1	PAG-MRN Pou3f1 Glut	153		4741, 4746	MBGL24 (16), MBGL33 (79)
c0_c2_c2_c3_r0	PAG-MRN Pou3f1 Glut	153		4742, 4749	GABA_1_15 (7), MBGL24 (55), MBGL33 (21), MBGL9 (6)
c0_c2_c2_c4_r0	PAG-MRN Pou3f1 Glut	153		4753, 4757, 4759	MBGL33 (96)
c0_c2_c2_c5_r0	PAG-MRN Pou3f1 Glut	153		4745, 4747, 4748	MBGL24 (22), MBGL33 (68)
c0_c2_c2_c6_r0	PAG-PRT Tcf7l2 Glut	154	SPA-SPFp-PIL-PoT-SPFm-PVT Glut	4697, 4712	MBGL24 (5), MBGL33 (86)
c0_c2_c3_c0_r0	SCdg Pou4f3 Glut	217	SCdg Pou4f1 Glut	4866, 4869	MBGL10 (15), MBGL3 (62), PAGGL4 (17)
c0_c2_c3_c0_r1	SCdg Pou4f3 Glut	217	SCdg Pou4f1 Glut	4532, 4869	MBGL10 (15), MBGL3 (62), PAGGL4 (17)
c0_c2_c3_c0_r2	SCdg Pou4f3 Glut	217	SCdg Pou4f1 Glut	4849, 4859	MBGL10 (15), MBGL3 (62), PAGGL4 (17)
c0_c2_c3_c1_r0	SCdg Pou4f2 Mesi2 Glut	216		4903, 4908	MBGL10 (42), MBGL7 (45)
c0_c2_c3_c1_r1	SCdg Pou4f2 Mesi2 Glut	216		4880, 4884	MBGL10 (42), MBGL7 (44)
c0_c2_c3_c2_r0	SCdg Pou4f2 Mesi2 Glut	216		4888, 4889, 4901	MBGL10 (95)
c0_c2_c3_c2_r1	SCdg Pou4f2 Mesi2 Glut	216		4888, 4890, 4895, 4902	MBGL10 (95)
c0_c2_c3_c3_r0	SCdg Pou4f2 Mesi2 Glut	216		4891, 4909, 4910	MBGL10 (87)
c0_c2_c3_c3_r1	SCdg Pou4f2 Mesi2 Glut	216		4885, 4891, 4892, 4893, 4894, 4905	MBGL10 (87)
c0_c2_c3_c4_r0	SCdg Pou4f2 Mesi2 Glut	216		4887, 4897, 4898, 4900	MBGL10 (91)
c0_c2_c3_c4_r1	SCdg Pou4f2 Mesi2 Glut	216		4886, 4887, 4899, 4900	MBGL10 (91)
c0_c2_c3_c5_r0	SCdg Pou4f2 Mesi2 Glut	216		4904, 4906	MBGL10 (88)
c0_c2_c3_c5_r1	SCdg Pou4f2 Mesi2 Glut	216		4904, 4906	MBGL10 (88)
c0_c2_c4_c0_r0	SCdg-ve Tfap2b Glut	220		4486, 4495, 4501, 4503, 4508	MBGL11 (88)
c0_c2_c4_c0_r1	SCdg-ve Tfap2b Glut	220		4480, 4488, 4501, 4530, 4531	MBGL11 (86)
c0_c2_c4_c0_r2	SCdg-ve Tfap2b Glut	220		4470, 4472, 4473, 4484, 4485, 4488, 4489, 4491	MBGL11 (85)
c0_c2_c4_c1_r0	SCdg Tfap2b Glut	218		4664, 4678	MBGL11 (23), MBGL17 (71)
c0_c2_c4_c1_r1	SCdg-ve Tfap2b Glut	220		4479, 4506, 4525	MBGL11 (23), MBGL17 (71)
c0_c2_c4_c2_r0	SCdg Tfap2b Glut	218		4660, 4662, 4677	MBGL17 (93)
c0_c2_c4_c2_r1	SCdg Tfap2b Glut	218		4661, 4662, 4677	MBGL17 (94)
c0_c2_c4_c3_r0	SCdg-ve Tfap2b Glut	220		4482, 4487, 4509	GABA_1_11 (23), MBGL11 (66)
c0_c2_c4_c3_r1	SCdg-ve Tfap2b Glut	220		4481, 4487, 4490, 4502, 4509	GABA_1_11 (23), MBGL11 (66)
c0_c2_c4_c4_r0	SCdg-ve Tfap2b Glut	220		4475, 4495, 4510, 4511, 4515, 4516	GABA_1_22 (31), MBGL11 (58)
c0_c2_c4_c5_r0	SCdg Tfap2b Glut	218		4663	MBGL17 (93)
c0_c2_c5_c0_r0	IC Tfap2d Maf Glut	60	SCdg Pou4f1 Glut	4558	ICGL7 (9), MBGL4 (84)
c0_c2_c5_c0_r1	IC Tfap2d Maf Glut	60	SCdg Pou4f1 Glut	4558	ICGL7 (9), MBGL4 (84)
c0_c2_c5_c1_r0	SCdg Pou4f2 Glut	215		4683, 4684, 4685, 4686	MBGL1 (40), MBGL13 (45), MBGL4 (8)
c0_c2_c5_c1_r1	SCdg Pou4f2 Glut	215		4685	MBGL1 (40), MBGL13 (45), MBGL4 (8)
c0_c2_c5_c2_r0	SCdg Pou4f2 Glut	215	SCdg Pou4f2 Glut	4668	MBGL1 (57), MBGL13 (8), MBGL4 (31)
c0_c2_c5_c2_r1	SCdg Pou4f2 Glut	215	SCdg Pou4f2 Glut	4668	MBGL1 (57), MBGL13 (8), MBGL4 (31)
c0_c2_c5_c3_r0	IC Tfap2d Maf Glut	60	SCdg Pou4f1 Glut	4558	MBGL13 (40), MBGL4 (52)
c0_c2_c5_c3_r1	IC Tfap2d Maf Glut	60	SCdg Pou4f1 Glut	4558	MBGL13 (40), MBGL4 (52)
c0_c2_c5_c4_r0	IC Tfap2d Maf Glut	60		4596	ICGL16 (5), ICGL7 (6), MBGL1 (60), MBGL4 (14), MBGL9 (7)
c0_c2_c5_c5_r0	PAG-PRT Tcf7l2 Glut	154		4705	HYGA2 (6), MBGL13 (50), MBGL4 (28)
c0_c2_c5_c5_r1	PAG-PRT Tcf7l2 Glut	154		4705	HYGA2 (6), MBGL13 (49), MBGL4 (27)
c0_c2_c6_c0_r0	SCdg-ve Pou4f1 Glut	219		4471, 4499, 4513, 4602	GABA_1_11 (12), MBGL9 (69)
c0_c2_c6_c0_r1	SCdg-ve Pou4f1 Glut	219		4474, 4477, 4599, 4601	GABA_1_11 (10), MBGL13 (16), MBGL9 (45), SEROPM6 (8)
c0_c2_c6_c0_r2	SCdg-ve Pou4f1 Glut	219		4476, 4492, 4597, 4598	GABA_1_11 (9), MBGL13 (16), MBGL9 (44), SEROPM6 (8)
c0_c2_c6_c1_r0	SCdg-ve Pou4f1 Glut	219	SCdg Pou4f1 Glut	4493, 4505, 4507	MBGL1 (45), MBGL9 (48)
c0_c2_c6_c1_r1	SCdg-ve Pou4f1 Glut	219	SCdg Pou4f1 Glut	4494, 4603	MBGL1 (91)
c0_c2_c6_c2_r0	SCdg-ve Pou4f1 Glut	219		4483, 4500, 4512, 4600	MBGL1 (8), MBGL9 (83)
c0_c2_c6_c3_r0	CUN-PPN Evx2 Lhx2 Glut	40		4958, 4962, 4963, 4969, 4973, 4974, 4975, 4976	GABA_1_14 (13), MBGL4 (63)
c0_c2_c6_c4_r0	SCdg-ve Pou4f1 Glut	219		4496, 4497, 4498, 4504	GABA_1_11 (6), MBGL9 (83)
c0_c2_c7_c0_r0	SCdg Pou4f2 Glut	215	SCdg Pou4f1 Glut	4665, 4666, 4670, 4671	MBGL1 (92)
c0_c2_c7_c0_r1	SCdg Pou4f2 Glut	215	SCdg Pou4f1 Glut	4666, 4670	MBGL1 (92)
c0_c2_c7_c1_r0	SCdg Pou4f2 Glut	215		4669, 4672, 4674, 4680, 4682	MBGL1 (92), MBGL9 (6)
c0_c2_c7_c1_r1	SCdg Pou4f2 Glut	215		4672, 4674	MBGL1 (92), MBGL9 (6)
c0_c2_c7_c2_r0	PRC-NPC Pax6 Glut	183		2301, 2302, 2303, 2304, 2307, 2308, 2309, 2310, 2311	MBGL3 (31), MBGL32 (5), RMSTTH5 (36), SEROPM6 (5)
c0_c2_c7_c3_r0	SCdg Pou4f2 Glut	215		4667	MBGL1 (96)
c0_c2_c7_c3_r1	SCdg Pou4f2 Glut	215		4667	MBGL1 (96)
c0_c2_c7_c4_r0	SCdg Pou4f1 Ebf2 Glut	213		4646, 4647	MBGL1 (62), MBGL3 (22)
c0_c2_c7_c5_r0	SCdg Pou4f2 Glut	215		4667	MBGL1 (78), MBGL2 (16)
c0_c2_c7_c6_r0	SCdg Pou4f2 Glut	215		4673	MBGL1 (95)
c0_c2_c8_c0_r0	SCdg Pou4f2 Glut	215		4653, 4656, 4659	MBGL25 (97)
c0_c2_c8_c0_r1	SCdg Pou4f2 Glut	215		4653	MBGL25 (97)
c0_c2_c8_c1_r0	SCdg Pou4f2 Glut	215		4648, 4652	MBGL12 (95)
c0_c2_c8_c2_r0	SCdg Pou4f2 Glut	215		4657, 4675, 4676	MBGL1 (37), MBGL25 (60)
c0_c2_c8_c2_r1	SCdg Pou4f2 Glut	215		4657, 4675	MBGL1 (36), MBGL25 (58)
c0_c2_c8_c3_r0	SCdg Pou4f2 Glut	215		4651, 4679	MBGL12 (87)
c0_c2_c8_c4_r0	SCdg Pou4f2 Glut	215		4649, 4654, 4655, 4675	MBGL1 (77), MBGL12 (13), MBGL3 (5)
c0_c2_c8_c4_r1	SCdg Pou4f2 Glut	215		4650, 4655, 4658, 4675	MBGL1 (77), MBGL12 (13), MBGL3 (5)
c0_c2_c8_c5_r0	SCdg Pou4f2 Mesi2 Glut	216		4873, 4896	MBGL12 (95)
c0_c2_c9_c0_r0	SCig Foxb1 Glut	221		4932, 4936	MBGL1 (5), MBGL12 (5), MBGL6 (82)
c0_c2_c9_c0_r1	SCig Foxb1 Glut	221		4876, 4878, 4879	MBGL1 (26), MBGL12 (63)
c0_c2_c9_c0_r2	SCig Foxb1 Glut	221		4876, 4878, 4879, 4883	MBGL1 (26), MBGL12 (63)
c0_c2_c9_c1_r0	SCig Foxb1 Glut	221		4877, 4907, 4996	MBGL12 (95)
c0_c2_c9_c1_r1	SCig Foxb1 Glut	221		4877, 4907, 4996	MBGL12 (95)
c0_c2_c9_c1_r2	SCig Foxb1 Glut	221		4877, 4907	MBGL12 (95)
c0_c2_c9_c2_r0	SCig Foxb1 Glut	221		4942	MBGL33 (10), MBGL5 (71), MBGL8 (13)
c0_c2_c9_c3_r0	SCig Foxb1 Glut	221		4939, 4942, 4952	MBGL5 (76), MBGL8 (18)
c0_c3_c0_c0_r0	SCdg Pou4f3 Glut	217		4863, 4865, 4868	MBGL18 (19), MBGL33 (37), PAGGL4 (37)
c0_c3_c0_c0_r1	SCdg Pou4f3 Glut	217		4863, 4867, 4868	MBGL18 (19), MBGL33 (37), PAGGL4 (37)
c0_c3_c0_c1_r0	PAG Neurod2 Meis2 Glut	150	PAG-PRT Tcf7l2 Glut	4815, 4819, 4824, 4832, 4833, 4862	GABA_1_13 (8), MBGL33 (34), PAGGL4 (21), PAGGL5 (8), PAGGL6 (5)
c0_c3_c0_c2_r0	PAG-PRT Tcf7l2 Glut	154		4839, 4840	MBGL16 (10), MBGL18 (7), MBGL33 (7), PAGGL4 (63)
c0_c3_c0_c2_r1	PAG-PRT Tcf7l2 Glut	154		4687, 4839, 4844	CHOLHA1 (5), MBGL16 (41), MBGL32 (5), MBGL33 (9), PAGGL4 (19)
c0_c3_c0_c3_r0	PAG Neurod2 Meis2 Glut	150		4825, 4827, 4828, 4832	DGNBL1 (6), PAGGL9 (71)
c0_c3_c0_c4_r0	PAG Neurod2 Meis2 Glut	150		4821, 4822, 4823	PAGGL7 (97)
c0_c3_c0_c4_r1	PAG Neurod2 Meis2 Glut	150		4818, 4821	MBGL22 (24), MBGL33 (6), PAGGL7 (61)
c0_c3_c0_c5_r0	SPA-SPFp-PIL-PoT-SPFm-PVT Glut	239		4850, 4854, 4861	MBGL33 (15), PAGGL4 (64), PAGGL5 (11)
c0_c3_c0_c6_r0	SPA-SPFp-PIL-PoT-SPFm-PVT Glut	239		4764, 4848, 4851	MBGL33 (21), PAGGL4 (11), PAGGL5 (35), PAGGL9 (12)
c0_c3_c0_c7_r0	PAG Neurod2 Meis2 Glut	150		4820, 4829, 4830, 4831	PAGGL7 (94)
c0_c3_c0_c8_r0	SPA-SPFp-PIL-PoT-SPFm-PVT Glut	239		4768, 4801, 4845, 4846, 4847, 4852, 4853, 4856, 4857	MBGL16 (12), MBGL33 (20), PAGGL4 (54)
c0_c3_c0_c9_r0	CUN-PPN Evx2 Lhx2 Glut	40		4956, 4960, 4961, 4981, 4984	MBGL33 (10), MYGL5 (6), PAGGL5 (73)
c0_c3_c1_c0_r0	MV-SPIV Phox2b Ebf3 Lbx1 Glut	134		4321, 4323, 4326	MBGL33 (24), MYGL1 (24), MYGL3 (25), PAGGL5 (9)
c0_c3_c1_c0_r1	MV-SPIV Phox2b Ebf3 Lbx1 Glut	134		4316, 4324	MBGL33 (26), MYGL1 (16), MYGL3 (28), PAGGL5 (10)
c0_c3_c1_c0_r2	MV-SPIV Phox2b Ebf3 Lbx1 Glut	134		4315, 4316, 4317	GABA_1_15 (12), MYGA1 (15), MYGL1 (29), MYGL3 (17)
c0_c3_c1_c1_r0	PRNr Otp Nfib Glut	184		4091, 4093, 4112, 4120	MYGL1 (87), PAGGL5 (7)
c0_c3_c1_c2_r0	SPVI-SPVC Tlx3 Ebf3 Glut	242		4256, 4259	MYGA1 (57), PAGGL6 (32)
c0_c3_c1_c2_r1	SPVI-SPVC Tlx3 Ebf3 Glut	242		4251, 4258, 4264, 4265	MYGA1 (49), PAGGL6 (43)
c0_c3_c1_c2_r2	SPVI-SPVC Tlx3 Ebf3 Glut	242		4257, 4258, 4259, 4260, 4265	MYGA1 (58), PAGGL6 (33)
c0_c3_c1_c3_r0	SCig Foxb1 Glut	221		4805, 4806	MBGL20 (15), PAGGL6 (77)
c0_c3_c1_c3_r1	SCig Foxb1 Glut	221		4802, 4806, 4807	MBGL20 (15), PAGGL6 (77)
c0_c3_c1_c3_r2	SCig Foxb1 Glut	221		4806, 4808	MBGL20 (15), PAGGL6 (77)
c0_c3_c1_c4_r0	PB Pax5 Glut	159		4284, 4289, 4294, 4296	GABA_13_13 (11), MYGL1 (8), MYGL2 (7), PAGGL2 (10), PAGGL6 (50)
c0_c3_c1_c4_r1	PB Pax5 Glut	159		4289	MYGL2 (21), PAGGL6 (69)
c0_c3_c1_c5_r0	PB-NTS Phox2b Ebf3 Lmx1b Glut	160		4301, 4302, 4311, 4314	GABA_1_13 (10), GABA_1_15 (21), MYGA1 (19), MYGL1 (5), PAGGL6 (34)
c0_c3_c1_c6_r0	GRN Prox1 Brs3 Gly-Gaba	56		4087	MBGL33 (10), MYGL1 (84)
c0_c3_c1_c7_r0	SPVI-SPVC Tlx3 Ebf3 Glut	242		4225, 4226, 4227, 4228, 4240, 4242	MYGA1 (51), PAGGL6 (29), SEROPM5 (9)
c0_c3_c10_c10_r0	RR-SNr-PAG Foxa2 Gaba	206		3345, 3349	MBGL28 (5), PAGGL10 (93)
c0_c3_c11_c11_r0	CLI-PDTg Pax6 Gaba	33	PPN-SNr Pax5 Sox21 Gaba, LDT Fgf7 Gaba	3235	PAGGL8 (92)
c0_c3_c2_c0_r0	PH-SUM Foxa1 Glut	173		2342, 2367, 2369, 2372	HYGL2 (8), PAGGL1 (8), PAGGL5 (76)
c0_c3_c2_c0_r1	PH-SUM Foxa1 Glut	173		2338, 2342, 2359, 2368	GABA_1_13 (7), HYGL2 (8), MBGL33 (11), PAGGL1 (45), PAGGL5 (18)
c0_c3_c2_c0_r2	PH-SUM Foxa1 Glut	173		2337, 2338, 2342, 2359	PAGGL1 (90)
c0_c3_c2_c1_r0	PH-SUM Foxa1 Glut	173		2334, 2347, 2360	GABA_1_13 (8), HYGA2 (5), HYGL2 (23), MBGL32 (5), MBGL35 (13), PAGGL5 (27)
c0_c3_c2_c1_r1	PH-SUM Foxa1 Glut	173		2334, 2360, 2361	MBGL33 (15), MBGL35 (19), PAGGL1 (29), PAGGL5 (8)
c0_c3_c2_c1_r2	PH-SUM Foxa1 Glut	173		2334, 2347, 2360	MBGL35 (11), PAGGL5 (76), RMSTTH1 (6)
c0_c3_c2_c2_r0	PH-SUM Foxa1 Glut	173	IPN-IF-RL Foxa1 Glut	2339, 2340, 2341, 2365	PAGGL1 (85)
c0_c3_c2_c3_r0	PH-SUM Foxa1 Glut	173		2370, 2371, 2373, 2375	MBGL35 (88)
c0_c3_c2_c3_r1	PH-SUM Foxa1 Glut	173		2370, 2374, 2376, 2379, 2381	MBGL34 (16), MBGL35 (70), PAGGL5 (7)
c0_c3_c2_c3_r2	PH-SUM Foxa1 Glut	173		2370, 2378, 2379, 2380	MBGL34 (15), MBGL35 (67), PAGGL5 (7)
c0_c3_c2_c4_r0	IPN-IF-RL Foxa1 Glut	64		2351, 2355, 2382	MBGL35 (66), PAGGL1 (23), PAGGL5 (7)
c0_c3_c2_c5_r0	IPN-IF-RL Foxa1 Glut	64		2348, 2349, 2350	MBGL28 (17), PAGGL1 (76)
c0_c3_c2_c6_r0	IPN-IF-RL Foxa1 Glut	64		2345, 2352	PAGGL1 (45), PAGGL5 (51)
c0_c3_c2_c7_r0	IPN-IF-RL Foxa1 Glut	64		2353	KF2 (10), PAGGL1 (74)
c0_c3_c3_c0_r0	PAS-MV Ebf2 Gly-Gaba	157	MY Prox1 Gly-Gaba	4122, 4125, 4126, 4129, 4130, 4131, 4142	MYGA1 (25), MYGL2 (5), MYGL4 (48)
c0_c3_c3_c0_r1	PAS-MV Ebf2 Gly-Gaba	157	MY Prox1 Gly-Gaba	4123, 4124, 4126, 4127	MYGA1 (21), MYGL2 (6), MYGL4 (8), MYGL6 (58)
c0_c3_c3_c0_r2	PAS-MV Ebf2 Gly-Gaba	157	MY Prox1 Gly-Gaba	4118, 4126, 4137, 4138, 4139, 4140, 4143	MYGA1 (21), MYGL2 (6), MYGL4 (8), MYGL6 (58)
c0_c3_c3_c1_r0	MV Nkx6-1 Gly-Gaba	131		4009, 4011, 4012, 4013, 4121	MYGA1 (6), MYGL4 (92)
c0_c3_c3_c1_r1	MV Nkx6-1 Gly-Gaba	131	PAS-MV Ebf2 Gly-Gaba	3744, 4008, 4010, 4121	MYGL1 (18), MYGL2 (12), MYGL4 (60)
c0_c3_c3_c2_r0	MY Prox1 Gly-Gaba	137		3989, 3992, 3993, 3997, 4003	MBGL31 (6), MYGL1 (12), MYGL2 (78)
c0_c3_c3_c3_r0	MY Prox1 Gly-Gaba	137		3980, 3981, 3982, 3990, 3991, 4014, 4017, 4018, 4025, 4026	MYGL2 (93)
c0_c3_c3_c4_r0	MV Pax6 Gly-Gaba	132		4020, 4021, 4022, 4023	MYGL1 (8), MYGL2 (53), MYGL3 (8), MYGL4 (20), PURKMY1 (6)
c0_c3_c3_c5_r0	MY Prox1 Gly-Gaba	137	PAS-MV Ebf2 Gly-Gaba	3998, 4001, 4002	MYGL4 (90)
c0_c3_c4_c0_r0	CLI-PDTg Pax6 Gaba	33	PPN-SNr Pax5 Sox21 Gaba, LDT Fgf7 Gaba	3207, 3218, 3219, 3227, 3234	MYGA1 (22), PAGGL8 (66)
c0_c3_c4_c0_r1	CLI-PDTg Pax6 Gaba	33	RN Nkx2-2 Otx1 Gaba	3219, 3232	MYGA1 (11), PAGGL2 (24), PAGGL8 (54)
c0_c3_c4_c1_r0	MY Prox1 Gly-Gaba	137		3982, 3999, 4004, 4005	GABA_13_13 (13), MBGL31 (6), MYGL2 (29), PAGGL3 (43)
c0_c3_c4_c1_r1	LDT Vsx2 Nkx6-1 Nfib Glut	86		3086, 3087, 3088, 3089, 3090, 3091, 3092, 3093	PAGGL3 (68), PAGGL8 (10)
c0_c3_c4_c2_r0	PVHd-DMH Lhx6 Gaba	192		1672, 1675, 1678, 1679, 1681, 1682, 1683	HYGL1 (79), STRGL1 (8)
c0_c3_c4_c3_r0	PH-an Pitx2 Glut	174		2331, 2333, 2335, 2346, 2358, 2363, 2366	HYGL2 (52), PAGGL1 (25), PAGGL5 (6)
c0_c3_c4_c4_r0	PPN-SNr Pax5 Sox21 Gaba	182		3442, 3447, 3448	PAGGL3 (94)
c0_c3_c4_c5_r0	RR-SNr-PAG Foxa2 Gaba	206		3435, 3449, 3452	MBGL28 (16), PAGGL10 (73), PAGGL3 (5)
c0_c3_c4_c6_r0	PCG Vsx2 Lhx4 Glut	162		3016, 3017, 3028, 3034, 3039, 3040, 3053	HYGL4 (44), MYGL1 (5), MYGL5 (8), PAGGL5 (29)
c0_c3_c5_c0_r0	CLI-IF-IPN-DTN-PCG Otp Pax3 Gaba	32	PDTg Otp Olig3 Gaba	2981, 2982, 2994	MYGL1 (16), MYGL5 (69)
c0_c3_c5_c0_r1	CLI-IF-IPN-DTN-PCG Otp Pax3 Gaba	32		2977, 2996, 3000	MYGL5 (70), PAGGL3 (5), SEROPM8 (21)
c0_c3_c5_c1_r0	PCG Vsx2 Lhx4 Glut	162		3015, 3021, 3023, 3025, 3048, 3049, 3050, 3051	MBGL33 (60), MYGL1 (28)
c0_c3_c5_c2_r0	PCG-LDT-DTN-RPO-CS Meis2 Gaba	164		3853, 3854, 3857, 3862, 4085	MYGL1 (34), SEROPM7 (62)
c0_c3_c5_c3_r0	CLI-IF-IPN-DTN-PCG Otp Pax3 Gaba	32		3001, 3004, 3005	MYGL5 (90)
c0_c3_c5_c4_r0	CLI-IF-IPN-DTN-PCG Otp Pax3 Gaba	32		2927, 2994, 2997	SEROPM8 (93)
c0_c3_c6_c0_r0	CBN Glut	27		4132	MBGL28 (6), MYGL3 (67), MYGL4 (16)
c0_c3_c6_c0_r1	CBN Glut	27		4132	MYGL3 (73), MYGL4 (17)
c0_c3_c6_c1_r0	CBN Glut	27		4132, 4136	MYGL3 (27), MYGL4 (58)
c0_c3_c6_c2_r0	CBN Glut	27		4117	MBGL33 (29), MYGA1 (8), MYGL4 (5), SEROPM3 (55)
c0_c3_c6_c2_r1	CBN Glut	27		4117	MBGL33 (30), MYGA1 (8), SEROPM3 (57)
c0_c3_c6_c3_r0	CBN Glut	27		4117	MBGL33 (13), MYGL3 (8), MYGL4 (71)
c0_c3_c6_c4_r0	CBN Glut	27		4117	GABA_1_15 (37), MYGA1 (17), MYGL3 (17), MYGL4 (17)
c0_c3_c7_c0_r0	PRP-MY Otp Gly-Gaba	185		4027, 4028, 4030, 4031, 4032, 4033, 4034, 4089	MYGA1 (16), MYGL1 (80)
c0_c3_c7_c1_r0	PRP-MY Otp Gly-Gaba	185		4092, 4098	MYGL1 (7), SEROPM7 (89)
c0_c3_c7_c1_r1	PRP-MY Otp Gly-Gaba	185		4095, 4098	MYGL1 (7), SEROPM7 (89)
c0_c3_c7_c2_r0	PRP-MY Otp Gly-Gaba	185		3983, 3984, 3985, 3986, 3995, 4029	MYGA1 (13), MYGL1 (84)
c0_c3_c7_c3_r0	PRP-MY Otp Gly-Gaba	185		4086, 4088, 4094, 4105	MYGL1 (71), SEROPM7 (25)
c0_c3_c7_c4_r0	PRP-MY Otp Gly-Gaba	185		4081, 4099, 4100, 4106	MYGL1 (97)
c0_c3_c7_c5_r0	PRP-MY Otp Gly-Gaba	185		4080, 4102	GABA_1_15 (7), MBGL33 (9), MYGL1 (38), SEROPM7 (40)
c0_c3_c8_c0_r0	MV Glut	130		4037, 4047, 4055, 4115	MYGL3 (90)
c0_c3_c8_c0_r1	MV Glut	130		4046, 4047	MYGL3 (94)
c0_c3_c8_c1_r0	MV Glut	130		4040, 4047, 4056, 4062, 4063, 4064	MYGA1 (57), MYGL3 (32)
c0_c3_c8_c2_r0	MV Glut	130		4041, 4043, 4044, 4048, 4049, 4050	MYGL3 (72), MYGL4 (10), PONSGL1 (14)
c0_c3_c8_c2_r1	MV Glut	130		4041, 4043, 4044, 4048, 4050, 4057	MYGL3 (74), MYGL4 (10), PONSGL1 (12)
c0_c3_c8_c3_r0	MV Glut	130	PB Lmx1a Glut	4039, 4042, 4045, 4058, 4059, 4060, 4061	MBGL33 (30), MYGA1 (13), MYGL3 (50)
c0_c3_c9_c0_r0	SNc-VTA-RAmb Foxa1 Dopa	236		2419, 2420, 2422, 2424	MBGL35 (94)
c0_c3_c9_c1_r0	SNc-VTA-RAmb Foxa1 Dopa	236		2416, 2421, 2423, 2425	MBGL35 (94)
c0_c3_c9_c2_r0	SNc-VTA-RAmb Foxa1 Dopa	236		2394, 2417	DOPMB1 (5), MBGL35 (87)
c0_c4_c0_c0_r0	SC Lef1 Emx2 Gaba	208		3510, 3524	GABA_1_15 (20), MBGA1 (26), MBGA4 (25), MBGL30 (18)
c0_c4_c0_c0_r1	SC Lef1 Emx2 Gaba	208		3507, 3512	MBGA1 (89)
c0_c4_c0_c0_r2	SC Lef1 Emx2 Gaba	208		3507, 3512	MBGA1 (87)
c0_c4_c0_c0_r3	SC Lef1 Emx2 Gaba	208		3507, 3512	MBGA1 (89)
c0_c4_c0_c1_r0	SC Lef1 Emx2 Gaba	208		3508	MBGA1 (98)
c0_c4_c0_c1_r1	SC Lef1 Emx2 Gaba	208		3508, 3509	MBGA1 (91), MBGA9 (5)
c0_c4_c0_c1_r2	SC Lef1 Emx2 Gaba	208		3508	MBGA1 (91), MBGA9 (5)
c0_c4_c0_c1_r3	SC Lef1 Emx2 Gaba	208		3508	MBGA1 (91), MBGA9 (5)
c0_c4_c0_c2_r0	SC Lef1 Emx2 Gaba	208		3512, 3515	MBGA1 (79), MBGA2 (7), MBGA4 (7)
c0_c4_c0_c2_r1	SC Lef1 Emx2 Gaba	208		3510, 3512, 3516	MBGA1 (79), MBGA2 (7), MBGA4 (7)
c0_c4_c0_c3_r0	SC Lef1 Emx2 Gaba	208		3511	MBGA1 (97)
c0_c4_c0_c3_r1	SC Lef1 Emx2 Gaba	208		3511, 3513, 3514, 3522, 3525	MBGA1 (97)
c0_c4_c1_c0_r0	PRT Tcf7l2 Gaba	186	PAG Nkx2-2 Nr2f2 Gaba, IC Six3 En2 Gaba	3172, 3180, 3182	HYGA2 (7), MBGL29 (37), MBGL30 (41)
c0_c4_c1_c0_r1	PRT Tcf7l2 Gaba	186	PAG Nkx2-2 Nr2f2 Gaba, IC Six3 En2 Gaba	3171, 3422	GABA_1_13 (5), MBGA5 (13), MBGA7 (6), MBGL32 (50)
c0_c4_c1_c0_r2	PRT Tcf7l2 Gaba	186	PAG Nkx2-2 Nr2f2 Gaba, IC Six3 En2 Gaba	3172, 3180	MBGL30 (88)
c0_c4_c1_c0_r3	IC Six3 En2 Gaba	59		3343, 3344	MBGL29 (47), MBGL30 (35)
c0_c4_c1_c1_r0	PRT Tcf7l2 Gaba	186		3276, 3300	MBGA21 (18), MBGA5 (10), MBGA7 (20), MBGL29 (20), MBGL32 (27)
c0_c4_c1_c2_r0	PRT Tcf7l2 Gaba	186		3171, 3173	MBGA15 (15), MBGA5 (29), MBGL32 (46)
c0_c4_c1_c2_r1	PRT Tcf7l2 Gaba	186		3171	MBGA15 (15), MBGA5 (29), MBGL32 (46)
c0_c4_c1_c3_r0	IC Six3 En2 Gaba	59		3189, 3341, 3342	MBGL29 (91)
c0_c4_c1_c4_r0	PRT Tcf7l2 Gaba	186		3170	MBGA7 (17), MBGL29 (66), MBGL32 (7)
c0_c4_c1_c5_r0	PRT Tcf7l2 Gaba	186		3181	MBGA7 (88)
c0_c4_c1_c6_r0	LGv-SPFp-SPFm Gata3 Gaba	89		3295, 3296	MBGA5 (6), MBGL29 (90)
c0_c4_c10_c0_r0	PRT Tcf7l2 Gaba	186		3419, 3428, 3433	MBGA15 (6), MBGA7 (92)
c0_c4_c10_c1_r0	MPT-NOT-PPT Mecom Gaba	125		3430, 3431	MBGA7 (97)
c0_c4_c10_c1_r1	MPT-NOT-PPT Mecom Gaba	125		3430	MBGA7 (98)
c0_c4_c10_c2_r0	MPT-NOT-PPT Mecom Gaba	125		3417	MBGA7 (92)
c0_c4_c11_c0_r0	PRT Tcf7l2 Gaba	186		3419, 3421, 3426	MBGA15 (77), MBGL30 (17)
c0_c4_c11_c1_r0	PRT Tcf7l2 Gaba	186		3432	MBGA15 (79), MBGA3 (5), MBGL30 (6)
c0_c4_c11_c2_r0	PRT Tcf7l2 Gaba	186		3416, 3418, 3420, 3424	MBGA15 (57), MBGL30 (29)
c0_c4_c12_c0_r0	RN Nkx2-2 Otx1 Gaba	203		3386, 3392, 3409	MBGL29 (96)
c0_c4_c12_c1_r0	RN Nkx2-2 Otx1 Gaba	203		3388, 3391, 3405	MBGL29 (92)
c0_c4_c12_c2_r0	RN Nkx2-2 Otx1 Gaba	203		3404	MBGL29 (90)
c0_c4_c12_c3_r0	RN Nkx2-2 Otx1 Gaba	203		3403	GABA_1_15 (5), MBGL29 (83)
c0_c4_c13_c0_r0	IC Six3 En2 Gaba	59		3327, 3331, 3335	MBGA6 (87)
c0_c4_c13_c1_r0	IC Six3 En2 Gaba	59		3329	MBGA6 (94)
c0_c4_c14_c0_r0	PRT Tcf7l2 Gaba	186		3414	MBGA5 (84)
c0_c4_c14_c0_r1	PRT Tcf7l2 Gaba	186		3411, 3412, 3413, 3414	MBGA5 (83)
c0_c4_c2_c0_r0	SC Lef1 Emx2 Gaba	208		3509, 3517, 3518	MBGA1 (8), MBGA9 (85)
c0_c4_c2_c0_r1	SC Lef1 Emx2 Gaba	208		3509	MBGA1 (8), MBGA9 (85)
c0_c4_c2_c0_r2	SC Lef1 Emx2 Gaba	208		3509, 3518	MBGA1 (8), MBGA9 (85)
c0_c4_c2_c0_r3	SC Lef1 Emx2 Gaba	208		3509	MBGA1 (8), MBGA9 (85)
c0_c4_c2_c1_r0	SCm Cdh23 Gaba	224		3531, 3538, 3540	MBGA4 (89)
c0_c4_c2_c1_r1	SCm Cdh23 Gaba	224		3531, 3533, 3538, 3540	MBGA4 (89)
c0_c4_c2_c2_r0	SCm Cdh23 Gaba	224		3528, 3532	MBGA1 (16), MBGA4 (56), MBGL30 (16)
c0_c4_c2_c2_r1	SCm Cdh23 Gaba	224		3528, 3532	MBGA1 (16), MBGA4 (56), MBGL30 (16)
c0_c4_c2_c3_r0	SC Lef1 Emx2 Gaba	208	SC Lef1 Otx2 Gaba	3509	MBGA9 (82), MBSC1 (11)
c0_c4_c2_c4_r0	SCm Cdh23 Gaba	224		3528, 3529, 3530, 3536, 3542	MBGA4 (66), MBGA9 (22)
c0_c4_c2_c5_r0	SCm Cdh23 Gaba	224		3537, 3541	MBGA4 (49), MBSC1 (31)
c0_c4_c3_c0_r0	IC Six3 En2 Gaba	59		3302, 3305, 3306, 3308, 3310, 3320, 3324, 3325, 3334	MBGA21 (7), MBGL29 (78)
c0_c4_c3_c1_r0	IC Six3 En2 Gaba	59		3319, 3322, 3328	MBGA8 (30), MBGL29 (64)
c0_c4_c3_c1_r1	IC Six3 En2 Gaba	59		3309, 3322, 3328	MBGA8 (54), MBGL29 (32)
c0_c4_c3_c1_r2	IC Six3 En2 Gaba	59		3336	MBGA8 (55), MBGL29 (12), MBGL30 (22)
c0_c4_c3_c2_r0	IC Six3 En2 Gaba	59		3315, 3330	MBGA8 (91)
c0_c4_c3_c2_r1	IC Six3 En2 Gaba	59		3330	MBGA8 (96)
c0_c4_c3_c3_r0	IC Six3 En2 Gaba	59		3315, 3317	MBGA16 (16), MBGA6 (5), MBGA8 (62), MBGL30 (11)
c0_c4_c3_c3_r1	IC Six3 En2 Gaba	59		3307, 3312, 3340	MBGA6 (14), MBGA8 (73)
c0_c4_c3_c4_r0	IC Six3 En2 Gaba	59		3330	MBGA8 (94)
c0_c4_c3_c5_r0	IC Six3 En2 Gaba	59		3311, 3338	MBGL29 (92)
c0_c4_c4_c0_r0	PAG Nkx2-2 Nr2f2 Gaba	151	RN Nkx2-2 Otx1 Gaba	3175, 3186	MBGL30 (68), PAGGL2 (21)
c0_c4_c4_c1_r0	MPT-NOT-PPT Mecom Gaba	125		3279, 3284, 3286, 3290, 3292	MBGL29 (6), MBGL32 (25), PAGGL2 (53)
c0_c4_c4_c1_r1	MPT-NOT-PPT Mecom Gaba	125		3277, 3280, 3281, 3282, 3283, 3285, 3291	MBGA5 (5), MBGL29 (6), MBGL32 (22), PAGGL2 (54)
c0_c4_c4_c2_r0	LGv-SPFp-SPFm Gata3 Gaba	89		3273, 3288, 3293	MBGA5 (18), MBGL29 (26), PAGGL2 (42), PAGGL8 (7)
c0_c4_c4_c3_r0	LGv-SPFp-SPFm Gata3 Gaba	89		3275, 3287, 3289, 3294, 3298, 3299	MBGA5 (11), MBGL29 (72), MBGL32 (5)
c0_c4_c5_c0_r0	SCs Pax7 Nfia Gaba	229		3251, 3267, 3269, 3272	MBGA17 (17), MBGA2 (22), MBGA20 (5), MBGA21 (32), PAGGL2 (7), PAGGL3 (6)
c0_c4_c5_c0_r1	SCs Pax7 Nfia Gaba	229		3267	MBGA17 (19), MBGA2 (24), MBGA20 (6), MBGA21 (36), PAGGL2 (7)
c0_c4_c5_c1_r0	SCs Pax7 Nfia Gaba	229		3144	MBGA18 (7), MBGA2 (83), MBGL30 (5)
c0_c4_c5_c2_r0	SCs Pax7 Nfia Gaba	229		3252, 3253, 3255, 3256, 3268, 3271, 3274	MBGA2 (8), PAGGL2 (82)
c0_c4_c5_c3_r0	PRT Tcf7l2 Gaba	186	MPT-NOT-PPT Mecom Gaba	3250	MBGA5 (7), PAGGL2 (76)
c0_c4_c5_c4_r0	SCs Pax7 Nfia Gaba	229		3260, 3261	PAGGL2 (96)
c0_c4_c6_c0_r0	LGv-SPFp-SPFm Gata3 Gaba	89		3475, 3478, 3495, 3496, 3499	MBGA5 (50), MBGL30 (10), MBGL32 (16), RMSTTH6 (13)
c0_c4_c6_c0_r1	LGv-SPFp-SPFm Gata3 Gaba	89		3475, 3476, 3488	MBGA5 (12), MBGL29 (5), MBGL30 (60), MBGL32 (14)
c0_c4_c6_c1_r0	LGv-SPFp-SPFm Gata3 Gaba	89		3480, 3481, 3492, 3497	RMSTTH6 (76)
c0_c4_c6_c1_r1	LGv-SPFp-SPFm Gata3 Gaba	89		3480, 3486, 3487	RMSTTH6 (65), THGL14 (20)
c0_c4_c6_c2_r0	LGv-SPFp-SPFm Gata3 Gaba	89		3482, 3490, 3493	MBGA15 (7), RMSTTH6 (84)
c0_c4_c6_c2_r1	LGv-SPFp-SPFm Gata3 Gaba	89		3479, 3483, 3491	RMSTTH6 (91)
c0_c4_c7_c0_r0	IC Six3 En2 Gaba	59		3184, 3304, 3316, 3323, 3332, 3333	MBGL29 (91)
c0_c4_c7_c1_r0	IC Six3 En2 Gaba	59		3238, 3321, 3346, 3347	MBGL29 (46), PAGGL2 (32), PAGGL3 (14)
c0_c4_c7_c2_r0	IC Six3 En2 Gaba	59		3301, 3303, 3304, 3318	GABA_1_15 (6), MBGA21 (14), MBGL29 (59), PAGGL3 (6)
c0_c4_c7_c3_r0	IC Six3 En2 Gaba	59		3169, 3184, 3333	MBGA21 (19), MBGL29 (74)
c0_c4_c8_c0_r0	SCm Cdh23 Gaba	224		3551, 3552	MBGA2 (81), MBGL30 (12)
c0_c4_c8_c0_r1	SCm Cdh23 Gaba	224		3551, 3552	MBGA2 (81), MBGL30 (12)
c0_c4_c8_c0_r2	SCm Cdh23 Gaba	224		3551, 3552	MBGA2 (81), MBGL30 (12)
c0_c4_c8_c1_r0	SCm Cdh23 Gaba	224		3534, 3535, 3553	MBGA2 (90)
c0_c4_c8_c1_r1	SCm Cdh23 Gaba	224		3535, 3553	MBGA2 (90)
c0_c4_c8_c2_r0	SCm Cdh23 Gaba	224		3543	MBGA2 (96)
c0_c4_c9_c0_r0	SC Lef1 Emx2 Gaba	208		3501	MBGA12 (90)
c0_c4_c9_c0_r1	SC Lef1 Emx2 Gaba	208		3501, 3502, 3520	MBGA12 (90)
c0_c4_c9_c1_r0	SC Lef1 Emx2 Gaba	208		3502, 3505, 3523, 3527	MBGA12 (36), MBGL30 (56)
c0_c4_c9_c2_r0	SC Lef1 Emx2 Gaba	208		3500, 3503, 3504, 3506	MBGA12 (95)
c0_c4_c9_c3_r0	SC Lef1 Emx2 Gaba	208		3502, 3519, 3521, 3526	MBGA12 (82), MBGA2 (5), MBGL30 (7)
c0_c5_c0_c0_r0	ZI Pax6 Gaba	260		1649	HYGA2 (8), RMSTTH1 (32), SEROPM6 (48)
c0_c5_c0_c1_r0	ZI Pax6 Gaba	260		1647, 1662, 1670	HYGA2 (12), SEROPM6 (71)
c0_c5_c0_c2_r0	ZI Pax6 Gaba	260		1658	GABA_1_11 (12), HYGA2 (6), HYGA6 (8), SEROPM6 (53)
c0_c5_c0_c3_r0	ZI Pax6 Gaba	260		1663	HYGA2 (8), SEROPM6 (82)
c0_c5_c1_c0_r0	ZI Pax6 Gaba	260		1756, 1757, 1758	RMSTTH1 (9), RMSTTH3 (49), RMSTTH5 (5), SEROPM6 (26)
c0_c5_c1_c1_r0	ZI Pax6 Gaba	260		1760, 1762	RMSTTH3 (79), SEROPM6 (9)
c0_c5_c1_c2_r0	ZI Pax6 Gaba	260		1668, 1760, 1776	RMSTTH3 (72), SEROPM6 (19)
c0_c5_c1_c3_r0	ZI Pax6 Gaba	260		1665, 1758	RMSTTH3 (61), SEROPM6 (26)
c0_c5_c10_c0_r0	ZI Pax6 Gaba	260		1648	HYGA2 (7), RMSTTH3 (22), SEROPM6 (53)
c0_c5_c10_c0_r1	ZI Pax6 Gaba	260		1648	RMSTTH3 (12), SEROPM6 (78)
c0_c5_c11_c11_r0	ZI Pax6 Gaba	260		1704	GABA_1_11 (89), GABA_1_15 (5)
c0_c5_c2_c0_r0	ZI Pax6 Gaba	260		1701, 1702, 1707, 1709, 1712, 1714, 1803	HYGA12 (41), RMSTTH2 (53)
c0_c5_c2_c1_r0	ZI Pax6 Gaba	260		1713, 1717	HYGA12 (9), RMSTTH2 (45), SEROPM6 (32)
c0_c5_c2_c2_r0	ZI Pax6 Gaba	260		1686, 1697	HYGA12 (9), MBGL30 (5), RMSTTH2 (15), SEROPM6 (45)
c0_c5_c2_c3_r0	ZI Pax6 Gaba	260		1687, 1700, 1703	RMSTTH2 (80), RMSTTH3 (5), SEROPM6 (5)
c0_c5_c3_c0_r0	ZI Pax6 Gaba	260		1689, 1695, 1718	RMSTTH2 (98)
c0_c5_c3_c1_r0	ZI Pax6 Gaba	260		1688, 1689, 1701, 1702, 1709, 1714	RMSTTH2 (96)
c0_c5_c3_c1_r1	ZI Pax6 Gaba	260		1689, 1701, 1714	RMSTTH2 (98)
c0_c5_c4_c0_r0	ZI Pax6 Gaba	260		1773, 1774, 1778	RMSTTH3 (18), RMSTTH5 (57), SEROPM6 (16)
c0_c5_c4_c1_r0	LGv Otx2 Gaba	88		1761, 1765, 1768, 1769, 1779	RMSTTH3 (21), RMSTTH5 (72)
c0_c5_c4_c2_r0	LGv Otx2 Gaba	88		1767	RMSTTH3 (82), SEROPM6 (9)
c0_c5_c4_c3_r0	LGv Otx2 Gaba	88		1766, 1767	RMSTTH3 (87)
c0_c5_c5_c0_r0	ZI Pax6 Gaba	260		1754, 1777	RMSTTH3 (73), SEROPM6 (21)
c0_c5_c5_c1_r0	ZI Pax6 Gaba	260		1777	GABA_1_15 (5), RMSTTH3 (61), SEROPM6 (29)
c0_c5_c5_c2_r0	ZI Pax6 Gaba	260		1658	RMSTTH3 (44), SEROPM6 (55)
c0_c5_c6_c0_r0	ZI Pax6 Gaba	260		1764, 1771	RMSTTH1 (73), RMSTTH5 (14)
c0_c5_c6_c1_r0	ZI Pax6 Gaba	260		1752, 1772	RMSTTH1 (43), RMSTTH5 (42)
c0_c5_c6_c2_r0	ZI Pax6 Gaba	260		1764	RMSTTH1 (85)
c0_c5_c7_c0_r0	ZI Pax6 Gaba	260		1693, 1710, 1716	RMSTTH2 (91)
c0_c5_c7_c1_r0	ZI Pax6 Gaba	260		1690, 1692, 1715	HYGA18 (22), RMSTTH2 (67)
c0_c5_c7_c2_r0	ZI Pax6 Gaba	260		1687, 1691, 1696, 1715, 1721	HYGA18 (14), RMSTTH2 (16), RMSTTH3 (43), SEROPM6 (9)
c0_c5_c8_c0_r0	ZI Pax6 Gaba	260		1699, 1705, 1706, 1719, 1720	GABA_1_11 (69), HYGA6 (20)
c0_c5_c8_c0_r1	ZI Pax6 Gaba	260		1694, 1704, 1705, 1719	GABA_1_11 (88), HYGA6 (7)
c0_c5_c9_c0_r0	ZI Pax6 Gaba	260		1759, 1770	HYGA10 (10), HYGA2 (5), RMSTTH2 (20), SEROPM6 (54)
c0_c5_c9_c0_r1	ZI Pax6 Gaba	260		1755, 1759, 1770	HYGA10 (7), RMSTTH1 (5), RMSTTH2 (15), RMSTTH3 (13), SEROPM6 (48)
c0_c6_c0_c0_r0	SI-MA-LPO Skor1 Glut	232		2700, 2701, 2736, 2747, 2749, 2752, 2761	GABA_1_12 (86)
c0_c6_c0_c1_r0	SI-MA-LPO Skor1 Glut	232		2750, 2757, 2759, 2760	GABA_1_12 (96)
c0_c6_c0_c2_r0	SI-MA-LPO Skor1 Glut	232		2730, 2731, 2735, 2739, 2746	GABA_1_12 (95)
c0_c6_c0_c3_r0	SI-MA-LPO Skor1 Glut	232		2734, 2758	GABA_1_12 (93)
c0_c6_c1_c0_r0	SI-MA-LPO Skor1 Glut	232		2681, 2706, 2707, 2713, 2714, 2718	GABA_1_12 (87)
c0_c6_c1_c1_r0	SI-MA-LPO Skor1 Glut	232		2680, 2719, 2722, 2727	GABA_1_12 (92)
c0_c6_c1_c1_r1	SI-MA-LPO Skor1 Glut	232		2714, 2727, 2729	GABA_1_12 (89)
c0_c6_c1_c1_r2	SI-MA-LPO Skor1 Glut	232		2721, 2722, 2727	GABA_1_12 (91)
c0_c6_c1_c2_r0	SI-MA-LPO Skor1 Glut	232		2680, 2719, 2750, 2757	GABA_1_12 (89)
c0_c6_c2_c0_r0	PVH-LHA Barhl2 Glut	188		2115, 2593, 2594, 2742	GABA_1_12 (11), GABA_1_14 (6), HYGA5 (72)
c0_c6_c2_c1_r0	PVH-LHA Barhl2 Glut	188		2742	GABA_1_12 (14), HYGA5 (76)
c0_c6_c2_c2_r0	ADP-MPO Trp73 Glut	4	PVH-LHA Barhl2 Glut	2253, 2275, 2276, 2277, 2278, 2281, 2294, 2295, 2296	GABA_1_12 (7), HYGA5 (79)
c0_c6_c2_c3_r0	PVH-LHA Barhl2 Glut	188		2744	GABA_1_12 (18), HYGA5 (74)
c0_c6_c3_c0_r0	SI-MA-LPO Skor1 Glut	232		2682, 2686, 2703, 2708, 2712, 2716, 2717	GABA_1_12 (85)
c0_c6_c3_c1_r0	SI-MA-LPO Skor1 Glut	232		2699, 2702, 2703, 2704, 2705, 2715, 2720, 2721	GABA_1_12 (65), HYGA2 (5), HYGA5 (7), MBGL16 (7), PALGL2 (5)
c0_c6_c3_c2_r0	SI-MA-LPO Skor1 Glut	232		2709, 2710, 2728	CRC1 (7), GABA_1_12 (72)
c0_c6_c4_c0_r0	SI-MA-LPO Skor1 Glut	232		2697, 2724, 2740	GABA_1_12 (8), HYGA5 (45), PALGL2 (40)
c0_c6_c4_c0_r1	SI-MA-LPO Skor1 Glut	232		2696, 2697, 2698, 2711, 2724	GABA_1_12 (20), HYGA5 (10), PALGL2 (56)
c0_c6_c4_c1_r0	SI-MA-LPO Skor1 Glut	232		2723, 2724, 2725	GABA_1_12 (17), HYGA5 (10), PALGL2 (59)
c0_c6_c5_c0_r0	SI-MA-LPO Skor1 Glut	232		2751, 2753, 2754	GABA_1_12 (54), HYGA5 (35)
c0_c6_c5_c1_r0	SI-MA-LPO Skor1 Glut	232	PVH-LHA Barhl2 Glut	2737, 2748, 2754	GABA_1_12 (59), HYGA5 (28)
c0_c6_c6_c0_r0	ADP-MPO Trp73 Glut	4		2279, 2282, 2283, 2284, 2292, 2299, 2300	GABA_1_12 (60), HYGA5 (34)
c0_c6_c6_c1_r0	ADP-MPO Trp73 Glut	4		2292, 2293, 2733	GABA_1_12 (91), HYGA5 (5)
c0_c6_c7_c0_r0	SI-MA-LPO Skor1 Glut	232		2683, 2684, 2687, 2688, 2689, 2690, 2691, 2692, 2726, 2738	GABA_1_12 (79)
c0_c7_c0_c0_r0	STN-PSTN Pitx2 Glut	244		2217, 2221, 2227, 2235	MBGL28 (8), MBGL34 (87)
c0_c7_c0_c1_r0	STN-PSTN Pitx2 Glut	244		2228, 2236, 2238	MBGL28 (8), MBGL34 (81), VASO1 (5)
c0_c7_c0_c1_r1	STN-PSTN Pitx2 Glut	244		2216, 2236, 2237, 2238	MBGL34 (92)
c0_c7_c0_c2_r0	STN-PSTN Pitx2 Glut	244		2218, 2221, 2222, 2223	MBGL28 (17), MBGL34 (74)
c0_c7_c1_c0_r0	STN-PSTN Pitx2 Glut	244		2219, 2220, 2232	MBGL34 (93)
c0_c7_c1_c1_r0	STN-PSTN Pitx2 Glut	244		2220, 2231	MBGL34 (91)
c0_c7_c10_c10_r0	MM-ant Foxb1 Glut	116	MM Foxb1 Glut	2820, 2821, 2827, 2828, 2829, 2830	HYGA2 (18), MBGA13 (46), MBGA3 (5), MBGL32 (9)
c0_c7_c2_c0_r0	PM-LHA Foxb1 Glut	177		2318, 2319, 2322, 2323, 2326	GABA_1_13 (56), HYGA2 (8), MBGL28 (8), MBGL32 (8)
c0_c7_c2_c1_r0	PM-LHA Foxb1 Glut	177		2314, 2315, 2321, 2324	GABA_1_13 (75), HYGA2 (11)
c0_c7_c3_c0_r0	STN-PSTN Pitx2 Glut	244		2230, 2234	MBGA13 (20), MBGL28 (5), MBGL34 (66)
c0_c7_c3_c0_r1	STN-PSTN Pitx2 Glut	244		2233, 2244	MBGA13 (21), MBGL34 (67)
c0_c7_c4_c0_r0	PM Pitx2 Glut	176		2183, 2184, 2185, 2186, 2187, 2188, 2189, 2190, 2191, 2192, 2193, 2194, 2195, 2196	HYGA2 (13), MBGL28 (75)
c0_c7_c5_c0_r0	PH-LHA Foxb1 Glut	172		2138	MBGA13 (19), MBGL28 (71)
c0_c7_c5_c0_r1	PH-LHA Foxb1 Glut	172		2136, 2138	MBGA13 (14), MBGL28 (82)
c0_c7_c6_c0_r0	STN-PSTN Pitx2 Glut	244		2197, 2229, 2239, 2240, 2241, 2245	MBGL34 (90)
c0_c7_c7_c0_r0	STN-PSTN Pitx2 Glut	244		2242, 2243	MBGL34 (81)
c0_c7_c8_c0_r0	PH-LHA Foxb1 Glut	172		2121, 2122, 2124, 2125, 2126, 2131, 2137, 2166, 2167	HYGA2 (9), MBGA13 (47), MBGL32 (10), SEROPM6 (14)
c0_c7_c9_c9_r0	PH-LHA Foxb1 Glut	172		2120, 2128, 2129	HYGA2 (6), MBGA13 (49), MBGL28 (23), SEROPM6 (10)
c0_c8_c0_c0_r0	AHN Otp Glut	6		2513, 2514, 2530	MBGL3 (6), RMSTTH5 (11), VASO1 (75)
c0_c8_c0_c0_r1	AHN Otp Glut	6		2511, 2513, 2519, 2530	VASO1 (93)
c0_c8_c0_c1_r0	AHN Otp Glut	6		2512, 2513	VASO1 (97)
c0_c8_c0_c1_r1	AHN Otp Glut	6		2510, 2512, 2513	VASO1 (97)
c0_c8_c0_c2_r0	AHN Otp Glut	6		2509, 2512	RMSTTH4 (5), VASO1 (85)
c0_c8_c0_c3_r0	AHN Otp Glut	6		2522	VASO1 (84)
c0_c8_c1_c0_r0	PVH-LHA Barhl2 Glut	188		2286, 2741, 2742, 2743, 2745	HYGA5 (69), RMSTTH4 (7), SEROPM6 (8)
c0_c8_c1_c1_r0	PVH-LHA Barhl2 Glut	188		2151, 2285	GABA_1_11 (10), HYGA5 (80)
c0_c8_c2_c0_r0	AHN Otp Glut	6		2495, 2525, 2528	GABA_1_11 (10), VASO1 (78)
c0_c8_c2_c0_r1	AHN Otp Glut	6		2523, 2531	GABA_1_11 (9), VASO1 (87)
c0_c8_c3_c0_r0	AHN Otp Glut	6		2507, 2508, 2510, 2518, 2520	VASO1 (84)
c0_c8_c4_c0_r0	AHN Otp Glut	6		2526, 2527, 2531	GABA_1_11 (33), VASO1 (54)
c0_c8_c4_c0_r1	AHN Otp Glut	6		2523, 2531	GABA_1_11 (33), VASO1 (51)
c0_c8_c5_c0_r0	PVH-LHA Barhl2 Glut	188		2288, 2289, 2290	HYGA5 (92)
c0_c9_c0_c0_r0	MB-MY Glut-Sero	103		2839, 2840, 2841, 2845, 2860	SEROPAG1 (94)
c0_c9_c0_c1_r0	MB-MY Glut-Sero	103		2836, 2838, 2847, 2865	SEROPAG1 (99)
c0_c9_c1_c0_r0	MB-MY Glut-Sero	103		2844, 2850	SEROPAG1 (96)
c0_c9_c1_c1_r0	MB-MY Glut-Sero	103		2861, 2864	SEROPAG1 (96)
c0_c9_c2_c0_r0	MB-MY Glut-Sero	103		3870	GABA_1_14 (17), SEROPAG1 (79)
c0_c9_c2_c1_r0	MB-MY Glut-Sero	103		3871	GABA_1_14 (14), SEROPAG1 (74)
c0_c9_c3_c0_r0	MB-MY Glut-Sero	103		2848, 2852	SEROPAG1 (96)
c0_c9_c4_c4_r0	MB-MY Glut-Sero	103		2849	SEROPAG1 (96)
c0_c9_c4_c4_r1	MB-MY Glut-Sero	103		2849, 2860	SEROPAG1 (90)
c0_c9_c5_c5_r0	MB-MY Glut-Sero	103		2846	SEROPAG1 (98)
c0_c9_c6_c6_r0	PAG Ucn Glut	152	NTS Phox2b Glut, NTS Dbh Glut	2145	MBGL28 (97)
c0_c9_c7_c7_r0	MB-MY Glut-Sero	103		2851	SEROPAG1 (93)
c1_c0_c0_c0_r0	L2/3 IT CTX Glut	69		232, 233, 235	ITL23GL1 (15), ITL23GL3 (24), ITL23GL4 (19), ITL23GL8 (27)
c1_c0_c0_c0_r1	L2/3 IT CTX Glut	69		232, 233, 234, 235	ITL23GL1 (15), ITL23GL3 (24), ITL23GL4 (19), ITL23GL8 (27)
c1_c0_c0_c0_r10	L2/3 IT CTX Glut	69		232, 233, 234, 235	ITL23GL1 (5), ITL23GL3 (7), ITL23GL4 (60), ITL23GL5 (14)
c1_c0_c0_c0_r11	L2/3 IT CTX Glut	69		232, 233, 234, 235	ITL23GL1 (15), ITL23GL3 (24), ITL23GL4 (19), ITL23GL8 (27)
c1_c0_c0_c0_r12	L2/3 IT CTX Glut	69		232, 233, 234, 235	ITL23GL1 (15), ITL23GL3 (24), ITL23GL4 (19), ITL23GL8 (27)
c1_c0_c0_c0_r13	L2/3 IT CTX Glut	69		232, 233, 234, 235	ITL23GL1 (15), ITL23GL3 (24), ITL23GL4 (19), ITL23GL8 (27)
c1_c0_c0_c0_r14	L2/3 IT CTX Glut	69		232, 233, 234, 235	ITL23GL1 (15), ITL23GL3 (24), ITL23GL4 (19), ITL23GL8 (27)
c1_c0_c0_c0_r15	L2/3 IT CTX Glut	69		232, 233, 234, 235	ITL23GL1 (15), ITL23GL3 (24), ITL23GL4 (19), ITL23GL8 (27)
c1_c0_c0_c0_r16	L2/3 IT CTX Glut	69		232, 233, 234, 235	ITL23GL1 (15), ITL23GL3 (24), ITL23GL4 (19), ITL23GL8 (27)
c1_c0_c0_c0_r17	L2/3 IT CTX Glut	69		232	ITL23GL3 (77)
c1_c0_c0_c0_r18	L2/3 IT CTX Glut	69		232, 233, 234, 235	ITL23GL1 (15), ITL23GL3 (24), ITL23GL4 (18), ITL23GL8 (27), ITL23GL9 (5)
c1_c0_c0_c0_r19	L2/3 IT CTX Glut	69		232	ITL23GL1 (15), ITL23GL3 (24), ITL23GL4 (19), ITL23GL8 (27)
c1_c0_c0_c0_r2	L2/3 IT CTX Glut	69		232, 233, 234, 235	ITL23GL1 (15), ITL23GL3 (24), ITL23GL4 (19), ITL23GL8 (27)
c1_c0_c0_c0_r20	L2/3 IT CTX Glut	69		232, 233, 235	ITL23GL1 (15), ITL23GL3 (24), ITL23GL4 (19), ITL23GL8 (27)
c1_c0_c0_c0_r3	L2/3 IT CTX Glut	69		232, 233, 234, 235	ITL23GL1 (15), ITL23GL3 (24), ITL23GL4 (19), ITL23GL8 (27)
c1_c0_c0_c0_r4	L2/3 IT CTX Glut	69	L4/5 IT CTX Glut	232, 233, 234, 235	ITL23GL1 (15), ITL23GL3 (25), ITL23GL4 (18), ITL23GL8 (27), ITL23GL9 (5)
c1_c0_c0_c0_r5	L2/3 IT CTX Glut	69		232, 233, 234, 235	ITL23GL1 (5), ITL23GL3 (6), ITL23GL4 (59), ITL23GL5 (13)
c1_c0_c0_c0_r6	L2/3 IT CTX Glut	69		232, 233, 234, 235	ITL23GL1 (18), ITL23GL2 (14), ITL23GL4 (14), ITL23GL6 (16), ITL23GL8 (20)
c1_c0_c0_c0_r7	L2/3 IT CTX Glut	69		232, 233, 234, 235	ITL23GL1 (77), ITL23GL3 (11)
c1_c0_c0_c0_r8	L2/3 IT CTX Glut	69		232, 233, 234, 235	ITL23GL1 (77), ITL23GL3 (11)
c1_c0_c0_c0_r9	L2/3 IT CTX Glut	69		232, 233, 234, 235	ITL23GL1 (15), ITL23GL3 (24), ITL23GL4 (19), ITL23GL8 (27)
c1_c0_c0_c1_r0	L2/3 IT CTX Glut	69		232, 233	GLUT_2.7_10 (12), ITL23GL7 (37), ITL23GL9 (37)
c1_c0_c0_c1_r1	L2/3 IT CTX Glut	69		230, 232, 233	GLUT_2.7_10 (12), ITL23GL7 (37), ITL23GL9 (37)
c1_c0_c0_c1_r10	L2/3 IT CTX Glut	69		232, 233, 234, 235	GLUT_2.7_10 (12), ITL23GL7 (37), ITL23GL9 (37)
c1_c0_c0_c1_r11	L2/3 IT CTX Glut	69		230, 232, 233	GLUT_2.7_10 (12), ITL23GL7 (37), ITL23GL9 (37)
c1_c0_c0_c1_r12	L2/3 IT CTX Glut	69		230, 232, 233, 238	GLUT_2.7_10 (12), ITL23GL7 (37), ITL23GL9 (37)
c1_c0_c0_c1_r13	L2/3 IT CTX Glut	69		232, 233	GLUT_2.7_10 (11), GLUT_2.7_12 (10), ITL23GL1 (5), ITL23GL7 (21), ITL23GL9 (37)
c1_c0_c0_c1_r2	L2/3 IT CTX Glut	69		230, 232, 233, 238	GLUT_2.7_10 (12), ITL23GL7 (37), ITL23GL9 (37)
c1_c0_c0_c1_r3	L2/3 IT CTX Glut	69		228	GLUT_2.7_10 (20), ITL23GL5 (5), ITL23GL7 (42), ITL23GL9 (9), OLFGL4 (11)
c1_c0_c0_c1_r4	L2/3 IT CTX Glut	69		230, 233	GLUT_2.7_10 (19), ITL23GL7 (36), ITL23GL8 (5), ITL23GL9 (27)
c1_c0_c0_c1_r5	L2/3 IT CTX Glut	69		230, 233, 243	GLUT_2.7_10 (6), ITL23GL7 (69), ITL23GL9 (18)
c1_c0_c0_c1_r6	L2/3 IT CTX Glut	69		230, 233	GLUT_2.7_10 (6), ITL23GL7 (69), ITL23GL9 (18)
c1_c0_c0_c1_r7	L2/3 IT CTX Glut	69		228	GLUT_2.7_10 (11), GLUT_2.7_12 (10), ITL23GL1 (5), ITL23GL7 (21), ITL23GL9 (38)
c1_c0_c0_c1_r8	L2/3 IT CTX Glut	69		232, 233	GLUT_2.7_10 (12), ITL23GL7 (37), ITL23GL9 (37)
c1_c0_c0_c1_r9	L2/3 IT CTX Glut	69		230, 233, 243	GLUT_2.7_10 (12), ITL23GL7 (37), ITL23GL9 (37)
c1_c0_c1_c0_r0	L2/3 IT CTX Glut	69		233, 235	ITL23GL1 (14), ITL23GL4 (6), ITL23GL5 (47), ITL23GL8 (20)
c1_c0_c1_c0_r1	L2/3 IT CTX Glut	69		232, 233	ITL23GL1 (14), ITL23GL4 (6), ITL23GL5 (47), ITL23GL8 (20)
c1_c0_c1_c0_r2	L2/3 IT CTX Glut	69		232, 233, 235	ITL23GL1 (14), ITL23GL4 (6), ITL23GL5 (47), ITL23GL8 (20)
c1_c0_c1_c0_r3	L2/3 IT CTX Glut	69		232, 233, 234, 235	ITL23GL5 (82)
c1_c0_c1_c0_r4	L2/3 IT CTX Glut	69		235	ITL23GL1 (14), ITL23GL4 (6), ITL23GL5 (47), ITL23GL8 (20)
c1_c0_c1_c0_r5	L2/3 IT CTX Glut	69		233, 235	ITL23GL1 (14), ITL23GL4 (6), ITL23GL5 (47), ITL23GL8 (20)
c1_c0_c1_c0_r6	L2/3 IT CTX Glut	69		232, 233, 234, 235	ITL23GL5 (82)
c1_c0_c1_c0_r7	L2/3 IT CTX Glut	69		232, 233, 235	ITL23GL1 (14), ITL23GL4 (6), ITL23GL5 (47), ITL23GL8 (20)
c1_c0_c1_c1_r0	L2/3 IT CTX Glut	69		231	ITL23GL5 (95)
c1_c0_c1_c1_r1	L2/3 IT CTX Glut	69		231	ITL23GL5 (95)
c1_c0_c1_c1_r2	L2/3 IT CTX Glut	69		231	ITL23GL5 (95)
c1_c0_c1_c1_r3	L2/3 IT CTX Glut	69		231	ITL23GL5 (95)
c1_c0_c1_c1_r4	L2/3 IT CTX Glut	69		231	ITL23GL5 (95)
c1_c0_c1_c1_r5	L2/3 IT CTX Glut	69		231	ITL23GL5 (90)
c1_c0_c1_c2_r0	L2/3 IT CTX Glut	69		237, 240	ITL23GL4 (5), ITL23GL5 (52), ITL23GL8 (25)
c1_c0_c1_c2_r1	L2/3 IT CTX Glut	69		237, 240	ITL23GL4 (5), ITL23GL5 (51), ITL23GL8 (25)
c1_c0_c1_c2_r2	L2/3 IT CTX Glut	69		237, 240	ITL23GL4 (5), ITL23GL5 (52), ITL23GL8 (25)
c1_c0_c1_c2_r3	L2/3 IT CTX Glut	69		240	ITL23GL4 (5), ITL23GL5 (52), ITL23GL8 (25)
c1_c0_c1_c2_r4	L2/3 IT CTX Glut	69		237, 240	GLUT_2.7_10 (9), ITL23GL2 (58), ITL23GL4 (12), ITL23GL5 (9)
c1_c0_c1_c2_r5	L2/3 IT CTX Glut	69		237	ITL23GL4 (5), ITL23GL5 (48), ITL23GL8 (24)
c1_c0_c1_c3_r0	L2/3 IT CTX Glut	69		232, 233, 234, 235	CTGL9 (6), ITL23GL1 (5), ITL23GL4 (59), ITL23GL8 (7)
c1_c0_c1_c3_r1	L2/3 IT CTX Glut	69		232, 233, 234, 235	CTGL9 (6), ITL23GL1 (5), ITL23GL4 (59), ITL23GL8 (7)
c1_c0_c1_c3_r2	L2/3 IT CTX Glut	69		232, 233, 234, 235	CTGL9 (6), ITL23GL1 (5), ITL23GL4 (59), ITL23GL8 (7)
c1_c0_c1_c3_r3	L2/3 IT CTX Glut	69		232, 233, 234, 235	ITL23GL4 (90)
c1_c0_c1_c3_r4	L2/3 IT CTX Glut	69		240	CTGL9 (6), ITL23GL1 (5), ITL23GL4 (59), ITL23GL8 (7)
c1_c0_c1_c3_r5	L2/3 IT CTX Glut	69		240	CTGL9 (6), ITL23GL1 (5), ITL23GL4 (59), ITL23GL8 (7)
c1_c0_c1_c3_r6	L2/3 IT CTX Glut	69		240	ITL23GL4 (90)
c1_c0_c1_c3_r7	L2/3 IT CTX Glut	69		232, 233, 234, 235	CTGL9 (6), ITL23GL1 (5), ITL23GL4 (59), ITL23GL8 (7)
c1_c0_c1_c4_r0	L2/3 IT CTX Glut	69		240	ITL23GL1 (6), ITL23GL2 (25), ITL23GL4 (41), ITL23GL5 (17)
c1_c0_c2_c0_r0	L2/3 IT CTX Glut	69		240	ITL23GL2 (60), ITL23GL5 (30)
c1_c0_c2_c0_r1	L2/3 IT CTX Glut	69		240	GLUT_2.7_10 (8), ITL23GL2 (72), ITL23GL6 (9)
c1_c0_c2_c0_r2	L2/3 IT CTX Glut	69		237, 240	ITL23GL2 (83), ITL23GL5 (6)
c1_c0_c2_c0_r3	L2/3 IT CTX Glut	69		237, 240	ITL23GL2 (87), ITL23GL5 (7)
c1_c0_c2_c0_r4	L2/3 IT CTX Glut	69		237, 240	ITL23GL2 (87), ITL23GL5 (6)
c1_c0_c2_c0_r5	L2/3 IT CTX Glut	69		240	ITL23GL2 (87), ITL23GL5 (7)
c1_c0_c2_c1_r0	L2/3 IT CTX Glut	69		241	GLUT_2.7_10 (27), GLUT_2.7_12 (8), ITL23GL2 (38), ITL23GL6 (8), ITL23GL8 (8)
c1_c0_c2_c1_r1	L2/3 IT CTX Glut	69		241	GLUT_2.7_10 (27), GLUT_2.7_12 (8), ITL23GL2 (38), ITL23GL6 (8), ITL23GL8 (8)
c1_c0_c2_c1_r10	L2/3 IT CTX Glut	69		241	GLUT_2.7_10 (27), GLUT_2.7_12 (8), ITL23GL2 (36), ITL23GL6 (7), ITL23GL8 (8)
c1_c0_c2_c1_r2	L2/3 IT CTX Glut	69		241	ITL23GL1 (18), ITL23GL2 (14), ITL23GL4 (14), ITL23GL6 (16), ITL23GL8 (20)
c1_c0_c2_c1_r3	L2/3 IT CTX Glut	69		241	GLUT_2.7_10 (26), GLUT_2.7_12 (8), ITL23GL2 (36), ITL23GL6 (7), ITL23GL8 (8)
c1_c0_c2_c1_r4	L2/3 IT CTX Glut	69		241	GLUT_2.7_10 (27), GLUT_2.7_12 (8), ITL23GL2 (38), ITL23GL6 (8), ITL23GL8 (8)
c1_c0_c2_c1_r5	L2/3 IT CTX Glut	69		241	GLUT_2.7_10 (27), GLUT_2.7_12 (8), ITL23GL2 (38), ITL23GL6 (8), ITL23GL8 (8)
c1_c0_c2_c1_r6	L2/3 IT CTX Glut	69		241	ITL23GL1 (18), ITL23GL2 (14), ITL23GL4 (14), ITL23GL6 (16), ITL23GL8 (20)
c1_c0_c2_c1_r7	L2/3 IT CTX Glut	69		241	GLUT_2.7_10 (27), GLUT_2.7_12 (8), ITL23GL2 (38), ITL23GL6 (8), ITL23GL8 (8)
c1_c0_c2_c1_r8	L2/3 IT CTX Glut	69		241	GLUT_2.7_10 (27), GLUT_2.7_12 (8), ITL23GL2 (38), ITL23GL6 (8), ITL23GL8 (8)
c1_c0_c2_c1_r9	L2/3 IT CTX Glut	69		241	GLUT_2.7_10 (27), GLUT_2.7_12 (8), ITL23GL2 (38), ITL23GL6 (8), ITL23GL8 (8)
c1_c0_c2_c2_r0	L2/3 IT CTX Glut	69		240	ITL23GL2 (29), ITL23GL6 (55)
c1_c0_c2_c2_r1	L2/3 IT CTX Glut	69	L4/5 IT CTX Glut	236	ITL23GL6 (78), ITL5GL7 (8)
c1_c0_c2_c2_r2	L2/3 IT CTX Glut	69	L4/5 IT CTX Glut	236	ITL23GL6 (78), ITL5GL7 (8)
c1_c0_c2_c3_r0	L2/3 IT CTX Glut	69		240	GLUT_2.7_10 (9), ITL23GL2 (58), ITL23GL4 (12), ITL23GL5 (9)
c1_c0_c2_c3_r1	L2/3 IT CTX Glut	69		240	ITL23GL2 (29), ITL23GL6 (55)
c1_c0_c2_c3_r2	L2/3 IT CTX Glut	69		240	ITL23GL2 (29), ITL23GL6 (55)
c1_c0_c2_c3_r3	L2/3 IT CTX Glut	69		240	GLUT_2.7_10 (9), ITL23GL2 (58), ITL23GL4 (12), ITL23GL5 (9)
c1_c0_c2_c3_r4	L2/3 IT CTX Glut	69		237, 240	ITL23GL2 (67), ITL23GL4 (6), ITL23GL6 (5), ITL5GL2 (12)
c1_c0_c2_c3_r5	L2/3 IT CTX Glut	69		240	ITL23GL2 (67), ITL23GL4 (6), ITL23GL6 (5), ITL5GL2 (12)
c1_c0_c2_c4_r0	L2/3 IT CTX Glut	69		237, 240	GLUT_2.7_10 (8), ITL23GL2 (72), ITL23GL6 (9)
c1_c0_c2_c4_r1	L2/3 IT CTX Glut	69		237, 240	GLUT_2.7_10 (8), ITL23GL2 (71), ITL23GL6 (9)
c1_c0_c2_c4_r2	L2/3 IT CTX Glut	69		240	GLUT_2.7_10 (27), GLUT_2.7_12 (8), ITL23GL2 (38), ITL23GL6 (8), ITL23GL8 (8)
c1_c0_c2_c4_r3	L2/3 IT CTX Glut	69		241	GLUT_2.7_10 (27), GLUT_2.7_12 (8), ITL23GL2 (38), ITL23GL6 (8), ITL23GL8 (8)
c1_c0_c3_c0_r0	L2/3 IT CTX Glut	69	L4/5 IT CTX Glut	236	ITL23GL6 (78)
c1_c0_c3_c0_r1	L2/3 IT CTX Glut	69	L4/5 IT CTX Glut	236	ITL23GL6 (80)
c1_c0_c3_c0_r2	L2/3 IT CTX Glut	69	L4/5 IT CTX Glut	236	GLUT_23_1 (18), ITL23GL6 (70)
c1_c0_c3_c0_r3	L2/3 IT CTX Glut	69	L4/5 IT CTX Glut	236	GLUT_23_1 (18), ITL23GL6 (70)
c1_c0_c3_c0_r4	L2/3 IT CTX Glut	69	L4/5 IT CTX Glut	236	GLUT_23_1 (18), ITL23GL6 (70)
c1_c0_c3_c0_r5	L2/3 IT CTX Glut	69	L4/5 IT CTX Glut	236	GLUT_23_1 (18), ITL23GL6 (70)
c1_c0_c3_c1_r0	L2/3 IT CTX Glut	69	L4/5 IT CTX Glut	236	ITL23GL6 (95)
c1_c0_c3_c1_r1	L2/3 IT CTX Glut	69	L4/5 IT CTX Glut	236	ITL23GL6 (95)
c1_c0_c3_c1_r2	L2/3 IT CTX Glut	69	L4/5 IT CTX Glut	236	ITL23GL6 (95)
c1_c0_c3_c1_r3	L2/3 IT CTX Glut	69	L4/5 IT CTX Glut	236	ITL23GL6 (94)
c1_c0_c3_c1_r4	L2/3 IT CTX Glut	69	L4/5 IT CTX Glut	236	ITL23GL6 (95)
c1_c0_c3_c1_r5	L2/3 IT CTX Glut	69	L4/5 IT CTX Glut	236	ITL23GL6 (92)
c1_c0_c3_c2_r0	L2/3 IT CTX Glut	69	L4/5 IT CTX Glut	236	ITL23GL6 (90)
c1_c0_c3_c2_r1	L2/3 IT CTX Glut	69	L4/5 IT CTX Glut	236	ITL23GL6 (90)
c1_c0_c3_c2_r2	L2/3 IT CTX Glut	69	L4/5 IT CTX Glut	236	ITL23GL6 (90)
c1_c0_c4_c0_r0	L2/3 IT CTX Glut	69		233	GLUT_2.7_10 (6), GLUT_2.7_12 (18), ITL23GL1 (57)
c1_c0_c4_c0_r1	L2/3 IT CTX Glut	69		233	GLUT_2.7_10 (6), GLUT_2.7_12 (18), ITL23GL1 (57)
c1_c0_c4_c0_r10	L2/3 IT CTX Glut	69		233	GLUT_2.7_10 (11), GLUT_2.7_12 (10), ITL23GL1 (5), ITL23GL7 (21), ITL23GL9 (38)
c1_c0_c4_c0_r2	L2/3 IT CTX Glut	69		233	GLUT_2.7_10 (6), GLUT_2.7_12 (18), ITL23GL1 (57)
c1_c0_c4_c0_r3	L2/3 IT CTX Glut	69		233	GLUT_2.7_10 (6), GLUT_2.7_12 (18), ITL23GL1 (57)
c1_c0_c4_c0_r4	L2/3 IT CTX Glut	69		233	GLUT_2.7_10 (6), GLUT_2.7_12 (18), ITL23GL1 (57)
c1_c0_c4_c0_r5	L2/3 IT CTX Glut	69		233	GLUT_2.7_10 (7), GLUT_2.7_12 (18), ITL23GL1 (56)
c1_c0_c4_c0_r6	L2/3 IT CTX Glut	69		233	GLUT_2.7_10 (6), GLUT_2.7_12 (18), ITL23GL1 (57)
c1_c0_c4_c0_r7	L2/3 IT CTX Glut	69		233	GLUT_2.7_10 (6), GLUT_2.7_12 (18), ITL23GL1 (57)
c1_c0_c4_c0_r8	L2/3 IT CTX Glut	69		233	GLUT_2.7_10 (6), GLUT_2.7_12 (18), ITL23GL1 (57)
c1_c0_c4_c0_r9	L2/3 IT CTX Glut	69		233	GLUT_2.7_10 (6), GLUT_2.7_12 (18), ITL23GL1 (57)
c1_c0_c4_c1_r0	L2/3 IT CTX Glut	69		233	GLUT_2.7_10 (6), GLUT_2.7_12 (18), ITL23GL1 (57)
c1_c0_c4_c1_r1	L2/3 IT CTX Glut	69		233	GLUT_2.7_10 (6), GLUT_2.7_12 (18), ITL23GL1 (57)
c1_c0_c4_c1_r2	L2/3 IT CTX Glut	69		233	GLUT_2.7_10 (6), GLUT_2.7_12 (18), ITL23GL1 (57)
c1_c0_c4_c1_r3	L2/3 IT CTX Glut	69		233	GLUT_2.7_10 (6), GLUT_2.7_12 (18), ITL23GL1 (57)
c1_c0_c4_c1_r4	L2/3 IT CTX Glut	69		233	GLUT_2.7_10 (6), GLUT_2.7_12 (18), ITL23GL1 (57)
c1_c0_c4_c1_r5	L2/3 IT CTX Glut	69		233	GLUT_2.7_10 (6), GLUT_2.7_12 (18), ITL23GL1 (57)
c1_c0_c4_c1_r6	L2/3 IT CTX Glut	69		233	GLUT_2.7_10 (6), GLUT_2.7_12 (18), ITL23GL1 (56)
c1_c0_c5_c0_r0	L2/3 IT CTX Glut	69		228	ITL23GL7 (61), OLFGL3 (6), OLFGL4 (22)
c1_c0_c5_c0_r1	L2/3 IT CTX Glut	69		228	ITL23GL7 (61), OLFGL3 (7), OLFGL4 (23)
c1_c0_c5_c0_r2	L2/3 IT CTX Glut	69		228	ITL23GL7 (61), OLFGL3 (6), OLFGL4 (22)
c1_c0_c5_c0_r3	L2/3 IT CTX Glut	69		228	GLUT_2.7_10 (5), ITL23GL7 (69), OLFGL3 (10), OLFGL4 (9)
c1_c0_c5_c0_r4	L2/3 IT CTX Glut	69		228	GLUT_2.7_10 (5), ITL23GL7 (77), OLFGL4 (8)
c1_c0_c5_c1_r0	L2/3 IT CTX Glut	69		231	ITL23GL2 (14), ITL23GL5 (56), ITL23GL7 (13), ITL23GL9 (6)
c1_c0_c5_c1_r1	L2/3 IT CTX Glut	69		228	ITL23GL5 (7), ITL23GL7 (61), OLFGL3 (11), OLFGL4 (7)
c1_c0_c5_c2_r0	L2/3 IT CTX Glut	69		244	ITL23GL7 (59), OLFGL4 (10), OLFGL8 (14)
c1_c0_c5_c2_r1	L2/3 IT CTX Glut	69		244	ITL23GL7 (70), OLFGL8 (13)
c1_c0_c5_c2_r2	L2/3 IT CTX Glut	69		244	GLUT_2.7_10 (5), ITL23GL7 (75), ITL23GL9 (5)
c1_c0_c5_c3_r0	L2/3 IT CTX Glut	69		228	ITL23GL7 (87)
c1_c0_c5_c3_r1	L2/3 IT CTX Glut	69		228	ITL23GL2 (5), ITL23GL7 (73), ITL23GL9 (9)
c1_c0_c5_c4_r0	L2/3 IT CTX Glut	69		237, 240	ITL23GL4 (30), ITL5GL2 (52)
c1_c0_c6_c0_r0	L2/3 IT CTX Glut	69		240	ITL23GL2 (85), ITL23GL5 (7)
c1_c0_c6_c0_r1	L2/3 IT CTX Glut	69		240	ITL23GL2 (60), ITL23GL5 (30)
c1_c1_c0_c0_r0	L4/5 IT CTX Glut	75		184, 187	ITL4GL1 (89)
c1_c1_c0_c0_r1	L4/5 IT CTX Glut	75		184, 187	ITL4GL1 (89)
c1_c1_c0_c0_r2	L4/5 IT CTX Glut	75		184, 187	ITL4GL1 (89)
c1_c1_c0_c0_r3	L4/5 IT CTX Glut	75		184, 187	ITL4GL1 (85), ITL4GL2 (6)
c1_c1_c0_c0_r4	L4/5 IT CTX Glut	75		184, 187	ITL4GL1 (94)
c1_c1_c0_c0_r5	L4/5 IT CTX Glut	75		184, 187	ITL4GL1 (93)
c1_c1_c0_c0_r6	L4/5 IT CTX Glut	75		184, 187	ITL4GL1 (89)
c1_c1_c0_c0_r7	L4/5 IT CTX Glut	75		184, 187	ITL4GL1 (89)
c1_c1_c0_c0_r8	L4/5 IT CTX Glut	75		184, 187	ITL4GL1 (89)
c1_c1_c0_c0_r9	L4/5 IT CTX Glut	75		184, 187	ITL4GL1 (94)
c1_c1_c0_c1_r0	L4/5 IT CTX Glut	75		187	ITL4GL1 (85), ITL4GL2 (6)
c1_c1_c0_c1_r1	L4/5 IT CTX Glut	75		187	ITL4GL1 (85), ITL4GL2 (6)
c1_c1_c0_c1_r2	L4/5 IT CTX Glut	75		187	ITL4GL1 (85), ITL4GL2 (6)
c1_c1_c0_c1_r3	L4/5 IT CTX Glut	75		187	ITL4GL1 (85), ITL4GL2 (6)
c1_c1_c0_c1_r4	L4/5 IT CTX Glut	75		187	ITL4GL1 (85), ITL4GL2 (6)
c1_c1_c0_c1_r5	L4/5 IT CTX Glut	75		187	ITL4GL1 (85), ITL4GL2 (6)
c1_c1_c0_c1_r6	L4/5 IT CTX Glut	75		187	ITL4GL1 (85), ITL4GL2 (6)
c1_c1_c0_c1_r7	L4/5 IT CTX Glut	75		187	ITL4GL1 (85), ITL4GL2 (6)
c1_c1_c1_c0_r0	L4/5 IT CTX Glut	75		186, 187	ITL4GL2 (76), ITL5GL1 (5)
c1_c1_c1_c0_r1	L4/5 IT CTX Glut	75		186, 187	ITL4GL2 (74), ITL5GL1 (5)
c1_c1_c1_c0_r10	L4/5 IT CTX Glut	75		171, 177, 178	ITL4GL1 (16), ITL4GL2 (63), ITL4GL3 (11)
c1_c1_c1_c0_r2	L4/5 IT CTX Glut	75		184	ITL4GL1 (16), ITL4GL2 (63), ITL4GL3 (11)
c1_c1_c1_c0_r3	L4/5 IT CTX Glut	75		184, 187	ITL4GL1 (16), ITL4GL2 (63), ITL4GL3 (11)
c1_c1_c1_c0_r4	L4/5 IT CTX Glut	75		184	ITL4GL1 (85), ITL4GL2 (6)
c1_c1_c1_c0_r5	L4/5 IT CTX Glut	75		179, 184	ITL4GL1 (23), ITL4GL2 (41), ITL4GL4 (21)
c1_c1_c1_c0_r6	L4/5 IT CTX Glut	75		184	ITL4GL1 (16), ITL4GL2 (63), ITL4GL3 (11)
c1_c1_c1_c0_r7	L4/5 IT CTX Glut	75		184	ITL4GL1 (16), ITL4GL2 (63), ITL4GL3 (11)
c1_c1_c1_c0_r8	L4/5 IT CTX Glut	75		184	ITL4GL1 (16), ITL4GL2 (63), ITL4GL3 (11)
c1_c1_c1_c0_r9	L4/5 IT CTX Glut	75		179, 184	ITL4GL1 (16), ITL4GL2 (63), ITL4GL3 (11)
c1_c1_c1_c1_r0	L4/5 IT CTX Glut	75		187	ITL4GL1 (14), ITL4GL2 (60), ITL5GL1 (17)
c1_c1_c1_c1_r1	L4/5 IT CTX Glut	75		187	ITL4GL1 (14), ITL4GL2 (60), ITL5GL1 (17)
c1_c1_c1_c1_r2	L4/5 IT CTX Glut	75		187	ITL4GL1 (14), ITL4GL2 (59), ITL5GL1 (17)
c1_c1_c1_c1_r3	L4/5 IT CTX Glut	75		187	ITL4GL1 (14), ITL4GL2 (60), ITL5GL1 (17)
c1_c1_c1_c1_r4	L4/5 IT CTX Glut	75		187	ITL4GL1 (14), ITL4GL2 (60), ITL5GL1 (17)
c1_c1_c1_c1_r5	L4/5 IT CTX Glut	75		187	ITL4GL1 (14), ITL4GL2 (60), ITL5GL1 (17)
c1_c1_c1_c1_r6	L4/5 IT CTX Glut	75		186, 187	ITL4GL1 (14), ITL4GL2 (60), ITL5GL1 (17)
c1_c1_c1_c2_r0	L4/5 IT CTX Glut	75		179, 184	ITL4GL2 (68), ITL4GL3 (14), ITL5GL4 (5)
c1_c1_c1_c2_r1	L4/5 IT CTX Glut	75		179, 184	ITL4GL2 (71), ITL4GL3 (15)
c1_c1_c1_c2_r2	L4/5 IT CTX Glut	75		186, 187	ITL4GL2 (70), ITL4GL3 (15)
c1_c1_c2_c0_r0	L4/5 IT CTX Glut	75		185	ITL4GL1 (13), ITL4GL4 (73)
c1_c1_c2_c0_r1	L4/5 IT CTX Glut	75		185	ITL4GL1 (13), ITL4GL4 (73)
c1_c1_c2_c0_r10	L4/5 IT CTX Glut	75		185	ITL4GL1 (13), ITL4GL4 (73)
c1_c1_c2_c0_r2	L4/5 IT CTX Glut	75		185	ITL4GL1 (19), ITL4GL2 (11), ITL4GL4 (45), ITL4GL5 (6)
c1_c1_c2_c0_r3	L4/5 IT CTX Glut	75		185	ITL4GL1 (13), ITL4GL4 (72)
c1_c1_c2_c0_r4	L4/5 IT CTX Glut	75		185	ITL4GL1 (19), ITL4GL2 (11), ITL4GL4 (46), ITL4GL5 (6)
c1_c1_c2_c0_r5	L4/5 IT CTX Glut	75		185	ITL4GL1 (13), ITL4GL4 (73)
c1_c1_c2_c0_r6	L4/5 IT CTX Glut	75		185	ITL4GL1 (13), ITL4GL4 (73)
c1_c1_c2_c0_r7	L4/5 IT CTX Glut	75		185	ITL4GL1 (13), ITL4GL4 (72)
c1_c1_c2_c0_r8	L4/5 IT CTX Glut	75		185	ITL4GL1 (13), ITL4GL4 (73)
c1_c1_c2_c0_r9	L4/5 IT CTX Glut	75		185	ITL4GL1 (13), ITL4GL4 (73)
c1_c1_c2_c1_r0	L4/5 IT CTX Glut	75		185	ITL4GL1 (23), ITL4GL2 (13), ITL4GL3 (48), ITL4GL4 (7)
c1_c1_c2_c1_r1	L4/5 IT CTX Glut	75		185	ITL4GL1 (23), ITL4GL2 (13), ITL4GL3 (48), ITL4GL4 (7)
c1_c1_c2_c1_r2	L4/5 IT CTX Glut	75		185	ITL4GL1 (23), ITL4GL2 (13), ITL4GL3 (48), ITL4GL4 (7)
c1_c1_c2_c1_r3	L4/5 IT CTX Glut	75		185	ITL4GL1 (13), ITL4GL2 (5), ITL4GL4 (71)
c1_c1_c2_c1_r4	L4/5 IT CTX Glut	75		185	ITL4GL1 (23), ITL4GL2 (13), ITL4GL3 (48), ITL4GL4 (7)
c1_c1_c2_c2_r0	L4/5 IT CTX Glut	75		185	ITL4GL1 (23), ITL4GL2 (41), ITL4GL4 (21)
c1_c1_c2_c2_r1	L4/5 IT CTX Glut	75		185	ITL4GL1 (11), ITL4GL2 (12), ITL4GL4 (51)
c1_c1_c2_c2_r2	L4/5 IT CTX Glut	75		185	ITL4GL1 (19), ITL4GL2 (11), ITL4GL4 (46), ITL4GL5 (6)
c1_c1_c2_c2_r3	L4/5 IT CTX Glut	75		185	ITL4GL1 (23), ITL4GL2 (41), ITL4GL4 (21)
c1_c1_c3_c0_r0	L4/5 IT CTX Glut	75		174, 185	ITL4GL1 (8), ITL4GL2 (50), ITL4GL4 (8), ITL5GL2 (7), ITL5GL3 (7)
c1_c1_c3_c0_r1	L4/5 IT CTX Glut	75		174, 185	ITL4GL1 (8), ITL4GL2 (50), ITL4GL4 (8), ITL5GL2 (7), ITL5GL3 (7)
c1_c1_c3_c0_r2	L4/5 IT CTX Glut	75		174, 185	ITL23GL3 (6), ITL4GL2 (19), ITL4GL3 (7), ITL5GL2 (33), ITL5GL3 (14)
c1_c1_c3_c0_r3	L4/5 IT CTX Glut	75		174, 185	ITL23GL3 (6), ITL4GL2 (19), ITL4GL3 (7), ITL5GL2 (33), ITL5GL3 (14)
c1_c1_c3_c1_r0	L4/5 IT CTX Glut	75		172	CTGL9 (13), ITL23GL3 (5), ITL4GL2 (19), ITL4GL3 (18), ITL4GL4 (18), ITL5GL3 (11)
c1_c1_c3_c1_r1	L4/5 IT CTX Glut	75		172	ITL23GL3 (6), ITL4GL2 (19), ITL4GL3 (7), ITL5GL2 (33), ITL5GL3 (14)
c1_c1_c3_c1_r2	L4/5 IT CTX Glut	75		196, 201	ITL23GL3 (6), ITL4GL2 (19), ITL4GL3 (7), ITL5GL2 (33), ITL5GL3 (14)
c1_c1_c3_c1_r3	L4/5 IT CTX Glut	75		172	CTGL9 (13), ITL23GL3 (5), ITL4GL2 (19), ITL4GL3 (18), ITL4GL4 (18), ITL5GL3 (11)
c1_c1_c3_c1_r4	L4/5 IT CTX Glut	75		196	ITL23GL3 (6), ITL4GL2 (19), ITL4GL3 (7), ITL5GL2 (33), ITL5GL3 (14)
c1_c1_c3_c1_r5	L4/5 IT CTX Glut	75		178, 196, 201	ITL4GL2 (5), ITL5GL3 (84)
c1_c1_c3_c1_r6	L4/5 IT CTX Glut	75		196	ITL23GL3 (19), ITL4GL1 (8), ITL4GL3 (61)
c1_c1_c3_c1_r7	L4/5 IT CTX Glut	75		178, 196	ITL23GL3 (6), ITL4GL2 (19), ITL4GL3 (7), ITL5GL2 (33), ITL5GL3 (14)
c1_c1_c3_c1_r8	L4/5 IT CTX Glut	75		196, 201	ITL4GL2 (5), ITL5GL3 (84)
c1_c1_c3_c2_r0	L4/5 IT CTX Glut	75		171, 177, 178	ITL4GL2 (76), ITL4GL3 (5), ITL5GL2 (10)
c1_c1_c3_c2_r1	L4/5 IT CTX Glut	75		171, 177	ITL4GL2 (76), ITL4GL3 (5), ITL5GL2 (10)
c1_c1_c3_c2_r2	L4/5 IT CTX Glut	75		171, 177, 178, 180	ITL4GL2 (76), ITL4GL3 (5), ITL5GL2 (10)
c1_c1_c4_c0_r0	L4/5 IT CTX Glut	75		184	ITL23GL3 (5), ITL4GL3 (87)
c1_c1_c4_c0_r1	L4/5 IT CTX Glut	75		184	ITL23GL3 (21), ITL4GL3 (76)
c1_c1_c4_c0_r2	L4/5 IT CTX Glut	75		179, 184	ITL23GL3 (5), ITL4GL3 (87)
c1_c1_c4_c0_r3	L4/5 IT CTX Glut	75		179, 184	ITL23GL3 (21), ITL4GL3 (76)
c1_c1_c4_c0_r4	L4/5 IT CTX Glut	75		179, 184	ITL23GL3 (5), ITL4GL3 (87)
c1_c1_c4_c0_r5	L4/5 IT CTX Glut	75		179, 184	ITL23GL3 (5), ITL4GL3 (87)
c1_c1_c4_c0_r6	L4/5 IT CTX Glut	75		184	ITL23GL3 (5), ITL4GL3 (87)
c1_c1_c4_c0_r7	L4/5 IT CTX Glut	75		184	ITL23GL3 (5), ITL4GL3 (87)
c1_c1_c4_c0_r8	L4/5 IT CTX Glut	75		179, 184	ITL23GL3 (5), ITL4GL3 (87)
c1_c1_c4_c0_r9	L4/5 IT CTX Glut	75		179, 184	ITL23GL3 (5), ITL4GL3 (86)
c1_c1_c4_c1_r0	L4/5 IT CTX Glut	75		205	ITL23GL3 (19), ITL4GL1 (8), ITL4GL2 (5), ITL4GL3 (60)
c1_c1_c4_c1_r1	L4/5 IT CTX Glut	75		184	ITL23GL3 (19), ITL4GL1 (8), ITL4GL3 (61)
c1_c1_c4_c1_r2	L4/5 IT CTX Glut	75		184	ITL23GL3 (19), ITL4GL1 (8), ITL4GL3 (61)
c1_c1_c4_c1_r3	L4/5 IT CTX Glut	75		184	ITL23GL3 (19), ITL4GL1 (8), ITL4GL3 (61)
c1_c1_c4_c1_r4	L4/5 IT CTX Glut	75		184	ITL23GL3 (19), ITL4GL1 (8), ITL4GL3 (61)
c1_c1_c4_c1_r5	L4/5 IT CTX Glut	75		184	ITL23GL3 (19), ITL4GL1 (8), ITL4GL3 (61)
c1_c2_c0_c0_r0	L4/5 IT CTX Glut	75	L2/3 IT CTX Glut	195	ITL23GL4 (30), ITL5GL2 (53)
c1_c2_c0_c0_r1	L4/5 IT CTX Glut	75		195	ITL23GL4 (31), ITL5GL2 (55)
c1_c2_c0_c0_r2	L4/5 IT CTX Glut	75		171, 174, 195, 196	ITL23GL4 (31), ITL5GL2 (54)
c1_c2_c0_c0_r3	L4/5 IT CTX Glut	75		171, 172, 174, 195, 196	ITL23GL4 (31), ITL5GL2 (55)
c1_c2_c0_c0_r4	L4/5 IT CTX Glut	75		174	ITL5GL2 (69), ITL5GL3 (5), ITL5GL7 (15)
c1_c2_c0_c1_r0	L4/5 IT CTX Glut	75		171	ITL5GL2 (74), ITL5GL4 (9), ITL5GL6 (9)
c1_c2_c0_c1_r1	L4/5 IT CTX Glut	75		171, 172	ITL5GL2 (74), ITL5GL4 (9), ITL5GL6 (9)
c1_c2_c0_c1_r2	L4/5 IT CTX Glut	75		201	ITL5GL2 (70), ITL5GL4 (11), ITL5GL6 (9)
c1_c2_c0_c2_r0	L4/5 IT CTX Glut	75		171, 172	ITL4GL2 (14), ITL5GL2 (78)
c1_c2_c0_c2_r1	L4/5 IT CTX Glut	75		171, 172	ITL4GL2 (14), ITL5GL2 (77)
c1_c2_c0_c2_r2	L4/5 IT CTX Glut	75		172	ITL4GL2 (14), ITL5GL2 (78)
c1_c2_c1_c0_r0	L4/5 IT CTX Glut	75		181	ITL5GL6 (90)
c1_c2_c1_c0_r1	L4/5 IT CTX Glut	75		181	ITL5GL6 (75), ITL5GL7 (17)
c1_c2_c1_c0_r2	L4/5 IT CTX Glut	75		181	ITL5GL6 (91)
c1_c2_c1_c0_r3	L4/5 IT CTX Glut	75		154	ITL5GL6 (91)
c1_c2_c1_c0_r4	L4/5 IT CTX Glut	75		154	ITL5GL6 (91)
c1_c2_c1_c1_r0	L4/5 IT CTX Glut	75		154	ITL5GL6 (82), ITL5GL7 (15)
c1_c2_c1_c1_r1	L4/5 IT CTX Glut	75		154	ITL5GL6 (26), ITL5GL7 (52), ITL6GL1 (10)
c1_c2_c1_c1_r2	L4/5 IT CTX Glut	75		154	ITL5GL6 (82), ITL5GL7 (15)
c1_c2_c1_c2_r0	L4/5 IT CTX Glut	75		154	ITL5GL2 (17), ITL5GL6 (45), ITL5GL7 (31)
c1_c2_c1_c2_r1	L4/5 IT CTX Glut	75		174	ITL5GL6 (26), ITL5GL7 (52), ITL6GL1 (10)
c1_c2_c1_c2_r2	L4/5 IT CTX Glut	75		154	ITL5GL2 (17), ITL5GL6 (45), ITL5GL7 (31)
c1_c2_c2_c0_r0	L4/5 IT CTX Glut	75		181	ITL5GL6 (90)
c1_c2_c2_c0_r1	L4/5 IT CTX Glut	75		181	ITL5GL6 (90)
c1_c2_c2_c0_r2	L4/5 IT CTX Glut	75		181	ITL5GL6 (90)
c1_c2_c2_c0_r3	L4/5 IT CTX Glut	75		181	ITL5GL6 (90)
c1_c2_c2_c1_r0	L4/5 IT CTX Glut	75		172	ITL5GL2 (9), ITL5GL6 (81)
c1_c2_c2_c1_r1	L4/5 IT CTX Glut	75		172	ITL5GL2 (8), ITL5GL6 (68), ITL5GL7 (17)
c1_c2_c2_c1_r2	L4/5 IT CTX Glut	75		172	ITL5GL2 (9), ITL5GL6 (82)
c1_c2_c2_c2_r0	L4/5 IT CTX Glut	75		181	ITL5GL6 (96)
c1_c2_c2_c2_r1	L4/5 IT CTX Glut	75		181	ITL5GL6 (98)
c1_c2_c2_c2_r2	L4/5 IT CTX Glut	75		171	ITL5GL4 (10), ITL5GL6 (33), ITL6GL3 (6), ITL6GL4 (32)
c1_c2_c2_c3_r0	L4/5 IT CTX Glut	75		181	ITL5GL6 (87)
c1_c2_c3_c0_r0	L4/5 IT CTX Glut	75		171, 177, 178, 180	ITL4GL2 (9), ITL5GL2 (73), ITL5GL3 (5)
c1_c2_c3_c1_r0	L4/5 IT CTX Glut	75		178	ITL23GL3 (5), ITL5GL2 (66), ITL5GL3 (6)
c1_c2_c3_c2_r0	L4/5 IT CTX Glut	75		171, 177	ITL5GL1 (6), ITL5GL2 (77), ITL5GL4 (11)
c1_c2_c3_c2_r1	L4/5 IT CTX Glut	75		171, 177	ITL5GL2 (79)
c1_c2_c4_c0_r0	L4/5 IT CTX Glut	75		180, 201	ITL5GL2 (69), ITL5GL3 (5), ITL5GL7 (15)
c1_c2_c4_c0_r1	L4/5 IT CTX Glut	75		196, 201	ITL5GL2 (69), ITL5GL3 (5), ITL5GL7 (15)
c1_c2_c4_c0_r2	L4/5 IT CTX Glut	75		174, 196	ITL5GL2 (69), ITL5GL3 (5), ITL5GL7 (15)
c1_c2_c4_c0_r3	L4/5 IT CTX Glut	75		174, 195, 196	ITL5GL2 (81), ITL5GL6 (6), ITL5GL7 (5)
c1_c2_c4_c0_r4	L4/5 IT CTX Glut	75		174, 195, 196	ITL5GL2 (69), ITL5GL3 (5), ITL5GL7 (15)
c1_c2_c4_c1_r0	L4/5 IT CTX Glut	75		196, 201	ITL23GL6 (10), ITL5GL3 (5), ITL5GL7 (69)
c1_c2_c4_c1_r1	L4/5 IT CTX Glut	75		180, 201	ITL23GL6 (10), ITL5GL3 (5), ITL5GL7 (69)
c1_c2_c4_c1_r2	L4/5 IT CTX Glut	75		180, 201	ITL23GL6 (10), ITL5GL3 (5), ITL5GL7 (69)
c1_c2_c5_c0_r0	L4/5 IT CTX Glut	75		182	ITL5GL1 (48), ITL5GL6 (34), ITL5GL8 (6)
c1_c2_c5_c0_r1	L4/5 IT CTX Glut	75		182	ITL5GL1 (23), ITL5GL2 (13), ITL5GL6 (52)
c1_c2_c5_c1_r0	L4/5 IT CTX Glut	75		182	ITL5GL1 (24), ITL5GL2 (14), ITL5GL6 (53)
c1_c2_c5_c1_r1	L4/5 IT CTX Glut	75		152	ITL5GL2 (7), ITL5GL6 (77), ITL5GL7 (7)
c1_c2_c5_c1_r2	L4/5 IT CTX Glut	75		152	ITL5GL2 (8), ITL5GL6 (79), ITL5GL7 (8)
c1_c2_c5_c2_r0	L4/5 IT CTX Glut	75		194	ITL5GL2 (81), ITL5GL6 (6), ITL5GL7 (5)
c1_c2_c5_c2_r1	L4/5 IT CTX Glut	75		194	ITL5GL2 (81), ITL5GL6 (6), ITL5GL7 (5)
c1_c2_c5_c2_r2	L4/5 IT CTX Glut	75		194	ITL23GL2 (67), ITL23GL4 (6), ITL23GL6 (5), ITL5GL2 (12)
c1_c2_c6_c0_r0	L4/5 IT CTX Glut	75		172	ITL5GL2 (52), ITL5GL6 (24), ITL6GL3 (14)
c1_c2_c6_c1_r0	L4/5 IT CTX Glut	75		172	ITL5GL2 (52), ITL5GL6 (24), ITL6GL3 (14)
c1_c2_c6_c2_r0	L4/5 IT CTX Glut	75		171, 177	ITL5GL2 (52), ITL5GL6 (24), ITL6GL3 (14)
c1_c3_c0_c0_r0	L4/5 IT CTX Glut	75		196	ITL23GL3 (19), ITL23GL8 (5), ITL5GL3 (59)
c1_c3_c0_c0_r1	L4/5 IT CTX Glut	75		196	ITL23GL6 (5), ITL5GL3 (67)
c1_c3_c0_c0_r2	L4/5 IT CTX Glut	75		196	ITL23GL6 (5), ITL5GL3 (66)
c1_c3_c0_c0_r3	L4/5 IT CTX Glut	75		196	ITL23GL6 (5), ITL5GL3 (67)
c1_c3_c0_c0_r4	L4/5 IT CTX Glut	75		150, 196, 200	ITL23GL6 (5), ITL5GL3 (60)
c1_c3_c0_c0_r5	L4/5 IT CTX Glut	75		196	ITL23GL3 (19), ITL23GL8 (5), ITL5GL3 (59)
c1_c3_c0_c0_r6	L4/5 IT CTX Glut	75		196	ITL23GL3 (19), ITL23GL8 (5), ITL5GL3 (60)
c1_c3_c0_c0_r7	L4/5 IT CTX Glut	75		150, 196	ITL23GL6 (5), ITL5GL3 (65)
c1_c3_c0_c1_r0	L4/5 IT CTX Glut	75		196, 201	ITL5GL3 (71), ITL5GL7 (20)
c1_c3_c0_c1_r1	L4/5 IT CTX Glut	75		196	ITL5GL3 (72), ITL5GL7 (20)
c1_c3_c0_c1_r2	L4/5 IT CTX Glut	75		196	ITL5GL3 (72), ITL5GL7 (20)
c1_c3_c0_c1_r3	L4/5 IT CTX Glut	75		201	ITL5GL3 (72), ITL5GL7 (20)
c1_c3_c0_c1_r4	L4/5 IT CTX Glut	75		196	ITL5GL3 (72), ITL5GL7 (20)
c1_c3_c1_c0_r0	L4/5 IT CTX Glut	75		188	ITL5GL5 (95)
c1_c3_c1_c0_r1	L4/5 IT CTX Glut	75		188	ITL5GL5 (95)
c1_c3_c1_c0_r2	L4/5 IT CTX Glut	75		188	ITL5GL5 (95)
c1_c3_c1_c0_r3	L4/5 IT CTX Glut	75		188	ITL5GL5 (94)
c1_c3_c1_c1_r0	L4/5 IT CTX Glut	75		205	ITL23GL3 (11), ITL4GL1 (10), ITL4GL3 (17), ITL5GL5 (53)
c1_c3_c1_c1_r1	L4/5 IT CTX Glut	75		205	ITL23GL3 (11), ITL4GL1 (10), ITL4GL3 (17), ITL5GL5 (53)
c1_c3_c1_c1_r2	L4/5 IT CTX Glut	75		205	ITL23GL3 (11), ITL4GL1 (10), ITL4GL3 (17), ITL5GL5 (53)
c1_c3_c1_c1_r3	L4/5 IT CTX Glut	75		205	ITL23GL3 (11), ITL4GL1 (10), ITL4GL3 (17), ITL5GL5 (53)
c1_c3_c2_c0_r0	L4/5 IT CTX Glut	75		188	ITL5GL5 (94)
c1_c3_c2_c0_r1	L4/5 IT CTX Glut	75		188, 189	ITL5GL5 (94)
c1_c3_c2_c0_r2	L4/5 IT CTX Glut	75		188, 189	ITL5GL5 (93)
c1_c3_c2_c0_r3	L4/5 IT CTX Glut	75		188, 189	ITL5GL5 (92)
c1_c3_c2_c1_r0	L4/5 IT CTX Glut	75		188, 189	ITL5GL5 (95)
c1_c3_c2_c1_r1	L4/5 IT CTX Glut	75		188, 189	ITL5GL5 (95)
c1_c3_c2_c1_r2	L4/5 IT CTX Glut	75		188, 189	ITL5GL5 (90)
c1_c3_c2_c2_r0	L4/5 IT CTX Glut	75		188, 189	ITL5GL1 (14), ITL5GL5 (76)
c1_c3_c3_c0_r0	L4/5 IT CTX Glut	75		201	ITL4GL2 (14), ITL5GL3 (49), ITL5GL4 (11), ITL5GL5 (17)
c1_c3_c3_c0_r1	L4/5 IT CTX Glut	75		201	ITL4GL2 (5), ITL5GL3 (84)
c1_c3_c3_c0_r2	L4/5 IT CTX Glut	75		201	ITL4GL2 (14), ITL5GL3 (51), ITL5GL4 (9), ITL5GL5 (17)
c1_c3_c3_c0_r3	L4/5 IT CTX Glut	75		201	ITL4GL2 (13), ITL5GL3 (49), ITL5GL4 (8), ITL5GL5 (17)
c1_c3_c3_c0_r4	L4/5 IT CTX Glut	75		201	ITL4GL2 (14), ITL5GL3 (51), ITL5GL4 (9), ITL5GL5 (17)
c1_c3_c3_c0_r5	L4/5 IT CTX Glut	75		201	ITL4GL2 (14), ITL5GL3 (45), ITL5GL4 (15), ITL5GL5 (16)
c1_c3_c3_c1_r0	L4/5 IT CTX Glut	75		201	ITL4GL2 (5), ITL5GL1 (20), ITL5GL3 (19), ITL5GL4 (10), ITL5GL5 (33)
c1_c3_c3_c1_r1	L4/5 IT CTX Glut	75		188	ITL4GL2 (5), ITL5GL1 (20), ITL5GL3 (19), ITL5GL4 (10), ITL5GL5 (33)
c1_c3_c3_c1_r2	L4/5 IT CTX Glut	75		201	ITL4GL2 (5), ITL5GL1 (19), ITL5GL3 (18), ITL5GL4 (10), ITL5GL5 (36)
c1_c3_c3_c1_r3	L4/5 IT CTX Glut	75		201	ITL4GL2 (7), ITL5GL1 (16), ITL5GL3 (17), ITL5GL4 (20), ITL5GL5 (28)
c1_c3_c3_c2_r0	L4/5 IT CTX Glut	75		201	ITL4GL2 (22), ITL5GL3 (6), ITL5GL4 (56)
c1_c3_c4_c0_r0	L4/5 IT CTX Glut	75		174	ITL5GL6 (5), ITL5GL7 (87)
c1_c3_c4_c0_r1	L4/5 IT CTX Glut	75		174	ITL5GL3 (14), ITL5GL7 (71)
c1_c3_c4_c0_r2	L4/5 IT CTX Glut	75		154	ITL5GL6 (5), ITL5GL7 (87)
c1_c3_c4_c1_r0	L4/5 IT CTX Glut	75		174	ITL5GL3 (14), ITL5GL7 (73)
c1_c3_c4_c1_r1	L4/5 IT CTX Glut	75		174	ITL5GL3 (72), ITL5GL7 (20)
c1_c3_c4_c2_r0	L4/5 IT CTX Glut	75		172, 174	ITL5GL3 (14), ITL5GL7 (71)
c1_c3_c5_c0_r0	L4/5 IT CTX Glut	75		201	ITL4GL2 (12), ITL4GL4 (5), ITL5GL3 (39), ITL5GL5 (30)
c1_c3_c5_c0_r1	L4/5 IT CTX Glut	75		201	ITL4GL2 (13), ITL4GL4 (6), ITL5GL3 (44), ITL5GL5 (23)
c1_c3_c5_c0_r2	L4/5 IT CTX Glut	75		201	ITL4GL2 (13), ITL4GL4 (6), ITL5GL3 (44), ITL5GL5 (23)
c1_c3_c5_c1_r0	L4/5 IT CTX Glut	75		196	ITL4GL2 (13), ITL4GL4 (6), ITL5GL3 (43), ITL5GL5 (23)
c1_c4_c0_c0_r0	L4/5 IT CTX Glut	75		201	ITL5GL1 (6), ITL5GL4 (88)
c1_c4_c0_c0_r1	L4/5 IT CTX Glut	75		201	ITL5GL1 (5), ITL5GL4 (83)
c1_c4_c0_c0_r2	L4/5 IT CTX Glut	75		201	ITL5GL1 (6), ITL5GL4 (88)
c1_c4_c0_c1_r0	L4/5 IT CTX Glut	75		201	ITL4GL2 (5), ITL5GL3 (12), ITL5GL4 (68)
c1_c4_c0_c2_r0	L4/5 IT CTX Glut	75		153	ITL23GL9 (15), ITL5GL4 (74)
c1_c4_c0_c3_r0	L4/5 IT CTX Glut	75		195	ITL5GL1 (14), ITL5GL4 (58), ITL5GL6 (12)
c1_c4_c0_c4_r0	L4/5 IT CTX Glut	75		153	ITL5GL1 (5), ITL5GL4 (56), ITL5GL6 (9), ITL5GL8 (15)
c1_c4_c1_c0_r0	L4/5 IT CTX Glut	75		166, 198	ITL5GL1 (98)
c1_c4_c1_c0_r1	L4/5 IT CTX Glut	75		166, 198	ITL5GL1 (98)
c1_c4_c1_c0_r2	L4/5 IT CTX Glut	75		166, 198	ITL5GL1 (98)
c1_c4_c1_c0_r3	L4/5 IT CTX Glut	75		166, 198	ITL5GL1 (86), ITL5GL4 (5)
c1_c4_c1_c0_r4	L4/5 IT CTX Glut	75		166, 198	ITL5GL1 (95)
c1_c4_c1_c1_r0	L4/5 IT CTX Glut	75		166, 190, 198	ITL5GL1 (85), ITL5GL4 (12)
c1_c4_c1_c1_r1	L4/5 IT CTX Glut	75		166, 198	ITL5GL1 (75), ITL5GL4 (21)
c1_c4_c1_c1_r2	L4/5 IT CTX Glut	75		198	ITL5GL1 (61), ITL5GL5 (34)
c1_c4_c1_c1_r3	L4/5 IT CTX Glut	75		198	ITL5GL1 (85), ITL5GL4 (12)
c1_c4_c1_c1_r4	L4/5 IT CTX Glut	75		166, 190, 198	ITL5GL1 (85), ITL5GL4 (12)
c1_c4_c1_c2_r0	L4/5 IT CTX Glut	75		198	ITL5GL1 (70), ITL5GL4 (26)
c1_c4_c2_c0_r0	L4/5 IT CTX Glut	75		186, 187	ITL4GL2 (76), ITL5GL1 (5)
c1_c4_c2_c0_r1	L4/5 IT CTX Glut	75		186, 187	ITL4GL2 (76), ITL5GL1 (5)
c1_c4_c2_c0_r2	L4/5 IT CTX Glut	75		186	ITL4GL2 (76), ITL5GL1 (5)
c1_c4_c2_c1_r0	L4/5 IT CTX Glut	75		186, 187	ITL4GL1 (6), ITL4GL2 (84), ITL4GL3 (6)
c1_c4_c2_c1_r1	L4/5 IT CTX Glut	75		186, 187	ITL4GL1 (6), ITL4GL2 (84), ITL4GL3 (6)
c1_c4_c2_c1_r2	L4/5 IT CTX Glut	75		186, 187	ITL4GL1 (6), ITL4GL2 (84), ITL4GL3 (6)
c1_c4_c2_c1_r3	L4/5 IT CTX Glut	75		186, 187	ITL4GL2 (79)
c1_c4_c2_c2_r0	L4/5 IT CTX Glut	75		186, 187	ITL4GL2 (75), ITL5GL1 (5)
c1_c4_c2_c2_r1	L4/5 IT CTX Glut	75		187	ITL5GL1 (73), ITL5GL4 (18)
c1_c4_c3_c0_r0	L4/5 IT CTX Glut	75		197	ITL4GL2 (7), ITL5GL4 (74)
c1_c4_c3_c0_r1	L4/5 IT CTX Glut	75		197	ITL23GL7 (5), ITL5GL4 (79)
c1_c4_c3_c0_r2	L4/5 IT CTX Glut	75		197	ITL23GL7 (6), ITL5GL4 (78)
c1_c4_c3_c1_r0	L4/5 IT CTX Glut	75		197	ITL4GL2 (12), ITL5GL4 (85)
c1_c4_c3_c1_r1	L4/5 IT CTX Glut	75		197	ITL4GL2 (19), ITL5GL4 (75)
c1_c4_c4_c0_r0	L4/5 IT CTX Glut	75		190	ITL5GL1 (61), ITL5GL5 (34)
c1_c4_c4_c0_r1	L4/5 IT CTX Glut	75		190	ITL5GL1 (57), ITL5GL5 (37)
c1_c4_c4_c0_r2	L4/5 IT CTX Glut	75		190	ITL5GL1 (61), ITL5GL5 (34)
c1_c4_c4_c0_r3	L4/5 IT CTX Glut	75		190	ITL5GL1 (61), ITL5GL5 (34)
c1_c5_c0_c0_r0	L4/5 IT CTX Glut	75		187	ITL5GL1 (94)
c1_c5_c0_c0_r1	L4/5 IT CTX Glut	75		187	ITL5GL1 (76), ITL5GL2 (10), ITL5GL6 (6)
c1_c5_c0_c0_r2	L4/5 IT CTX Glut	75		187	ITL5GL1 (94)
c1_c5_c0_c0_r3	L4/5 IT CTX Glut	75		187	ITL5GL1 (94)
c1_c5_c0_c0_r4	L4/5 IT CTX Glut	75		187	ITL5GL1 (94)
c1_c5_c0_c1_r0	L4/5 IT CTX Glut	75		176	ITL5GL1 (94)
c1_c5_c0_c1_r1	L4/5 IT CTX Glut	75		176	ITL5GL1 (94)
c1_c5_c0_c1_r2	L4/5 IT CTX Glut	75		176	ITL5GL1 (87), ITL5GL4 (5)
c1_c5_c0_c1_r3	L4/5 IT CTX Glut	75		176	ITL5GL1 (94)
c1_c5_c0_c2_r0	L4/5 IT CTX Glut	75		176	ITL5GL1 (94)
c1_c5_c1_c0_r0	L4/5 IT CTX Glut	75		153, 199	AMY1GL1 (5), ITL23GL7 (21), ITL5GL4 (58)
c1_c5_c1_c0_r1	L4/5 IT CTX Glut	75		153, 197, 199	ITL5GL4 (89)
c1_c5_c1_c0_r2	L4/5 IT CTX Glut	75		153, 197, 199	ITL5GL4 (91)
c1_c5_c1_c0_r3	L4/5 IT CTX Glut	75		197, 199	ITL5GL4 (92)
c1_c5_c2_c0_r0	L4/5 IT CTX Glut	75		175	ITL5GL1 (95)
c1_c5_c2_c0_r1	L4/5 IT CTX Glut	75		175	ITL5GL1 (95)
c1_c5_c2_c0_r2	L4/5 IT CTX Glut	75		175	ITL5GL1 (70), ITL5GL6 (21)
c1_c5_c2_c0_r3	L4/5 IT CTX Glut	75		175	ITL5GL1 (95)
c1_c5_c2_c0_r4	L4/5 IT CTX Glut	75		175	ITL5GL1 (70), ITL5GL6 (21)
c1_c5_c2_c0_r5	L4/5 IT CTX Glut	75		175	ITL5GL1 (95)
c1_c5_c2_c1_r0	L4/5 IT CTX Glut	75		172, 174	ITL5GL1 (75), ITL5GL6 (16)
c1_c5_c2_c1_r1	L4/5 IT CTX Glut	75		172, 174	ITL5GL1 (75), ITL5GL6 (16)
c1_c5_c2_c1_r2	L4/5 IT CTX Glut	75		172, 174	ITL5GL1 (75), ITL5GL6 (16)
c1_c5_c2_c1_r3	L4/5 IT CTX Glut	75		172, 174	ITL5GL1 (70), ITL5GL6 (21)
c1_c5_c3_c0_r0	L4/5 IT CTX Glut	75		198	ITL5GL1 (86), ITL5GL4 (5)
c1_c5_c3_c0_r1	L4/5 IT CTX Glut	75		176	ITL5GL1 (87), ITL5GL4 (5)
c1_c5_c3_c0_r2	L4/5 IT CTX Glut	75		176	ITL5GL1 (87), ITL5GL4 (5)
c1_c5_c3_c0_r3	L4/5 IT CTX Glut	75		198	ITL5GL1 (87), ITL5GL4 (5)
c1_c5_c3_c1_r0	L4/5 IT CTX Glut	75		198	ITL5GL1 (77), ITL5GL4 (11)
c1_c5_c3_c1_r1	L4/5 IT CTX Glut	75		198	ITL5GL1 (87), ITL5GL4 (5)
c1_c6_c0_c0_r0	L2/3 IT CTX Glut	69		232, 234	GLUT_2.7_11 (66), ITL23GL1 (18)
c1_c6_c0_c0_r1	L2/3 IT CTX Glut	69		232	GLUT_2.7_11 (66), ITL23GL1 (18)
c1_c6_c0_c0_r2	L2/3 IT CTX Glut	69		232, 234	GLUT_2.7_11 (66), ITL23GL1 (18)
c1_c6_c0_c0_r3	L2/3 IT CTX Glut	69		232, 234	GLUT_2.7_11 (38), ITL23GL1 (11), ITL23GL3 (41)
c1_c6_c0_c0_r4	L2/3 IT CTX Glut	69		232, 234	GLUT_2.7_11 (37), ITL23GL1 (10), ITL23GL3 (41)
c1_c6_c0_c1_r0	L2/3 IT CTX Glut	69		234	GLUT_2.7_11 (13), ITL23GL3 (77)
c1_c6_c0_c1_r1	L2/3 IT CTX Glut	69		234	GLUT_2.7_11 (15), ITL23GL3 (71)
c1_c6_c1_c0_r0	L2/3 IT CTX Glut	69		235	GLUT_2.7_10 (5), GLUT_2.7_11 (57), ITL23GL6 (7), ITL23GL9 (15)
c1_c6_c1_c0_r1	L2/3 IT CTX Glut	69		235	GLUT_2.7_11 (66), ITL23GL1 (18)
c1_c6_c1_c0_r2	L2/3 IT CTX Glut	69		235	GLUT_2.7_11 (66), ITL23GL1 (18)
c1_c6_c1_c0_r3	L2/3 IT CTX Glut	69		235	GLUT_2.7_11 (66), ITL23GL1 (18)
c1_c6_c1_c0_r4	L2/3 IT CTX Glut	69		235	GLUT_2.7_11 (66), ITL23GL1 (18)
c1_c6_c1_c0_r5	L2/3 IT CTX Glut	69		235	GLUT_2.7_11 (66), ITL23GL1 (17)
c1_c6_c2_c0_r0	L2/3 IT CTX Glut	69		233	GLUT_2.7_11 (57), GLUT_2.7_12 (5), ITL23GL1 (10), ITL23GL2 (7), ITL23GL7 (6), ITL23GL9 (6)
c1_c6_c2_c0_r1	L2/3 IT CTX Glut	69		233	GLUT_2.7_11 (57), GLUT_2.7_12 (5), ITL23GL1 (10), ITL23GL2 (7), ITL23GL7 (6), ITL23GL9 (6)
c1_c6_c2_c0_r2	L2/3 IT CTX Glut	69		241	GLUT_2.7_11 (56), GLUT_2.7_12 (5), ITL23GL1 (10), ITL23GL2 (7), ITL23GL7 (6), ITL23GL9 (7)
c1_c6_c2_c1_r0	L2/3 IT CTX Glut	69		241	GLUT_2.7_11 (56), GLUT_2.7_12 (5), ITL23GL1 (10), ITL23GL2 (7), ITL23GL7 (6), ITL23GL9 (7)
c1_c6_c2_c2_r0	L2/3 IT CTX Glut	69		235	GLUT_2.7_11 (57), GLUT_2.7_12 (5), ITL23GL1 (10), ITL23GL2 (7), ITL23GL7 (6), ITL23GL9 (6)
c1_c6_c3_c0_r0	L2/3 IT CTX Glut	69		235	GLUT_2.7_10 (26), GLUT_2.7_11 (38), ITL23GL1 (10), ITL23GL8 (16)
c1_c6_c3_c0_r1	L2/3 IT CTX Glut	69		233	GLUT_2.7_10 (26), GLUT_2.7_11 (38), ITL23GL1 (10), ITL23GL8 (16)
c1_c6_c3_c0_r2	L2/3 IT CTX Glut	69		233	GLUT_2.7_10 (6), GLUT_2.7_11 (42), ITL23GL1 (16), ITL23GL2 (7), ITL23GL6 (9), ITL23GL9 (8)
c1_c6_c3_c1_r0	L2/3 IT CTX Glut	69		232, 233, 234, 235	GLUT_2.7_10 (26), GLUT_2.7_11 (38), ITL23GL1 (10), ITL23GL8 (16)
c1_c6_c3_c1_r1	L2/3 IT CTX Glut	69		232, 233, 234, 235	GLUT_2.7_10 (24), GLUT_2.7_11 (39), ITL23GL1 (10), ITL23GL8 (15)
c1_c6_c3_c2_r0	L2/3 IT CTX Glut	69		235	GLUT_2.7_11 (63), ITL23GL1 (17), ITL23GL3 (7)
c1_c6_c3_c3_r0	L2/3 IT CTX Glut	69		241	GLUT_2.7_11 (31), ITL23GL1 (7), ITL23GL2 (8), ITL23GL3 (7), ITL23GL6 (11), ITL5GL5 (15)
c1_c6_c4_c0_r0	L2/3 IT CTX Glut	69	L4/5 IT CTX Glut	232	ITL23GL3 (82), ITL4GL3 (6)
c1_c6_c4_c0_r1	L2/3 IT CTX Glut	69	L4/5 IT CTX Glut	234	ITL23GL3 (83), ITL4GL3 (6)
c1_c6_c4_c0_r2	L2/3 IT CTX Glut	69	L4/5 IT CTX Glut	234	ITL23GL3 (83), ITL4GL3 (6)
c1_c6_c4_c1_r0	L2/3 IT CTX Glut	69	L4/5 IT CTX Glut	232	ITL23GL3 (79), ITL4GL3 (6)
c1_c7_c0_c0_r0	L2/3 IT CTX Glut	69		229, 239	GLUT_2.7_10 (6), ITL23GL2 (60), ITL23GL4 (13), ITL23GL7 (5)
c1_c7_c0_c0_r1	L2/3 IT CTX Glut	69		229	GLUT_2.7_10 (6), ITL23GL2 (61), ITL23GL4 (13)
c1_c7_c0_c1_r0	L2/3 IT CTX Glut	69		237	ITL23GL2 (22), ITL23GL3 (7), ITL23GL4 (42)
c1_c7_c0_c2_r0	L2/3 IT CTX Glut	69	L4/5 IT CTX Glut	239	ITL23GL2 (23), ITL23GL3 (7), ITL23GL4 (42)
c1_c7_c1_c0_r0	L2/3 IT CTX Glut	69	L4/5 IT CTX Glut	239	GLUT_2.7_10 (16), ITL23GL2 (57), ITL23GL4 (5)
c1_c7_c1_c0_r1	L2/3 IT CTX Glut	69	L4/5 IT CTX Glut	239	GLUT_2.7_10 (13), ITL23GL2 (56), ITL23GL4 (6), ITL23GL8 (8)
c1_c7_c1_c1_r0	L2/3 IT CTX Glut	69	L4/5 IT CTX Glut	239	GLUT_2.7_10 (13), ITL23GL2 (56), ITL23GL4 (6), ITL23GL8 (7)
c1_c7_c1_c2_r0	L2/3 IT CTX Glut	69	L4/5 IT CTX Glut	239	GLUT_2.7_10 (6), ITL23GL2 (44), ITL23GL7 (17), OLFGL5 (10), OLFGL8 (7)
c1_c7_c1_c2_r1	L2/3 IT CTX Glut	69	L4/5 IT CTX Glut	229	ITL23GL2 (84)
c1_c7_c2_c0_r0	L2/3 IT CTX Glut	69		229	GLUT_2.7_10 (6), ITL23GL2 (59), ITL23GL4 (13), ITL23GL7 (6)
c1_c7_c2_c0_r1	L2/3 IT CTX Glut	69		229, 239	GLUT_2.7_10 (6), ITL23GL2 (57), ITL23GL5 (5), ITL23GL7 (5), ITL23GL9 (10)
c1_c7_c2_c1_r0	L2/3 IT CTX Glut	69		239	ITL23GL2 (41), ITL23GL7 (29), OLFGL8 (6)
c1_c7_c2_c2_r0	L2/3 IT CTX Glut	69	L4/5 IT CTX Glut	229	GLUT_2.7_10 (6), ITL23GL2 (61), ITL23GL4 (12)
c1_c7_c2_c3_r0	L2/3 IT CTX Glut	69		229	GLUT_2.7_10 (6), ITL23GL2 (59), ITL23GL4 (12), ITL23GL7 (8)
c1_c7_c3_c0_r0	L2/3 IT CTX Glut	69		229	ITL23GL2 (95)
c1_c7_c3_c0_r1	L2/3 IT CTX Glut	69		229	ITL23GL2 (96)
c1_c7_c3_c1_r0	L2/3 IT CTX Glut	69		229	ITL23GL2 (96)
c1_c7_c3_c1_r1	L2/3 IT CTX Glut	69		229	ITL23GL2 (93)
c1_c7_c3_c2_r0	L2/3 IT CTX Glut	69		229	ITL23GL2 (96)
c1_c7_c4_c0_r0	L2/3 IT CTX Glut	69		229	ITL23GL2 (87), ITL23GL7 (8)
c1_c7_c4_c1_r0	L2/3 IT CTX Glut	69		229	GLUT_2.7_10 (5), ITL23GL2 (49), ITL23GL7 (16), OLFGL5 (8), OLFGL8 (6)
c1_c7_c4_c2_r0	L2/3 IT CTX Glut	69		229	ITL23GL2 (87), ITL23GL7 (9)
c1_c8_c0_c0_r0	L4/5 IT CTX Glut	75		174	ITL5GL1 (27), ITL5GL3 (24), ITL5GL7 (26)
c1_c8_c0_c0_r1	L4/5 IT CTX Glut	75		174	ITL5GL1 (15), ITL5GL2 (22), ITL5GL3 (9), ITL5GL6 (14), ITL5GL7 (28)
c1_c8_c0_c0_r2	L4/5 IT CTX Glut	75		174	ITL5GL1 (15), ITL5GL2 (22), ITL5GL3 (9), ITL5GL6 (14), ITL5GL7 (28)
c1_c8_c0_c1_r0	L4/5 IT CTX Glut	75		172, 174	ITL5GL1 (15), ITL5GL2 (22), ITL5GL3 (9), ITL5GL6 (13), ITL5GL7 (28)
c1_c8_c1_c0_r0	L4/5 IT CTX Glut	75		172, 174	ITL5GL1 (54), ITL5GL2 (9), ITL5GL3 (10), ITL5GL7 (10)
c1_c8_c2_c0_r0	L4/5 IT CTX Glut	75		172, 174	ITL5GL1 (27), ITL5GL3 (24), ITL5GL7 (26)
c10_c0_c0_c0_r0	Astro-TE NN	16		5163	ASCG1 (87)
c10_c0_c0_c0_r1	Astro-TE NN	16		5161, 5162, 5163	ASCG1 (86), ASCW1 (6)
c10_c0_c0_c0_r10	Astro-TE NN	16		5163	ASCG1 (89)
c10_c0_c0_c0_r11	Astro-TE NN	16		5163, 5169, 5170	ASCG1 (90)
c10_c0_c0_c0_r12	Astro-TE NN	16		5163	ASCG1 (87)
c10_c0_c0_c0_r13	Astro-TE NN	16		5163	ASCG1 (85)
c10_c0_c0_c0_r14	Astro-TE NN	16		5161, 5162, 5163	ASCG1 (90)
c10_c0_c0_c0_r15	Astro-TE NN	16		5163	ASCG1 (90)
c10_c0_c0_c0_r2	Astro-TE NN	16		5161, 5162, 5163	ASCG1 (89)
c10_c0_c0_c0_r3	Astro-TE NN	16		5161, 5162, 5163	ASCG1 (79), ASCW1 (9), ASCW2 (5)
c10_c0_c0_c0_r4	Astro-TE NN	16		5161, 5162, 5163	ASCG1 (89)
c10_c0_c0_c0_r5	Astro-TE NN	16		5163	ASCG1 (88)
c10_c0_c0_c0_r6	Astro-TE NN	16		5161, 5162, 5163	ASCG1 (87), ASCW1 (5)
c10_c0_c0_c0_r7	Astro-TE NN	16		5161, 5162, 5163	ASCG1 (84), ASCW1 (6)
c10_c0_c0_c0_r8	Astro-TE NN	16		5163	ASCG1 (89)
c10_c0_c0_c0_r9	Astro-TE NN	16		5163, 5169, 5170	ASCG1 (92)
c10_c0_c0_c1_r0	Astro-TE NN	16		5161, 5162, 5163	ASCG1 (87)
c10_c0_c0_c1_r1	Astro-TE NN	16		5163, 5169, 5170	ASCG1 (84), ASCW1 (5)
c10_c0_c0_c1_r2	Astro-TE NN	16		5161, 5162, 5163	ASCG1 (87), ASCW1 (5)
c10_c0_c1_c0_r0	Astro-TE NN	16		5163	ASCG1 (81), ASCW1 (5)
c10_c0_c1_c0_r1	Astro-TE NN	16		5163, 5169, 5170	ASCG1 (85), ASCW1 (5)
c10_c0_c1_c0_r2	Astro-TE NN	16		5163	ASCG1 (81), ASCW1 (5)
c10_c0_c1_c0_r3	Astro-TE NN	16		5163, 5169, 5170	ASCG1 (86), ASCW1 (5)
c10_c0_c1_c0_r4	Astro-TE NN	16		5163	ASCG1 (84), ASCW1 (5)
c10_c0_c1_c1_r0	Astro-TE NN	16		5163	ASCG1 (73), ASCW2 (5)
c10_c0_c1_c1_r1	Astro-TE NN	16		5163, 5169, 5170	ASCG1 (82), ASCW1 (5)
c10_c0_c2_c0_r0	Astro-TE NN	16		5163	ASCG1 (79), ASCW1 (5), ASCW2 (7)
c10_c0_c2_c0_r1	Astro-TE NN	16		5161, 5162, 5163	ASCG1 (82), ASCW1 (6), ASCW2 (6)
c10_c0_c2_c0_r2	Astro-TE NN	16		5161, 5162, 5163	ASCG1 (83), ASCW1 (5)
c10_c0_c2_c0_r3	Astro-TE NN	16		5163, 5169, 5170	ASCG1 (83), ASCW1 (6)
c10_c0_c2_c0_r4	Astro-TE NN	16		5163	ASCG1 (83), ASCW1 (8)
c10_c0_c2_c0_r5	Astro-TE NN	16		5163	ASCG1 (80), ASCW1 (8)
c10_c0_c2_c1_r0	Astro-TE NN	16		5161, 5162, 5163	ASCG1 (86)
c10_c0_c2_c1_r1	Astro-TE NN	16		5163	ASCG1 (81), ASCW1 (6), ASCW2 (6)
c10_c0_c2_c1_r2	Astro-TE NN	16		5161, 5162, 5163	ASCG1 (79), ASCW1 (9), ASCW2 (6)
c10_c0_c2_c1_r3	Astro-TE NN	16		5163	ASCG1 (84), ASCW1 (6)
c10_c0_c3_c0_r0	Astro-TE NN	16		5163, 5169, 5170	ASCG1 (80), ASCW3 (6)
c10_c0_c3_c0_r1	Astro-TE NN	16		5163	ASCG1 (78), ASCW2 (5), ASCW3 (5)
c10_c0_c3_c0_r2	Astro-TE NN	16		5163, 5169, 5170	ASCG1 (80)
c10_c0_c3_c0_r3	Astro-TE NN	16		5161, 5162, 5163	ASCG1 (76), ASCW3 (5)
c10_c0_c3_c0_r4	Astro-TE NN	16		5163, 5169, 5170	ASCG1 (75), ASCW2 (5), ASCW3 (5)
c10_c0_c3_c0_r5	Astro-TE NN	16		5163	ASCG1 (79)
c10_c0_c3_c1_r0	Astro-TE NN	16		5163	ASCG1 (78), ASCW3 (5)
c10_c0_c4_c4_r0	Astro-TE NN	16		5163, 5169, 5170	ASCG1 (84), ASCW1 (5)
c10_c0_c4_c4_r1	Astro-TE NN	16		5163, 5169, 5170	ASCG1 (77), ASCW1 (5), ASCW2 (7)
c10_c1_c0_c0_r0	Astro-NT NN	15		5171, 5173, 5178	ASCN1 (16), ASCN2 (47), ASCN3 (17), ASCN4 (9)
c10_c1_c0_c0_r1	Astro-NT NN	15		5171, 5173, 5178	ASCN2 (20), ASCN3 (10), ASCN4 (57)
c10_c1_c0_c0_r10	Astro-NT NN	15		5171, 5173, 5178	ASCN2 (29), ASCN3 (45), ASCN4 (6), ASCN5 (9), ASCW4 (5)
c10_c1_c0_c0_r11	Astro-NT NN	15		5171, 5176, 5177, 5178	ASCN2 (31), ASCN3 (42), ASCN5 (12)
c10_c1_c0_c0_r12	Astro-NT NN	15		5171, 5173, 5178	ASCN2 (19), ASCN3 (63), ASCN4 (5)
c10_c1_c0_c0_r2	Astro-NT NN	15		5171, 5173, 5178	ASCN2 (8), ASCN4 (79), ASCW5 (5)
c10_c1_c0_c0_r3	Astro-NT NN	15		5171, 5173, 5178	ASCN4 (87)
c10_c1_c0_c0_r4	Astro-NT NN	15		5171, 5173, 5178	ASCN4 (84)
c10_c1_c0_c0_r5	Astro-NT NN	15		5171, 5173, 5178	ASCN2 (19), ASCN3 (63), ASCN4 (8)
c10_c1_c0_c0_r6	Astro-NT NN	15		5171, 5173, 5178	ASCN1 (20), ASCN2 (19), ASCN3 (48)
c10_c1_c0_c0_r7	Astro-NT NN	15		5171, 5176, 5177, 5178	ASCN1 (20), ASCN2 (37), ASCN3 (22), ASCN5 (9)
c10_c1_c0_c0_r8	Astro-NT NN	15		5171, 5173, 5178	ASCN1 (18), ASCN2 (34), ASCN3 (18), ASCN4 (18)
c10_c1_c0_c0_r9	Astro-NT NN	15		5171, 5173, 5178	ASCN1 (28), ASCN2 (23), ASCN3 (15), ASCN4 (23)
c10_c1_c0_c1_r0	Astro-NT NN	15		5171, 5176, 5177, 5178	ASCN1 (12), ASCN2 (12), ASCN3 (7), ASCN5 (60)
c10_c1_c0_c1_r1	Astro-NT NN	15		5171, 5173, 5178	ASCN3 (15), ASCN5 (63), ASCW6 (5)
c10_c1_c0_c1_r2	Astro-NT NN	15		5171, 5173, 5178	ASCN1 (15), ASCN2 (17), ASCN3 (9), ASCN4 (7), ASCN5 (34)
c10_c1_c0_c1_r3	Astro-NT NN	15		5171, 5173, 5178	ASCN1 (20), ASCN2 (31), ASCN3 (19), ASCN5 (11), ASCW5 (6)
c10_c1_c1_c0_r0	Astro-NT NN	15		5171, 5176, 5177, 5178	ASCN1 (68), ASCN2 (8), ASCN5 (6)
c10_c1_c1_c0_r1	Astro-NT NN	15		5171, 5173, 5178	ASCG1 (10), ASCN1 (33), ASCN2 (15), ASCN3 (7), ASCN5 (18), ASCN6 (5)
c10_c1_c1_c0_r2	Astro-NT NN	15		5171, 5173, 5178	ASCN1 (74), ASCN2 (6), ASCN3 (8)
c10_c1_c1_c0_r3	Astro-NT NN	15		5171, 5176, 5177, 5178	ASCN1 (43), ASCN2 (29), ASCN3 (14)
c10_c1_c1_c0_r4	Astro-NT NN	15		5171, 5176, 5177, 5178	ASCG1 (14), ASCN1 (54), ASCN2 (12), ASCN6 (8)
c10_c1_c1_c0_r5	Astro-NT NN	15		5171, 5176, 5177, 5178	ASCG1 (36), ASCN1 (37), ASCN2 (5), ASCN6 (14)
c10_c1_c1_c1_r0	Astro-TE NN	16		5163, 5169, 5170	ASCG1 (38), ASCN1 (20), ASCN5 (7), ASCN6 (13)
c10_c1_c1_c1_r1	Astro-TE NN	16		5163	ASCG1 (43), ASCN1 (18), ASCN2 (5), ASCN6 (19)
c10_c1_c1_c1_r2	Astro-TE NN	16		5163	ASCG1 (62), ASCN1 (5), ASCN6 (17)
c10_c1_c1_c1_r3	Astro-NT NN	15		5171, 5176, 5177, 5178	ASCG1 (15), ASCN1 (56), ASCN2 (9), ASCN6 (6)
c10_c1_c1_c1_r4	Astro-NT NN	15		5171, 5173, 5178	ASCN1 (63), ASCN2 (12), ASCN3 (6), ASCN5 (9)
c10_c1_c1_c1_r5	Astro-NT NN	15		5171, 5173, 5178	ASCN1 (54), ASCN2 (13), ASCN3 (13), ASCN5 (7)
c10_c1_c1_c1_r6	Astro-NT NN	15		5171, 5173, 5178	ASCN1 (33), ASCN2 (25), ASCN3 (21), ASCN4 (10)
c10_c1_c1_c1_r7	Astro-NT NN	15		5171, 5173, 5178	ASCG1 (9), ASCN1 (47), ASCN2 (11), ASCN3 (5), ASCN5 (6), ASCN6 (14)
c10_c1_c2_c0_r0	Astro-NT NN	15		5171, 5173, 5178	ASCN2 (24), ASCN3 (33), ASCN4 (28)
c10_c1_c2_c0_r1	Astro-NT NN	15		5171, 5176, 5177, 5178	ASCG1 (8), ASCN1 (21), ASCN2 (21), ASCN3 (20), ASCN4 (10), ASCN5 (7)
c10_c1_c2_c1_r0	Astro-NT NN	15		5171, 5173, 5178	ASCG1 (8), ASCN1 (7), ASCN2 (21), ASCN3 (27), ASCN4 (25)
c10_c2_c0_c0_r0	MOB-STR-CTX Inh IMN	120		1341, 1342, 1343, 1346, 1347, 1350	RGSZ (100)
c10_c2_c0_c0_r1	MOB-STR-CTX Inh IMN	120		1341, 1342, 1343, 1346, 1347, 1350	RGSZ (100)
c10_c2_c0_c0_r2	MOB-STR-CTX Inh IMN	120		1347, 1350, 1352, 1359	RGSZ (100)
c10_c2_c0_c1_r0	MOB-STR-CTX Inh IMN	120		1347, 1361	RGSZ (99)
c10_c2_c1_c0_r0	MOB-STR-CTX Inh IMN	120		1357, 1360, 1365, 1366, 1367, 1369	RGSZ (99)
c10_c2_c1_c0_r1	MOB-STR-CTX Inh IMN	120		1347, 1359	RGSZ (100)
c10_c2_c1_c0_r2	MOB-STR-CTX Inh IMN	120		1360, 1366, 1369	RGDG (100)
c10_c2_c1_c1_r0	MOB-STR-CTX Inh IMN	120		1347, 1359	RGSZ (100)
c10_c2_c2_c0_r0	MOB-STR-CTX Inh IMN	120		1364, 1365, 1368	RGSZ (97)
c10_c2_c2_c1_r0	MOB-STR-CTX Inh IMN	120		1357, 1360, 1365, 1367	RGSZ (99)
c10_c2_c2_c2_r0	MOB-STR-CTX Inh IMN	120		1347, 1348, 1349, 1361	RGDG (6), RGSZ (93)
c10_c2_c3_c0_r0	MOB-STR-CTX Inh IMN	120		1347, 1361	RGSZ (96)
c10_c2_c3_c1_r0	MOB-STR-CTX Inh IMN	120		1364, 1365, 1368	RGDG (79), RGSZ (20)
c10_c2_c4_c0_r0	MOB-STR-CTX Inh IMN	120		1347, 1349, 1350, 1359	RGSZ (96)
c10_c2_c4_c1_r0	MOB-STR-CTX Inh IMN	120		1347, 1350	RGSZ (100)
c10_c3_c0_c0_r0	DG-PIR Ex IMN	45		1363, 1406, 1408	RGSZ (99)
c10_c3_c0_c0_r1	DG-PIR Ex IMN	45		1363, 1406, 1408	RGSZ (100)
c10_c3_c0_c1_r0	DG-PIR Ex IMN	45		1339	RGSZ (97)
c10_c3_c0_c2_r0	DG-PIR Ex IMN	45		1339	RGSZ (100)
c10_c3_c1_c0_r0	DG-PIR Ex IMN	45		1339	RGSZ (99)
c10_c3_c1_c0_r1	DG-PIR Ex IMN	45		1339	RGDG (33), RGSZ (66)
c10_c3_c1_c0_r2	DG-PIR Ex IMN	45		1339	RGSZ (100)
c10_c3_c2_c0_r0	DG-PIR Ex IMN	45		1406, 1408	RGDG (88), RGSZ (11)
c10_c3_c2_c0_r1	DG-PIR Ex IMN	45		1363, 1406, 1408	RGDG (92), RGSZ (7)
c10_c3_c3_c0_r0	DG-PIR Ex IMN	45		1340, 1371, 1372	RGDG (18), RGSZ (81)
c10_c4_c0_c0_r0	Astro-Epen NN	14		5160, 5174, 5175, 5179, 5181, 5182, 5194, 5195, 5196, 5229	ASCG1 (82), ASCW1 (6)
c10_c5_c0_c0_r0	Bergmann NN	19		5183	ASCW7 (33), BERG1 (64)
c10_c6_c6_c6_r0	CHOR NN	31		5184	CHOR1 (73), EPEN1 (7), EPEN2 (8)
c11_c0_c0_c0_r0	Lamp5 Gaba	100		704, 705	LAMGA1 (90)
c11_c0_c0_c1_r0	Lamp5 Gaba	100		704, 705	LAMGA1 (93)
c11_c0_c1_c0_r0	Lamp5 Gaba	100		703	LAMGA1 (63), LAMGA2 (23), LAMGA5 (10)
c11_c0_c1_c1_r0	Lamp5 Gaba	100		704, 705	LAMGA1 (75), LAMGA2 (13), LAMGA5 (8)
c11_c0_c1_c2_r0	Lamp5 Gaba	100		704, 705	LAMGA1 (88), LAMGA2 (5)
c11_c0_c2_c0_r0	Lamp5 Gaba	100		703, 705, 719	LAMGA1 (75), LAMGA2 (9), LAMGA5 (9)
c11_c0_c2_c0_r1	Lamp5 Gaba	100		703, 705, 719	LAMGA1 (59), LAMGA2 (25), LAMGA5 (12)
c11_c0_c2_c0_r2	Lamp5 Gaba	100		703, 705, 719	LAMGA1 (75), LAMGA2 (14), LAMGA5 (7)
c11_c0_c3_c0_r0	Lamp5 Gaba	100		701, 703	LAMGA1 (80), LAMGA2 (14)
c11_c0_c3_c1_r0	Lamp5 Gaba	100		703	LAMGA1 (28), LAMGA2 (58), LAMGA5 (10)
c11_c1_c0_c0_r0	Vip Gaba	259		630, 651, 652	VIPGA1 (89), VIPGA3 (7)
c11_c1_c0_c0_r1	Vip Gaba	259		630, 651, 652	VIPGA1 (91), VIPGA3 (5)
c11_c1_c0_c1_r0	Vip Gaba	259		633, 634, 635, 662	VIPGA1 (90), VIPGA3 (6)
c11_c1_c0_c2_r0	Vip Gaba	259		636	VIPGA1 (92), VIPGA3 (6)
c11_c1_c0_c3_r0	Vip Gaba	259		634, 646, 647, 650	VIPGA1 (84), VIPGA3 (6), VIPGA4 (5)
c11_c1_c1_c0_r0	Vip Gaba	259		628, 631, 632	VIPGA1 (95)
c11_c1_c1_c1_r0	Vip Gaba	259		632	VIPGA1 (95)
c11_c1_c1_c1_r1	Vip Gaba	259		627, 628	VIPGA1 (93)
c11_c1_c1_c2_r0	Vip Gaba	259		632	VIPGA1 (94)
c11_c1_c2_c0_r0	Vip Gaba	259		626, 629, 640	VIPGA1 (95)
c11_c1_c2_c0_r1	Vip Gaba	259		622, 626, 629, 639, 640	VIPGA1 (92)
c11_c2_c0_c0_r0	Sncg Gaba	249		5343, 625	VIPGA2 (84), VIPGA4 (8)
c11_c2_c0_c1_r0	Sncg Gaba	249		5343, 641, 659	VIPGA2 (89)
c11_c2_c0_c2_r0	Sncg Gaba	249		5339	LAMGA4 (8), VIPGA2 (84)
c11_c2_c1_c0_r0	Sncg Gaba	249		680, 684	VIPGA2 (96)
c11_c2_c1_c1_r0	Sncg Gaba	249		665, 677, 685, 693, 698	LAMGA6 (11), VIPGA2 (77)
c11_c2_c2_c0_r0	Sncg Gaba	249		645, 670, 680, 683, 689, 692, 699	VIPGA2 (95)
c11_c2_c2_c1_r0	Sncg Gaba	249		680, 689, 692	VIPGA2 (94)
c11_c2_c2_c2_r0	Sncg Gaba	249		666, 680, 689, 692	VIPGA2 (94)
c11_c2_c3_c0_r0	Sncg Gaba	249		624, 666	VIPGA2 (92)
c11_c2_c3_c1_r0	Sncg Gaba	249		5343, 624, 661	VIPGA2 (93)
c11_c3_c0_c0_r0	Lamp5 Gaba	100		703, 720	LAMGA2 (78), LAMGA5 (11)
c11_c3_c0_c0_r1	Lamp5 Gaba	100		703, 720	LAMGA1 (7), LAMGA2 (78), LAMGA5 (7)
c11_c3_c1_c0_r0	Lamp5 Gaba	100		702, 703	LAMGA1 (23), LAMGA2 (63), LAMGA5 (12)
c11_c3_c1_c1_r0	Lamp5 Gaba	100		714	LAMGA1 (5), LAMGA2 (76), LAMGA4 (13)
c11_c3_c1_c1_r1	Lamp5 Gaba	100		701, 714	LAMGA1 (5), LAMGA2 (72), LAMGA4 (12), LAMGA5 (6)
c11_c3_c2_c0_r0	Lamp5 Gaba	100		702, 703, 714	LAMGA2 (83), LAMGA5 (9)
c11_c3_c2_c1_r0	Lamp5 Gaba	100		702, 703, 714	LAMGA2 (84), LAMGA5 (9)
c11_c4_c0_c0_r0	Vip Gaba	259		616, 618, 637, 638	VIPGA1 (10), VIPGA3 (86)
c11_c4_c0_c0_r1	Vip Gaba	259		616, 618, 637, 638	VIPGA1 (10), VIPGA3 (88)
c11_c4_c0_c1_r0	Vip Gaba	259		642	LAMGA1 (15), VIPGA2 (23), VIPGA3 (53)
c11_c4_c1_c0_r0	Vip Gaba	259		616, 643, 653	VIPGA3 (90)
c11_c4_c1_c1_r0	Vip Gaba	259		617	VIPGA3 (92)
c11_c4_c2_c0_r0	Vip Gaba	259		637, 653, 655, 656	VIPGA1 (23), VIPGA3 (70)
c11_c4_c3_c0_r0	Vip Gaba	259		663	VIPGA1 (69), VIPGA2 (17), VIPGA3 (11)
c11_c4_c3_c1_r0	Vip Gaba	259		656, 660	VIPGA1 (13), VIPGA3 (80)
c11_c4_c3_c2_r0	Vip Gaba	259		615, 617, 660	VIPGA1 (6), VIPGA3 (91)
c11_c4_c4_c0_r0	Sncg Gaba	249		664, 693	LAMGA1 (12), VIPGA2 (77)
c11_c5_c0_c0_r0	Lamp5 Gaba	100		709, 711	LAMGA4 (95)
c11_c5_c0_c1_r0	Lamp5 Gaba	100		708, 710, 711	LAMGA4 (84), VIPGA2 (8)
c11_c5_c1_c0_r0	Lamp5 Gaba	100		713, 721	LAMGA6 (80), VIPGA2 (7)
c11_c5_c1_c1_r0	Lamp5 Gaba	100		713	LAMGA4 (13), LAMGA6 (68), VIPGA2 (13)
c11_c5_c1_c1_r1	Lamp5 Gaba	100		713	LAMGA4 (13), LAMGA6 (67), VIPGA2 (15)
c11_c5_c1_c2_r0	Lamp5 Gaba	100		701	LAMGA2 (11), LAMGA4 (69), LAMGA6 (7)
c11_c5_c2_c0_r0	Lamp5 Gaba	100		702, 712, 714	LAMGA2 (18), LAMGA4 (72), LAMGA5 (5)
c11_c5_c2_c0_r1	Lamp5 Gaba	100		707, 708, 712, 714	LAMGA2 (17), LAMGA4 (70), LAMGA5 (5)
c11_c5_c2_c1_r0	Lamp5 Gaba	100		706, 707, 708, 718	LAMGA2 (7), LAMGA4 (64), VIPGA4 (15)
c11_c6_c0_c0_r0	RHP-COA Ndnf Gaba	202		682, 697	VIPGA2 (5), VIPGA4 (7), VIPGA5 (70)
c11_c6_c0_c1_r0	RHP-COA Ndnf Gaba	202		682, 700	LAMGA6 (7), VIPGA4 (7), VIPGA5 (73)
c11_c6_c1_c0_r0	RHP-COA Ndnf Gaba	202		668, 669, 671, 678, 679, 681	VIPGA2 (85), VIPGA4 (8)
c11_c6_c2_c0_r0	RHP-COA Ndnf Gaba	202		694, 695, 696	LAMGA4 (36), PYRGA13 (6), VIPGA5 (39)
c11_c6_c3_c3_r0	Sncg Gaba	249		672, 675, 690	VIPGA5 (87)
c11_c6_c4_c4_r0	Sncg Gaba	249		673, 674, 676	VIPGA2 (74), VIPGA5 (20)
c11_c7_c0_c0_r0	Lamp5 Lhx6 Gaba	101		725, 726	LAMGA3 (85)
c11_c7_c0_c1_r0	Lamp5 Lhx6 Gaba	101		722, 724, 725, 726, 727	LAMGA3 (89)
c11_c7_c1_c0_r0	Lamp5 Lhx6 Gaba	101		725, 728, 729	LAMGA3 (91)
c11_c7_c1_c1_r0	Lamp5 Lhx6 Gaba	101		729	LAMGA3 (93)
c11_c7_c1_c1_r1	Lamp5 Lhx6 Gaba	101		725, 729	LAMGA3 (91)
c11_c7_c2_c2_r0	Lamp5 Lhx6 Gaba	101		722, 723, 729	LAMGA3 (89)
c11_c8_c0_c0_r0	Vip Gaba	259		667, 686, 688	VIPGA4 (95)
c11_c8_c0_c1_r0	Vip Gaba	259		686	VIPGA4 (92)
c11_c8_c1_c1_r0	Vip Gaba	259		644, 647, 648, 649, 657, 662	VIPGA1 (11), VIPGA4 (80)
c11_c8_c2_c2_r0	Vip Gaba	259		649, 654	VIPGA1 (7), VIPGA4 (77)
c11_c8_c3_c3_r0	Vip Gaba	259		667, 686, 687, 691	VIPGA1 (10), VIPGA4 (72)
c12_c0_c0_c0_r0	MSN D2 Gaba	129		1088	D2MSN1 (52), D2MSN3 (35), D2MSN5 (8)
c12_c0_c0_c0_r1	MSN D2 Gaba	129		1088	D2MSN1 (52), D2MSN3 (35), D2MSN5 (8)
c12_c0_c0_c0_r2	MSN D2 Gaba	129		1088	D2MSN1 (47), D2MSN3 (39), D2MSN5 (9)
c12_c0_c0_c1_r0	MSN D2 Gaba	129		1088	D1MSN3 (10), D1MSN5 (8), D2MSN1 (40), D2MSN3 (24), D2MSN5 (11)
c12_c0_c0_c1_r1	MSN D2 Gaba	129		1088	D1MSN3 (10), D1MSN5 (8), D2MSN1 (40), D2MSN3 (24), D2MSN5 (11)
c12_c0_c0_c1_r2	MSN D2 Gaba	129		1088	D1MSN3 (12), D1MSN5 (49), D2MSN1 (17), D2MSN3 (12)
c12_c0_c0_c1_r3	MSN D2 Gaba	129		1088	D1MSN5 (13), D2MSN1 (5), D2MSN3 (60), D2MSN5 (10)
c12_c0_c0_c2_r0	MSN D2 Gaba	129		1087, 1088	D1MSN2 (8), D2MSN1 (28), D2MSN3 (46), D2MSN5 (10)
c12_c0_c0_c2_r1	MSN D2 Gaba	129		1088	D1MSN2 (8), D2MSN1 (28), D2MSN3 (46), D2MSN5 (10)
c12_c0_c0_c2_r2	MSN D2 Gaba	129		1088	D1MSN2 (8), D2MSN1 (28), D2MSN3 (46), D2MSN5 (10)
c12_c0_c0_c3_r0	MSN D2 Gaba	129		1076	D1MSN3 (11), D1MSN5 (53), D2MSN1 (15), D2MSN3 (10)
c12_c0_c0_c3_r1	MSN D2 Gaba	129		1088	D1MSN3 (10), D1MSN5 (8), D2MSN1 (39), D2MSN3 (24), D2MSN5 (11)
c12_c0_c0_c3_r2	MSN D2 Gaba	129		1088	D1MSN3 (11), D1MSN5 (54), D2MSN1 (15), D2MSN3 (10)
c12_c0_c1_c0_r0	MSN D2 Gaba	129		1089	D2MSN1 (10), D2MSN3 (78)
c12_c0_c1_c0_r1	MSN D2 Gaba	129		1089	D2MSN1 (11), D2MSN3 (80)
c12_c0_c1_c0_r2	MSN D2 Gaba	129		1089	D2MSN1 (10), D2MSN3 (80)
c12_c0_c1_c1_r0	MSN D2 Gaba	129		1089	D2MSN1 (11), D2MSN3 (80)
c12_c0_c1_c1_r1	MSN D2 Gaba	129		1089	D2MSN1 (11), D2MSN3 (80)
c12_c0_c1_c1_r2	MSN D2 Gaba	129		1089	D2MSN1 (10), D2MSN3 (79)
c12_c0_c1_c2_r0	MSN D2 Gaba	129		1089	D1MSN5 (27), D2MSN1 (9), D2MSN3 (44)
c12_c0_c1_c2_r1	MSN D2 Gaba	129		1089	D2MSN1 (10), D2MSN3 (78)
c12_c0_c1_c2_r2	MSN D2 Gaba	129		1089	D1MSN5 (27), D2MSN1 (8), D2MSN3 (44)
c12_c0_c1_c3_r0	MSN D2 Gaba	129		1089	D2MSN3 (87)
c12_c0_c1_c3_r1	MSN D2 Gaba	129		1089	D2MSN3 (90)
c12_c0_c1_c4_r0	MSN D2 Gaba	129		1088	D1MSN4 (5), D1MSN5 (25), D2MSN1 (6), D2MSN3 (43)
c12_c1_c0_c0_r0	MSN D2 Gaba	129		1062, 1065	D1MSN3 (23), D1MSN5 (56), D2MSN1 (6)
c12_c1_c0_c0_r1	MSN D2 Gaba	129		1088	D1MSN3 (23), D1MSN5 (56), D2MSN1 (6)
c12_c1_c0_c0_r2	MSN D2 Gaba	129		1088	D1MSN3 (23), D1MSN5 (56), D2MSN1 (6)
c12_c1_c0_c1_r0	MSN D2 Gaba	129		1059	D1MSN2 (8), D1MSN3 (19), D1MSN6 (57)
c12_c1_c0_c1_r1	MSN D2 Gaba	129		1059	D1MSN2 (8), D1MSN3 (19), D1MSN6 (57)
c12_c1_c0_c1_r2	MSN D2 Gaba	129		1059	D1MSN3 (23), D1MSN5 (56), D2MSN1 (6)
c12_c1_c1_c0_r0	MSN D2 Gaba	129		1076	D1MSN3 (10), D1MSN4 (43), D1MSN5 (30)
c12_c1_c1_c1_r0	MSN D2 Gaba	129		1076, 1079	D1MSN3 (6), D1MSN4 (61), D1MSN5 (19)
c12_c1_c1_c2_r0	MSN D2 Gaba	129		1076, 1079	D1MSN4 (73), D1MSN5 (14)
c12_c1_c2_c0_r0	MSN D2 Gaba	129		1075	D1MSN4 (39), D1MSN5 (6), D1MSN7 (35)
c12_c1_c2_c1_r0	MSN D2 Gaba	129		1075	D1MSN4 (85)
c12_c1_c2_c2_r0	MSN D2 Gaba	129		1054, 1075	D1MSN4 (39), D1MSN5 (6), D1MSN7 (35)
c12_c1_c2_c3_r0	MSN D2 Gaba	129		1075	D1MSN4 (78), D1MSN5 (5), PYRGA2 (5)
c12_c1_c3_c0_r0	MSN D2 Gaba	129		1056, 1058, 1060, 1061	D1MSN3 (13), D1MSN5 (5), D1MSN6 (72)
c12_c1_c3_c1_r0	MSN D2 Gaba	129		1057, 1066	D1MSN3 (11), D1MSN6 (72)
c12_c1_c3_c1_r1	MSN D2 Gaba	129		1057	D1MSN6 (90)
c12_c1_c4_c0_r0	MSN D2 Gaba	129		1062	D1MSN2 (5), D1MSN3 (12), D1MSN4 (5), D1MSN5 (59), D1MSN7 (5)
c12_c1_c4_c0_r1	MSN D2 Gaba	129		1055, 1062, 1064	D1MSN3 (11), D1MSN5 (59)
c12_c1_c4_c1_r0	MSN D2 Gaba	129		1063	D1MSN3 (39), D1MSN5 (7), D1MSN6 (12), D2MSN2 (18), D2MSN3 (7)
c12_c2_c0_c0_r0	MSN D2 Gaba	129		1086	D2MSN1 (8), D2MSN2 (64), D2MSN3 (13), D2MSN5 (6)
c12_c2_c0_c0_r1	MSN D2 Gaba	129		1086	D2MSN1 (9), D2MSN2 (64), D2MSN3 (13), D2MSN5 (6)
c12_c2_c0_c0_r2	MSN D2 Gaba	129		1089	D2MSN1 (8), D2MSN2 (62), D2MSN3 (14), D2MSN5 (6)
c12_c2_c0_c1_r0	MSN D2 Gaba	129		1086	D2MSN1 (5), D2MSN2 (78), D2MSN3 (6), D2MSN5 (5)
c12_c2_c0_c1_r1	MSN D2 Gaba	129		1086	D2MSN1 (5), D2MSN2 (81), D2MSN3 (5), D2MSN5 (6)
c12_c2_c0_c1_r2	MSN D2 Gaba	129		1084, 1086	D2MSN2 (78), D2MSN3 (6), D2MSN5 (5)
c12_c2_c1_c0_r0	MSN D2 Gaba	129		1063, 1084	D1MSN4 (7), D2MSN2 (72)
c12_c2_c1_c1_r0	MSN D2 Gaba	129		1063, 1084	D1MSN5 (11), D2MSN2 (68), D2MSN5 (5)
c12_c2_c1_c1_r1	MSN D2 Gaba	129		1086	D1MSN2 (5), D1MSN4 (9), D2MSN2 (72)
c12_c2_c1_c2_r0	MSN D2 Gaba	129		1086	D1MSN5 (12), D2MSN1 (7), D2MSN2 (52), D2MSN3 (14)
c12_c2_c2_c0_r0	MSN D2 Gaba	129		1086	D1MSN2 (15), D1MSN5 (18), D2MSN2 (43)
c12_c2_c2_c0_r1	MSN D2 Gaba	129		1086	D1MSN2 (22), D1MSN5 (17), D2MSN1 (6), D2MSN2 (40)
c12_c2_c3_c3_r0	MSN D2 Gaba	129		1089	D2MSN5 (92)
c12_c3_c0_c0_r0	CEA-AAA-BST Six3 Cyp26b1 Gaba	29	MSN D2 Gaba	1010, 1042	D1MSN4 (9), D1MSN5 (8), PYRGA7 (66)
c12_c3_c0_c1_r0	CEA-AAA-BST Six3 Cyp26b1 Gaba	29		1010, 1014	D1MSN4 (23), PYRGA7 (72)
c12_c3_c0_c1_r1	CEA-AAA-BST Six3 Cyp26b1 Gaba	29		1010	D1MSN4 (22), PYRGA7 (73)
c12_c3_c0_c2_r0	CEA-AAA-BST Six3 Cyp26b1 Gaba	29		1001, 1010	PYRGA2 (9), PYRGA7 (73), PYRGA9 (8)
c12_c3_c1_c0_r0	AAA-BST Six3 Meis2 Gaba	0	CEA-AAA-BST Six3 Cyp26b1 Gaba	1002, 1043, 1047	D2MSN6 (14), PYRGA2 (17), PYRGA7 (11), PYRGA9 (47)
c12_c3_c1_c1_r0	AAA-BST Six3 Meis2 Gaba	0	CEA-AAA-BST Six3 Cyp26b1 Gaba	1020, 1049	D2MSN6 (19), PYRGA2 (13), PYRGA9 (55)
c12_c3_c1_c2_r0	AAA-BST Six3 Meis2 Gaba	0		1043, 1044	D2MSN6 (13), HYGA15 (6), MSGA22 (13), PYRGA2 (8), PYRGA9 (52)
c12_c3_c2_c0_r0	CEA-AAA-BST Six3 Cyp26b1 Gaba	29		1007, 1015	D2MSN6 (98)
c12_c3_c2_c0_r1	CEA-AAA-BST Six3 Cyp26b1 Gaba	29		1006, 1007	D2MSN6 (94)
c12_c3_c2_c1_r0	CEA-AAA-BST Six3 Cyp26b1 Gaba	29		1015, 1025, 1026, 1052	D2MSN6 (87), PYRGA7 (7)
c12_c3_c3_c0_r0	CEA-AAA-BST Six3 Cyp26b1 Gaba	29		1005, 1013	D2MSN6 (94)
c12_c3_c3_c1_r0	CEA-AAA-BST Six3 Cyp26b1 Gaba	29		1005, 1012	D2MSN6 (95)
c12_c3_c4_c0_r0	CEA-AAA-BST Six3 Cyp26b1 Gaba	29	MSN D2 Gaba	1009, 1052	D1MSN4 (7), D2MSN6 (69), PYRGA7 (16)
c12_c3_c4_c0_r1	CEA-AAA-BST Six3 Cyp26b1 Gaba	29	MSN D2 Gaba	1008, 1011, 1052	D1MSN4 (7), D2MSN6 (72), PYRGA7 (16)
c12_c4_c0_c0_r0	AAA-BST Six3 Meis2 Gaba	0		1016, 1030, 1033, 1035	PYRGA2 (85)
c12_c4_c0_c1_r0	AAA-BST Six3 Meis2 Gaba	0	CEA-AAA-BST Six3 Cyp26b1 Gaba	1036	D1MSN4 (46), D2MSN2 (16), PYRGA2 (26)
c12_c4_c0_c2_r0	AAA-BST Six3 Meis2 Gaba	0		1034	PYRGA2 (83)
c12_c4_c1_c0_r0	AAA-BST Six3 Meis2 Gaba	0		1003, 1027	HYGA12 (10), PYRGA2 (72)
c12_c4_c2_c0_r0	CEA-AAA-BST Six3 Cyp26b1 Gaba	29		1028, 1029, 1050	PYRGA2 (88)
c12_c4_c3_c0_r0	AAA-BST Six3 Meis2 Gaba	0		1017	D1MSN4 (13), PYRGA2 (15), PYRGA23 (54)
c12_c4_c4_c4_r0	CEA-AAA-BST Six3 Cyp26b1 Gaba	29		1028, 1040, 1041, 1045	PYRGA2 (44), PYRGA7 (7), PYRGA9 (29)
c12_c5_c0_c0_r0	MSN D2 Gaba	129		1076, 1077	D1MSN2 (87)
c12_c5_c0_c1_r0	MSN D2 Gaba	129		1076	D1MSN2 (85)
c12_c5_c0_c2_r0	MSN D2 Gaba	129		1076, 1077	D1MSN2 (86)
c12_c5_c1_c0_r0	MSN D2 Gaba	129		1076	D1MSN2 (76), D2MSN5 (5)
c12_c5_c1_c1_r0	MSN D2 Gaba	129		1078	D1MSN2 (82), D1MSN5 (5)
c12_c6_c0_c0_r0	MSN D2 Gaba	129		1063	D2MSN2 (80), PYRGA2 (7)
c12_c6_c0_c0_r1	MSN D2 Gaba	129		1063	D2MSN2 (89)
c12_c6_c1_c0_r0	MSN D2 Gaba	129		1074, 1085	D2MSN2 (92)
c12_c6_c2_c0_r0	MSN D2 Gaba	129		1074	D2MSN2 (90)
c13_c0_c0_c0_r0	CA1-ProS Glut	20		328, 329	CA1GL1 (98)
c13_c0_c0_c0_r1	CA1-ProS Glut	20		329	CA1GL1 (98)
c13_c0_c0_c1_r0	CA1-ProS Glut	20		329	CA1GL1 (98)
c13_c0_c0_c1_r1	CA1-ProS Glut	20		329	CA1GL1 (98)
c13_c0_c1_c0_r0	CA1-ProS Glut	20		328, 358	CA1GL1 (99)
c13_c0_c1_c0_r1	CA1-ProS Glut	20		328	CA1GL1 (99)
c13_c0_c2_c0_r0	CA1-ProS Glut	20		358	CA1GL1 (98)
c13_c0_c2_c0_r1	CA1-ProS Glut	20		358	CA1GL1 (98)
c13_c0_c2_c1_r0	CA1-ProS Glut	20		358	CA1GL1 (98)
c13_c0_c2_c1_r1	CA1-ProS Glut	20		358	CA1GL1 (98)
c13_c1_c0_c0_r0	CA1-ProS Glut	20		328	CA1GL1 (97)
c13_c1_c0_c0_r1	CA1-ProS Glut	20		328	CA1GL1 (99)
c13_c1_c0_c0_r2	CA1-ProS Glut	20		352, 354	CA1GL1 (99)
c13_c1_c0_c1_r0	CA1-ProS Glut	20		352, 354	CA1GL1 (99)
c13_c1_c0_c1_r1	CA1-ProS Glut	20		352, 354	CA1GL1 (99)
c13_c1_c1_c0_r0	CA1-ProS Glut	20		352	CA1GL1 (99)
c13_c1_c1_c0_r1	CA1-ProS Glut	20		352	CA1GL1 (99)
c13_c1_c1_c1_r0	CA1-ProS Glut	20		352, 354	CA1GL1 (99)
c13_c1_c1_c1_r1	CA1-ProS Glut	20		352	CA1GL1 (99)
c13_c1_c2_c0_r0	CA1-ProS Glut	20		328	CA1GL1 (98)
c13_c1_c2_c0_r1	CA1-ProS Glut	20		352	CA1GL1 (99)
c13_c1_c2_c1_r0	CA1-ProS Glut	20		328	CA1GL1 (99)
c13_c2_c0_c0_r0	CA1-ProS Glut	20		350, 360, 362	CA1GL1 (9), CA1GL2 (85)
c13_c2_c0_c0_r1	CA1-ProS Glut	20		350, 360	CA1GL1 (9), CA1GL2 (85)
c13_c2_c0_c1_r0	CA1-ProS Glut	20		350, 354	CA1GL1 (32), CA1GL2 (64)
c13_c2_c0_c1_r1	CA1-ProS Glut	20		350, 351, 354, 364	CA1GL1 (31), CA1GL2 (63)
c13_c2_c1_c0_r0	CA1-ProS Glut	20		348, 352	CA1GL1 (84), CA1GL2 (14)
c13_c2_c1_c0_r1	CA1-ProS Glut	20		348, 352	CA1GL1 (83), CA1GL2 (14)
c13_c2_c1_c1_r0	CA1-ProS Glut	20		352	CA1GL1 (99)
c13_c2_c1_c1_r1	CA1-ProS Glut	20		352	CA1GL1 (79), CA1GL2 (15)
c13_c2_c1_c2_r0	CA1-ProS Glut	20		352	CA1GL1 (84), CA1GL2 (14)
c13_c2_c1_c2_r1	CA1-ProS Glut	20		348, 352	CA1GL1 (33), CA1GL2 (60), CA1GL3 (6)
c13_c2_c2_c0_r0	CA1-ProS Glut	20		352, 354	CA1GL1 (99)
c13_c2_c2_c0_r1	CA1-ProS Glut	20		354	CA1GL1 (92), CA1GL2 (7)
c13_c2_c2_c1_r0	CA1-ProS Glut	20		352, 354	CA1GL1 (99)
c13_c2_c2_c1_r1	CA1-ProS Glut	20		352, 354	CA1GL1 (92), CA1GL2 (7)
c13_c2_c3_c0_r0	CA1-ProS Glut	20		367, 370	CA1GL2 (87)
c13_c2_c3_c0_r1	CA1-ProS Glut	20		346, 349, 368, 369, 370	CA1GL2 (87)
c13_c2_c3_c1_r0	CA1-ProS Glut	20		345, 348	CA1GL1 (12), CA1GL2 (84)
c13_c2_c3_c1_r1	CA1-ProS Glut	20		345, 348	CA1GL2 (86)
c13_c3_c0_c0_r0	CA1-ProS Glut	20		331, 343	CA1GL1 (12), CA1GL2 (85)
c13_c3_c0_c0_r1	CA1-ProS Glut	20		344	CA1GL1 (12), CA1GL2 (84)
c13_c3_c0_c1_r0	CA1-ProS Glut	20		342	CA1GL1 (12), CA1GL2 (85)
c13_c3_c1_c0_r0	CA1-ProS Glut	20		330	CA1GL1 (10), CA1GL2 (89)
c13_c3_c1_c1_r0	CA1-ProS Glut	20		327, 342	CA1GL1 (98)
c13_c3_c2_c0_r0	CA3 Glut	22		436	CA3GL1 (76)
c13_c3_c2_c1_r0	CA1-ProS Glut	20		332	CA1GL1 (14), GLUT_26_1 (71)
c13_c3_c3_c0_r0	CA1-ProS Glut	20		359	CA1GL2 (87), CA3GL4 (6)
c13_c3_c3_c0_r1	CA1-ProS Glut	20		359	CA1GL2 (87), CA3GL4 (6)
c13_c3_c4_c0_r0	CA1-ProS Glut	20		358	CA1GL1 (91), CA1GL2 (8)
c13_c3_c4_c1_r0	CA1-ProS Glut	20		358	CA1GL1 (91), CA1GL2 (8)
c13_c4_c0_c0_r0	CA1-ProS Glut	20		353, 361	CA1GL1 (98)
c13_c4_c0_c0_r1	CA1-ProS Glut	20		353, 361	CA1GL1 (95)
c13_c4_c0_c1_r0	CA1-ProS Glut	20		329	CA1GL1 (99)
c13_c4_c0_c2_r0	CA1-ProS Glut	20		329	CA1GL1 (99)
c13_c4_c1_c0_r0	CA1-ProS Glut	20		353, 361	CA1GL1 (99)
c13_c4_c1_c0_r1	CA1-ProS Glut	20		353, 361	CA1GL1 (98)
c13_c4_c1_c0_r2	CA1-ProS Glut	20		353, 361	CA1GL1 (98)
c13_c4_c1_c1_r0	CA1-ProS Glut	20		353, 361	CA1GL1 (99)
c13_c5_c0_c0_r0	SUB-ProS Glut	248		334, 339	CA1GL3 (93)
c13_c5_c0_c0_r1	SUB-ProS Glut	248		334, 339	CA1GL3 (94)
c13_c5_c0_c0_r2	SUB-ProS Glut	248		334, 339, 371, 375	CA1GL3 (94)
c13_c5_c1_c0_r0	SUB-ProS Glut	248		336, 374	CA1GL3 (94)
c13_c5_c1_c1_r0	SUB-ProS Glut	248		333	CA1GL2 (34), CA1GL3 (62)
c13_c5_c2_c0_r0	SUB-ProS Glut	248		335	CA1GL2 (20), CA1GL3 (74)
c13_c5_c2_c0_r1	SUB-ProS Glut	248		335	CA1GL2 (20), CA1GL3 (74)
c13_c5_c3_c0_r0	SUB-ProS Glut	248		336, 373	CA1GL3 (92)
c13_c5_c3_c1_r0	SUB-ProS Glut	248		365	CA1GL2 (11), CA1GL3 (35), CA3GL4 (45)
c13_c6_c0_c0_r0	CA1-ProS Glut	20		357	CA1GL2 (8), CA3GL4 (85)
c13_c6_c0_c0_r1	CA1-ProS Glut	20	COAp-TR-ENTmv Glut	355, 357, 363	CA1GL2 (6), CA3GL2 (14), CA3GL3 (6), CA3GL4 (62)
c13_c6_c1_c0_r0	CA1-ProS Glut	20		331, 343, 356	CA1GL2 (50), CA3GL4 (46)
c13_c6_c1_c0_r1	CA1-ProS Glut	20		331, 343	CA1GL2 (49), CA3GL4 (45)
c13_c6_c2_c0_r0	COAp-TR-ENTmv Glut	37		323, 324, 325, 366	CA3GL4 (89)
c13_c7_c0_c0_r0	SUB-ProS Glut	248		337, 338, 372	CA1GL3 (97)
c13_c7_c1_c0_r0	SUB-ProS Glut	248		338, 341	CA1GL3 (97)
c13_c7_c1_c1_r0	SUB-ProS Glut	248		338, 341	CA1GL3 (97)
c13_c7_c2_c2_r0	SUB-ProS Glut	248		337, 340	CA1GL3 (92)
c13_c7_c3_c3_r0	SUB-ProS Glut	248		337, 340	CA1GL3 (93)
c13_c8_c0_c0_r0	CA1-ProS Glut	20		318, 319, 376	CA1GL4 (92)
c13_c8_c1_c1_r0	CA1-ProS Glut	20		318	CA1GL4 (93)
c14_c0_c0_c0_r0	L5 ET CTX Glut	76		393	PTGL1 (85), PTGL9 (5)
c14_c0_c0_c1_r0	L5 ET CTX Glut	76		393	PTGL1 (92)
c14_c0_c0_c1_r1	L5 ET CTX Glut	76		393	PTGL1 (89)
c14_c0_c1_c0_r0	L5 ET CTX Glut	76		383	PTGL1 (24), PTGL4 (67), PTGL8 (5)
c14_c0_c1_c1_r0	L5 ET CTX Glut	76		383	PTGL1 (9), PTGL4 (83)
c14_c0_c1_c1_r1	L5 ET CTX Glut	76		383	PTGL1 (7), PTGL3 (6), PTGL4 (81)
c14_c0_c2_c0_r0	L5 ET CTX Glut	76		379	PTGL4 (93)
c14_c0_c2_c1_r0	L5 ET CTX Glut	76		398	PTGL1 (10), PTGL4 (62), PTGL9 (20)
c14_c0_c2_c2_r0	L5 ET CTX Glut	76		379	PTGL4 (93)
c14_c0_c3_c0_r0	L5 ET CTX Glut	76		383	PTGL1 (39), PTGL4 (55)
c14_c0_c3_c1_r0	L5 ET CTX Glut	76		383	PTGL1 (14), PTGL4 (80)
c14_c0_c4_c0_r0	L5 ET CTX Glut	76		379	PTGL4 (91)
c14_c0_c4_c0_r1	L5 ET CTX Glut	76		379	PTGL3 (9), PTGL4 (83)
c14_c1_c0_c0_r0	L5 ET CTX Glut	76		385	PTGL1 (6), PTGL3 (77), PTGL8 (11)
c14_c1_c0_c0_r1	L5 ET CTX Glut	76		385	PTGL1 (6), PTGL3 (77), PTGL8 (11)
c14_c1_c0_c1_r0	L5 ET CTX Glut	76		385	PTGL1 (22), PTGL3 (71)
c14_c1_c0_c1_r1	L5 ET CTX Glut	76		385	PTGL1 (6), PTGL3 (77), PTGL8 (11)
c14_c1_c0_c2_r0	L5 ET CTX Glut	76		385	PTGL3 (81), PTGL7 (12)
c14_c1_c0_c2_r1	L5 ET CTX Glut	76		385	PTGL3 (81), PTGL7 (12)
c14_c1_c1_c0_r0	L5 ET CTX Glut	76		380	PTGL3 (45), PTGL4 (37), PTGL8 (5)
c14_c1_c1_c0_r1	L5 ET CTX Glut	76		380, 385	PTGL3 (91), PTGL4 (5)
c14_c1_c1_c0_r2	L5 ET CTX Glut	76		380, 385	PTGL1 (5), PTGL3 (73), PTGL8 (10)
c14_c1_c1_c1_r0	L5 ET CTX Glut	76		381, 386	PTGL1 (18), PTGL3 (70)
c14_c1_c1_c1_r1	L5 ET CTX Glut	76		380, 381, 386	PTGL1 (17), PTGL3 (71)
c14_c1_c2_c0_r0	L5 ET CTX Glut	76		382	PTGL3 (86), PTGL4 (6)
c14_c1_c2_c1_r0	L5 ET CTX Glut	76		382	PTGL3 (86), PTGL4 (9)
c14_c1_c3_c3_r0	IT AON-TT-DP Glut	65		408	PTGL1 (5), PTGL3 (79)
c14_c2_c0_c0_r0	L5 ET CTX Glut	76		410	PTGL2 (93)
c14_c2_c0_c0_r1	L5 ET CTX Glut	76		410	PTGL2 (96)
c14_c2_c0_c0_r2	L5 ET CTX Glut	76		410	PTGL2 (95)
c14_c2_c0_c0_r3	L5 ET CTX Glut	76		410	PTGL2 (96)
c14_c2_c0_c1_r0	L5 ET CTX Glut	76		410	PTGL2 (94)
c14_c2_c1_c0_r0	L5 ET CTX Glut	76		410, 411	PTGL11 (12), PTGL2 (84)
c14_c2_c1_c0_r1	L5 ET CTX Glut	76		410, 411	PTGL2 (97)
c14_c2_c2_c0_r0	L5 ET CTX Glut	76		392	PTGL1 (7), PTGL2 (80)
c14_c2_c2_c0_r1	L5 ET CTX Glut	76		392	PTGL1 (7), PTGL2 (81)
c14_c2_c3_c0_r0	L5 ET CTX Glut	76		392, 407	PTGL2 (93)
c14_c3_c0_c0_r0	L5 ET CTX Glut	76		403	PTGL5 (25), PTGL6 (68)
c14_c3_c0_c1_r0	L5 ET CTX Glut	76		403	PTGL1 (5), PTGL6 (86), PTGL8 (5)
c14_c3_c1_c0_r0	L5 ET CTX Glut	76		409	PTGL3 (5), PTGL6 (85), PTGL8 (6)
c14_c3_c1_c1_r0	L5 ET CTX Glut	76		409	PTGL6 (96)
c14_c3_c2_c0_r0	L5 ET CTX Glut	76		388	PTGL1 (54), PTGL3 (5), PTGL6 (31)
c14_c3_c3_c0_r0	L5 ET CTX Glut	76		388	PTGL3 (35), PTGL6 (20), PTGL8 (31)
c14_c3_c4_c4_r0	L5 ET CTX Glut	76		403	PTGL6 (94)
c14_c4_c0_c0_r0	L5 ET CTX Glut	76		385	PTGL1 (5), PTGL2 (19), PTGL3 (59), PTGL8 (10)
c14_c4_c0_c0_r1	L5 ET CTX Glut	76		391	PTGL1 (5), PTGL2 (19), PTGL3 (59), PTGL8 (10)
c14_c4_c0_c1_r0	L5 ET CTX Glut	76		387	PTGL2 (41), PTGL3 (23), PTGL8 (28)
c14_c4_c1_c0_r0	L5 ET CTX Glut	76		387	PTGL1 (18), PTGL2 (74)
c14_c4_c1_c1_r0	L5 ET CTX Glut	76		391	PTGL1 (13), PTGL2 (37), PTGL7 (43)
c14_c4_c2_c0_r0	L5 ET CTX Glut	76		387	PTGL2 (40), PTGL3 (23), PTGL5 (24)
c14_c4_c2_c1_r0	L5 ET CTX Glut	76		387	PTGL2 (40), PTGL3 (23), PTGL5 (24)
c14_c5_c0_c0_r0	L5 ET CTX Glut	76		402	PTGL5 (85)
c14_c5_c0_c1_r0	L5 ET CTX Glut	76		387	PTGL1 (5), PTGL2 (9), PTGL3 (10), PTGL5 (64)
c14_c5_c1_c0_r0	L5 ET CTX Glut	76		401	PTGL5 (94)
c14_c5_c1_c1_r0	L5 ET CTX Glut	76		401	PTGL5 (89)
c14_c5_c2_c0_r0	L5 ET CTX Glut	76		401	PTGL5 (95)
c14_c5_c2_c1_r0	L5 ET CTX Glut	76		402	PTGL5 (95)
c14_c5_c3_c3_r0	L5 ET CTX Glut	76		402	PTGL5 (93)
c14_c6_c0_c0_r0	L5 ET CTX Glut	76		393	PTGL1 (94)
c14_c6_c0_c0_r1	L5 ET CTX Glut	76		393	PTGL1 (94)
c14_c6_c0_c0_r2	L5 ET CTX Glut	76		393	PTGL1 (95)
c14_c6_c0_c1_r0	L5 ET CTX Glut	76		393	PTGL1 (95)
c14_c6_c1_c0_r0	L5 ET CTX Glut	76		393	PTGL1 (96)
c14_c6_c2_c0_r0	L5 ET CTX Glut	76		384	PTGL1 (85), PTGL3 (7)
c14_c6_c3_c0_r0	L5 ET CTX Glut	76		393	PTGL1 (42), PTGL3 (42), PTGL8 (10)
c14_c7_c0_c0_r0	L5 ET CTX Glut	76		399	PTGL9 (91)
c14_c7_c0_c0_r1	L5 ET CTX Glut	76		399	PTGL1 (5), PTGL9 (82)
c14_c7_c1_c0_r0	L5 ET CTX Glut	76		404, 406	PTGL1 (60), PTGL2 (16), PTGL4 (13), PTGL9 (6)
c14_c7_c2_c0_r0	L5 ET CTX Glut	76		400	PTGL1 (13), PTGL9 (76)
c14_c7_c2_c1_r0	L5 ET CTX Glut	76		400	PTGL1 (12), PTGL9 (77)
c14_c7_c3_c0_r0	L5 ET CTX Glut	76		406	PTGL1 (79), PTGL4 (7), PTGL9 (5)
c14_c7_c3_c1_r0	L5 ET CTX Glut	76		405	PTGL1 (78), PTGL2 (5), PTGL4 (6), PTGL9 (6)
c14_c7_c4_c4_r0	IT AON-TT-DP Glut	65	L5 ET CTX Glut	408	PTGL1 (8), PTGL3 (67), PTGL7 (6), PTGL8 (9)
c14_c8_c0_c0_r0	L5 ET CTX Glut	76		389	PTGL7 (89)
c14_c8_c0_c0_r1	L5 ET CTX Glut	76		389, 390	PTGL7 (91)
c14_c8_c0_c0_r2	L5 ET CTX Glut	76		389	PTGL7 (88)
c14_c8_c0_c1_r0	L5 ET CTX Glut	76		389	PTGL1 (7), PTGL7 (82)
c14_c8_c1_c0_r0	IT AON-TT-DP Glut	65		156, 289	OBGL1 (6), PTGL7 (83)
c14_c8_c1_c1_r0	IT AON-TT-DP Glut	65		156, 289	PTGL7 (84)
c14_c9_c0_c0_r0	L5 ET CTX Glut	76		394, 397	PTGL10 (96)
c14_c9_c1_c1_r0	L5 ET CTX Glut	76		394, 395, 396	PTGL10 (96)
c14_c9_c2_c2_r0	L5 ET CTX Glut	76		377, 378	PTGL10 (96)
c15_c0_c0_c0_r0	Microglia NN	138		5283	MGL1 (97)
c15_c0_c0_c0_r1	Microglia NN	138		5283	MGL1 (98)
c15_c0_c0_c0_r2	Microglia NN	138		5283	MGL1 (97)
c15_c0_c0_c0_r3	Microglia NN	138		5283	MGL1 (98)
c15_c0_c0_c0_r4	Microglia NN	138		5283	MGL1 (99)
c15_c0_c0_c1_r0	Microglia NN	138		5283	MGL1 (99)
c15_c0_c1_c0_r0	Microglia NN	138		5283	MGL1 (98)
c15_c0_c1_c0_r1	Microglia NN	138		5283	MGL1 (98)
c15_c0_c1_c0_r2	Microglia NN	138		5283	MGL1 (98)
c15_c0_c1_c1_r0	Microglia NN	138		5283	MGL1 (98)
c15_c0_c2_c0_r0	Microglia NN	138		5283	MGL1 (98)
c15_c0_c3_c0_r0	Microglia NN	138		5283	MGL1 (98)
c15_c0_c3_c0_r1	Microglia NN	138		5283	MGL1 (98)
c15_c0_c3_c1_r0	Microglia NN	138		5283	MGL1 (98)
c15_c1_c0_c0_r0	VLMC NN	256		5261, 5262	VLMC1 (45), VLMC2 (23), VLMC3 (9), VLMC4 (9), VLMC6 (5)
c15_c1_c0_c0_r1	VLMC NN	256		5261, 5262, 5266	VLMC1 (35), VLMC2 (25), VLMC3 (19), VLMC4 (7), VLMC5 (5), VLMC6 (5)
c15_c1_c1_c0_r0	VLMC NN	256		5260	VLMC1 (51), VLMC2 (29), VLMC4 (7), VLMC6 (5)
c15_c1_c1_c1_r0	VLMC NN	256		5260	VLMC1 (51), VLMC2 (28), VLMC4 (7), VLMC6 (5)
c15_c1_c1_c2_r0	VLMC NN	256		5260	VLMC1 (10), VLMC2 (19), VLMC3 (45), VLMC4 (9), VLMC5 (8), VLMC6 (5)
c15_c1_c1_c3_r0	VLMC NN	256		5260	VLMC1 (47), VLMC2 (28), VLMC3 (5), VLMC4 (7), VLMC6 (5)
c15_c1_c2_c0_r0	VLMC NN	256		5259, 5260, 5263	VLMC1 (40), VLMC2 (25), VLMC3 (14), VLMC4 (8), VLMC6 (5)
c15_c1_c3_c0_r0	VLMC NN	256		5265	VLMC1 (21), VLMC2 (11), VLMC3 (26), VLMC4 (8), VLMC5 (23), VLMC6 (7)
c15_c1_c3_c0_r1	VLMC NN	256		5261, 5262	VLMC1 (39), VLMC2 (18), VLMC3 (8), VLMC4 (10), VLMC5 (14), VLMC6 (6)
c15_c1_c3_c1_r0	VLMC NN	256		5261, 5262	VLMC1 (17), VLMC2 (15), VLMC3 (32), VLMC4 (8), VLMC5 (17), VLMC6 (6)
c15_c2_c0_c0_r0	ABC NN	1		5256, 5257	VPIA1 (76), VPIA2 (21)
c15_c2_c1_c0_r0	ABC NN	1		5256, 5257	VPIA1 (76), VPIA2 (20)
c15_c2_c1_c1_r0	ABC NN	1		5256, 5257	VPIA1 (81), VPIA2 (15)
c15_c2_c2_c0_r0	ABC NN	1		5258	VPIA1 (74), VPIA2 (23)
c15_c2_c2_c1_r0	ABC NN	1		5258	VPIA1 (75), VPIA2 (22)
c15_c3_c0_c0_r0	Peri NN	198		5243, 5248	PER1 (84), PER2 (7)
c15_c4_c0_c0_r0	Endo NN	52		5253, 5254, 5255	VEC1 (69), VEC2 (15), VEC3 (5)
c15_c4_c1_c0_r0	Endo NN	52		5253, 5254, 5255	VEC1 (66), VEC2 (16), VEC4 (6)
c15_c4_c1_c1_r0	Endo NN	52		5253, 5254, 5255	VEC1 (61), VEC2 (17), VEC4 (9), VEC5 (6)
c15_c4_c2_c2_r0	Endo NN	52		5252, 5254	VEC1 (64), VEC2 (16), VEC3 (5), VEC4 (7)
c15_c5_c0_c0_r0	Microglia NN	138		5283	MGL1 (99)
c15_c5_c0_c0_r1	Microglia NN	138		5283	MGL1 (99)
c15_c5_c1_c0_r0	Microglia NN	138		5283	MGL1 (98)
c15_c5_c1_c1_r0	Microglia NN	138		5283	MGL1 (98)
c16_c0_c0_c0_r0	CB Granule Glut	23		5157, 5158	GRANCB1 (49), GRANCB2 (42), GRANCB3 (8)
c16_c0_c0_c0_r1	CB Granule Glut	23		5151, 5157, 5158	GRANCB1 (49), GRANCB2 (42), GRANCB3 (8)
c16_c0_c0_c0_r2	CB Granule Glut	23		5157, 5158	GRANCB1 (49), GRANCB2 (42), GRANCB3 (8)
c16_c0_c0_c0_r3	CB Granule Glut	23		5151, 5157, 5158	GRANCB1 (49), GRANCB2 (42), GRANCB3 (8)
c16_c0_c0_c0_r4	CB Granule Glut	23		5157, 5158	GRANCB1 (49), GRANCB2 (42), GRANCB3 (8)
c16_c0_c0_c1_r0	CB Granule Glut	23		5151, 5157, 5158	GRANCB1 (49), GRANCB2 (42), GRANCB3 (8)
c16_c0_c0_c1_r1	CB Granule Glut	23		5150, 5152, 5157, 5158	GRANCB1 (49), GRANCB2 (42), GRANCB3 (8)
c16_c0_c0_c1_r2	CB Granule Glut	23		5151, 5157, 5158	GRANCB1 (49), GRANCB2 (42), GRANCB3 (8)
c16_c0_c0_c1_r3	CB Granule Glut	23		5157, 5158	GRANCB1 (49), GRANCB2 (41), GRANCB3 (8)
c16_c0_c1_c0_r0	CB Granule Glut	23		5157, 5158	GRANCB1 (49), GRANCB2 (42), GRANCB3 (8)
c16_c0_c1_c0_r1	CB Granule Glut	23		5157, 5158	GRANCB1 (49), GRANCB2 (42), GRANCB3 (8)
c16_c0_c1_c0_r2	CB Granule Glut	23		5157, 5158	GRANCB1 (49), GRANCB2 (42), GRANCB3 (8)
c16_c0_c1_c0_r3	CB Granule Glut	23		5157, 5158	GRANCB1 (49), GRANCB2 (42), GRANCB3 (8)
c16_c0_c1_c0_r4	CB Granule Glut	23		5157, 5158	GRANCB1 (49), GRANCB2 (42), GRANCB3 (8)
c16_c0_c2_c0_r0	CB Granule Glut	23		5150, 5152, 5157, 5158	GRANCB1 (49), GRANCB2 (42), GRANCB3 (8)
c16_c0_c2_c0_r1	CB Granule Glut	23		5157, 5158	GRANCB1 (49), GRANCB2 (42), GRANCB3 (8)
c16_c0_c2_c1_r0	CB Granule Glut	23		5150, 5152, 5157, 5158	GRANCB1 (49), GRANCB2 (42), GRANCB3 (8)
c16_c0_c2_c1_r1	CB Granule Glut	23		5150, 5152, 5157, 5158	GRANCB1 (49), GRANCB2 (42), GRANCB3 (8)
c16_c0_c2_c2_r0	CB Granule Glut	23		5150, 5152, 5157, 5158	GRANCB1 (49), GRANCB2 (42), GRANCB3 (8)
c16_c0_c2_c2_r1	CB Granule Glut	23		5151, 5157, 5158	GRANCB1 (49), GRANCB2 (42), GRANCB3 (8)
c16_c1_c0_c0_r0	CB MLI Megf11 Gaba	25		4167	PURKCB1 (33), PURKCB6 (50)
c16_c1_c0_c0_r1	CB MLI Megf11 Gaba	25		4167	PURKCB1 (33), PURKCB6 (50)
c16_c1_c0_c1_r0	CB MLI Cdh22 Gaba	24		4170	PURKCB1 (33), PURKCB6 (50)
c16_c1_c0_c1_r1	CB MLI Cdh22 Gaba	24		4170	PURKCB1 (33), PURKCB6 (50)
c16_c1_c0_c2_r0	CB MLI Megf11 Gaba	25		4167	PURKCB1 (33), PURKCB6 (50)
c16_c1_c1_c0_r0	CB MLI Megf11 Gaba	25		4167, 4168	GRANCB2 (18), MBGL10 (11), MBGL32 (9), OBNBL1 (48)
c16_c1_c1_c0_r1	CB MLI Megf11 Gaba	25		4167	GRANCB2 (18), MBGL10 (12), MBGL32 (9), OBNBL1 (50)
c16_c1_c2_c2_r0	CB MLI Megf11 Gaba	25		4167	MBGL10 (39), MBGL32 (15), OBNBL1 (27)
c16_c2_c0_c0_r0	CB MLI Megf11 Gaba	25		4167, 4171	GRANCB1 (21), GRANCB2 (17), GRANMY1 (38), PURKMY1 (10)
c16_c2_c0_c1_r0	CB MLI Megf11 Gaba	25		4167, 4171	GRANCB1 (13), GRANCB2 (6), GRANMY1 (75)
c16_c2_c1_c0_r0	CB MLI Megf11 Gaba	25		4167, 4169	GRANCB1 (52), GRANCB2 (30), GRANMY1 (11)
c16_c2_c2_c2_r0	CB MLI Megf11 Gaba	25		4167	MBGL32 (9), PURKCB1 (19), PURKCB3 (11), PURKCB5 (10), PURKMY1 (28)
c17_c0_c0_c0_r0	CA3 Glut	22		421	CA3GL1 (96)
c17_c0_c0_c0_r1	CA3 Glut	22		421	CA3GL1 (96)
c17_c0_c0_c0_r2	CA3 Glut	22		421	CA3GL1 (96)
c17_c0_c0_c0_r3	CA3 Glut	22		421	CA3GL1 (96)
c17_c0_c0_c0_r4	CA3 Glut	22		421	CA3GL1 (96)
c17_c0_c0_c1_r0	CA3 Glut	22		421	CA3GL1 (96)
c17_c0_c0_c1_r1	CA3 Glut	22		421	CA3GL1 (99)
c17_c0_c0_c1_r2	CA3 Glut	22		421	CA3GL1 (96)
c17_c0_c0_c2_r0	CA3 Glut	22		421	CA3GL1 (96)
c17_c0_c1_c0_r0	CA3 Glut	22		419, 420	CA3GL1 (99)
c17_c0_c1_c0_r1	CA3 Glut	22		419, 420	CA3GL1 (99)
c17_c0_c1_c1_r0	CA3 Glut	22		419, 420	CA3GL1 (96)
c17_c0_c1_c1_r1	CA3 Glut	22		421	CA3GL1 (96)
c17_c0_c2_c0_r0	CA3 Glut	22		421	CA3GL1 (99)
c17_c0_c2_c0_r1	CA3 Glut	22		421	CA3GL1 (99)
c17_c0_c2_c1_r0	CA3 Glut	22		421	CA3GL1 (99)
c17_c0_c2_c1_r1	CA3 Glut	22		421	CA3GL1 (99)
c17_c1_c0_c0_r0	CA2 Glut	21		297	CA3GL5 (94)
c17_c1_c0_c1_r0	CA2 Glut	21		297	CA3GL5 (8), CA3GL7 (89)
c17_c1_c1_c0_r0	CA3 Glut	22		433	CA3GL5 (94)
c17_c1_c1_c1_r0	CA3 Glut	22		434	CA3GL1 (6), CA3GL5 (91)
c17_c1_c2_c0_r0	CA3 Glut	22		433	CA3GL5 (94)
c17_c1_c2_c0_r1	CA3 Glut	22		433	CA3GL1 (6), CA3GL5 (91)
c17_c1_c2_c1_r0	CA3 Glut	22		433	CA3GL1 (6), CA3GL5 (91)
c17_c2_c0_c0_r0	CA3 Glut	22		420	CA3GL1 (100)
c17_c2_c0_c0_r1	CA3 Glut	22		420	CA3GL1 (100)
c17_c2_c0_c1_r0	CA3 Glut	22		420	CA3GL1 (100)
c17_c2_c0_c1_r1	CA3 Glut	22		420	CA3GL1 (100)
c17_c2_c0_c2_r0	CA3 Glut	22		420	CA3GL1 (100)
c17_c2_c0_c3_r0	CA3 Glut	22		420	CA3GL1 (100)
c17_c2_c1_c0_r0	CA3 Glut	22		420	CA3GL1 (98)
c17_c2_c1_c0_r1	CA3 Glut	22		420	CA3GL1 (98)
c17_c2_c1_c0_r2	CA3 Glut	22		420	CA3GL1 (98)
c17_c2_c1_c1_r0	CA3 Glut	22		420	CA3GL1 (88)
c17_c3_c0_c0_r0	CA3 Glut	22		428	CA3GL2 (98)
c17_c3_c0_c0_r1	CA3 Glut	22		428, 430	CA3GL2 (98)
c17_c3_c0_c0_r2	CA3 Glut	22		428	CA3GL2 (98)
c17_c3_c0_c0_r3	CA3 Glut	22		428	CA3GL2 (98)
c17_c3_c0_c1_r0	CA3 Glut	22		428, 430	CA3GL2 (96)
c17_c3_c1_c0_r0	CA3 Glut	22		422, 429, 431, 435	CA3GL2 (97)
c17_c3_c1_c0_r1	CA3 Glut	22		422, 431, 435	CA3GL2 (98)
c17_c3_c1_c0_r2	CA3 Glut	22		422, 435	CA1GL2 (9), CA3GL2 (83)
c17_c3_c2_c0_r0	CA3 Glut	22		426, 427	CA3GL2 (96)
c17_c3_c2_c0_r1	CA3 Glut	22		426, 427	CA3GL2 (95)
c17_c3_c2_c1_r0	CA3 Glut	22		426, 427	CA3GL2 (96)
c17_c4_c0_c0_r0	CA3 Glut	22		424, 425, 432	CA3GL1 (96)
c17_c4_c0_c1_r0	CA3 Glut	22		432	CA3GL1 (95)
c17_c4_c0_c1_r1	CA3 Glut	22		432	CA3GL1 (100)
c17_c4_c0_c2_r0	CA3 Glut	22		432	CA3GL1 (96)
c17_c4_c0_c2_r1	CA3 Glut	22		432	CA3GL1 (96)
c17_c4_c1_c0_r0	CA3 Glut	22		424	CA3GL1 (90), CA3GL2 (6)
c17_c4_c1_c0_r1	CA3 Glut	22		424	CA3GL1 (88), CA3GL2 (6)
c17_c4_c1_c1_r0	CA3 Glut	22		424, 425	CA3GL1 (92)
c17_c4_c1_c2_r0	CA3 Glut	22		423	CA3GL1 (76), CA3GL2 (8), CA3GL4 (8)
c17_c5_c0_c0_r0	CA3 Glut	22		420	CA3GL1 (98)
c17_c5_c0_c0_r1	CA3 Glut	22		420	CA3GL1 (98)
c17_c5_c0_c1_r0	CA3 Glut	22		420	CA3GL1 (98)
c17_c5_c0_c2_r0	CA3 Glut	22		420	CA3GL1 (98)
c17_c5_c0_c3_r0	CA3 Glut	22		432	CA3GL1 (98)
c17_c5_c1_c0_r0	CA3 Glut	22		421	CA3GL1 (98)
c17_c5_c1_c0_r1	CA3 Glut	22		420	CA3GL1 (98)
c17_c5_c1_c1_r0	CA3 Glut	22		421	CA3GL1 (99)
c17_c6_c0_c0_r0	CA2 Glut	21		297	CA3GL7 (89)
c17_c6_c1_c1_r0	CA2 Glut	21		278	CA3GL7 (96)
c17_c6_c2_c2_r0	CA2 Glut	21		278	CA3GL1 (63), CA3GL7 (31)
c17_c6_c2_c2_r1	CA2 Glut	21		278	CA3GL1 (63), CA3GL7 (31)
c17_c6_c3_c3_r0	CA2 Glut	21		278	CA3GL7 (95)
c17_c6_c4_c4_r0	CA2 Glut	21		278	CA3GL7 (95)
c17_c7_c0_c0_r0	CA3 Glut	22		419, 420	CA3GL1 (96)
c17_c7_c0_c1_r0	CA3 Glut	22		419, 420	CA3GL1 (98)
c17_c7_c1_c1_r0	CA3 Glut	22		419, 420	CA3GL1 (96)
c17_c8_c0_c0_r0	CA3 Glut	22		417	CA3GL8 (100)
c17_c8_c0_c0_r1	CA3 Glut	22		418	CA3GL8 (100)
c17_c8_c1_c1_r0	CA3 Glut	22		418	CA3GL8 (97)
c17_c8_c2_c2_r0	CA3 Glut	22		417	CA3GL8 (89)
c17_c9_c0_c0_r0	CA3 Glut	22		415, 416	CA3GL2 (91)
c17_c9_c1_c1_r0	CA3 Glut	22		414, 415	CA3GL1 (5), CA3GL2 (80)
c18_c0_c0_c0_r0	L6b CTX Glut	82		30	L6bGL3 (91)
c18_c0_c0_c0_r1	L6b CTX Glut	82		29, 30	L6bGL3 (90)
c18_c0_c0_c0_r2	L6b CTX Glut	82		29, 30	L6bGL3 (88)
c18_c0_c1_c0_r0	L6b CTX Glut	82		27, 32	L6bGL1 (14), L6bGL3 (62), L6bGL7 (13)
c18_c0_c1_c0_r1	L6b CTX Glut	82		27	L6bGL1 (5), L6bGL3 (9), L6bGL7 (80)
c18_c0_c1_c0_r2	L6b CTX Glut	82		27, 28	L6bGL1 (13), L6bGL3 (52), L6bGL7 (20), L6bGL9 (5)
c18_c0_c1_c1_r0	L6b CTX Glut	82		28, 30	L6bGL1 (6), L6bGL3 (78), L6bGL7 (11)
c18_c0_c2_c0_r0	L6b CTX Glut	82		27	L6bGL2 (9), L6bGL3 (18), L6bGL5 (9), L6bGL7 (59)
c18_c0_c2_c0_r1	L6b CTX Glut	82		27	L6bGL3 (19), L6bGL5 (12), L6bGL7 (59)
c18_c0_c2_c1_r0	L6b CTX Glut	82		27	L6bGL3 (18), L6bGL5 (13), L6bGL7 (58)
c18_c0_c2_c2_r0	L6b CTX Glut	82		27	L6bGL3 (20), L6bGL5 (5), L6bGL7 (63)
c18_c0_c3_c0_r0	L6 CT CTX Glut	80		39	L6bGL1 (17), L6bGL2 (17), L6bGL5 (16), L6bGL7 (40)
c18_c0_c3_c1_r0	L6 CT CTX Glut	80		39	L6bGL1 (5), L6bGL3 (9), L6bGL7 (79)
c18_c1_c0_c0_r0	L6b/CT ENT Glut	84		46	L6bGL2 (93)
c18_c1_c0_c0_r1	L6b/CT ENT Glut	84		19	L6bGL2 (93)
c18_c1_c0_c0_r2	L6b/CT ENT Glut	84		19	L6bGL2 (87), L6bGL6 (6)
c18_c1_c0_c0_r3	L6b/CT ENT Glut	84		46	L6bGL2 (96)
c18_c1_c0_c1_r0	L6b/CT ENT Glut	84		46	L6bGL2 (87)
c18_c1_c0_c1_r1	L6b/CT ENT Glut	84		46	L6bGL2 (92)
c18_c1_c0_c2_r0	L6b/CT ENT Glut	84		19	L6bGL2 (94)
c18_c1_c0_c2_r1	L6b/CT ENT Glut	84		46	L6bGL2 (93)
c18_c1_c1_c0_r0	L6b/CT ENT Glut	84		19	L6bGL2 (80), L6bGL5 (9), L6bGL7 (5)
c18_c1_c1_c0_r1	L6b/CT ENT Glut	84		19	L6bGL2 (80), L6bGL5 (8), L6bGL7 (5)
c18_c1_c1_c1_r0	L6b/CT ENT Glut	84		19	L6bGL2 (92), L6bGL5 (5)
c18_c1_c1_c1_r1	L6b/CT ENT Glut	84		19	L6bGL2 (94)
c18_c1_c2_c0_r0	L6b/CT ENT Glut	84		49	L6bGL2 (79), L6bGL7 (14)
c18_c1_c2_c0_r1	L6b/CT ENT Glut	84		45, 49	L6bGL2 (88), L6bGL7 (6)
c18_c1_c2_c0_r2	L6b/CT ENT Glut	84		45, 49	L6bGL2 (88), L6bGL7 (6)
c18_c1_c2_c1_r0	L6b/CT ENT Glut	84		49	L6bGL2 (68), L6bGL5 (8), L6bGL7 (21)
c18_c2_c0_c0_r0	L6b EPd Glut	83		16, 17	L6bGL5 (89)
c18_c2_c0_c0_r1	L6b EPd Glut	83		16, 17	L6bGL5 (92)
c18_c2_c0_c0_r2	L6b EPd Glut	83		16, 17	L6bGL5 (67), L6bGL8 (7), L6bGL9 (16)
c18_c2_c1_c0_r0	L6b EPd Glut	83		23	L6bGL1 (10), L6bGL2 (15), L6bGL5 (62)
c18_c2_c1_c0_r1	L6b EPd Glut	83	L6 CT CTX Glut	23	L6bGL1 (12), L6bGL2 (18), L6bGL5 (57), L6bGL9 (5)
c18_c2_c1_c0_r2	L6b EPd Glut	83	L6 CT CTX Glut	23	L6bGL1 (20), L6bGL2 (6), L6bGL5 (13), L6bGL7 (53)
c18_c2_c2_c0_r0	L6b EPd Glut	83		23	L6bGL5 (82)
c18_c2_c2_c1_r0	L6b EPd Glut	83		18	L6bGL5 (89)
c18_c2_c2_c2_r0	L6b CTX Glut	82	L6b EPd Glut	14	L6bGL1 (16), L6bGL10 (10), L6bGL3 (12), L6bGL4 (14), L6bGL5 (36)
c18_c2_c3_c0_r0	L6b EPd Glut	83		16	L6bGL2 (10), L6bGL5 (81)
c18_c2_c3_c0_r1	L6b EPd Glut	83		16	L6bGL2 (9), L6bGL5 (85)
c18_c2_c3_c1_r0	L6b EPd Glut	83		16	L6bGL5 (87)
c18_c3_c0_c0_r0	L6b/CT ENT Glut	84		46	L6bGL6 (94)
c18_c3_c0_c0_r1	L6b/CT ENT Glut	84		46	L6bGL6 (93)
c18_c3_c0_c0_r2	L6b/CT ENT Glut	84		46	CTGL2 (6), L6bGL6 (90)
c18_c3_c0_c1_r0	L6b/CT ENT Glut	84		44	L6bGL6 (94)
c18_c3_c1_c0_r0	L6b/CT ENT Glut	84		46	L6bGL6 (91)
c18_c3_c1_c1_r0	L6b/CT ENT Glut	84		46	L6bGL2 (34), L6bGL6 (58)
c18_c3_c2_c0_r0	L6b/CT ENT Glut	84		44, 47	L6bGL6 (93)
c18_c3_c2_c0_r1	L6b/CT ENT Glut	84		44	L6bGL6 (93)
c18_c3_c3_c0_r0	L6b/CT ENT Glut	84		19	L6bGL6 (92)
c18_c3_c3_c0_r1	L6b/CT ENT Glut	84	L6 CT CTX Glut	19	L6bGL1 (11), L6bGL2 (25), L6bGL6 (42)
c18_c3_c3_c1_r0	L6b/CT ENT Glut	84		46	L6bGL2 (36), L6bGL6 (57)
c18_c4_c0_c0_r0	L6b CTX Glut	82		35	L6bGL3 (5), L6bGL4 (90)
c18_c4_c0_c1_r0	L6b CTX Glut	82		29, 36	L6bGL3 (45), L6bGL4 (49)
c18_c4_c1_c0_r0	L6b CTX Glut	82		34	L6bGL4 (96)
c18_c4_c1_c1_r0	L6b CTX Glut	82		33	L6bGL1 (5), L6bGL10 (25), L6bGL4 (56)
c18_c4_c2_c0_r0	L6b CTX Glut	82		38	L6bGL1 (5), L6bGL10 (81)
c18_c4_c3_c0_r0	L6b CTX Glut	82		28, 32	L6bGL1 (19), L6bGL3 (10), L6bGL4 (58)
c18_c5_c0_c0_r0	L6b EPd Glut	83		22	L6bGL5 (6), L6bGL8 (85)
c18_c5_c0_c1_r0	L6b EPd Glut	83		22	L6bGL5 (6), L6bGL8 (84)
c18_c5_c1_c0_r0	L6b EPd Glut	83		21	L6bGL8 (92)
c18_c5_c1_c0_r1	L6b EPd Glut	83		21	L6bGL8 (92)
c18_c5_c1_c1_r0	L6b EPd Glut	83		21	L6bGL8 (91)
c18_c5_c2_c0_r0	L6b CTX Glut	82	L6b EPd Glut	14	L6bGL1 (17), L6bGL4 (19), L6bGL5 (50), L6bGL8 (8)
c18_c5_c2_c1_r0	L6b EPd Glut	83		37	L6bGL4 (50), L6bGL5 (12), L6bGL8 (29)
c18_c5_c3_c0_r0	L6b EPd Glut	83	L6b/CT ENT Glut, L6b CTX Glut	37	L6bGL4 (61), L6bGL5 (8), L6bGL8 (16), L6bGL9 (5)
c18_c6_c0_c0_r0	L6b/CT ENT Glut	84		20	L6bGL2 (30), L6bGL5 (11), L6bGL9 (55)
c18_c6_c0_c0_r1	L6b/CT ENT Glut	84		20, 50	L6bGL2 (8), L6bGL9 (83)
c18_c6_c1_c0_r0	L6b/CT ENT Glut	84		43, 51	L6bGL5 (10), L6bGL9 (83)
c18_c6_c1_c0_r1	L6b/CT ENT Glut	84		24	L6bGL3 (6), L6bGL4 (58), L6bGL9 (25)
c18_c6_c2_c2_r0	L6b/CT ENT Glut	84		43, 51	L6bGL4 (10), L6bGL9 (85)
c18_c6_c3_c3_r0	L6b/CT ENT Glut	84		24	L6bGL4 (10), L6bGL9 (84)
c18_c7_c0_c0_r0	L6 CT CTX Glut	80		57	ITL23GL4 (5), ITL23GL5 (51), ITL23GL8 (25)
c18_c7_c1_c1_r0	L6 CT CTX Glut	80		57	CTGL3 (6), CTGL5 (9), CTGL6 (44), CTGL7 (28)
c18_c7_c2_c2_r0	L6 CT CTX Glut	80		57	ITL5GL6 (11), ITL6GL1 (77), ITL6GL7 (8)
c18_c7_c3_c3_r0	L6 CT CTX Glut	80		57	ITL5GL2 (74), ITL5GL4 (9), ITL5GL6 (9)
c18_c8_c8_c8_r0	L6 CT CTX Glut	80		57	NPGL11 (77)
c19_c0_c0_c0_r0	LSX Otx2 Gaba	95		882, 888, 889	LSXGA8 (90)
c19_c0_c0_c0_r1	LSX Otx2 Gaba	95		882, 888, 889, 894, 895	LSXGA8 (90)
c19_c0_c0_c1_r0	LSX Otx2 Gaba	95	LSX Prdm12 ve Gaba	876, 878, 890	LSXGA17 (88)
c19_c0_c0_c2_r0	LSX Otx2 Gaba	95		886, 887, 893	LSXGA4 (7), LSXGA8 (82)
c19_c0_c0_c3_r0	LSX Nkx2-1 Gaba	94		847, 884	LSXGA17 (51), LSXGA19 (6), LSXGA4 (8), LSXGA8 (23)
c19_c0_c1_c0_r0	LSX Nkx2-1 Gaba	94		842, 845, 849	LSXGA16 (11), LSXGA4 (84)
c19_c0_c1_c0_r1	LSX Nkx2-1 Gaba	94		849	LSXGA16 (11), LSXGA4 (84)
c19_c0_c1_c1_r0	LSX Nkx2-1 Gaba	94		1592, 854, 859	HYGA15 (7), HYGA7 (7), LSXGA19 (10), LSXGA4 (24), LSXGA8 (33), LSXGA9 (5)
c19_c0_c1_c2_r0	LSX Nkx2-1 Gaba	94		1593, 1595	HYGA7 (13), LSXGA4 (29), LSXGA8 (40), LSXGA9 (6)
c19_c0_c2_c0_r0	LSX Nkx2-1 Gaba	94		846, 853, 869	LSXGA4 (95)
c19_c0_c2_c0_r1	LSX Nkx2-1 Gaba	94		846, 869, 892	LSXGA4 (95)
c19_c0_c2_c1_r0	LSX Prdm12 ve Gaba	97		962, 963, 966, 971, 975	LSXGA16 (9), LSXGA18 (76), LSXGA4 (7)
[truncated: 2,674 more rows]

## Sheet: m3C.Cluster.Annotation
m3C Cluster	Cell Type Annotation	Potential Overlap
c0_c0_c0_c0_r0	MY Lhx1 Gly-Gaba
c0_c0_c0_c0_r1	MY Lhx1 Gly-Gaba
c0_c0_c0_c0_r2	MY Lhx1 Gly-Gaba
c0_c0_c0_c0_r3	MY Lhx1 Gly-Gaba
c0_c0_c0_c0_r4	PH-LHA Foxb1 Glut	PH Pitx2 Glut
c0_c0_c0_c0_r5	PCG-LDT-DTN-RPO-CS Tox Gaba	PPN-PCG Otp En1 Gaba, PRT Tcf7l2 Gaba
c0_c0_c0_c0_r6	PH-LHA Foxb1 Glut	PH Pitx2 Glut
c0_c0_c0_c1_r0	PB Lmx1a Glut
c0_c0_c0_c1_r1	NTS Phox2b Glut
c0_c0_c0_c1_r2	NTS Phox2b Glut	MB/HB Lhx1 Glut, PGRN-PARN-MDRN Hoxb5 Glut
c0_c0_c0_c2_r0	PB-an-do Evx2 Glut
c0_c0_c0_c2_r1	CUN-PPN Evx2 Meis2 Glut
c0_c0_c0_c2_r2	PB-an-do Evx2 Glut
c0_c0_c1_c0_r0	ARH-DMH-LHA Gsx1 Gaba	DMH Hmx2 Gaba
c0_c0_c1_c0_r1	ARH-DMH-LHA Gsx1 Gaba
c0_c0_c1_c1_r0	ARH Tbx3 Glut
c0_c0_c1_c1_r1	ARH Tbx3 Glut
c0_c0_c1_c10_r0	DMH Hmx2 Glut
c0_c0_c1_c10_r1	DMH Hmx2 Glut
c0_c0_c1_c11_r0	TU-ARH Otp Six6 Gaba
c0_c0_c1_c11_r1	TU-ARH Otp Six6 Gaba
c0_c0_c1_c2_r0	ARH Tbx3 Gaba
c0_c0_c1_c2_r1	TU-ARH Otp Six6 Gaba	ARH Tbx3 Gaba
c0_c0_c1_c3_r0	DMH Hmx2 Gaba
c0_c0_c1_c3_r1	DMH Hmx2 Gaba
c0_c0_c1_c4_r0	TU-ARH Otp Six6 Gaba
c0_c0_c1_c4_r1	TU-ARH Otp Six6 Gaba
c0_c0_c1_c5_r0	DMH Nkx2-4 Glut	DMH Prdm13 Gaba
c0_c0_c1_c5_r1	DMH Nkx2-4 Glut	DMH Prdm13 Gaba
c0_c0_c1_c6_r0	DMH Hmx2 Gaba
c0_c0_c1_c6_r1	DMH Hmx2 Gaba
c0_c0_c1_c7_r0	ARH-DMH-LHA Gsx1 Gaba
c0_c0_c1_c7_r1	ARH-DMH-LHA Gsx1 Gaba
c0_c0_c1_c8_r0	PVHd-DMH Lhx6 Gaba	ARH-DMH-LHA Gsx1 Gaba
c0_c0_c1_c8_r1	PVHd-DMH Lhx6 Gaba	ARH-DMH-LHA Gsx1 Gaba
c0_c0_c1_c9_r0	DMH Hmx2 Gaba
c0_c0_c10_c0_r0	RN-MRN En1 Sox2 Gaba
c0_c0_c10_c1_r0	SNr-VTA-PPN Pax5 Npas1 Gaba
c0_c0_c10_c2_r0	PCG-CUN-MRN Pax5 Cdh23 Gaba	PPN-SNr Pax5 Sox21 Gaba
c0_c0_c10_c3_r0	PCG-CUN-MRN Pax5 Cdh23 Gaba	LDT-PCG Gata3 Irx5 Gaba
c0_c0_c10_c4_r0	SNr-VTA-PPN Pax5 Npas1 Gaba	PCG-CUN-MRN Pax5 Cdh23 Gaba, PPN-SNr Pax5 Sox21 Gaba
c0_c0_c11_c0_r0	PVH-PVi Six3 Prox1 Gaba	ZI Pax6 Gaba, PVHd Gsc Gaba
c0_c0_c11_c1_r0	ZI Pax6 Gaba	PVH-PVi Six3 Prox1 Gaba
c0_c0_c11_c2_r0	PVH-PVi Six3 Prox1 Gaba
c0_c0_c11_c3_r0	ZI Pax6 Gaba
c0_c0_c12_c0_r0	PPN-PCG Otp En1 Gaba	PCG-LDT-DTN-RPO-CS Meis2 Gaba, PCG-LDT-DTN-RPO-CS Tox Gaba
c0_c0_c12_c0_r1	PRP-MY Otp Gly-Gaba	PPN-PCG Otp En1 Gaba, PCG-LDT-DTN-RPO-CS Tox Gaba
c0_c0_c12_c1_r0	PPN-PCG Otp En1 Gaba	ND-PCG Gata3 Lhx1 Gaba, PCG-LDT-DTN-RPO-CS Tox Gaba
c0_c0_c12_c1_r1	ND-PCG Gata3 Lhx1 Gaba	PPN-PCG Otp En1 Gaba, PCG-LDT-DTN-RPO-CS Tox Gaba
c0_c0_c12_c1_r2	PPN-PCG Otp En1 Gaba	PCG-LDT-DTN-RPO-CS Tox Gaba
c0_c0_c13_c0_r0	SI-MPO-LPO Lhx8 Gaba
c0_c0_c13_c0_r1	SI-MPO-LPO Lhx8 Gaba
c0_c0_c13_c1_r0	MPO-LPO Lhx8 Gaba
c0_c0_c13_c2_r0	MEA-BST Lhx6 Zfhx3 Gaba
c0_c0_c14_c0_r0	PVH-PVHd-SO Otp Glut	PH-ant Otp Glut
c0_c0_c14_c0_r1	PH-ant Otp Glut
c0_c0_c14_c1_r0	PH-ant Otp Glut
c0_c0_c14_c1_r1	PH-ant Otp Glut
c0_c0_c15_c0_r0	MB-MY Glut-Sero
c0_c0_c15_c0_r1	MB-MY Glut-Sero
c0_c0_c15_c0_r2	MB-MY Glut-Sero
c0_c0_c16_c0_r0	DMX Tbx20 Chol	NTS Phox2b Glut, MB/HB Lhx1 Glut, NTS Dbh Glut
c0_c0_c17_c0_r0	PVHd-DMH Lhx6 Gaba
c0_c0_c17_c0_r1	PVHd-DMH Lhx6 Gaba
c0_c0_c18_c18_r0	PB-an-do Evx2 Glut	PB Pax5 Glut
c0_c0_c19_c19_r0	MA3 Foxd2 Glut
c0_c0_c2_c0_r0	PVR Six3 Gaba
c0_c0_c2_c0_r1	PVpo-VMPO-MPN Hmx2 Gaba	PVR Six3 Gaba, MPO-MPN Glut
c0_c0_c2_c0_r2	PVR Six3 Gaba	BST Tac2 Gaba
c0_c0_c2_c0_r3	PVR Six3 Gaba	PVpo-VMPO-MPN Hmx2 Gaba
c0_c0_c2_c1_r0	PVR Six3 Gaba
c0_c0_c2_c1_r1	PVR Six3 Gaba	PVH-PVi Six3 Prox1 Gaba
c0_c0_c2_c1_r2	PVH-PVi Six3 Prox1 Gaba
c0_c0_c2_c2_r0	BST Tac2 Gaba
c0_c0_c2_c2_r1	BST Tac2 Gaba
c0_c0_c20_c20_r0	IPN Vsx2 Nkx6-1 Pax5 Glut	PCG-SLD Vsx2 Nkx6-1 Glut
c0_c0_c21_c21_r0	LHA Pmch Glut	AHN Otp Glut
c0_c0_c21_c21_r1	LHA Pmch Glut	AHN Otp Glut
c0_c0_c22_c22_r0	DMH-LHA Vgll2 Glut
c0_c0_c23_c23_r0	ZI Pax6 Gaba
c0_c0_c24_c24_r0	PCG-LDT-DTN-RPO-CS Meis2 Gaba
c0_c0_c3_c0_r0	ZI Pax6 Gaba
c0_c0_c3_c0_r1	ZI Pax6 Gaba
c0_c0_c3_c0_r2	ZI Pax6 Gaba
c0_c0_c3_c1_r0	ZI Pax6 Gaba
c0_c0_c3_c1_r1	ZI Pax6 Gaba
c0_c0_c3_c1_r2	ZI Pax6 Gaba
c0_c0_c3_c2_r0	ZI Pax6 Gaba
c0_c0_c3_c2_r1	ZI Pax6 Gaba
c0_c0_c3_c2_r2	ZI Pax6 Gaba
c0_c0_c3_c3_r0	ZI Pax6 Gaba	LGv Otx2 Gaba
c0_c0_c3_c3_r1	ZI Pax6 Gaba	LGv Otx2 Gaba
c0_c0_c3_c4_r0	ZI Pax6 Gaba
c0_c0_c3_c4_r1	ZI Pax6 Gaba
c0_c0_c3_c4_r2	ZI Pax6 Gaba
c0_c0_c3_c5_r0	ZI Pax6 Gaba	PVHd Gsc Gaba
c0_c0_c3_c6_r0	ZI Pax6 Gaba
c0_c0_c4_c0_r0	AHN Onecut3 Gaba
c0_c0_c4_c0_r1	AHN Onecut3 Gaba
c0_c0_c4_c1_r0	PVR Six3 Gaba	PVa-ARH Six3 Gaba, AHN Onecut3 Gaba
c0_c0_c4_c1_r1	ZI Pax6 Gaba
c0_c0_c4_c2_r0	LHA-SBPV-AHN Gaba
c0_c0_c4_c2_r1	LHA-SBPV-AHN Gaba
c0_c0_c4_c3_r0	SCH Gaba
c0_c0_c4_c3_r1	SCH Gaba
c0_c0_c4_c4_r0	LHA-SBPV-AHN Gaba
c0_c0_c4_c5_r0	PVa-ARH Six3 Gaba	PVH-PVi Six3 Prox1 Gaba
c0_c0_c4_c6_r0	ZI Pax6 Gaba
c0_c0_c4_c6_r1	ZI Pax6 Gaba
c0_c0_c5_c0_r0	PARN Gbx2 Gly-Gaba
c0_c0_c5_c0_r1	PARN Gbx2 Gly-Gaba
c0_c0_c5_c1_r0	MV-NTS Bcl11b Neurod2 Gly-Gaba
c0_c0_c5_c2_r0	PRP-MY Otp Gly-Gaba	PAS-MV Ebf2 Gly-Gaba, MV-SPIV-PRP Dmbx1 Gly-Gaba, MY Prox1 Gly-Gaba
c0_c0_c5_c2_r1	PRP-MY Otp Gly-Gaba	PARN Gbx2 Gly-Gaba, PAS-MV Ebf2 Gly-Gaba, MV-SPIV-PRP Dmbx1 Gly-Gaba, MY Prox1 Gly-Gaba
c0_c0_c5_c3_r0	MV-NTS Bcl11b Neurod2 Gly-Gaba	MY Lhx1 Gly-Gaba
c0_c0_c5_c3_r1	MV-NTS Bcl11b Neurod2 Gly-Gaba	MY Lhx1 Gly-Gaba
c0_c0_c5_c4_r0	PARN Gbx2 Gly-Gaba
c0_c0_c5_c5_r0	MV-NTS Bcl11b Neurod2 Gly-Gaba	MY Lhx1 Gly-Gaba
c0_c0_c6_c0_r0	VMH Nr5a1 Glut
c0_c0_c6_c0_r1	VMH Nr5a1 Glut
c0_c0_c6_c1_r0	VMH Fezf1 Glut
c0_c0_c6_c1_r1	VMH Fezf1 Glut
c0_c0_c6_c2_r0	VMH Nr5a1 Glut
c0_c0_c6_c3_r0	VMH Fezf1 Glut
c0_c0_c6_c3_r1	VMH Fezf1 Glut
c0_c0_c6_c4_r0	VMH Nr5a1 Glut
c0_c0_c6_c5_r0	VMH Nr5a1 Glut
c0_c0_c7_c0_r0	PRP-MY Otp Gly-Gaba
c0_c0_c7_c0_r1	MY Prox1 Gly-Gaba
c0_c0_c7_c0_r2	MY Prox1 Gly-Gaba
c0_c0_c7_c0_r3	MY Prox1 Gly-Gaba
c0_c0_c7_c1_r0	PAS-MV Ebf2 Gly-Gaba
c0_c0_c7_c2_r0	MV Glut	CBN Glut
c0_c0_c7_c2_r1	MV Glut	CBN Glut
c0_c0_c7_c3_r0	MV Nkx6-1 Gly-Gaba	MY Prox1 Gly-Gaba
c0_c0_c7_c3_r1	MV Nkx6-1 Gly-Gaba	MY Prox1 Gly-Gaba
c0_c0_c7_c4_r0	PAS-MV Ebf2 Gly-Gaba	MV Nkx6-1 Gly-Gaba
c0_c0_c7_c4_r1	PAS-MV Ebf2 Gly-Gaba
c0_c0_c8_c0_r0	IPN-IF-RL Foxa1 Glut
c0_c0_c8_c0_r1	IPN-IF-RL Foxa1 Glut
c0_c0_c8_c1_r0	PH-an Pitx2 Glut	PH-SUM Foxa1 Glut
c0_c0_c8_c1_r1	PH-SUM Foxa1 Glut	PH-an Pitx2 Glut
c0_c0_c8_c2_r0	PH-SUM Foxa1 Glut
c0_c0_c8_c3_r0	SNc-VTA-RAmb Foxa1 Dopa
c0_c0_c8_c4_r0	PH-SUM Foxa1 Glut
c0_c0_c9_c0_r0	RR-SNr-PAG Foxa2 Gaba
c0_c0_c9_c0_r1	IC Six3 En2 Gaba	SCs Pax7 Nfia Gaba
c0_c0_c9_c0_r2	PAG Neurod2 Meis2 Glut
c0_c0_c9_c1_r0	CLI-IF-IPN-DTN-PCG Otp Pax3 Gaba	PCG-LDT-DTN-RPO-CS Meis2 Gaba, PRNr Otp Nfib Glut
c0_c0_c9_c1_r1	CLI-IF-IPN-DTN-PCG Otp Pax3 Gaba	PCG-LDT-DTN-RPO-CS Meis2 Gaba
c0_c0_c9_c1_r2	PRNr Otp Nfib Glut	CLI-IF-IPN-DTN-PCG Otp Pax3 Gaba, GRN Prox1 Brs3 Gly-Gaba
c0_c0_c9_c2_r0	LDT-PCG Gata3 Irx5 Gaba	PCG Vsx2 Lhx4 Glut
c0_c0_c9_c3_r0	CLI-PDTg Pax6 Gaba
c0_c0_c9_c4_r0	RR-SNr-PAG Foxa2 Gaba
c0_c0_c9_c4_r1	RR-SNr-PAG Foxa2 Gaba
c0_c1_c0_c0_r0	PAG-PRT Tcf7l2 Glut
c0_c1_c0_c0_r1	SCdg Pou4f3 Glut
c0_c1_c0_c0_r2	PAG-PRT Tcf7l2 Glut	MB/HB Lhx1 Glut
c0_c1_c0_c1_r0	SCdg-ve Tfap2b Glut	SCdg-ve Pou4f1 Glut, IC Tfap2d Maf Glut
c0_c1_c0_c1_r1	CUN-PPN Evx2 Lhx2 Glut
c0_c1_c0_c1_r2	SCdg-ve Pou4f1 Glut	SCdg-ve Tfap2b Glut, IC Tfap2d Maf Glut
c0_c1_c0_c1_r3	SCdg-ve Pou4f1 Glut	SCdg-ve Tfap2b Glut, IC Tfap2d Maf Glut
c0_c1_c0_c2_r0	PAG-MRN Pou3f1 Glut
c0_c1_c0_c2_r1	PAG-MRN Pou3f1 Glut
c0_c1_c0_c3_r0	SCdg Pou4f1 Glut
c0_c1_c0_c3_r1	SCdg Pou4f1 Glut
c0_c1_c0_c3_r2	PAG-PRT Tcf7l2 Glut
c0_c1_c0_c4_r0	SCig-ve Pitx2 Glut
c0_c1_c0_c5_r0	PGRNd Otp Glut
c0_c1_c1_c0_r0	SCdg Pou4f1 Ebf2 Glut	SCdg Pou4f2 Glut
c0_c1_c1_c0_r1	SCdg Pou4f1 Ebf2 Glut	SCdg Pou4f2 Glut
c0_c1_c1_c0_r2	PAG-PRT Tcf7l2 Glut	MB/HB Lhx1 Glut, SPA-SPFp-PIL-PoT-SPFm-PVT Glut
c0_c1_c1_c1_r0	SCdg Tfap2b Glut	SCdg Pou4f1 Ebf2 Glut, IC Tfap2d Maf Glut, SCdg-ve Pou4f1 Glut, SCdg-ve Tfap2b Glut, SCdg Pou4f2 Glut
c0_c1_c1_c1_r1	SCdg Tfap2b Glut	SCdg Pou4f1 Ebf2 Glut, IC Tfap2d Maf Glut, SCdg-ve Pou4f1 Glut, SCdg-ve Tfap2b Glut, SCdg Pou4f2 Glut
c0_c1_c1_c2_r0	IC Tfap2d Maf Glut
c0_c1_c1_c2_r1	IC Tfap2d Maf Glut
c0_c1_c1_c3_r0	IC Tfap2d Maf Glut
c0_c1_c1_c3_r1	IC Tfap2d Maf Glut
c0_c1_c1_c4_r0	IC Tfap2d Maf Glut
c0_c1_c2_c0_r0	SCdg Pou4f2 Mesi2 Glut	SCsg Pde5a Glut
c0_c1_c2_c0_r1	SCdg Pou4f2 Mesi2 Glut	SCsg Pde5a Glut
c0_c1_c2_c1_r0	SCig Foxb1 Glut
c0_c1_c2_c1_r1	SCig Foxb1 Glut
c0_c1_c2_c2_r0	SCdg-ve Pou4f1 Glut	SCdg Pou4f2 Glut
c0_c1_c2_c2_r1	SCdg-ve Pou4f1 Glut	SCdg Pou4f2 Glut
c0_c1_c2_c3_r0	SCdg Pou4f2 Mesi2 Glut	SCdg Pou4f2 Glut
c0_c1_c3_c0_r0	SCdg Pou4f3 Glut	PAG Neurod2 Meis2 Glut
c0_c1_c3_c0_r1	SCdg Pou4f3 Glut	PAG Neurod2 Meis2 Glut
c0_c1_c3_c0_r2	PAG-PRT Tcf7l2 Glut	PCG Vsx2 Lhx4 Glut
c0_c1_c3_c1_r0	SPA-SPFp-PIL-PoT-SPFm-PVT Glut
c0_c1_c3_c1_r1	SPA-SPFp-PIL-PoT-SPFm-PVT Glut
c0_c1_c3_c1_r2	SPA-SPFp-PIL-PoT-SPFm-PVT Glut
c0_c1_c4_c0_r0	SCig Foxb1 Glut
c0_c1_c4_c1_r0	SCig Foxb1 Glut
c0_c1_c4_c2_r0	SCig Foxb1 Glut
c0_c1_c5_c0_r0	SCig Foxb1 Glut
c0_c1_c5_c0_r1	SCig Foxb1 Glut
c0_c1_c6_c0_r0	SPA-SPFp-PIL-PoT-SPFm-PVT Glut
c0_c1_c6_c0_r1	SPA-SPFp-PIL-PoT-SPFm-PVT Glut
c0_c1_c6_c0_r2	SPA-SPFp-PIL-PoT-SPFm-PVT Glut
c0_c1_c7_c0_r0	SCig Tfap2b Chrnb3 Glut
c0_c1_c7_c0_r1	SCig Tfap2b Chrnb3 Glut
c0_c1_c8_c8_r0	SCig-ve Pitx2 Glut
c0_c2_c0_c0_r0	IC Six3 En2 Gaba	PRT Tcf7l2 Gaba, LGv-SPFp-SPFm Gata3 Gaba
c0_c2_c0_c0_r1	PRT Tcf7l2 Gaba	RN Nkx2-2 Otx1 Gaba, PAG Nkx2-2 Nr2f2 Gaba
c0_c2_c0_c0_r2	LGv-SPFp-SPFm Gata3 Gaba	PRT Tcf7l2 Gaba
c0_c2_c0_c1_r0	PRT Tcf7l2 Gaba	MPT-NOT-PPT Mecom Gaba
c0_c2_c0_c1_r1	MPT-NOT-PPT Mecom Gaba	PRT Tcf7l2 Gaba
c0_c2_c0_c2_r0	PRT Tcf7l2 Gaba	IPN Vsx2 Nkx6-1 Pax5 Glut
c0_c2_c1_c0_r0	RN Nkx2-2 Otx1 Gaba
c0_c2_c1_c0_r1	RN Nkx2-2 Otx1 Gaba
c0_c2_c1_c0_r2	PRT Tcf7l2 Gaba	PAG Nkx2-2 Nr2f2 Gaba
c0_c2_c1_c1_r0	PRT Tcf7l2 Gaba	PPN-PCG Otp En1 Gaba
c0_c2_c1_c2_r0	PRT Tcf7l2 Gaba
c0_c2_c1_c3_r0	PRT Tcf7l2 Gaba
c0_c2_c1_c4_r0	PRT Tcf7l2 Gaba
c0_c2_c10_c10_r0	SCs Pax7 Nfia Gaba
c0_c2_c11_c11_r0	RN Nkx2-2 Otx1 Gaba
c0_c2_c12_c12_r0	ND-PCG Gata3 Lhx1 Gaba
c0_c2_c2_c0_r0	SC Lef1 Emx2 Gaba
c0_c2_c2_c0_r1	SCm Cdh23 Gaba	SC Lef1 Emx2 Gaba
c0_c2_c2_c1_r0	SCm Cdh23 Gaba
c0_c2_c2_c2_r0	SCm Cdh23 Gaba
c0_c2_c3_c0_r0	SC Lef1 Emx2 Gaba
c0_c2_c3_c0_r1	SC Lef1 Emx2 Gaba
c0_c2_c3_c1_r0	SC Lef1 Emx2 Gaba
c0_c2_c3_c2_r0	SC Lef1 Emx2 Gaba
c0_c2_c3_c3_r0	SC Lef1 Emx2 Gaba
c0_c2_c4_c0_r0	ND-PCG Gata3 Lhx1 Gaba	IC Six3 En2 Gaba
c0_c2_c4_c0_r1	IC Six3 En2 Gaba
c0_c2_c5_c0_r0	IC Six3 En2 Gaba
c0_c2_c5_c0_r1	IC Six3 En2 Gaba
c0_c2_c5_c1_r0	IC Six3 En2 Gaba
c0_c2_c6_c0_r0	SC Lef1 Emx2 Gaba
c0_c2_c6_c0_r1	SC Lef1 Emx2 Gaba
c0_c2_c7_c0_r0	LGv-SPFp-SPFm Gata3 Gaba
c0_c2_c8_c8_r0	MPT-NOT-PPT Mecom Gaba	PRT Tcf7l2 Gaba
c0_c2_c9_c9_r0	RN Nkx2-2 Otx1 Gaba
c0_c3_c0_c0_r0	AHN Otp Glut
c0_c3_c0_c0_r1	AHN Otp Glut
c0_c3_c1_c0_r0	SI-MA-LPO Skor1 Glut
c0_c3_c1_c0_r1	SI-MA-LPO Skor1 Glut
c0_c3_c1_c1_r0	SI-MA-LPO Skor1 Glut
c0_c3_c1_c1_r1	SI-MA-LPO Skor1 Glut
c0_c3_c10_c10_r0	COAa-PAA Barhl2 Glut
c0_c3_c11_c11_r0	PVH-PVHd-SO Otp Glut
c0_c3_c12_c12_r0	AHN Otp Glut
c0_c3_c2_c0_r0	PVH-LHA Barhl2 Glut	ADP-MPO Trp73 Glut
c0_c3_c2_c0_r1	PVH-LHA Barhl2 Glut	ADP-MPO Trp73 Glut
c0_c3_c3_c0_r0	SI-MA-LPO Skor1 Glut
c0_c3_c3_c0_r1	SI-MA-LPO Skor1 Glut
c0_c3_c3_c1_r0	SI-MA-LPO Skor1 Glut
c0_c3_c4_c0_r0	AVPV-MEPO Tbr1 Glut	LHA-MEA Otp Glut
c0_c3_c4_c0_r1	AVPV-MEPO Tbr1 Glut	LHA-MEA Otp Glut
c0_c3_c5_c0_r0	AHN Otp Glut	PVa-AHN-LHA Otp Glut
c0_c3_c5_c0_r1	PVa-AHN-LHA Otp Glut	AHN Otp Glut
c0_c3_c6_c6_r0	MS Bsx Glut
c0_c3_c6_c6_r1	MS Bsx Glut
c0_c3_c7_c7_r0	ADP-MPO Trp73 Glut
c0_c3_c7_c7_r1	ADP-MPO Trp73 Glut
c0_c3_c8_c8_r0	COAa-PAA Barhl2 Glut	PVH-PVHd-SO Otp Glut
c0_c3_c9_c9_r0	GPi Skor1 Gaba-Glut
c0_c4_c0_c0_r0	PH Pitx2 Glut	PAG Dmrta2 Glut
c0_c4_c0_c0_r1	PAG Dmrta2 Glut	PH Pitx2 Glut
c0_c4_c0_c1_r0	PAG Dmrta2 Glut
c0_c4_c1_c0_r0	STN-PSTN Pitx2 Glut
c0_c4_c1_c1_r0	STN-PSTN Pitx2 Glut
c0_c4_c2_c0_r0	PM-LHA Foxb1 Glut
c0_c4_c3_c0_r0	STN-PSTN Pitx2 Glut
c0_c4_c4_c4_r0	PM Pitx2 Glut
c0_c4_c5_c5_r0	STN-PSTN Pitx2 Glut
c0_c4_c6_c6_r0	PH-LHA Foxb1 Glut	PH Pitx2 Glut
c0_c4_c6_c6_r1	PH-LHA Foxb1 Glut	PH Pitx2 Glut
c0_c5_c0_c0_r0	CU-ECU-SPVI Foxb1 Glut
c0_c5_c0_c0_r1	CU-ECU-SPVI Foxb1 Glut
c0_c5_c0_c1_r0	PB-an-do Evx2 Glut
c0_c5_c0_c1_r1	CU-ECU-SPVI Foxb1 Glut	IC Tfap2d Maf Glut
c0_c5_c0_c1_r2	CU-ECU-SPVI Foxb1 Glut
c0_c5_c1_c0_r0	PB-NTS Phox2b Ebf3 Lmx1b Glut	SPVI-SPVC Tlx3 Ebf3 Glut
c0_c5_c2_c0_r0	SPVI-SPVC Tlx3 Ebf3 Glut	PB Pax5 Glut
c0_c5_c2_c0_r1	SPVI-SPVC Tlx3 Ebf3 Glut	PB Pax5 Glut
c0_c5_c3_c3_r0	SPVI-SPVC Mafa Glut	MB/HB Lhx1 Glut, MV-SPIV Phox2b Ebf3 Lbx1 Glut
c0_c5_c4_c4_r0	NLL Gata3 Gly-Gaba
c0_c5_c4_c4_r1	NLL Gata3 Gly-Gaba
c0_c5_c5_c5_r0	PB-NTS Phox2b Ebf3 Lmx1b Glut	SPVI-SPVC Mafa Glut, SPVI-SPVC Tlx3 Ebf3 Glut, MB/HB Lhx1 Glut
c0_c5_c6_c6_r0	NLL Gata3 Gly-Gaba
c0_c5_c7_c7_r0	SPVI-SPVC Tlx3 Ebf3 Glut
c0_c5_c8_c8_r0	CU-ECU-SPVI Foxb1 Glut
c0_c6_c0_c0_r0	APN C1ql4 Glut
c0_c6_c0_c0_r1	APN C1ql4 Glut
c0_c6_c1_c1_r0	APN C1ql2 Glut
c0_c6_c2_c2_r0	APN C1ql4 Glut
c0_c6_c3_c3_r0	APN C1ql2 Glut
c0_c7_c0_c0_r0	LH Pou4f1 Sox1 Glut
c0_c7_c1_c1_r0	LH Pou4f1 Sox1 Glut
c0_c7_c1_c1_r1	LH Pou4f1 Sox1 Glut
c0_c7_c2_c2_r0	LH Pou4f1 Sox1 Glut	MH Tac2 Glut
c0_c7_c2_c2_r1	LH Pou4f1 Sox1 Glut	MH Tac2 Glut
c0_c8_c0_c0_r0	SNr Six3 Gaba
c0_c8_c0_c0_r1	SNr Six3 Gaba
c0_c8_c1_c1_r0	SNr Six3 Gaba
c1_c0_c0_c0_r0	Oligo NN
c1_c0_c0_c0_r1	Oligo NN
c1_c0_c0_c0_r10	Oligo NN
c1_c0_c0_c0_r11	Oligo NN
c1_c0_c0_c0_r12	Oligo NN
c1_c0_c0_c0_r13	Oligo NN
c1_c0_c0_c0_r14	Oligo NN
c1_c0_c0_c0_r15	Oligo NN
c1_c0_c0_c0_r16	Oligo NN
c1_c0_c0_c0_r17	Oligo NN
c1_c0_c0_c0_r18	Oligo NN
c1_c0_c0_c0_r19	Oligo NN
c1_c0_c0_c0_r2	Oligo NN
c1_c0_c0_c0_r3	Oligo NN
c1_c0_c0_c0_r4	Oligo NN
c1_c0_c0_c0_r5	Oligo NN
c1_c0_c0_c0_r6	Oligo NN
c1_c0_c0_c0_r7	Oligo NN
c1_c0_c0_c0_r8	Oligo NN
c1_c0_c0_c0_r9	Oligo NN
c1_c0_c0_c1_r0	Oligo NN
c1_c0_c0_c1_r1	Oligo NN
c1_c0_c0_c1_r10	Oligo NN
c1_c0_c0_c1_r11	Oligo NN
c1_c0_c0_c1_r12	Oligo NN
c1_c0_c0_c1_r2	Oligo NN
c1_c0_c0_c1_r3	Oligo NN
c1_c0_c0_c1_r4	Oligo NN
c1_c0_c0_c1_r5	Oligo NN
c1_c0_c0_c1_r6	Oligo NN
c1_c0_c0_c1_r7	Oligo NN
c1_c0_c0_c1_r8	Oligo NN
c1_c0_c0_c1_r9	Oligo NN
c1_c0_c1_c0_r0	Oligo NN
c1_c0_c1_c0_r1	Oligo NN
c1_c0_c1_c0_r10	Oligo NN
c1_c0_c1_c0_r11	Oligo NN
c1_c0_c1_c0_r12	Oligo NN
c1_c0_c1_c0_r13	Oligo NN
c1_c0_c1_c0_r14	Oligo NN
c1_c0_c1_c0_r15	Oligo NN
c1_c0_c1_c0_r2	Oligo NN
c1_c0_c1_c0_r3	Oligo NN
c1_c0_c1_c0_r4	Oligo NN
c1_c0_c1_c0_r5	Oligo NN
c1_c0_c1_c0_r6	Oligo NN
c1_c0_c1_c0_r7	Oligo NN
c1_c0_c1_c0_r8	Oligo NN
c1_c0_c1_c0_r9	Oligo NN
c1_c0_c1_c1_r0	Oligo NN
c1_c0_c1_c1_r1	Oligo NN
c1_c0_c1_c1_r2	Oligo NN
c1_c0_c1_c1_r3	Oligo NN
c1_c0_c1_c1_r4	Oligo NN
c1_c0_c1_c1_r5	Oligo NN
c1_c1_c0_c0_r0	Oligo NN
c1_c1_c0_c0_r1	Oligo NN
c1_c1_c0_c0_r10	Oligo NN
c1_c1_c0_c0_r11	Oligo NN
c1_c1_c0_c0_r12	Oligo NN
c1_c1_c0_c0_r13	Oligo NN
c1_c1_c0_c0_r14	Oligo NN
c1_c1_c0_c0_r15	Oligo NN
c1_c1_c0_c0_r16	Oligo NN
c1_c1_c0_c0_r17	Oligo NN
c1_c1_c0_c0_r18	Oligo NN
c1_c1_c0_c0_r19	Oligo NN
c1_c1_c0_c0_r2	Oligo NN
c1_c1_c0_c0_r20	Oligo NN
c1_c1_c0_c0_r21	Oligo NN
c1_c1_c0_c0_r3	Oligo NN
c1_c1_c0_c0_r4	Oligo NN
c1_c1_c0_c0_r5	Oligo NN
c1_c1_c0_c0_r6	Oligo NN
c1_c1_c0_c0_r7	Oligo NN
c1_c1_c0_c0_r8	Oligo NN
c1_c1_c0_c0_r9	Oligo NN
c1_c1_c0_c1_r0	Oligo NN
c1_c1_c0_c1_r1	Oligo NN
c1_c1_c0_c1_r10	Oligo NN
c1_c1_c0_c1_r11	Oligo NN
c1_c1_c0_c1_r12	Oligo NN
c1_c1_c0_c1_r13	Oligo NN
c1_c1_c0_c1_r14	Oligo NN
c1_c1_c0_c1_r15	Oligo NN
c1_c1_c0_c1_r16	Oligo NN
c1_c1_c0_c1_r2	Oligo NN
c1_c1_c0_c1_r3	Oligo NN
c1_c1_c0_c1_r4	Oligo NN
c1_c1_c0_c1_r5	Oligo NN
c1_c1_c0_c1_r6	Oligo NN
c1_c1_c0_c1_r7	Oligo NN
c1_c1_c0_c1_r8	Oligo NN
c1_c1_c0_c1_r9	Oligo NN
c1_c1_c1_c0_r0	Oligo NN
c1_c1_c1_c0_r1	Oligo NN
c1_c1_c1_c0_r10	Oligo NN
c1_c1_c1_c0_r11	Oligo NN
c1_c1_c1_c0_r12	Oligo NN
c1_c1_c1_c0_r13	Oligo NN
c1_c1_c1_c0_r14	Oligo NN
c1_c1_c1_c0_r15	Oligo NN
c1_c1_c1_c0_r16	Oligo NN
c1_c1_c1_c0_r17	Oligo NN
c1_c1_c1_c0_r18	Oligo NN
c1_c1_c1_c0_r19	Oligo NN
c1_c1_c1_c0_r2	Oligo NN
c1_c1_c1_c0_r20	Oligo NN
c1_c1_c1_c0_r21	Oligo NN
c1_c1_c1_c0_r22	Oligo NN
c1_c1_c1_c0_r3	Oligo NN
c1_c1_c1_c0_r4	Oligo NN
c1_c1_c1_c0_r5	Oligo NN
c1_c1_c1_c0_r6	Oligo NN
c1_c1_c1_c0_r7	Oligo NN
c1_c1_c1_c0_r8	Oligo NN
c1_c1_c1_c0_r9	Oligo NN
c1_c1_c2_c0_r0	Oligo NN
c1_c1_c2_c0_r1	Oligo NN
c1_c1_c2_c0_r2	Oligo NN
c1_c1_c2_c0_r3	Oligo NN
c1_c1_c2_c0_r4	Oligo NN
c1_c1_c2_c0_r5	Oligo NN
c1_c1_c2_c0_r6	Oligo NN
c1_c1_c2_c0_r7	Oligo NN
c1_c1_c2_c0_r8	Oligo NN
c1_c1_c2_c0_r9	Oligo NN
c1_c1_c2_c1_r0	Oligo NN
c1_c1_c2_c1_r1	Oligo NN
c1_c1_c2_c1_r2	Oligo NN
c1_c1_c2_c1_r3	Oligo NN
c1_c1_c2_c1_r4	Oligo NN
c1_c1_c2_c1_r5	Oligo NN
c1_c1_c2_c1_r6	Oligo NN
c1_c1_c2_c1_r7	Oligo NN
c1_c1_c2_c1_r8	Oligo NN
c1_c1_c2_c1_r9	Oligo NN
c1_c1_c3_c0_r0	Oligo NN
c1_c1_c3_c0_r1	Oligo NN
c1_c1_c3_c0_r2	Oligo NN
c1_c1_c3_c0_r3	Oligo NN
c1_c1_c3_c0_r4	Oligo NN
c1_c1_c3_c0_r5	Oligo NN
c1_c1_c3_c0_r6	Oligo NN
c1_c1_c3_c0_r7	Oligo NN
c1_c1_c3_c0_r8	Oligo NN
c1_c1_c3_c1_r0	Oligo NN
c1_c1_c3_c1_r1	Oligo NN
c1_c1_c3_c1_r2	Oligo NN
c1_c1_c3_c2_r0	Oligo NN
c1_c2_c0_c0_r0	Oligo NN
c1_c2_c0_c0_r1	Oligo NN
c1_c2_c0_c0_r2	Oligo NN
c1_c2_c0_c0_r3	Oligo NN
c1_c2_c0_c0_r4	Oligo NN
c1_c2_c0_c0_r5	Oligo NN
c1_c2_c0_c0_r6	Oligo NN
c1_c2_c0_c0_r7	Oligo NN
c1_c2_c0_c0_r8	Oligo NN
c1_c2_c0_c1_r0	Oligo NN
c1_c2_c0_c1_r1	Oligo NN
c1_c2_c0_c1_r2	Oligo NN
c1_c2_c0_c1_r3	Oligo NN
c1_c2_c0_c1_r4	Oligo NN
c1_c2_c0_c1_r5	Oligo NN
c1_c2_c0_c1_r6	Oligo NN
c1_c2_c0_c1_r7	Oligo NN
c1_c2_c1_c0_r0	Oligo NN
c1_c2_c1_c0_r1	Oligo NN
c1_c2_c1_c0_r2	Oligo NN
c1_c2_c1_c0_r3	Oligo NN
c1_c2_c1_c0_r4	Oligo NN
c1_c2_c1_c0_r5	Oligo NN
c1_c2_c1_c0_r6	Oligo NN
c1_c2_c1_c0_r7	Oligo NN
c1_c2_c2_c0_r0	Oligo NN
c1_c2_c2_c0_r1	Oligo NN
c1_c2_c2_c0_r2	Oligo NN
c1_c2_c2_c0_r3	Oligo NN
c1_c2_c2_c0_r4	Oligo NN
c1_c2_c2_c1_r0	Oligo NN
c1_c2_c3_c0_r0	Oligo NN
c1_c2_c3_c0_r1	Oligo NN
c1_c2_c3_c0_r2	Oligo NN
c1_c2_c3_c0_r3	Oligo NN
c1_c2_c3_c1_r0	Oligo NN
c1_c2_c3_c1_r1	Oligo NN
c1_c2_c3_c1_r2	Oligo NN
c1_c2_c3_c2_r0	Oligo NN
c10_c0_c0_c0_r0	MSN D2 Gaba
c10_c0_c0_c0_r1	MSN D2 Gaba
c10_c0_c0_c0_r2	MSN D2 Gaba
c10_c0_c0_c1_r0	MSN D2 Gaba
c10_c0_c0_c1_r1	MSN D2 Gaba
c10_c0_c1_c0_r0	MSN D2 Gaba
c10_c0_c1_c0_r1	MSN D2 Gaba
c10_c0_c1_c0_r2	MSN D2 Gaba
c10_c0_c1_c0_r3	MSN D2 Gaba
c10_c0_c1_c0_r4	MSN D2 Gaba
c10_c0_c1_c1_r0	MSN D2 Gaba
c10_c0_c1_c1_r1	MSN D2 Gaba
c10_c0_c2_c0_r0	MSN D2 Gaba
c10_c0_c2_c0_r1	MSN D2 Gaba
c10_c0_c2_c1_r0	MSN D2 Gaba
c10_c0_c2_c1_r1	MSN D2 Gaba
c10_c0_c3_c0_r0	MSN D2 Gaba
c10_c0_c3_c0_r1	MSN D2 Gaba
c10_c1_c0_c0_r0	MSN D2 Gaba
c10_c1_c0_c0_r1	MSN D2 Gaba
c10_c1_c0_c0_r2	MSN D2 Gaba
c10_c1_c0_c0_r3	MSN D2 Gaba
c10_c1_c1_c0_r0	MSN D2 Gaba
c10_c1_c1_c0_r1	MSN D2 Gaba
c10_c1_c1_c1_r0	MSN D2 Gaba
c10_c1_c2_c0_r0	MSN D2 Gaba
c10_c1_c3_c0_r0	MSN D2 Gaba
c10_c1_c3_c1_r0	MSN D2 Gaba
c10_c1_c3_c1_r1	MSN D2 Gaba
c10_c2_c0_c0_r0	MSN D2 Gaba
c10_c2_c0_c0_r1	MSN D2 Gaba
c10_c2_c0_c1_r0	MSN D2 Gaba
c10_c2_c0_c2_r0	MSN D2 Gaba
c10_c2_c1_c0_r0	MSN D2 Gaba
c10_c2_c1_c0_r1	MSN D2 Gaba
c10_c2_c1_c0_r2	MSN D2 Gaba
c10_c2_c2_c0_r0	MSN D2 Gaba
c10_c2_c2_c0_r1	MSN D2 Gaba
c10_c2_c2_c0_r2	MSN D2 Gaba
c10_c2_c2_c1_r0	MSN D2 Gaba
c10_c2_c2_c1_r1	MSN D2 Gaba
c10_c3_c0_c0_r0	MSN D2 Gaba
c10_c3_c0_c0_r1	MSN D2 Gaba
c10_c3_c0_c0_r2	MSN D2 Gaba
c10_c3_c0_c0_r3	MSN D2 Gaba
c10_c3_c0_c1_r0	MSN D2 Gaba
c10_c3_c0_c1_r1	MSN D2 Gaba
c10_c3_c1_c0_r0	MSN D2 Gaba
c10_c3_c1_c0_r1	MSN D2 Gaba
c10_c3_c1_c0_r2	MSN D2 Gaba
c10_c3_c2_c2_r0	MSN D2 Gaba
c10_c3_c2_c2_r1	MSN D2 Gaba
c10_c4_c0_c0_r0	AAA-BST Six3 Meis2 Gaba
c10_c4_c0_c0_r1	AAA-BST Six3 Meis2 Gaba
c10_c4_c0_c0_r2	AAA-BST Six3 Meis2 Gaba
c10_c4_c1_c0_r0	CEA-AAA-BST Six3 Cyp26b1 Gaba
c10_c4_c1_c0_r1	CEA-AAA-BST Six3 Cyp26b1 Gaba
c10_c4_c1_c0_r2	CEA-AAA-BST Six3 Cyp26b1 Gaba
c10_c4_c2_c2_r0	AAA-BST Six3 Meis2 Gaba	CEA-AAA-BST Six3 Cyp26b1 Gaba
c10_c4_c3_c3_r0	AAA-BST Six3 Meis2 Gaba
c10_c4_c4_c4_r0	CEA-AAA-BST Six3 Cyp26b1 Gaba
c10_c4_c5_c5_r0	CEA-AAA-BST Six3 Cyp26b1 Gaba
c10_c4_c6_c6_r0	AAA-BST Six3 Meis2 Gaba
c10_c5_c0_c0_r0	CEA-AAA-BST Six3 Cyp26b1 Gaba
c10_c5_c0_c0_r1	CEA-AAA-BST Six3 Cyp26b1 Gaba
c10_c5_c0_c0_r2	CEA-AAA-BST Six3 Cyp26b1 Gaba
c10_c5_c1_c0_r0	CEA-AAA-BST Six3 Cyp26b1 Gaba
c10_c5_c1_c0_r1	CEA-AAA-BST Six3 Cyp26b1 Gaba
c10_c5_c1_c0_r2	CEA-AAA-BST Six3 Cyp26b1 Gaba
c10_c5_c2_c2_r0	CEA-AAA-BST Six3 Cyp26b1 Gaba
c10_c5_c2_c2_r1	CEA-AAA-BST Six3 Cyp26b1 Gaba
c11_c0_c0_c0_r0	Microglia NN
c11_c0_c0_c0_r1	Microglia NN
c11_c0_c0_c0_r10	Microglia NN
c11_c0_c0_c0_r11	Microglia NN
c11_c0_c0_c0_r12	Microglia NN
c11_c0_c0_c0_r13	Microglia NN
c11_c0_c0_c0_r14	Microglia NN
c11_c0_c0_c0_r15	Microglia NN
c11_c0_c0_c0_r16	Microglia NN
c11_c0_c0_c0_r17	Microglia NN
c11_c0_c0_c0_r18	Microglia NN
c11_c0_c0_c0_r19	Microglia NN
c11_c0_c0_c0_r2	Microglia NN
c11_c0_c0_c0_r20	Microglia NN
c11_c0_c0_c0_r21	Microglia NN
c11_c0_c0_c0_r22	Microglia NN
c11_c0_c0_c0_r23	Microglia NN
c11_c0_c0_c0_r3	Microglia NN
c11_c0_c0_c0_r4	Microglia NN
c11_c0_c0_c0_r5	Microglia NN
c11_c0_c0_c0_r6	Microglia NN
c11_c0_c0_c0_r7	Microglia NN
c11_c0_c0_c0_r8	Microglia NN
c11_c0_c0_c0_r9	Microglia NN
c11_c0_c0_c1_r0	Microglia NN
c11_c0_c1_c0_r0	Microglia NN
c11_c0_c1_c0_r1	Microglia NN
c11_c0_c1_c0_r10	Microglia NN
c11_c0_c1_c0_r11	Microglia NN
c11_c0_c1_c0_r12	Microglia NN
c11_c0_c1_c0_r13	Microglia NN
c11_c0_c1_c0_r14	Microglia NN
c11_c0_c1_c0_r15	Microglia NN
c11_c0_c1_c0_r16	Microglia NN
c11_c0_c1_c0_r17	Microglia NN
c11_c0_c1_c0_r18	Microglia NN
c11_c0_c1_c0_r19	Microglia NN
c11_c0_c1_c0_r2	Microglia NN
c11_c0_c1_c0_r20	Microglia NN
c11_c0_c1_c0_r21	Microglia NN
c11_c0_c1_c0_r22	Microglia NN
c11_c0_c1_c0_r3	Microglia NN
c11_c0_c1_c0_r4	Microglia NN
c11_c0_c1_c0_r5	Microglia NN
c11_c0_c1_c0_r6	Microglia NN
c11_c0_c1_c0_r7	Microglia NN
c11_c0_c1_c0_r8	Microglia NN
c11_c0_c1_c0_r9	Microglia NN
c11_c0_c1_c1_r0	Microglia NN
c11_c0_c1_c1_r1	Microglia NN
c11_c0_c1_c1_r10	Microglia NN
c11_c0_c1_c1_r2	Microglia NN
c11_c0_c1_c1_r3	Microglia NN
c11_c0_c1_c1_r4	Microglia NN
c11_c0_c1_c1_r5	Microglia NN
c11_c0_c1_c1_r6	Microglia NN
c11_c0_c1_c1_r7	Microglia NN
c11_c0_c1_c1_r8	Microglia NN
c11_c0_c1_c1_r9	Microglia NN
c11_c0_c2_c0_r0	Microglia NN
c11_c0_c2_c0_r1	Microglia NN
c11_c0_c2_c0_r10	Microglia NN
c11_c0_c2_c0_r11	Microglia NN
c11_c0_c2_c0_r12	Microglia NN
c11_c0_c2_c0_r13	Microglia NN
c11_c0_c2_c0_r14	Microglia NN
c11_c0_c2_c0_r15	Microglia NN
c11_c0_c2_c0_r16	Microglia NN
c11_c0_c2_c0_r2	Microglia NN
c11_c0_c2_c0_r3	Microglia NN
c11_c0_c2_c0_r4	Microglia NN
c11_c0_c2_c0_r5	Microglia NN
c11_c0_c2_c0_r6	Microglia NN
c11_c0_c2_c0_r7	Microglia NN
c11_c0_c2_c0_r8	Microglia NN
c11_c0_c2_c0_r9	Microglia NN
c11_c0_c4_c4_r0	Microglia NN
c11_c1_c0_c0_r0	Microglia NN
c11_c1_c1_c0_r0	Microglia NN
c12_c0_c0_c0_r0	L2/3 IT ENTl-PIR Glut
c12_c0_c0_c0_r1	L2/3 IT ENTl-PIR Glut
c12_c0_c1_c0_r0	L2/3 IT ENTl-PIR Glut
c12_c0_c1_c0_r1	L2/3 IT ENTl-PIR Glut
c12_c0_c1_c1_r0	L2/3 IT ENTl-PIR Glut
c12_c0_c1_c1_r1	L2/3 IT ENTl-PIR Glut
c12_c0_c2_c0_r0	L2/3 IT ENTl-PIR Glut
c12_c0_c2_c0_r1	L2/3 IT ENTl-PIR Glut
c12_c1_c0_c0_r0	L2/3 IT ENTl-PIR Glut
c12_c1_c0_c0_r1	L2/3 IT ENTl-PIR Glut
c12_c1_c0_c1_r0	L2/3 IT ENTl-PIR Glut
c12_c1_c1_c0_r0	L2/3 IT ENTl-PIR Glut
c12_c1_c1_c0_r1	L2/3 IT ENTl-PIR Glut
c12_c1_c1_c1_r0	L2/3 IT ENTl-PIR Glut
c12_c1_c1_c1_r1	L2/3 IT ENTl-PIR Glut
c12_c1_c2_c0_r0	IT AON-TT-DP Glut	L2/3 IT ENTl-PIR Glut
c12_c1_c2_c0_r1	IT AON-TT-DP Glut	L2/3 IT ENTl-PIR Glut
c12_c1_c2_c0_r2	L2/3 IT ENTl-PIR Glut
c12_c1_c2_c0_r3	L2/3 IT ENTl-PIR Glut
c12_c1_c2_c0_r4	IT AON-TT-DP Glut
c12_c1_c3_c0_r0	L2/3 IT ENTl-PIR Glut
c12_c1_c3_c1_r0	L2/3 IT ENTl-PIR Glut
c12_c1_c3_c1_r1	L2/3 IT ENTl-PIR Glut
c12_c1_c4_c0_r0	L2/3 IT ENTl-PIR Glut
c12_c1_c4_c0_r1	L2/3 IT ENTl-PIR Glut
c12_c1_c5_c5_r0	L2/3 IT ENTl-PIR Glut
c12_c1_c5_c5_r1	L2/3 IT ENTl-PIR Glut
c12_c10_c0_c0_r0	L2/3 IT ENTl-PIR Glut
c12_c10_c1_c1_r0	L2/3 IT ENTl-PIR Glut
c12_c2_c0_c0_r0	L2/3 IT ENTl-PIR Glut
c12_c2_c0_c0_r1	L2/3 IT ENTl-PIR Glut
c12_c2_c0_c1_r0	L2/3 IT ENTl-PIR Glut
c12_c2_c1_c0_r0	L2/3 IT ENTl-PIR Glut
c12_c2_c1_c1_r0	L2/3 IT ENTl-PIR Glut
c12_c2_c2_c0_r0	L2/3 IT ENTl-PIR Glut
c12_c2_c2_c0_r1	L2/3 IT ENTl-PIR Glut
c12_c3_c0_c0_r0	L2/3 IT ENTl-PIR Glut
c12_c3_c0_c0_r1	L2/3 IT ENTl-PIR Glut
c12_c3_c1_c0_r0	L2/3 IT ENTl-PIR Glut
c12_c3_c1_c0_r1	L2/3 IT ENTl-PIR Glut
c12_c3_c1_c0_r2	L2/3 IT ENTl-PIR Glut
c12_c3_c2_c0_r0	L2/3 IT ENTl-PIR Glut
c12_c4_c0_c0_r0	L2/3 IT ENTl-PIR Glut
c12_c4_c0_c0_r1	L2/3 IT ENTl-PIR Glut
c12_c4_c0_c1_r0	L2/3 IT ENTl-PIR Glut
c12_c4_c1_c0_r0	L2/3 IT ENTl-PIR Glut
c12_c4_c1_c0_r1	L2/3 IT ENTl-PIR Glut
c12_c4_c1_c0_r2	L2/3 IT ENTl-PIR Glut
c12_c4_c2_c0_r0	L2/3 IT ENTl-PIR Glut
c12_c4_c2_c0_r1	L2/3 IT ENTl-PIR Glut
c12_c4_c3_c3_r0	IT AON-TT-DP Glut
c12_c5_c0_c0_r0	L2/3 IT ENTl-PIR Glut
c12_c5_c0_c0_r1	L2/3 IT ENTl-PIR Glut
c12_c5_c0_c1_r0	L2/3 IT ENTl-PIR Glut
c12_c5_c1_c0_r0	L2/3 IT ENTl-PIR Glut
c12_c5_c1_c0_r1	L2/3 IT ENTl-PIR Glut
c12_c5_c1_c1_r0	L2/3 IT ENTl-PIR Glut
c12_c5_c2_c2_r0	L2/3 IT ENTl-PIR Glut
c12_c5_c2_c2_r1	L2/3 IT ENTl-PIR Glut
c12_c5_c2_c2_r2	L2/3 IT ENTl-PIR Glut
c12_c6_c0_c0_r0	L2/3 IT ENT Glut
c12_c6_c0_c0_r1	L2/3 IT ENT Glut
c12_c6_c0_c0_r2	L2/3 IT ENT Glut
c12_c6_c1_c1_r0	L2 IT ENT-po Glut
c12_c6_c2_c2_r0	L2/3 IT ENT Glut
c12_c6_c2_c2_r1	L2/3 IT ENT Glut
c12_c6_c3_c3_r0	L2/3 IT ENT Glut
c12_c6_c4_c4_r0	L2/3 IT ENT Glut
c12_c7_c0_c0_r0	L2/3 IT ENT Glut
c12_c7_c0_c0_r1	L2/3 IT ENT Glut
c12_c7_c0_c1_r0	L2/3 IT ENT Glut
c12_c7_c1_c0_r0	L2/3 IT ENT Glut
c12_c7_c1_c0_r1	L2/3 IT ENT Glut
c12_c8_c0_c0_r0	L2/3 IT ENT Glut
c12_c8_c1_c1_r0	L2/3 IT ENT Glut
c12_c8_c1_c1_r1	L2/3 IT ENT Glut
c12_c8_c2_c2_r0	L2/3 IT ENT Glut
c12_c9_c0_c0_r0	L2/3 IT ENTl-PIR Glut
c12_c9_c0_c0_r1	L2/3 IT ENTl-PIR Glut
c12_c9_c0_c0_r2	L2/3 IT ENTl-PIR Glut
c12_c9_c0_c0_r3	L2/3 IT ENTl-PIR Glut
c13_c0_c0_c0_r0	LSX Nkx2-1 Gaba	LSX Prdm12 ve Gaba
c13_c0_c0_c0_r1	LSX Nkx2-1 Gaba	LSX Prdm12 ve Gaba
c13_c0_c0_c1_r0	LSX Otx2 Gaba	LSX Sall3 Lmo1 Gaba, LSX Sall3 Pax6 Gaba
c13_c0_c0_c2_r0	LSX Nkx2-1 Gaba
c13_c0_c0_c2_r1	LSX Nkx2-1 Gaba
c13_c0_c1_c0_r0	LSX Prdm12 ve Gaba	LSX Nkx2-1 Gaba
c13_c0_c1_c1_r0	LSX Prdm12 ve Gaba
c13_c0_c2_c0_r0	LSX Nkx2-1 Gaba
c13_c0_c2_c0_r1	LSX Nkx2-1 Gaba
c13_c0_c3_c0_r0	LSX Prdm12 ve Gaba	LSX Sall3 Pax6 Gaba
c13_c0_c4_c4_r0	LSX Prdm12 do Gaba
c13_c1_c0_c0_r0	AAA-BST Six3 Meis2 Gaba	MEA-BST Lhx6 Sp9 Gaba, MEA-BST Sox6 Gaba
c13_c1_c0_c0_r1	AAA-BST Six3 Meis2 Gaba	MEA-BST Lhx6 Sp9 Gaba, MEA-BST Sox6 Gaba
c13_c1_c0_c0_r2	AAA-BST Six3 Meis2 Gaba	MEA-BST Lhx6 Sp9 Gaba, MEA-BST Sox6 Gaba
c13_c1_c0_c0_r3	AAA-BST Six3 Meis2 Gaba	MEA-BST Lhx6 Sp9 Gaba, MEA-BST Sox6 Gaba
c13_c1_c1_c0_r0	MEA-BST Sox6 Gaba	AAA-BST Six3 Meis2 Gaba
c13_c1_c1_c0_r1	MEA-BST Sox6 Gaba	AAA-BST Six3 Meis2 Gaba
c13_c1_c2_c2_r0	MEA-BST Sox6 Gaba
c13_c1_c2_c2_r1	MEA-BST Sox6 Gaba
c13_c1_c3_c3_r0	MEA-BST Sox6 Gaba	MEA-BST Lhx6 Nr2e1 Gaba, Sst Chodl Gaba
c13_c1_c4_c4_r0	MEA-BST Sox6 Gaba
c13_c1_c5_c5_r0	MEA-BST Sox6 Gaba
c13_c10_c0_c0_r0	NDB-SI-MA-STRv Lhx8 Gaba
c13_c10_c1_c1_r0	NDB-SI-MA-STRv Lhx8 Gaba
c13_c10_c2_c2_r0	NDB-SI-MA-STRv Lhx8 Gaba
c13_c11_c0_c0_r0	SI-MPO-LPO Lhx8 Gaba
c13_c11_c1_c1_r0	SI-MPO-LPO Lhx8 Gaba
c13_c11_c2_c2_r0	SI-MPO-LPO Lhx8 Gaba
c13_c12_c0_c0_r0	PAL-STR Gaba-Chol
c13_c12_c1_c1_r0	PAL-STR Gaba-Chol
c13_c13_c0_c0_r0	PAL-STR Gaba-Chol
c13_c13_c0_c0_r1	PAL-STR Gaba-Chol
c13_c14_c0_c0_r0	FS Mgp Gaba	AAA-BST Six3 Meis2 Gaba, NDB-SI-ant Prdm12 Gaba
c13_c14_c1_c1_r0	FS Mgp Gaba	AAA-BST Six3 Meis2 Gaba, NDB-SI-ant Prdm12 Gaba
c13_c15_c0_c0_r0	GPe Sox6 Cyp26b1 Gaba
c13_c15_c1_c1_r0	GPe Sox6 Cyp26b1 Gaba
c13_c16_c0_c0_r0	MEA-BST Sox6 Gaba	MEA-BST Lhx6 Nr2e1 Gaba, Sst Chodl Gaba, MEA-BST Lhx6 Sp9 Gaba
c13_c2_c0_c0_r0	STR Prox1 Lhx6 Gaba
c13_c2_c0_c0_r1	STR Prox1 Lhx6 Gaba
c13_c2_c0_c0_r2	STR Prox1 Lhx6 Gaba
c13_c2_c1_c0_r0	STRv Lhx8 Gaba	STR Prox1 Lhx6 Gaba
c13_c2_c1_c0_r1	STR Prox1 Lhx6 Gaba	STRv Lhx8 Gaba
c13_c2_c2_c2_r0	STR Prox1 Lhx6 Gaba
c13_c2_c3_c3_r0	STRv Lhx8 Gaba
c13_c2_c4_c4_r0	STR Prox1 Lhx6 Gaba
c13_c3_c0_c0_r0	LSX Prdm12 do Gaba
c13_c3_c0_c1_r0	LSX Prdm12 do Gaba
c13_c3_c1_c0_r0	LSX Otx2 Gaba
c13_c3_c1_c1_r0	LSX Otx2 Gaba
c13_c3_c2_c0_r0	LSX Prdm12 do Gaba
c13_c3_c2_c0_r1	LSX Prdm12 do Gaba
c13_c3_c3_c3_r0	LSX Sall3 Lmo1 Gaba	LSX Sall3 Pax6 Gaba
c13_c4_c0_c0_r0	NDB-SI-ant Prdm12 Gaba	AAA-BST Six3 Meis2 Gaba
c13_c4_c0_c0_r1	NDB-SI-ant Prdm12 Gaba	AAA-BST Six3 Meis2 Gaba
c13_c4_c1_c1_r0	LSX Sall3 Pax6 Gaba
c13_c4_c2_c2_r0	NDB-SI-ant Prdm12 Gaba
c13_c4_c3_c3_r0	NDB-SI-ant Prdm12 Gaba
c13_c4_c4_c4_r0	LSX Sall3 Pax6 Gaba
c13_c4_c5_c5_r0	LSX Sall3 Pax6 Gaba
c13_c4_c6_c6_r0	LSX Sall3 Pax6 Gaba
c13_c5_c0_c0_r0	MEA-BST Lhx6 Nfib Gaba
c13_c5_c1_c1_r0	MEA-BST Lhx6 Nfib Gaba
c13_c5_c2_c2_r0	MEA-BST Lhx6 Nfib Gaba
c13_c5_c3_c3_r0	MEA-BST Lhx6 Nfib Gaba
c13_c5_c4_c4_r0	MEA-BST Lhx6 Nfib Gaba
c13_c5_c5_c5_r0	STR Prox1 Lhx6 Gaba
c13_c6_c0_c0_r0	NDB-SI-MA-STRv Lhx8 Gaba
c13_c6_c0_c0_r1	NDB-SI-MA-STRv Lhx8 Gaba
c13_c6_c1_c1_r0	NDB-SI-MA-STRv Lhx8 Gaba
c13_c6_c1_c1_r1	NDB-SI-MA-STRv Lhx8 Gaba
c13_c6_c2_c2_r0	NDB-SI-MA-STRv Lhx8 Gaba
c13_c6_c3_c3_r0	NDB-SI-MA-STRv Lhx8 Gaba
c13_c7_c0_c0_r0	NDB-SI-MA-STRv Lhx8 Gaba
c13_c7_c0_c0_r1	NDB-SI-MA-STRv Lhx8 Gaba
c13_c7_c1_c1_r0	NDB-SI-MA-STRv Lhx8 Gaba
c13_c7_c2_c2_r0	NDB-SI-MA-STRv Lhx8 Gaba
c13_c7_c3_c3_r0	NDB-SI-MA-STRv Lhx8 Gaba
c13_c8_c0_c0_r0	MEA-BST Lhx6 Sp9 Gaba
c13_c8_c1_c1_r0	MEA-BST Lhx6 Nr2e1 Gaba
c13_c8_c2_c2_r0	MEA-BST Lhx6 Sp9 Gaba	SI-MPO-LPO Lhx8 Gaba
c13_c8_c3_c3_r0	MEA-BST Lhx6 Sp9 Gaba
c13_c9_c0_c0_r0	Sst Chodl Gaba
c13_c9_c1_c1_r0	Sst Chodl Gaba
c14_c0_c0_c0_r0	CM-IAD-CL-PCN Glut	TH Prkcd Grin2c Glut
c14_c0_c0_c0_r1	CM-IAD-CL-PCN Glut
c14_c0_c0_c1_r0	TH Prkcd Grin2c Glut
c14_c0_c1_c0_r0	PVT-PT-RE Ntrk1 Glut
c14_c0_c1_c0_r1	PVT-PT-RE Ntrk1 Glut
c14_c0_c1_c1_r0	PVT-PT-RE Ntrk1 Glut
c14_c0_c1_c1_r1	PVT-PT-RE Ntrk1 Glut
c14_c0_c2_c0_r0	CM-IAD-CL-PCN Glut
c14_c0_c2_c0_r1	CM-IAD-CL-PCN Glut	TH Prkcd Grin2c Glut
c14_c0_c2_c1_r0	TH Prkcd Grin2c Glut
c14_c0_c3_c0_r0	CM-IAD-CL-PCN Glut
c14_c1_c0_c0_r0	TH Prkcd Grin2c Glut
c14_c1_c0_c0_r1	TH Prkcd Grin2c Glut
c14_c1_c1_c0_r0	TH Prkcd Grin2c Glut
c14_c1_c1_c0_r1	TH Prkcd Grin2c Glut
c14_c1_c2_c2_r0	TH Prkcd Grin2c Glut
c14_c1_c2_c2_r1	TH Prkcd Grin2c Glut
c14_c1_c3_c3_r0	TH Prkcd Grin2c Glut
c14_c10_c0_c0_r0	TH Prkcd Grin2c Glut
c14_c10_c0_c0_r1	TH Prkcd Grin2c Glut
c14_c10_c1_c1_r0	TH Prkcd Grin2c Glut
c14_c10_c2_c2_r0	TH Prkcd Grin2c Glut
c14_c11_c0_c0_r0	PVT-PT-RE Ntrk1 Glut
c14_c11_c1_c1_r0	SPA-SPFp-PIL-PoT-SPFm-PVT Glut
c14_c11_c2_c2_r0	PVT-PT-RE Ntrk1 Glut
c14_c12_c12_c12_r0	AD Serpinb7 Glut
c14_c2_c0_c0_r0	RE-Xi-PR Nox4 Glut
c14_c2_c0_c0_r1	RE-Xi-PR Nox4 Glut
c14_c2_c0_c0_r2	RE-Xi-PR Nox4 Glut
c14_c2_c1_c1_r0	PVT-PT-RE Ntrk1 Glut
c14_c2_c2_c2_r0	TH Prkcd Grin2c Glut
c14_c2_c3_c3_r0	TH Prkcd Grin2c Glut
c14_c2_c4_c4_r0	TH Prkcd Grin2c Glut
c14_c3_c0_c0_r0	TH Prkcd Grin2c Glut
c14_c3_c0_c0_r1	TH Prkcd Grin2c Glut
c14_c3_c0_c1_r0	TH Prkcd Grin2c Glut
c14_c3_c1_c0_r0	TH Prkcd Grin2c Glut
c14_c3_c1_c0_r1	TH Prkcd Grin2c Glut
c14_c3_c2_c2_r0	TH Prkcd Grin2c Glut
c14_c3_c3_c3_r0	TH Prkcd Grin2c Glut
c14_c3_c3_c3_r1	TH Prkcd Grin2c Glut
c14_c3_c4_c4_r0	TH Prkcd Grin2c Glut
c14_c4_c0_c0_r0	TH Prkcd Grin2c Glut	CM-IAD-CL-PCN Glut
c14_c4_c0_c0_r1	TH Prkcd Grin2c Glut	CM-IAD-CL-PCN Glut
c14_c4_c1_c0_r0	AV Col27a1 Glut
c14_c4_c1_c0_r1	AV Col27a1 Glut
c14_c4_c1_c0_r2	AV Col27a1 Glut
c14_c4_c2_c2_r0	AV Col27a1 Glut
c14_c5_c0_c0_r0	PF Fzd5 Glut
c14_c5_c1_c1_r0	PF Fzd5 Glut
c14_c5_c2_c2_r0	PF Fzd5 Glut
c14_c5_c3_c3_r0	PF Fzd5 Glut
c14_c6_c0_c0_r0	TH Prkcd Grin2c Glut
c14_c6_c0_c0_r1	TH Prkcd Grin2c Glut
c14_c6_c0_c0_r2	TH Prkcd Grin2c Glut
c14_c6_c1_c1_r0	POL-PIL-PoT-SGN Glut
c14_c6_c1_c1_r1	POL-PIL-PoT-SGN Glut
c14_c6_c2_c2_r0	TH Prkcd Grin2c Glut
c14_c6_c2_c2_r1	TH Prkcd Grin2c Glut
c14_c6_c3_c3_r0	POL-PIL-PoT-SGN Glut
c14_c7_c0_c0_r0	RE-Xi-PR Nox4 Glut
c14_c7_c0_c0_r1	RE-Xi-PR Nox4 Glut
c14_c7_c0_c0_r2	RE-Xi-PR Nox4 Glut
c14_c7_c1_c1_r0	RE-Xi-PR Nox4 Glut
c14_c7_c1_c1_r1	TH Prkcd Grin2c Glut	RE-Xi-PR Nox4 Glut, SPA-SPFp-PIL-PoT-SPFm-PVT Glut
c14_c7_c2_c2_r0	RE-Xi-PR Nox4 Glut
c14_c7_c3_c3_r0	SPA-SPFp-PIL-PoT-SPFm-PVT Glut
c14_c8_c0_c0_r0	SPA-SPFp-PIL-PoT-SPFm-PVT Glut
c14_c8_c0_c0_r1	SPA-SPFp-PIL-PoT-SPFm-PVT Glut
c14_c8_c1_c1_r0	SPA-SPFp-PIL-PoT-SPFm-PVT Glut
c14_c8_c1_c1_r1	SPA-SPFp-PIL-PoT-SPFm-PVT Glut
c14_c8_c2_c2_r0	SPA-SPFp-PIL-PoT-SPFm-PVT Glut	TH Prkcd Grin2c Glut
c14_c8_c3_c3_r0	SPA-SPFp-PIL-PoT-SPFm-PVT Glut
c14_c8_c3_c3_r1	SPA-SPFp-PIL-PoT-SPFm-PVT Glut
c14_c8_c3_c3_r2	SPA-SPFp-PIL-PoT-SPFm-PVT Glut
c14_c9_c0_c0_r0	TH Prkcd Grin2c Glut
c14_c9_c0_c0_r1	TH Prkcd Grin2c Glut
c14_c9_c1_c1_r0	TH Prkcd Grin2c Glut
c14_c9_c2_c2_r0	TH Prkcd Grin2c Glut
c14_c9_c3_c3_r0	TH Prkcd Grin2c Glut
c15_c0_c0_c0_r0	Oligo NN	OPC NN
c15_c0_c0_c0_r1	OPC NN
c15_c0_c0_c0_r2	Oligo NN
c15_c0_c0_c0_r3	Oligo NN
c15_c0_c0_c0_r4	Oligo NN
c15_c0_c0_c0_r5	OPC NN
c15_c0_c0_c0_r6	OPC NN
c15_c0_c0_c0_r7	Oligo NN
c15_c0_c0_c0_r8	Oligo NN
c15_c0_c0_c0_r9	OPC NN	Oligo NN
c15_c0_c1_c0_r0	Oligo NN
c15_c0_c1_c0_r1	Oligo NN
c15_c0_c1_c0_r2	Oligo NN
c15_c0_c1_c0_r3	Oligo NN
c15_c0_c1_c0_r4	Oligo NN
c15_c0_c1_c0_r5	Oligo NN
c15_c0_c1_c0_r6	Oligo NN
c15_c0_c1_c0_r7	Oligo NN
c15_c0_c1_c1_r0	Oligo NN
c15_c0_c2_c0_r0	OPC NN
c15_c0_c2_c0_r1	OPC NN
c15_c0_c2_c0_r2	OPC NN
c15_c0_c2_c0_r3	OPC NN
c15_c0_c2_c0_r4	OPC NN
c15_c0_c2_c0_r5	OPC NN
c15_c0_c2_c0_r6	OPC NN
c15_c0_c2_c0_r7	OPC NN
c15_c0_c2_c0_r8	OPC NN
c15_c0_c2_c0_r9	OPC NN
c15_c1_c0_c0_r0	Oligo NN	OPC NN
c15_c1_c0_c0_r1	Oligo NN
c15_c1_c0_c0_r10	Oligo NN
c15_c1_c0_c0_r11	Oligo NN	OPC NN
c15_c1_c0_c0_r2	Oligo NN	OPC NN
c15_c1_c0_c0_r3	Oligo NN
c15_c1_c0_c0_r4	Oligo NN
c15_c1_c0_c0_r5	Oligo NN
c15_c1_c0_c0_r6	Oligo NN
c15_c1_c0_c0_r7	Oligo NN
c15_c1_c0_c0_r8	Oligo NN
c15_c1_c0_c0_r9	Oligo NN
c15_c1_c1_c0_r0	OPC NN	Oligo NN
c15_c1_c1_c0_r1	OPC NN
c15_c1_c1_c0_r2	OPC NN
c15_c1_c1_c0_r3	Oligo NN
c15_c1_c1_c0_r4	Oligo NN
c15_c1_c1_c0_r5	Oligo NN
c15_c1_c1_c0_r6	OPC NN	Oligo NN
c15_c1_c1_c0_r7	Oligo NN
c15_c1_c1_c0_r8	Oligo NN	OPC NN
c15_c1_c1_c0_r9	Oligo NN	OPC NN
c15_c1_c2_c0_r0	OPC NN
c15_c1_c2_c0_r1	OPC NN
c15_c1_c2_c1_r0	OPC NN
c15_c1_c3_c3_r0	OPC NN
c15_c2_c0_c0_r0	Oligo NN
c15_c2_c0_c0_r1	Oligo NN
c15_c2_c0_c0_r2	Oligo NN
c15_c2_c0_c0_r3	Oligo NN
c15_c2_c0_c0_r4	Oligo NN
c15_c2_c0_c0_r5	Oligo NN
c15_c2_c0_c0_r6	Oligo NN
c15_c2_c0_c0_r7	Oligo NN
c15_c2_c0_c0_r8	Oligo NN
c15_c2_c0_c0_r9	Oligo NN
c15_c2_c1_c0_r0	Oligo NN
c15_c2_c1_c0_r1	Oligo NN
c15_c2_c1_c0_r2	Oligo NN
c15_c2_c1_c0_r3	Oligo NN
c15_c3_c0_c0_r0	Oligo NN
c15_c3_c0_c1_r0	Oligo NN
c15_c3_c0_c1_r1	Oligo NN
c15_c3_c1_c0_r0	Oligo NN
c15_c3_c1_c1_r0	Oligo NN
c15_c3_c2_c2_r0	Oligo NN
c16_c0_c0_c0_r0	CA1-ProS Glut
c16_c0_c0_c0_r1	CA1-ProS Glut
c16_c0_c0_c0_r2	CA1-ProS Glut
c16_c0_c0_c1_r0	CA1-ProS Glut
c16_c0_c0_c1_r1	CA1-ProS Glut
c16_c0_c0_c1_r2	CA1-ProS Glut
c16_c0_c0_c2_r0	CA1-ProS Glut
c16_c0_c0_c2_r1	CA1-ProS Glut
c16_c0_c0_c2_r2	CA1-ProS Glut
c16_c0_c1_c0_r0	CA1-ProS Glut
c16_c0_c1_c0_r1	CA1-ProS Glut
c16_c0_c1_c0_r2	CA1-ProS Glut
c16_c0_c2_c0_r0	CA1-ProS Glut
c16_c0_c2_c0_r1	CA1-ProS Glut
c16_c0_c2_c0_r2	CA1-ProS Glut
c16_c1_c0_c0_r0	CA1-ProS Glut
c16_c1_c0_c0_r1	CA1-ProS Glut
c16_c1_c0_c1_r0	CA1-ProS Glut
c16_c1_c0_c1_r1	CA1-ProS Glut
c16_c1_c1_c0_r0	CA1-ProS Glut
c16_c1_c1_c0_r1	CA1-ProS Glut
c16_c1_c1_c1_r0	CA1-ProS Glut
c16_c1_c1_c1_r1	CA1-ProS Glut
c16_c1_c2_c0_r0	CA1-ProS Glut
c16_c1_c2_c0_r1	CA1-ProS Glut
c16_c1_c2_c1_r0	CA1-ProS Glut
c16_c1_c3_c3_r0	CA1-ProS Glut
c16_c1_c3_c3_r1	CA1-ProS Glut
c16_c2_c0_c0_r0	CA1-ProS Glut
c16_c2_c0_c0_r1	CA1-ProS Glut
c16_c2_c1_c0_r0	CA1-ProS Glut
c16_c2_c1_c0_r1	CA1-ProS Glut
c16_c2_c1_c1_r0	CA1-ProS Glut
c16_c2_c1_c1_r1	CA1-ProS Glut
c16_c2_c2_c0_r0	CA1-ProS Glut
c16_c2_c2_c0_r1	CA1-ProS Glut
c16_c2_c2_c1_r0	CA1-ProS Glut
c16_c2_c2_c1_r1	SUB-ProS Glut
c16_c2_c3_c0_r0	CA1-ProS Glut
c16_c2_c3_c0_r1	CA1-ProS Glut
c16_c2_c4_c4_r0	CA1-ProS Glut
c16_c2_c4_c4_r1	CA1-ProS Glut
c16_c3_c0_c0_r0	CA1-ProS Glut
c16_c3_c0_c0_r1	CA1-ProS Glut
c16_c3_c0_c0_r2	CA1-ProS Glut
c16_c3_c1_c0_r0	CA1-ProS Glut
c16_c3_c1_c0_r1	CA1-ProS Glut
c16_c3_c1_c1_r0	CA1-ProS Glut
c16_c3_c1_c1_r1	CA1-ProS Glut
c16_c3_c2_c2_r0	CA1-ProS Glut
c16_c4_c0_c0_r0	SUB-ProS Glut
c16_c4_c0_c0_r1	SUB-ProS Glut
c16_c4_c1_c0_r0	SUB-ProS Glut
c16_c4_c1_c0_r1	SUB-ProS Glut
c16_c4_c2_c2_r0	SUB-ProS Glut
c16_c4_c2_c2_r1	SUB-ProS Glut
c16_c4_c3_c3_r0	SUB-ProS Glut
c16_c5_c0_c0_r0	SUB-ProS Glut
c16_c5_c0_c0_r1	SUB-ProS Glut
c16_c5_c0_c0_r2	SUB-ProS Glut
c16_c5_c1_c1_r0	SUB-ProS Glut
c16_c6_c0_c0_r0	CA1-ProS Glut
c16_c6_c0_c0_r1	CA1-ProS Glut
c16_c6_c1_c1_r0	CA1-ProS Glut
c16_c7_c0_c0_r0	CA1-ProS Glut
c16_c7_c1_c1_r0	COAp-TR-ENTmv Glut
c17_c0_c0_c0_r0	COAa-PAA Barhl2 Glut
c17_c0_c0_c0_r1	COAa-PAA Barhl2 Glut
c17_c0_c0_c0_r2	COAa-PAA Barhl2 Glut
c17_c0_c1_c0_r0	MEA-COA-BMA Ccdc42 Glut	COAa-PAA Barhl2 Glut
c17_c0_c1_c0_r1	MEA-COA-BMA Ccdc42 Glut	COAa-PAA Barhl2 Glut
c17_c0_c2_c0_r0	COAa-PAA Barhl2 Glut
c17_c0_c2_c0_r1	COAa-PAA Barhl2 Glut
c17_c0_c3_c3_r0	COAa-PAA Barhl2 Glut
c17_c0_c4_c4_r0	MEA-COA-BMA Ccdc42 Glut
c17_c0_c5_c5_r0	COAa-PAA Barhl2 Glut
c17_c0_c6_c6_r0	COAa-PAA Barhl2 Glut
c17_c0_c7_c7_r0	COAa-PAA Barhl2 Glut
c17_c1_c0_c0_r0	MEA Slc17a7 Glut
c17_c1_c0_c0_r1	MEA Slc17a7 Glut
c17_c1_c0_c1_r0	MEA Slc17a7 Glut
c17_c1_c1_c0_r0	MEA Slc17a7 Glut
c17_c1_c1_c0_r1	MEA Slc17a7 Glut
c17_c1_c2_c0_r0	MEA Slc17a7 Glut
c17_c1_c3_c3_r0	MEA Slc17a7 Glut
c17_c1_c3_c3_r1	MEA Slc17a7 Glut
c17_c1_c4_c4_r0	MEA Slc17a7 Glut
c17_c10_c0_c0_r0	LA-BLA-BMA-PA Glut
c17_c10_c1_c1_r0	LA-BLA-BMA-PA Glut
c17_c11_c0_c0_r0	LA-BLA-BMA-PA Glut
c17_c11_c1_c1_r0	LA-BLA-BMA-PA Glut
c17_c12_c12_c12_r0	LA-BLA-BMA-PA Glut
c17_c2_c0_c0_r0	L2/3 IT ENTl-PIR Glut
c17_c2_c0_c0_r1	L2/3 IT ENTl-PIR Glut
c17_c2_c1_c1_r0	LA-BLA-BMA-PA Glut
c17_c2_c1_c1_r1	LA-BLA-BMA-PA Glut
c17_c2_c2_c2_r0	LA-BLA-BMA-PA Glut
c17_c2_c3_c3_r0	LA-BLA-BMA-PA Glut
c17_c3_c0_c0_r0	LA-BLA-BMA-PA Glut
c17_c3_c0_c0_r1	LA-BLA-BMA-PA Glut
c17_c3_c1_c1_r0	LA-BLA-BMA-PA Glut
c17_c3_c1_c1_r1	LA-BLA-BMA-PA Glut
c17_c3_c2_c2_r0	LA-BLA-BMA-PA Glut
c17_c3_c3_c3_r0	LA-BLA-BMA-PA Glut
c17_c3_c4_c4_r0	LA-BLA-BMA-PA Glut
c17_c4_c0_c0_r0	COAp Grxcr2 Glut
c17_c4_c0_c0_r1	COAp Grxcr2 Glut
c17_c4_c0_c1_r0	COAp Grxcr2 Glut
c17_c4_c0_c1_r1	COAp Grxcr2 Glut
c17_c4_c1_c1_r0	COAp Grxcr2 Glut
c17_c4_c2_c2_r0	COAp Grxcr2 Glut
c17_c4_c2_c2_r1	COAp Grxcr2 Glut
c17_c4_c3_c3_r0	COAp Grxcr2 Glut
c17_c5_c0_c0_r0	MEA-COA-BMA Ccdc42 Glut
c17_c5_c0_c0_r1	MEA-COA-BMA Ccdc42 Glut
c17_c5_c0_c1_r0	MEA-COA-BMA Ccdc42 Glut
c17_c5_c1_c0_r0	MEA-COA-BMA Ccdc42 Glut
c17_c5_c1_c0_r1	MEA-COA-BMA Ccdc42 Glut
c17_c5_c1_c0_r2	MEA-COA-BMA Ccdc42 Glut
c17_c5_c1_c0_r3	MEA-COA-BMA Ccdc42 Glut
c17_c5_c2_c2_r0	MEA-COA-BMA Ccdc42 Glut
c17_c6_c0_c0_r0	MEA Slc17a7 Glut	COAa-PAA Barhl2 Glut
c17_c6_c0_c0_r1	MEA Slc17a7 Glut
c17_c6_c1_c1_r0	L2/3 IT ENTl-PIR Glut
c17_c6_c2_c2_r0	L2/3 IT ENTl-PIR Glut
c17_c6_c3_c3_r0	COAa-PAA Barhl2 Glut
c17_c6_c4_c4_r0	MEA Slc17a7 Glut
c17_c7_c0_c0_r0	LA-BLA-BMA-PA Glut
c17_c7_c1_c1_r0	LA-BLA-BMA-PA Glut
c17_c7_c2_c2_r0	L2/3 IT ENTl-PIR Glut
c17_c7_c3_c3_r0	MEA Slc17a7 Glut
c17_c7_c4_c4_r0	MEA Slc17a7 Glut
c17_c8_c0_c0_r0	MEA-COA-BMA Ccdc42 Glut
c17_c8_c1_c1_r0	MEA-COA-BMA Ccdc42 Glut
c17_c8_c2_c2_r0	MEA-COA-BMA Ccdc42 Glut
c17_c8_c3_c3_r0	MEA Otp Glut
c17_c8_c4_c4_r0	MEA-COA-BMA Ccdc42 Glut
c17_c8_c5_c5_r0	MEA-BST Otp Glut
c17_c9_c0_c0_r0	LA-BLA-BMA-PA Glut
c17_c9_c0_c0_r1	LA-BLA-BMA-PA Glut
c17_c9_c1_c1_r0	LA-BLA-BMA-PA Glut
c17_c9_c2_c2_r0	LA-BLA-BMA-PA Glut
c18_c0_c0_c0_r0	MOB-in Frmd7 Gaba
c18_c0_c0_c0_r1	MOB-in Frmd7 Gaba
c18_c0_c0_c1_r0	MOB-in Frmd7 Gaba
c18_c0_c0_c1_r1	MOB-in Frmd7 Gaba
c18_c0_c1_c0_r0	MOB-in Frmd7 Gaba
c18_c0_c1_c0_r1	MOB-in Frmd7 Gaba
c18_c0_c1_c1_r0	MOB-STR-CTX Inh IMN
c18_c0_c1_c1_r1	MOB-STR-CTX Inh IMN
c18_c0_c2_c0_r0	MOB-in Frmd7 Gaba
c18_c0_c2_c0_r1	MOB-in Frmd7 Gaba
c18_c0_c2_c1_r0	MOB-in Frmd7 Gaba
c18_c1_c0_c0_r0	MOB-in Frmd7 Gaba
c18_c1_c0_c0_r1	MOB-in Frmd7 Gaba
c18_c1_c0_c1_r0	MOB-in Frmd7 Gaba
c18_c1_c0_c1_r1	MOB-in Frmd7 Gaba
c18_c1_c1_c0_r0	MOB-in Frmd7 Gaba
c18_c1_c1_c0_r1	MOB-in Frmd7 Gaba
c18_c1_c1_c1_r0	MOB-in Frmd7 Gaba	MOB-STR-CTX Inh IMN
c18_c1_c2_c0_r0	MOB-in Frmd7 Gaba
c18_c1_c2_c0_r1	MOB-in Frmd7 Gaba
c18_c1_c2_c1_r0	MOB-in Frmd7 Gaba
c18_c1_c2_c1_r1	MOB-in Frmd7 Gaba
c18_c2_c0_c0_r0	MOB-in Frmd7 Gaba
c18_c2_c0_c0_r1	MOB-in Frmd7 Gaba
c18_c2_c1_c0_r0	MOB-in Frmd7 Gaba
c18_c2_c1_c0_r1	MOB-in Frmd7 Gaba
c18_c3_c0_c0_r0	MOB Trdn Gaba
c18_c3_c0_c1_r0	MOB Trdn Gaba
c18_c3_c1_c0_r0	MOB Trdn Gaba
c18_c3_c1_c0_r1	MOB Trdn Gaba
c18_c3_c2_c2_r0	MOB Trdn Gaba
c18_c4_c0_c0_r0	MOB-STR-CTX Inh IMN
c18_c4_c1_c1_r0	MOB-in Frmd7 Gaba
c18_c4_c2_c2_r0	MOB-in Frmd7 Gaba
c18_c4_c3_c3_r0	MOB-STR-CTX Inh IMN
c18_c5_c0_c0_r0	MOB-in Frmd7 Gaba
c18_c5_c1_c1_r0	MOB-STR-CTX Inh IMN
c18_c5_c2_c2_r0	MOB-in Frmd7 Gaba
c18_c5_c3_c3_r0	MOB-in Frmd7 Gaba
c18_c6_c0_c0_r0	MOB Dopa-Gaba
c18_c6_c1_c1_r0	MOB Dopa-Gaba
c18_c6_c1_c1_r1	MOB Dopa-Gaba
c18_c6_c2_c2_r0	MOB-STR-CTX Inh IMN
c18_c7_c0_c0_r0	MOB-STR-CTX Inh IMN
c18_c7_c0_c0_r1	MOB-STR-CTX Inh IMN
c18_c7_c1_c1_r0	MOB-STR-CTX Inh IMN
c18_c7_c1_c1_r1	MOB-STR-CTX Inh IMN
c18_c8_c0_c0_r0	AAA-BST Six3 Meis2 Gaba
c19_c0_c0_c0_r0	Vip Gaba
c19_c0_c0_c1_r0	Vip Gaba
c19_c0_c1_c0_r0	Vip Gaba
c19_c0_c1_c0_r1	Vip Gaba
c19_c0_c2_c0_r0	Vip Gaba
c19_c0_c2_c1_r0	Vip Gaba
c19_c0_c3_c0_r0	Vip Gaba
c19_c0_c4_c0_r0	Vip Gaba
c19_c0_c5_c0_r0	Vip Gaba
c19_c0_c5_c0_r1	Vip Gaba
c19_c0_c6_c6_r0	Vip Gaba
c19_c1_c0_c0_r0	Lamp5 Gaba
c19_c1_c0_c0_r1	Lamp5 Gaba
c19_c1_c0_c0_r2	Lamp5 Gaba
c19_c1_c0_c0_r3	Lamp5 Gaba
c19_c1_c0_c0_r4	Lamp5 Gaba
c19_c1_c0_c0_r5	Lamp5 Gaba
c19_c1_c0_c0_r6	Lamp5 Gaba
c19_c1_c0_c0_r7	Lamp5 Gaba
c19_c1_c0_c0_r8	Lamp5 Gaba
c19_c1_c0_c1_r0	Lamp5 Gaba
c19_c1_c1_c1_r0	Lamp5 Gaba
c19_c2_c0_c0_r0	Lamp5 Gaba
c19_c2_c0_c0_r1	Lamp5 Gaba
c19_c2_c0_c1_r0	Lamp5 Gaba
c19_c2_c1_c0_r0	Lamp5 Gaba
c19_c2_c1_c0_r1	Lamp5 Gaba
c19_c2_c1_c0_r2	Lamp5 Gaba
c19_c2_c2_c2_r0	Lamp5 Gaba
c19_c3_c0_c0_r0	Sncg Gaba
c19_c3_c0_c1_r0	Sncg Gaba
c19_c3_c0_c1_r1	Sncg Gaba
c19_c3_c1_c0_r0	Sncg Gaba
c19_c3_c2_c2_r0	Sncg Gaba
c19_c3_c3_c3_r0	Sncg Gaba
c19_c4_c0_c0_r0	Vip Gaba
c19_c4_c1_c1_r0	Vip Gaba
c19_c4_c1_c1_r1	Lamp5 Gaba
c19_c4_c2_c2_r0	Vip Gaba
c19_c4_c3_c3_r0	RHP-COA Ndnf Gaba
c19_c5_c0_c0_r0	RHP-COA Ndnf Gaba
c19_c5_c1_c1_r0	RHP-COA Ndnf Gaba	Sncg Gaba
c19_c5_c2_c2_r0	Sncg Gaba
c19_c5_c3_c3_r0	RHP-COA Ndnf Gaba
c19_c6_c0_c0_r0	Lamp5 Gaba
c19_c6_c1_c1_r0	Lamp5 Gaba
c19_c6_c2_c2_r0	Lamp5 Gaba
c19_c6_c2_c2_r1	Lamp5 Gaba
c19_c7_c0_c0_r0	Sncg Gaba
c2_c0_c0_c0_r0	L2/3 IT CTX Glut
c2_c0_c0_c0_r1	L2/3 IT CTX Glut
c2_c0_c0_c0_r2	L2/3 IT CTX Glut
c2_c0_c0_c0_r3	L2/3 IT CTX Glut
c2_c0_c0_c1_r0	L2/3 IT CTX Glut
c2_c0_c0_c1_r1	L2/3 IT CTX Glut
c2_c0_c0_c1_r2	L2/3 IT CTX Glut
c2_c0_c0_c1_r3	L2/3 IT CTX Glut
c2_c0_c0_c2_r0	L2/3 IT CTX Glut
c2_c0_c0_c2_r1	L2/3 IT CTX Glut
c2_c0_c0_c2_r2	L2/3 IT CTX Glut
c2_c0_c0_c2_r3	L2/3 IT CTX Glut
c2_c0_c0_c2_r4	L2/3 IT CTX Glut
c2_c0_c0_c3_r0	L2/3 IT CTX Glut
c2_c0_c0_c3_r1	L2/3 IT CTX Glut
c2_c0_c0_c3_r2	L2/3 IT CTX Glut
c2_c0_c1_c0_r0	L2/3 IT CTX Glut
c2_c0_c1_c0_r1	L2/3 IT CTX Glut
c2_c0_c1_c0_r2	L2/3 IT CTX Glut
c2_c0_c1_c0_r3	L2/3 IT CTX Glut
c2_c0_c1_c0_r4	L2/3 IT CTX Glut
c2_c0_c1_c0_r5	L2/3 IT CTX Glut
c2_c0_c1_c1_r0	L2/3 IT CTX Glut
c2_c0_c1_c1_r1	L2/3 IT CTX Glut
c2_c0_c1_c1_r2	L2/3 IT CTX Glut
c2_c0_c1_c1_r3	L2/3 IT CTX Glut
c2_c0_c1_c2_r0	L4/5 IT CTX Glut
c2_c0_c1_c2_r1	L4/5 IT CTX Glut
c2_c0_c2_c0_r0	L2/3 IT CTX Glut
c2_c0_c2_c0_r1	L2/3 IT CTX Glut
c2_c0_c2_c0_r2	L2/3 IT CTX Glut
c2_c0_c2_c1_r0	L2/3 IT CTX Glut
c2_c0_c2_c1_r1	L2/3 IT CTX Glut
c2_c0_c2_c1_r2	L2/3 IT CTX Glut
c2_c0_c2_c2_r0	L2/3 IT CTX Glut
c2_c0_c2_c2_r1	L2/3 IT CTX Glut
c2_c0_c2_c2_r2	L2/3 IT CTX Glut
c2_c0_c3_c0_r0	L2/3 IT CTX Glut
c2_c0_c3_c0_r1	L2/3 IT CTX Glut
c2_c0_c3_c0_r2	L2/3 IT CTX Glut
c2_c0_c3_c0_r3	L2/3 IT CTX Glut
c2_c0_c3_c1_r0	L2/3 IT CTX Glut
c2_c0_c3_c1_r1	L2/3 IT CTX Glut
c2_c0_c3_c2_r0	L2/3 IT CTX Glut
c2_c0_c3_c2_r1	L2/3 IT CTX Glut
c2_c0_c3_c2_r2	L2/3 IT CTX Glut
c2_c1_c0_c0_r0	L4/5 IT CTX Glut
c2_c1_c0_c0_r1	L4/5 IT CTX Glut
c2_c1_c0_c0_r2	L4/5 IT CTX Glut
c2_c1_c0_c0_r3	L4/5 IT CTX Glut
c2_c1_c0_c0_r4	L4/5 IT CTX Glut
c2_c1_c0_c0_r5	L4/5 IT CTX Glut
c2_c1_c0_c0_r6	L4/5 IT CTX Glut
c2_c1_c0_c1_r0	L4/5 IT CTX Glut
c2_c1_c0_c1_r1	L4/5 IT CTX Glut
c2_c1_c0_c1_r2	L4/5 IT CTX Glut
c2_c1_c0_c1_r3	L4/5 IT CTX Glut
c2_c1_c0_c2_r0	L4/5 IT CTX Glut
c2_c1_c0_c2_r1	L4/5 IT CTX Glut
c2_c1_c0_c2_r2	L4/5 IT CTX Glut
c2_c1_c1_c0_r0	L4/5 IT CTX Glut
c2_c1_c1_c0_r1	L4/5 IT CTX Glut
c2_c1_c1_c0_r2	L4/5 IT CTX Glut
c2_c1_c1_c0_r3	L4/5 IT CTX Glut
c2_c1_c1_c1_r0	L4/5 IT CTX Glut
c2_c1_c1_c1_r1	L4/5 IT CTX Glut
c2_c1_c1_c1_r2	L4/5 IT CTX Glut
c2_c1_c1_c2_r0	L4/5 IT CTX Glut
c2_c1_c1_c2_r1	L4/5 IT CTX Glut
c2_c1_c1_c2_r2	L4/5 IT CTX Glut
c2_c1_c2_c0_r0	L4/5 IT CTX Glut
c2_c1_c2_c0_r1	L4/5 IT CTX Glut
c2_c1_c2_c0_r2	L4/5 IT CTX Glut
c2_c1_c2_c0_r3	L4/5 IT CTX Glut
c2_c1_c2_c1_r0	L4/5 IT CTX Glut
c2_c1_c2_c1_r1	L4/5 IT CTX Glut
c2_c1_c2_c1_r2	L4/5 IT CTX Glut
c2_c1_c2_c1_r3	L4/5 IT CTX Glut
c2_c1_c2_c2_r0	L4/5 IT CTX Glut
c2_c1_c2_c2_r1	L4/5 IT CTX Glut
c2_c1_c2_c3_r0	L4/5 IT CTX Glut
c2_c1_c3_c0_r0	L4/5 IT CTX Glut
c2_c1_c3_c0_r1	L4/5 IT CTX Glut
c2_c1_c3_c0_r2	L4/5 IT CTX Glut
c2_c1_c3_c1_r0	L4/5 IT CTX Glut
c2_c1_c3_c1_r1	L4/5 IT CTX Glut
c2_c1_c3_c2_r0	L4/5 IT CTX Glut
c2_c1_c3_c2_r1	L4/5 IT CTX Glut
c2_c1_c3_c3_r0	L4/5 IT CTX Glut
c2_c1_c3_c3_r1	L4/5 IT CTX Glut
c2_c1_c4_c0_r0	L4/5 IT CTX Glut
c2_c1_c4_c0_r1	L4/5 IT CTX Glut
c2_c1_c4_c0_r2	L4/5 IT CTX Glut
c2_c1_c4_c1_r0	L4/5 IT CTX Glut
c2_c1_c4_c1_r1	L4/5 IT CTX Glut
c2_c1_c4_c1_r2	L4/5 IT CTX Glut
c2_c2_c0_c0_r0	L4/5 IT CTX Glut
c2_c2_c0_c0_r1	L4/5 IT CTX Glut
c2_c2_c0_c1_r0	L4/5 IT CTX Glut
c2_c2_c0_c2_r0	L4/5 IT CTX Glut
c2_c2_c1_c0_r0	L4/5 IT CTX Glut
c2_c2_c1_c1_r0	L4/5 IT CTX Glut
c2_c2_c1_c2_r0	L4/5 IT CTX Glut
c2_c2_c2_c0_r0	L4/5 IT CTX Glut
c2_c2_c2_c0_r1	L4/5 IT CTX Glut
c2_c2_c2_c1_r0	L4/5 IT CTX Glut
c2_c2_c2_c1_r1	L4/5 IT CTX Glut
c2_c2_c3_c0_r0	L4/5 IT CTX Glut
c2_c2_c3_c1_r0	L4/5 IT CTX Glut
c2_c2_c4_c0_r0	L4/5 IT CTX Glut
c2_c2_c4_c0_r1	L4/5 IT CTX Glut
c2_c2_c5_c5_r0	L4/5 IT CTX Glut
c2_c3_c0_c0_r0	L4/5 IT CTX Glut
c2_c3_c0_c0_r1	L4/5 IT CTX Glut
c2_c3_c0_c0_r2	L4/5 IT CTX Glut
c2_c3_c0_c1_r0	L4/5 IT CTX Glut
c2_c3_c0_c1_r1	L4/5 IT CTX Glut
c2_c3_c0_c1_r2	L4/5 IT CTX Glut
c2_c3_c0_c1_r3	L4/5 IT CTX Glut
c2_c3_c0_c2_r0	L4/5 IT CTX Glut
c2_c3_c0_c2_r1	L4/5 IT CTX Glut
c2_c3_c0_c2_r2	L4/5 IT CTX Glut
c2_c3_c0_c2_r3	L4/5 IT CTX Glut
c2_c3_c1_c0_r0	L4/5 IT CTX Glut
c2_c3_c1_c0_r1	L4/5 IT CTX Glut
c2_c3_c1_c1_r0	L4/5 IT CTX Glut
c2_c3_c1_c2_r0	L4/5 IT CTX Glut
c2_c3_c2_c0_r0	L4/5 IT CTX Glut
c2_c3_c2_c0_r1	L4/5 IT CTX Glut
c2_c3_c2_c1_r0	L4/5 IT CTX Glut
c2_c3_c3_c0_r0	L4/5 IT CTX Glut
c2_c3_c3_c0_r1	L4/5 IT CTX Glut
c2_c3_c3_c1_r0	L4/5 IT CTX Glut
c2_c3_c3_c1_r1	L4/5 IT CTX Glut
c2_c4_c0_c0_r0	L2/3 IT CTX Glut
c2_c4_c0_c0_r1	L2/3 IT CTX Glut
c2_c4_c0_c0_r2	L2/3 IT CTX Glut
c2_c4_c0_c1_r0	L2/3 IT CTX Glut
c2_c4_c0_c1_r1	L2/3 IT CTX Glut
c2_c4_c0_c2_r0	L2/3 IT CTX Glut
c2_c4_c0_c2_r1	L2/3 IT CTX Glut
c2_c4_c1_c0_r0	L2/3 IT CTX Glut
c2_c4_c1_c0_r1	L2/3 IT CTX Glut
c2_c4_c1_c1_r0	L2/3 IT CTX Glut
c2_c4_c1_c1_r1	L2/3 IT CTX Glut
c2_c4_c1_c1_r2	L2/3 IT CTX Glut
c2_c4_c2_c2_r0	L2/3 IT CTX Glut
c2_c5_c0_c0_r0	L2/3 IT CTX Glut
c2_c5_c0_c0_r1	L2/3 IT CTX Glut
c2_c5_c1_c0_r0	L2/3 IT CTX Glut
c2_c5_c1_c0_r1	L2/3 IT CTX Glut
c2_c5_c1_c1_r0	L2/3 IT CTX Glut
c2_c5_c2_c0_r0	L2/3 IT CTX Glut
c2_c5_c2_c0_r1	L2/3 IT CTX Glut
c2_c5_c2_c1_r0	L2/3 IT CTX Glut
c2_c5_c2_c1_r1	L2/3 IT CTX Glut
c2_c6_c0_c0_r0	L2/3 IT CTX Glut
c2_c6_c0_c0_r1	L2/3 IT CTX Glut
c2_c6_c0_c0_r2	L2/3 IT CTX Glut
c2_c6_c0_c1_r0	L2/3 IT CTX Glut
c2_c6_c0_c1_r1	L2/3 IT CTX Glut
c2_c6_c0_c2_r0	L2/3 IT CTX Glut
c2_c6_c0_c2_r1	L2/3 IT CTX Glut
c2_c6_c1_c0_r0	L2/3 IT CTX Glut
c2_c6_c1_c0_r1	L2/3 IT CTX Glut
c2_c6_c1_c1_r0	L2/3 IT CTX Glut
c2_c6_c2_c0_r0	L2/3 IT CTX Glut
c2_c6_c2_c1_r0	L2/3 IT CTX Glut
c2_c6_c3_c0_r0	L2/3 IT CTX Glut
c2_c6_c3_c1_r0	L2/3 IT CTX Glut
c2_c7_c0_c0_r0	L4/5 IT CTX Glut
c2_c7_c0_c0_r1	L4/5 IT CTX Glut
c2_c7_c0_c1_r0	L4/5 IT CTX Glut
c2_c7_c0_c1_r1	L4/5 IT CTX Glut
c2_c7_c0_c1_r2	L4/5 IT CTX Glut
c2_c7_c0_c2_r0	L4/5 IT CTX Glut
c2_c7_c0_c2_r1	L4/5 IT CTX Glut
c2_c7_c1_c0_r0	L4/5 IT CTX Glut
c2_c7_c1_c0_r1	L4/5 IT CTX Glut
c2_c7_c1_c1_r0	L4/5 IT CTX Glut
c2_c7_c1_c1_r1	L4/5 IT CTX Glut
c2_c7_c2_c0_r0	L4/5 IT CTX Glut
c2_c7_c2_c0_r1	L4/5 IT CTX Glut
c2_c7_c2_c1_r0	L4/5 IT CTX Glut
c2_c7_c2_c1_r1	L4/5 IT CTX Glut
c2_c8_c0_c0_r0	L2/3 IT RSP Glut
c2_c8_c0_c0_r1	L2/3 IT CTX Glut
c2_c8_c0_c0_r2	L2/3 IT RSP Glut
c2_c8_c0_c0_r3	L2/3 IT RSP Glut
c2_c8_c1_c0_r0	L2/3 IT CTX Glut
c2_c8_c1_c0_r1	L2/3 IT CTX Glut
c2_c8_c1_c1_r0	L2/3 IT CTX Glut
c2_c8_c2_c2_r0	L2/3 IT CTX Glut
c2_c8_c2_c2_r1	L2/3 IT CTX Glut
c2_c9_c0_c0_r0	L2/3 IT CTX Glut
c2_c9_c0_c0_r1	L2/3 IT CTX Glut
c2_c9_c1_c1_r0	L2/3 IT CTX Glut
c2_c9_c1_c1_r1	L2/3 IT CTX Glut
c2_c9_c1_c1_r2	L2/3 IT CTX Glut
c2_c9_c2_c2_r0	L2/3 IT CTX Glut
c2_c9_c3_c3_r0	L2/3 IT CTX Glut
c20_c0_c0_c0_r0	VLMC NN
c20_c0_c0_c0_r1	VLMC NN
c20_c0_c0_c1_r0	VLMC NN
c20_c0_c0_c1_r1	VLMC NN
c20_c0_c1_c0_r0	VLMC NN
c20_c0_c1_c0_r1	VLMC NN
c20_c0_c1_c1_r0	VLMC NN
c20_c0_c2_c0_r0	VLMC NN
c20_c0_c3_c3_r0	Endo NN
c20_c1_c0_c0_r0	ABC NN
c20_c1_c0_c0_r1	ABC NN
c20_c1_c0_c1_r0	ABC NN
c20_c1_c1_c0_r0	ABC NN
c20_c2_c0_c0_r0	Peri NN
c20_c2_c0_c0_r1	Peri NN
c20_c2_c0_c0_r2	Peri NN
c20_c2_c0_c0_r3	Peri NN
c20_c2_c0_c0_r4	Peri NN
c20_c3_c0_c0_r0	VLMC NN	Endo NN
c20_c3_c0_c0_r1	VLMC NN
c20_c3_c0_c0_r2	Endo NN	VLMC NN
c20_c3_c1_c1_r0	VLMC NN
c20_c3_c1_c1_r1	VLMC NN
c20_c3_c2_c2_r0	Endo NN
c20_c3_c3_c3_r0	VLMC NN
c20_c4_c0_c0_r0	VLMC NN
c20_c4_c0_c0_r1	VLMC NN
c20_c4_c0_c0_r2	VLMC NN
c20_c4_c1_c1_r0	VLMC NN
c20_c4_c2_c2_r0	VLMC NN
c20_c5_c0_c0_r0	ABC NN
c20_c5_c0_c0_r1	ABC NN
c20_c6_c0_c0_r0	VLMC NN
c20_c6_c0_c0_r1	VLMC NN
c20_c6_c0_c0_r2	VLMC NN
c21_c0_c0_c0_r0	STR-PAL Chst9 Gaba
c21_c0_c0_c0_r1	STR-PAL Chst9 Gaba
c21_c0_c1_c0_r0	STR-PAL Chst9 Gaba
c21_c0_c2_c2_r0	STR-PAL Chst9 Gaba
c21_c0_c3_c3_r0	STR-PAL Chst9 Gaba
c21_c1_c0_c0_r0	STR-PAL Chst9 Gaba
c21_c1_c0_c1_r0	STR-PAL Chst9 Gaba
c21_c1_c1_c0_r0	STR-PAL Chst9 Gaba
c21_c1_c1_c1_r0	STR-PAL Chst9 Gaba
c21_c1_c2_c2_r0	STR-PAL Chst9 Gaba
c21_c2_c0_c0_r0	MSN D1 Sema5a Gaba
c21_c2_c0_c0_r1	MSN D1 Sema5a Gaba
c21_c2_c0_c1_r0	MSN D1 Sema5a Gaba
c21_c2_c1_c0_r0	MSN D1 Sema5a Gaba
c21_c2_c2_c0_r0	MSN D1 Sema5a Gaba
c21_c2_c2_c0_r1	MSN D1 Sema5a Gaba
c21_c3_c0_c0_r0	STR-PAL Chst9 Gaba
c21_c3_c0_c1_r0	STR-PAL Chst9 Gaba
c21_c3_c1_c0_r0	STR-PAL Chst9 Gaba
c21_c3_c1_c0_r1	STR-PAL Chst9 Gaba
c21_c4_c0_c0_r0	STR-PAL Chst9 Gaba
c21_c4_c0_c1_r0	STR-PAL Chst9 Gaba
c21_c4_c1_c1_r0	STR-PAL Chst9 Gaba
c21_c4_c2_c2_r0	STR-PAL Chst9 Gaba
c21_c5_c0_c0_r0	MSN D1 Sema5a Gaba
c21_c5_c0_c0_r1	MSN D1 Sema5a Gaba
c21_c5_c1_c1_r0	MSN D1 Sema5a Gaba
c21_c6_c0_c0_r0	STR-PAL Chst9 Gaba
c21_c6_c1_c1_r0	FS Mgp Gaba
c21_c7_c0_c0_r0	STR-PAL Chst9 Gaba
c21_c7_c0_c0_r1	STR-PAL Chst9 Gaba
c22_c0_c0_c0_r0	CA3 Glut
c22_c0_c0_c0_r1	CA3 Glut
c22_c0_c1_c1_r0	CA3 Glut
c22_c0_c1_c1_r1	CA3 Glut
c22_c0_c1_c1_r2	CA3 Glut
c22_c0_c2_c2_r0	CA3 Glut
c22_c0_c2_c2_r1	CA3 Glut
c22_c0_c3_c3_r0	CA3 Glut
c22_c0_c3_c3_r1	CA3 Glut
c22_c0_c3_c3_r2	CA3 Glut
c22_c1_c0_c0_r0	CA3 Glut
c22_c1_c0_c1_r0	CA3 Glut
c22_c1_c1_c1_r0	CA3 Glut
c22_c1_c1_c1_r1	CA3 Glut
c22_c1_c2_c2_r0	CA3 Glut
c22_c2_c0_c0_r0	CA3 Glut
c22_c2_c0_c1_r0	CA3 Glut
c22_c2_c1_c0_r0	CA3 Glut
c22_c2_c2_c2_r0	CA3 Glut
c22_c3_c0_c0_r0	CA3 Glut
c22_c3_c1_c0_r0	CA3 Glut
c22_c3_c1_c0_r1	CA3 Glut
c22_c3_c2_c2_r0	CA3 Glut
c22_c4_c0_c0_r0	CA3 Glut
c22_c4_c1_c1_r0	CA3 Glut
c22_c4_c2_c2_r0	CA3 Glut
c22_c5_c0_c0_r0	CA3 Glut
c22_c5_c1_c1_r0	CA3 Glut
c22_c5_c1_c1_r1	CA3 Glut
c22_c6_c0_c0_r0	CA2 Glut	CA3 Glut
c22_c6_c1_c1_r0	CA2 Glut
c22_c7_c0_c0_r0	CA3 Glut
c22_c7_c1_c1_r0	CA3 Glut
c22_c7_c2_c2_r0	CA3 Glut
c22_c8_c0_c0_r0	CA3 Glut
c23_c0_c0_c0_r0	L5 ET CTX Glut
c23_c0_c0_c0_r1	L5 ET CTX Glut
c23_c0_c1_c1_r0	L5 ET CTX Glut
c23_c0_c1_c1_r1	L5 ET CTX Glut
c23_c0_c2_c2_r0	L5 ET CTX Glut
c23_c0_c3_c3_r0	L5 ET CTX Glut
c23_c1_c0_c0_r0	IT AON-TT-DP Glut
c23_c1_c1_c1_r0	IT AON-TT-DP Glut
c23_c1_c2_c2_r0	IT AON-TT-DP Glut
c23_c1_c3_c3_r0	IT AON-TT-DP Glut
c23_c2_c0_c0_r0	L5 ET CTX Glut
c23_c2_c0_c0_r1	L5 ET CTX Glut
c23_c2_c1_c1_r0	L5 ET CTX Glut
c23_c2_c1_c1_r1	L5 ET CTX Glut
c23_c2_c2_c2_r0	L5 ET CTX Glut
c23_c2_c3_c3_r0	L5 ET CTX Glut
c23_c3_c0_c0_r0	L5 ET CTX Glut
c23_c3_c0_c0_r1	L5 ET CTX Glut
c23_c3_c1_c1_r0	L5 ET CTX Glut
c23_c3_c2_c2_r0	L5 ET CTX Glut
c23_c4_c0_c0_r0	L5 ET CTX Glut
c23_c4_c0_c0_r1	L5 ET CTX Glut
c23_c4_c1_c1_r0	L5 ET CTX Glut
c23_c4_c2_c2_r0	L5 ET CTX Glut
c23_c5_c0_c0_r0	L5 ET CTX Glut	IT AON-TT-DP Glut
c23_c5_c0_c0_r1	L5 ET CTX Glut	IT AON-TT-DP Glut
c23_c5_c1_c1_r0	IT AON-TT-DP Glut	L5 ET CTX Glut
c23_c5_c2_c2_r0	IT AON-TT-DP Glut	L5 ET CTX Glut
c23_c6_c0_c0_r0	L5 ET CTX Glut
c23_c6_c1_c1_r0	L5 ET CTX Glut
c23_c6_c2_c2_r0	L5 ET CTX Glut
c23_c6_c3_c3_r0	L5 ET CTX Glut
c23_c7_c0_c0_r0	IT AON-TT-DP Glut
c23_c7_c1_c1_r0	IT AON-TT-DP Glut
c23_c8_c0_c0_r0	L5 ET CTX Glut
c24_c0_c0_c0_r0	SCsg Gabrr2 Gaba
c24_c0_c1_c1_r0	SCsg Gabrr2 Gaba
c24_c0_c2_c2_r0	SCsg Gabrr2 Gaba
c24_c0_c3_c3_r0	SCsg Gabrr2 Gaba
c24_c0_c3_c3_r1	SCsg Gabrr2 Gaba
c24_c0_c4_c4_r0	SCsg Gabrr2 Gaba
c24_c1_c0_c0_r0	SCs Dmbx1 Gaba
c24_c1_c1_c1_r0	SCs Dmbx1 Gaba
c24_c1_c2_c2_r0	SCs Dmbx1 Gaba
c24_c1_c3_c3_r0	SCs Dmbx1 Gaba
c24_c2_c0_c0_r0	SCs Dmbx1 Gaba
c24_c2_c1_c1_r0	SCs Dmbx1 Gaba
c24_c2_c2_c2_r0	SCs Dmbx1 Gaba
c24_c3_c0_c0_r0	SCs Dmbx1 Gaba
c24_c3_c0_c0_r1	SCs Dmbx1 Gaba
c24_c3_c0_c0_r2	SCs Dmbx1 Gaba
c24_c4_c0_c0_r0	SCs Pax7 Nfia Gaba
c24_c4_c1_c1_r0	SCs Pax7 Nfia Gaba
c24_c4_c2_c2_r0	SCs Pax7 Nfia Gaba
c24_c5_c0_c0_r0	SCs Pax7 Nfia Gaba
c24_c5_c1_c1_r0	SCs Pax7 Nfia Gaba
c24_c5_c2_c2_r0	SCs Pax7 Nfia Gaba
c24_c6_c0_c0_r0	SC Lef1 Otx2 Gaba
c24_c6_c1_c1_r0	SC Lef1 Otx2 Gaba
c24_c7_c0_c0_r0	SCs Lef1 Gli3 Gaba
c24_c7_c1_c1_r0	SCs Lef1 Gli3 Gaba
c24_c8_c0_c0_r0	SC Tnnt1 Gli3 Gaba
c24_c8_c0_c0_r1	SC Tnnt1 Gli3 Gaba
c24_c9_c0_c0_r0	SCs Lef1 Gli3 Gaba
c24_c9_c1_c1_r0	SCs Lef1 Gli3 Gaba
c25_c0_c0_c0_r0	PG-TRN-LRN Fat2 Glut
c25_c0_c0_c1_r0	PG-TRN-LRN Fat2 Glut
c25_c0_c1_c0_r0	PG-TRN-LRN Fat2 Glut
c25_c0_c1_c1_r0	PG-TRN-LRN Fat2 Glut
c25_c0_c2_c0_r0	PG-TRN-LRN Fat2 Glut
c25_c0_c2_c1_r0	PG-TRN-LRN Fat2 Glut
c25_c0_c3_c0_r0	PG-TRN-LRN Fat2 Glut
c25_c0_c3_c1_r0	PG-TRN-LRN Fat2 Glut
c25_c1_c0_c0_r0	PG-TRN-LRN Fat2 Glut
c25_c1_c0_c1_r0	PG-TRN-LRN Fat2 Glut
c25_c1_c1_c0_r0	PG-TRN-LRN Fat2 Glut
c25_c1_c1_c0_r1	PG-TRN-LRN Fat2 Glut
c25_c1_c1_c0_r2	PG-TRN-LRN Fat2 Glut
c25_c1_c2_c2_r0	PG-TRN-LRN Fat2 Glut
c25_c2_c0_c0_r0	PG-TRN-LRN Fat2 Glut
c25_c2_c0_c0_r1	PG-TRN-LRN Fat2 Glut
c25_c2_c1_c1_r0	PG-TRN-LRN Fat2 Glut
c25_c2_c2_c2_r0	PG-TRN-LRN Fat2 Glut
c25_c3_c0_c0_r0	PG-TRN-LRN Fat2 Glut
c25_c3_c1_c1_r0	PG-TRN-LRN Fat2 Glut
c26_c0_c0_c0_r0	L5 NP CTX Glut
c26_c0_c0_c1_r0	L5 NP CTX Glut
c26_c0_c1_c1_r0	L5 NP CTX Glut
c26_c0_c2_c2_r0	L5 NP CTX Glut
c26_c0_c3_c3_r0	L5 NP CTX Glut
c26_c1_c0_c0_r0	L5 NP CTX Glut
c26_c1_c0_c0_r1	L5 NP CTX Glut
c26_c1_c1_c1_r0	L5 NP CTX Glut
c26_c1_c1_c1_r1	L5 NP CTX Glut
c26_c2_c0_c0_r0	L5 NP CTX Glut	L6 CT CTX Glut
c26_c2_c0_c1_r0	L5 NP CTX Glut
c26_c2_c1_c1_r0	L5 NP CTX Glut
c26_c2_c1_c1_r1	L5 NP CTX Glut
c26_c3_c0_c0_r0	NP SUB Glut
c26_c3_c1_c1_r0	NP SUB Glut
c26_c3_c2_c2_r0	NP SUB Glut
c26_c3_c3_c3_r0	NP SUB Glut
c26_c4_c0_c0_r0	L5 NP CTX Glut
c26_c4_c1_c1_r0	L5 NP CTX Glut
c26_c4_c2_c2_r0	L6 CT CTX Glut
c26_c5_c0_c0_r0	L5 NP CTX Glut
c26_c6_c0_c0_r0	NP SUB Glut
c26_c6_c0_c0_r1	NP SUB Glut
c27_c0_c0_c0_r0	DCO Il22 Gly-Gaba
c27_c0_c0_c0_r1	DCO Il22 Gly-Gaba
c27_c0_c0_c0_r2	DCO Il22 Gly-Gaba
c27_c1_c0_c0_r0	DCO Il22 Gly-Gaba
c27_c1_c0_c0_r1	DCO Il22 Gly-Gaba
c27_c1_c0_c0_r2	DCO Il22 Gly-Gaba
c27_c2_c0_c0_r0	DCO Il22 Gly-Gaba
c27_c2_c0_c0_r1	DCO Il22 Gly-Gaba
c27_c2_c1_c1_r0	DCO Il22 Gly-Gaba
c27_c3_c0_c0_r0	DCO Il22 Gly-Gaba
c27_c3_c1_c1_r0	DCO Il22 Gly-Gaba
c27_c4_c0_c0_r0	Golgi Gly-Gaba
c27_c4_c0_c0_r1	Golgi Gly-Gaba	DCO Il22 Gly-Gaba
c28_c0_c0_c0_r0	IC Tfap2d Maf Glut
c28_c0_c1_c1_r0	IC Tfap2d Maf Glut
c28_c0_c2_c2_r0	IC Tfap2d Maf Glut
c28_c0_c3_c3_r0	IC Tfap2d Maf Glut
c28_c0_c4_c4_r0	IC Tfap2d Maf Glut
c28_c1_c0_c0_r0	IC Tfap2d Maf Glut
c28_c1_c1_c1_r0	IC Tfap2d Maf Glut
c28_c1_c2_c2_r0	IC Tfap2d Maf Glut
c28_c3_c0_c0_r0	IC Tfap2d Maf Glut
c28_c4_c0_c0_r0	IC Tfap2d Maf Glut
c28_c4_c1_c1_r0	IC Tfap2d Maf Glut
c29_c0_c0_c0_r0	Car3 Glut
c29_c0_c0_c0_r1	Car3 Glut
c29_c0_c1_c1_r0	Car3 Glut
c29_c0_c2_c2_r0	Car3 Glut
c29_c0_c2_c2_r1	Car3 Glut
c29_c1_c0_c0_r0	Car3 Glut
c29_c1_c0_c0_r1	Car3 Glut
c29_c1_c1_c1_r0	Car3 Glut
c29_c2_c0_c0_r0	Car3 Glut
c29_c2_c1_c1_r0	Car3 Glut
c29_c2_c1_c1_r1	Car3 Glut
c29_c2_c2_c2_r0	Car3 Glut
c29_c3_c0_c0_r0	Car3 Glut
c29_c3_c1_c1_r0	Car3 Glut
c29_c4_c0_c0_r0	Car3 Glut
c3_c0_c0_c0_r0	CB Granule Glut
c3_c0_c0_c0_r1	CB Granule Glut
c3_c0_c0_c0_r2	CB Granule Glut
c3_c0_c0_c0_r3	CB Granule Glut
c3_c0_c0_c0_r4	CB Granule Glut
c3_c0_c0_c1_r0	CB Granule Glut
c3_c0_c0_c1_r1	CB Granule Glut
c3_c0_c0_c1_r2	CB Granule Glut
c3_c0_c0_c1_r3	CB Granule Glut
c3_c0_c0_c1_r4	CB Granule Glut
c3_c0_c1_c0_r0	CB Granule Glut
c3_c0_c1_c0_r1	CB Granule Glut
c3_c0_c1_c0_r2	CB Granule Glut
c3_c0_c1_c0_r3	CB Granule Glut
c3_c0_c1_c0_r4	CB Granule Glut
c3_c0_c2_c0_r0	CB Granule Glut
c3_c0_c2_c0_r1	CB Granule Glut
c3_c0_c2_c0_r2	CB Granule Glut
c3_c0_c2_c0_r3	CB Granule Glut
c3_c0_c2_c1_r0	CB Granule Glut
c3_c0_c2_c1_r1	CB Granule Glut
c3_c0_c2_c1_r2	CB Granule Glut
c3_c1_c0_c0_r0	CB Granule Glut
c3_c1_c0_c0_r1	CB Granule Glut
c3_c1_c1_c0_r0	CB Granule Glut
c3_c1_c1_c0_r1	CB Granule Glut
c3_c1_c1_c1_r0	CB Granule Glut
c3_c1_c1_c1_r1	CB Granule Glut
c3_c1_c1_c2_r0	CB Granule Glut
c3_c1_c1_c2_r1	CB Granule Glut
c3_c1_c2_c2_r0	CB MLI Megf11 Gaba
c3_c1_c2_c2_r1	CB MLI Megf11 Gaba
c3_c1_c3_c3_r0	CB Granule Glut
c3_c2_c0_c0_r0	CB Granule Glut
c3_c2_c1_c0_r0	CB Granule Glut
c3_c2_c1_c0_r1	CB Granule Glut
c3_c2_c1_c1_r0	CB Granule Glut
c3_c2_c1_c2_r0	CB MLI Megf11 Gaba
c3_c2_c2_c0_r0	CB Granule Glut
c3_c2_c2_c1_r0	CB Granule Glut
c30_c0_c0_c0_r0	SPVI-SPVC Sall3 Gly-Gaba
c30_c0_c1_c1_r0	SPVI-SPVC Sall3 Gly-Gaba
c30_c0_c2_c2_r0	SPVI-SPVC Sall3 Gly-Gaba
c30_c1_c0_c0_r0	SPVI-SPVC Sall3 Gly-Gaba
c30_c1_c0_c0_r1	SPVI-SPVC Sall3 Gly-Gaba
c30_c2_c0_c0_r0	SPVI-SPVC Sall3 Gly-Gaba
c30_c2_c1_c1_r0	SPVI-SPVC Sall3 Gly-Gaba
c30_c3_c0_c0_r0	SPVI-SPVC Sall3 Gly-Gaba
c30_c3_c1_c1_r0	SPVI-SPVC Sall3 Gly-Gaba
c30_c4_c0_c0_r0	DCO Il22 Gly-Gaba
c30_c5_c0_c0_r0	SPVI-SPVC Sall3 Gly-Gaba
c30_c6_c0_c0_r0	MV-NTS Bcl11b Neurod2 Gly-Gaba	SPVI-SPVC Sall3 Gly-Gaba
c30_c7_c0_c0_r0	SPVO Mafa Meis2 Glut	VCO-PSV-SOCl Mafa Meis2 Glut
c31_c0_c0_c0_r0	L2/3 IT RSP Glut
c31_c0_c0_c0_r1	L2/3 IT RSP Glut
c31_c0_c0_c0_r2	L2/3 IT RSP Glut
c31_c0_c1_c0_r0	L2/3 IT RSP Glut
c31_c1_c0_c0_r0	L2/3 IT RSP Glut
c31_c1_c0_c0_r1	L2/3 IT RSP Glut
c31_c1_c1_c1_r0	L2/3 IT RSP Glut
c31_c1_c1_c1_r1	L2/3 IT RSP Glut
c31_c2_c0_c0_r0	L2 IT PPP-APr Glut
c31_c2_c1_c1_r0	L2 IT PPP-APr Glut
c31_c2_c2_c2_r0	L2 IT PPP-APr Glut
c31_c2_c3_c3_r0	L2 IT PPP-APr Glut
c32_c0_c0_c0_r0	RT Gnb3 Gaba
c32_c0_c0_c0_r1	RT Gnb3 Gaba
c32_c0_c0_c0_r2	RT Gnb3 Gaba
c32_c0_c0_c0_r3	RT Gnb3 Gaba
c32_c0_c0_c0_r4	RT Gnb3 Gaba
c33_c0_c0_c0_r0	MB/HB Lhx1 Glut
c33_c0_c0_c0_r1	MB/HB Lhx1 Glut
c33_c0_c1_c1_r0	MB/HB Lhx1 Glut
c33_c0_c1_c1_r1	MB/HB Lhx1 Glut
c33_c0_c2_c2_r0	MB/HB Lhx1 Glut
c33_c0_c2_c2_r1	MB/HB Lhx1 Glut
c33_c0_c3_c3_r0	MB/HB Lhx1 Glut
c33_c1_c0_c0_r0	MB/HB Lhx1 Glut	PH-LHA Foxb1 Glut
c33_c1_c0_c0_r1	MB/HB Lhx1 Glut	PH-LHA Foxb1 Glut
c33_c1_c1_c1_r0	MB/HB Lhx1 Glut
c33_c2_c0_c0_r0	MB/HB Lhx1 Glut
c33_c3_c0_c0_r0	MB/HB Lhx1 Glut	PH-LHA Foxb1 Glut
c34_c0_c0_c0_r0	L2/3 IT PPP Glut
c34_c0_c0_c0_r1	L2/3 IT PPP Glut
c34_c0_c1_c1_r0	L2/3 IT PPP Glut
c34_c0_c2_c2_r0	L2/3 IT PPP Glut
c34_c1_c0_c0_r0	L2/3 IT PPP Glut
c34_c1_c1_c1_r0	L2/3 IT PPP Glut
c34_c2_c0_c0_r0	L2/3 IT PPP Glut
c34_c2_c0_c0_r1	L2/3 IT PPP Glut
c34_c2_c1_c1_r0	L2/3 IT PPP Glut
c36_c0_c0_c0_r0	CB MLI Megf11 Gaba
c36_c0_c0_c0_r1	CB MLI Megf11 Gaba
c36_c0_c0_c1_r0	CB MLI Megf11 Gaba
c36_c0_c0_c1_r1	CB MLI Megf11 Gaba
c36_c0_c1_c1_r0	CB MLI Megf11 Gaba
c36_c1_c0_c0_r0	CB MLI Megf11 Gaba
c36_c1_c1_c1_r0	CB MLI Megf11 Gaba
c37_c0_c0_c0_r0	MOB-out Frmd7 Gaba
c37_c0_c1_c1_r0	MOB-out Frmd7 Gaba
c37_c0_c2_c2_r0	MOB-out Frmd7 Gaba
c37_c1_c0_c0_r0	MOB-out Frmd7 Gaba
c37_c1_c0_c0_r1	MOB-out Frmd7 Gaba
c37_c1_c1_c1_r0	MOB-out Frmd7 Gaba
c38_c0_c0_c0_r0	SCsg Pde5a Glut
c38_c0_c1_c1_r0	SCsg Pde5a Glut
c38_c1_c0_c0_r0	SCsg Pde5a Glut
c38_c2_c0_c0_r0	SCsg Pde5a Glut
c38_c3_c0_c0_r0	SCsg Pde5a Glut
c38_c3_c1_c1_r0	SCsg Pde5a Glut
c39_c0_c0_c0_r0	SNc-VTA-RAmb Foxa1 Dopa
c39_c0_c1_c1_r0	SNc-VTA-RAmb Foxa1 Dopa
c39_c0_c2_c2_r0	SNc-VTA-RAmb Foxa1 Dopa
c39_c1_c0_c0_r0	SNc-VTA-RAmb Foxa1 Dopa
c39_c1_c1_c1_r0	SNc-VTA-RAmb Foxa1 Dopa
c4_c0_c0_c0_r0	Astro-TE NN
c4_c0_c0_c0_r1	Astro-TE NN
c4_c0_c0_c0_r2	Astro-TE NN
c4_c0_c0_c0_r3	Astro-TE NN
c4_c0_c0_c0_r4	Astro-TE NN
c4_c0_c0_c0_r5	Astro-TE NN
c4_c0_c0_c0_r6	Astro-TE NN
c4_c0_c0_c1_r0	MOB-STR-CTX Inh IMN
c4_c0_c0_c1_r1	MOB-STR-CTX Inh IMN
c4_c0_c0_c1_r10	Astro-TE NN
c4_c0_c0_c1_r11	Astro-TE NN
c4_c0_c0_c1_r12	Astro-TE NN
c4_c0_c0_c1_r13	MOB-STR-CTX Inh IMN	Astro-TE NN
c4_c0_c0_c1_r2	Astro-TE NN
c4_c0_c0_c1_r3	MOB-STR-CTX Inh IMN
c4_c0_c0_c1_r4	Astro-TE NN
c4_c0_c0_c1_r5	Astro-TE NN
c4_c0_c0_c1_r6	Astro-TE NN
c4_c0_c0_c1_r7	Astro-TE NN
c4_c0_c0_c1_r8	Astro-TE NN
c4_c0_c0_c1_r9	Astro-TE NN
c4_c0_c1_c0_r0	Astro-TE NN
c4_c0_c1_c0_r1	Astro-TE NN
c4_c0_c1_c0_r2	Astro-TE NN
c4_c0_c1_c0_r3	Astro-TE NN
c4_c0_c1_c0_r4	Astro-TE NN
c4_c0_c1_c0_r5	Astro-TE NN
c4_c0_c2_c2_r0	MOB-STR-CTX Inh IMN
c4_c0_c2_c2_r1	MOB-STR-CTX Inh IMN
c4_c1_c0_c0_r0	Astro-NT NN
c4_c1_c0_c0_r1	Astro-NT NN
c4_c1_c0_c0_r2	Astro-NT NN
c4_c1_c0_c0_r3	Astro-TE NN
c4_c1_c0_c0_r4	Astro-NT NN
c4_c1_c0_c0_r5	Astro-NT NN
c4_c1_c0_c0_r6	Astro-NT NN
c4_c1_c0_c0_r7	Astro-NT NN
c4_c1_c0_c0_r8	Astro-NT NN
c4_c1_c0_c0_r9	Astro-NT NN
c4_c1_c1_c0_r0	Astro-NT NN
c4_c1_c1_c0_r1	Astro-NT NN
c4_c1_c1_c0_r2	Astro-NT NN
c4_c1_c1_c0_r3	Astro-NT NN
c4_c1_c1_c0_r4	Astro-NT NN
c4_c1_c1_c1_r0	Astro-NT NN
c4_c1_c1_c1_r1	Astro-NT NN
c4_c1_c1_c1_r2	Astro-NT NN
c4_c1_c2_c0_r0	Astro-NT NN
c4_c1_c2_c0_r1	Astro-NT NN
c4_c1_c2_c0_r2	Astro-NT NN
c4_c1_c2_c1_r0	Astro-NT NN
c4_c2_c0_c0_r0	MOB-STR-CTX Inh IMN
c4_c2_c0_c0_r1	Astro-TE NN
c4_c2_c0_c1_r0	Astro-TE NN
c4_c2_c0_c1_r1	Astro-TE NN
c4_c2_c0_c1_r2	MOB-STR-CTX Inh IMN
c4_c2_c1_c0_r0	MOB-STR-CTX Inh IMN
c4_c2_c1_c0_r1	MOB-STR-CTX Inh IMN
c4_c2_c1_c0_r2	MOB-STR-CTX Inh IMN
c4_c2_c1_c1_r0	MOB-STR-CTX Inh IMN
c4_c2_c1_c1_r1	MOB-STR-CTX Inh IMN
c4_c2_c2_c0_r0	Astro-Epen NN
c4_c2_c2_c0_r1	Astro-Epen NN
c4_c2_c2_c0_r2	Astro-Epen NN
c4_c2_c2_c1_r0	Astro-Epen NN
c4_c2_c2_c1_r1	Astro-Epen NN
c4_c2_c3_c0_r0	MOB-STR-CTX Inh IMN
c4_c2_c3_c0_r1	MOB-STR-CTX Inh IMN
c4_c3_c0_c0_r0	Astro-TE NN
c4_c3_c0_c0_r1	Astro-TE NN
c4_c3_c0_c0_r2	Astro-TE NN
c4_c3_c0_c0_r3	Astro-TE NN
c4_c3_c0_c0_r4	Astro-TE NN
c4_c3_c0_c0_r5	Astro-TE NN
c4_c3_c1_c0_r0	Astro-TE NN
c4_c3_c1_c0_r1	Astro-TE NN
c4_c3_c2_c0_r0	Astro-TE NN
c4_c3_c2_c0_r1	Astro-TE NN
c4_c3_c2_c0_r2	Astro-TE NN
c4_c4_c0_c0_r0	Astro-NT NN
c4_c4_c0_c0_r1	Astro-NT NN
c4_c4_c0_c0_r2	Astro-NT NN
c4_c4_c1_c0_r0	Astro-NT NN
c4_c4_c1_c0_r1	Astro-NT NN
c4_c4_c1_c0_r2	Astro-NT NN
c4_c4_c2_c0_r0	Astro-NT NN
c4_c4_c2_c0_r1	Astro-NT NN
c4_c4_c2_c0_r2	Astro-NT NN
c4_c4_c2_c0_r3	Astro-NT NN
c4_c5_c0_c0_r0	DG-PIR Ex IMN
c4_c5_c0_c0_r1	DG-PIR Ex IMN
c4_c5_c0_c0_r2	DG-PIR Ex IMN
c4_c5_c0_c0_r3	DG-PIR Ex IMN
c4_c5_c0_c0_r4	DG-PIR Ex IMN
c4_c5_c0_c0_r5	DG-PIR Ex IMN
c4_c5_c0_c1_r0	MOB-STR-CTX Inh IMN
c4_c5_c0_c1_r1	MOB-STR-CTX Inh IMN
c4_c5_c0_c2_r0	DG-PIR Ex IMN	MOB-STR-CTX Inh IMN
c4_c5_c1_c1_r0	DG-PIR Ex IMN	Astro-Epen NN
c4_c6_c0_c0_r0	DG-PIR Ex IMN
c4_c6_c0_c0_r1	DG-PIR Ex IMN	Astro-Epen NN
c4_c6_c0_c0_r2	DG-PIR Ex IMN
c4_c6_c0_c0_r3	DG-PIR Ex IMN
c4_c6_c0_c0_r4	DG-PIR Ex IMN
c4_c6_c1_c1_r0	DG-PIR Ex IMN
c4_c7_c0_c0_r0	Bergmann NN
c4_c7_c0_c0_r1	Bergmann NN
c4_c8_c0_c0_r0	Astro-Epen NN
c4_c8_c1_c1_r0	Bergmann NN
c4_c9_c9_c9_r0	DG-PIR Ex IMN
c4_c9_c9_c9_r1	DG-PIR Ex IMN
c40_c0_c0_c0_r0	L2/3 IT PPP Glut
c40_c0_c1_c1_r0	L2/3 IT PPP Glut
c40_c0_c1_c1_r1	L2/3 IT PPP Glut
c40_c0_c2_c2_r0	L2/3 IT PPP Glut
c40_c1_c0_c0_r0	L2/3 IT PPP Glut
c41_c0_c0_c0_r0	MH Tac2 Glut
c41_c0_c0_c0_r1	MH Tac2 Glut
c41_c0_c1_c1_r0	MH Tac2 Glut
c41_c1_c0_c0_r0	MH Tac2 Glut
c41_c1_c0_c0_r1	MH Tac2 Glut
c41_c2_c0_c0_r0	MH Tac2 Glut
c41_c2_c0_c0_r1	MH Tac2 Glut
c42_c0_c0_c0_r0	IPN Otp Crisp1 Gaba	CLI-IF-IPN-DTN-PCG Otp Pax3 Gaba
c43_c0_c0_c0_r0	PVH-PVHd-SO Otp Glut
c43_c1_c0_c0_r0	MOB Eomes Ms4a15 Glut
c43_c1_c0_c0_r1	MOB Eomes Ms4a15 Glut
c43_c1_c1_c1_r0	PVH-PVHd-SO Otp Glut	MOB Eomes Ms4a15 Glut
c44_c0_c0_c0_r0	TRS Sln Glut
c44_c0_c1_c1_r0	BST-po Glut
c44_c1_c0_c0_r0	TRS Sln Glut
c45_c0_c0_c0_r0	HPF CR Glut
c45_c0_c0_c0_r1	HPF CR Glut
c45_c0_c0_c0_r2	HPF CR Glut
c45_c0_c0_c0_r3	HPF CR Glut
c46_c0_c0_c0_r0	CHOR NN
c46_c0_c0_c0_r1	CHOR NN
c46_c0_c0_c0_r2	CHOR NN
c47_c0_c0_c0_r0	L4 RSP-ACA Glut
c47_c0_c0_c0_r1	L4 RSP-ACA Glut
c47_c0_c0_c0_r2	L4 RSP-ACA Glut
c47_c0_c0_c0_r3	L4 RSP-ACA Glut
c48_c0_c0_c0_r0	Sst Chodl Gaba
c48_c0_c0_c0_r1	Sst Chodl Gaba
c49_c0_c0_c0_r0	IT AON-TT-DP Glut
c5_c0_c0_c0_r0	DG Glut
c5_c0_c0_c0_r1	DG Glut
c5_c0_c0_c0_r2	DG Glut
c5_c0_c0_c0_r3	DG Glut
c5_c0_c0_c0_r4	DG Glut
c5_c0_c0_c1_r0	DG Glut
c5_c0_c0_c1_r1	DG Glut
c5_c0_c0_c1_r2	DG Glut
c5_c0_c0_c1_r3	DG Glut
c5_c0_c0_c1_r4	DG Glut
c5_c0_c1_c0_r0	DG Glut
c5_c0_c1_c0_r1	DG Glut
c5_c0_c1_c0_r2	DG Glut
c5_c0_c1_c0_r3	DG Glut
c5_c0_c1_c0_r4	DG Glut
c5_c0_c1_c1_r0	DG Glut
c5_c0_c1_c1_r1	DG Glut
c5_c0_c1_c1_r2	DG Glut
c5_c0_c2_c0_r0	DG Glut
c5_c0_c2_c0_r1	DG Glut
c5_c0_c2_c0_r2	DG Glut
c5_c0_c2_c0_r3	DG Glut
c5_c0_c2_c0_r4	DG Glut
c5_c1_c0_c0_r0	DG Glut
c5_c1_c0_c0_r1	DG Glut
c5_c1_c0_c0_r2	DG Glut
c5_c1_c0_c1_r0	DG Glut
c5_c1_c0_c1_r1	DG Glut
c5_c1_c1_c0_r0	DG Glut
c5_c1_c1_c0_r1	DG Glut
c5_c1_c1_c0_r2	DG Glut
c5_c1_c1_c1_r0	DG Glut
c5_c1_c1_c1_r1	DG Glut
c5_c1_c1_c1_r2	DG Glut
c5_c1_c2_c0_r0	DG Glut
c5_c1_c2_c0_r1	DG Glut
c5_c1_c2_c0_r2	DG Glut
c5_c1_c2_c0_r3	DG Glut
c50_c0_c0_c0_r0	IO Glut
c50_c0_c0_c0_r1	IO Glut
c51_c0_c0_c0_r0	PSV Glut
c51_c0_c0_c0_r1	PSV Glut
c52_c0_c0_c0_r0	SCig-ve Pitx2 Glut
c53_c0_c0_c0_r0	RHP-COA Ndnf Gaba
c54_c0_c0_c0_r0	RT Gnb3 Gaba
c55_c0_c0_c0_r0	SCop Sln Glut
c6_c0_c0_c0_r0	L6 CT CTX Glut
c6_c0_c0_c0_r1	L6 CT CTX Glut
c6_c0_c0_c0_r2	L6 CT CTX Glut
c6_c0_c0_c1_r0	L6 CT CTX Glut
c6_c0_c0_c1_r1	L6 CT CTX Glut
c6_c0_c0_c1_r2	L6 CT CTX Glut
c6_c0_c0_c1_r3	L6 CT CTX Glut
c6_c0_c0_c1_r4	L6 CT CTX Glut
c6_c0_c0_c2_r0	L6b CTX Glut
c6_c0_c0_c3_r0	L6 CT CTX Glut
c6_c0_c0_c3_r1	L6 CT CTX Glut
c6_c0_c0_c3_r2	L6 CT CTX Glut
c6_c0_c0_c4_r0	L6 CT CTX Glut
c6_c0_c0_c4_r1	L6 CT CTX Glut	L6b CTX Glut
c6_c0_c0_c5_r0	L6 CT CTX Glut
c6_c0_c0_c5_r1	L6 CT CTX Glut
c6_c0_c1_c0_r0	L6 CT CTX Glut
c6_c0_c1_c0_r1	L6 CT CTX Glut
c6_c0_c1_c0_r2	L6 CT CTX Glut
c6_c0_c1_c0_r3	L6 CT CTX Glut
c6_c0_c1_c0_r4	L6 CT CTX Glut
c6_c0_c1_c1_r0	L6 CT CTX Glut
c6_c0_c1_c1_r1	L6 CT CTX Glut
c6_c0_c2_c0_r0	L6 CT CTX Glut
c6_c0_c2_c0_r1	L6 CT CTX Glut
c6_c0_c2_c0_r2	L6 CT CTX Glut
c6_c0_c2_c0_r3	L6 CT CTX Glut
c6_c0_c2_c0_r4	L6 CT CTX Glut
c6_c0_c3_c0_r0	L6 CT CTX Glut
c6_c0_c3_c0_r1	L6 CT CTX Glut
c6_c0_c3_c0_r2	L6 CT CTX Glut
c6_c0_c3_c1_r0	L6 CT CTX Glut
c6_c0_c3_c2_r0	L6 CT CTX Glut
c6_c0_c3_c2_r1	L6 CT CTX Glut
c6_c0_c4_c0_r0	L6 CT CTX Glut
c6_c0_c4_c0_r1	L6 CT CTX Glut
c6_c0_c4_c1_r0	L6 CT CTX Glut
c6_c0_c4_c1_r1	L6 CT CTX Glut
c6_c0_c4_c2_r0	L6 CT CTX Glut
c6_c0_c5_c0_r0	L6 CT CTX Glut
c6_c0_c5_c0_r1	L6 CT CTX Glut
c6_c1_c0_c0_r0	L6 CT CTX Glut
c6_c1_c0_c0_r1	L6 CT CTX Glut
c6_c1_c0_c0_r2	L6 CT CTX Glut
c6_c1_c0_c0_r3	L6 CT CTX Glut
c6_c1_c0_c0_r4	L6 CT CTX Glut
[truncated: 364 more rows]

## Sheet: mC-m3C.Cluster.Relationship
mC Cluster	Matched m3C Clusters	mC Cell Type
c0_c0_c0_c0_r0	c0_c0_c0_c0_r2|MY Lhx1 Gly-Gaba, c0_c0_c0_c0_r3|MY Lhx1 Gly-Gaba	MY Lhx1 Gly-Gaba
c0_c0_c0_c0_r1	c0_c0_c0_c0_r2|MY Lhx1 Gly-Gaba, c0_c0_c0_c0_r3|MY Lhx1 Gly-Gaba	MY Lhx1 Gly-Gaba
c0_c0_c0_c0_r2	c0_c0_c0_c0_r2|MY Lhx1 Gly-Gaba, c0_c0_c0_c0_r3|MY Lhx1 Gly-Gaba	MY Lhx1 Gly-Gaba
c0_c0_c0_c0_r3	c0_c0_c0_c0_r2|MY Lhx1 Gly-Gaba, c0_c0_c0_c0_r3|MY Lhx1 Gly-Gaba	MY Lhx1 Gly-Gaba
c0_c0_c0_c0_r4	c0_c0_c0_c0_r2|MY Lhx1 Gly-Gaba, c0_c0_c0_c0_r3|MY Lhx1 Gly-Gaba	MY Lhx1 Gly-Gaba
c0_c0_c0_c0_r5	c0_c0_c0_c0_r1|MY Lhx1 Gly-Gaba	MY Lhx1 Gly-Gaba
c0_c0_c0_c0_r6	c0_c0_c0_c0_r1|MY Lhx1 Gly-Gaba	MY Lhx1 Gly-Gaba
c0_c0_c0_c0_r7	c0_c0_c0_c0_r1|MY Lhx1 Gly-Gaba	MY Lhx1 Gly-Gaba
c0_c0_c0_c0_r8	c0_c0_c0_c0_r1|MY Lhx1 Gly-Gaba	MY Lhx1 Gly-Gaba
c0_c0_c0_c1_r0	c0_c0_c0_c0_r2|MY Lhx1 Gly-Gaba, c0_c0_c0_c0_r3|MY Lhx1 Gly-Gaba	MY Lhx1 Gly-Gaba
c0_c0_c0_c1_r1	c0_c0_c0_c0_r2|MY Lhx1 Gly-Gaba, c0_c0_c0_c0_r3|MY Lhx1 Gly-Gaba	MY Lhx1 Gly-Gaba
c0_c0_c0_c1_r2	c0_c0_c0_c0_r2|MY Lhx1 Gly-Gaba, c0_c0_c0_c0_r3|MY Lhx1 Gly-Gaba	MY Lhx1 Gly-Gaba
c0_c0_c0_c1_r3	c0_c0_c0_c0_r2|MY Lhx1 Gly-Gaba, c0_c0_c0_c0_r3|MY Lhx1 Gly-Gaba	MY Lhx1 Gly-Gaba
c0_c0_c0_c1_r4	c0_c0_c0_c0_r2|MY Lhx1 Gly-Gaba, c0_c0_c0_c0_r3|MY Lhx1 Gly-Gaba	PRP-MY Otp Gly-Gaba
c0_c0_c0_c2_r0	c0_c0_c7_c2_r0|MV Glut, c0_c0_c7_c4_r0|PAS-MV Ebf2 Gly-Gaba	MV-SPIV-PRP Dmbx1 Gly-Gaba
c0_c0_c0_c2_r1	c0_c0_c0_c0_r2|MY Lhx1 Gly-Gaba	MV-SPIV-PRP Dmbx1 Gly-Gaba
c0_c0_c0_c2_r2	c0_c0_c0_c0_r2|MY Lhx1 Gly-Gaba, c0_c0_c0_c0_r3|MY Lhx1 Gly-Gaba	MY Lhx1 Gly-Gaba
c0_c0_c0_c2_r3	c0_c0_c0_c0_r2|MY Lhx1 Gly-Gaba, c0_c0_c5_c2_r0|PRP-MY Otp Gly-Gaba	PRP-MY Otp Gly-Gaba
c0_c0_c0_c2_r4	c0_c0_c0_c0_r2|MY Lhx1 Gly-Gaba, c0_c0_c0_c0_r3|MY Lhx1 Gly-Gaba	MV-SPIV Phox2b Ebf3 Lbx1 Glut
c0_c0_c0_c3_r0	c0_c0_c0_c0_r1|MY Lhx1 Gly-Gaba, c0_c0_c0_c0_r2|MY Lhx1 Gly-Gaba, c0_c0_c0_c0_r3|MY Lhx1 Gly-Gaba	MY Lhx1 Gly-Gaba
c0_c0_c10_c0_r0	c0_c0_c0_c1_r0|PB Lmx1a Glut, c0_c1_c1_c0_r2|PAG-PRT Tcf7l2 Glut	MB/HB Lhx1 Glut
c0_c0_c10_c1_r0	c0_c0_c16_c0_r0|DMX Tbx20 Chol	NTS Dbh Glut
c0_c0_c10_c2_r0	c0_c1_c6_c0_r0|SPA-SPFp-PIL-PoT-SPFm-PVT Glut, c0_c1_c6_c0_r1|SPA-SPFp-PIL-PoT-SPFm-PVT Glut	SPA-SPFp-PIL-PoT-SPFm-PVT Glut
c0_c0_c10_c3_r0	c0_c0_c0_c2_r0|PB-an-do Evx2 Glut	CUN-PPN Evx2 Meis2 Glut
c0_c0_c10_c3_r1	c0_c0_c0_c2_r0|PB-an-do Evx2 Glut	CUN-PPN Evx2 Meis2 Glut
c0_c0_c10_c4_r0	c0_c1_c6_c0_r0|SPA-SPFp-PIL-PoT-SPFm-PVT Glut, c0_c1_c6_c0_r1|SPA-SPFp-PIL-PoT-SPFm-PVT Glut	SPA-SPFp-PIL-PoT-SPFm-PVT Glut
c0_c0_c10_c5_r0	c0_c3_c4_c0_r0|AVPV-MEPO Tbr1 Glut, c0_c3_c4_c0_r1|AVPV-MEPO Tbr1 Glut, c0_c3_c5_c0_r1|PVa-AHN-LHA Otp Glut	PVa-AHN-LHA Otp Glut
c0_c0_c10_c6_r0	c0_c0_c18_c18_r0|PB-an-do Evx2 Glut	MB/HB Lhx1 Glut
c0_c0_c11_c0_r0	c0_c0_c0_c1_r0|PB Lmx1a Glut	PB Lmx1a Glut
c0_c0_c11_c0_r1	c0_c0_c0_c1_r0|PB Lmx1a Glut	PB Lmx1a Glut
c0_c0_c11_c1_r0	c0_c0_c0_c1_r0|PB Lmx1a Glut	PB Lmx1a Glut
c0_c0_c11_c1_r1	c0_c0_c0_c1_r0|PB Lmx1a Glut	PB Lmx1a Glut
c0_c0_c11_c2_r0	c0_c0_c0_c1_r0|PB Lmx1a Glut, c0_c0_c15_c0_r2|MB-MY Glut-Sero	PB Lmx1a Glut
c0_c0_c11_c2_r1	c0_c0_c0_c1_r0|PB Lmx1a Glut	PB Lmx1a Glut
c0_c0_c11_c3_r0	c0_c0_c0_c1_r0|PB Lmx1a Glut	PB Lmx1a Glut
c0_c0_c11_c3_r1	c0_c0_c0_c1_r0|PB Lmx1a Glut	PB Lmx1a Glut
c0_c0_c12_c0_r0	c0_c1_c0_c4_r0|SCig-ve Pitx2 Glut	SCig-ve Pitx2 Glut
c0_c0_c12_c0_r1	c0_c1_c0_c4_r0|SCig-ve Pitx2 Glut	SCig-ve Pitx2 Glut
c0_c0_c12_c0_r2	c0_c1_c0_c4_r0|SCig-ve Pitx2 Glut	SCig-ve Pitx2 Glut
c0_c0_c12_c1_r0	c0_c1_c0_c4_r0|SCig-ve Pitx2 Glut	SCig-ve Pitx2 Glut
c0_c0_c12_c2_r0	c0_c1_c0_c4_r0|SCig-ve Pitx2 Glut	SCig-ve Pitx2 Glut
c0_c0_c13_c0_r0	c0_c0_c15_c0_r1|MB-MY Glut-Sero	MB-MY Glut-Sero
c0_c0_c13_c1_r0	c0_c0_c15_c0_r1|MB-MY Glut-Sero	MB-MY Glut-Sero
c0_c0_c13_c2_r0	c0_c0_c15_c0_r1|MB-MY Glut-Sero, c0_c0_c15_c0_r0|MB-MY Glut-Sero, c0_c0_c15_c0_r2|MB-MY Glut-Sero	MB-MY Glut-Sero
c0_c0_c14_c0_r0	c0_c2_c4_c0_r0|ND-PCG Gata3 Lhx1 Gaba, c0_c2_c4_c0_r1|IC Six3 En2 Gaba, c0_c2_c5_c0_r0|IC Six3 En2 Gaba, c0_c2_c5_c0_r1|IC Six3 En2 Gaba	ND-PCG Gata3 Lhx1 Gaba
c0_c0_c14_c0_r1	c0_c2_c4_c0_r0|ND-PCG Gata3 Lhx1 Gaba, c0_c2_c4_c0_r1|IC Six3 En2 Gaba, c0_c2_c5_c0_r0|IC Six3 En2 Gaba, c0_c2_c5_c0_r1|IC Six3 En2 Gaba	PGRNd Otp Glut
c0_c0_c14_c0_r2	c0_c2_c4_c0_r0|ND-PCG Gata3 Lhx1 Gaba, c0_c2_c4_c0_r1|IC Six3 En2 Gaba, c0_c2_c5_c0_r0|IC Six3 En2 Gaba, c0_c2_c5_c0_r1|IC Six3 En2 Gaba	PGRNd Otp Glut
c0_c0_c15_c0_r0	c0_c0_c9_c4_r1|RR-SNr-PAG Foxa2 Gaba	RR-SNr-PAG Foxa2 Gaba
c0_c0_c15_c1_r0	c0_c0_c9_c4_r1|RR-SNr-PAG Foxa2 Gaba	RR-SNr-PAG Foxa2 Gaba
c0_c0_c15_c2_r0	c0_c0_c9_c4_r0|RR-SNr-PAG Foxa2 Gaba	RR-SNr-PAG Foxa2 Gaba
c0_c0_c16_c0_r0	c0_c5_c0_c1_r0|PB-an-do Evx2 Glut, c0_c5_c0_c1_r1|CU-ECU-SPVI Foxb1 Glut	CU-ECU-SPVI Foxb1 Glut
c0_c0_c16_c0_r1	c0_c5_c0_c1_r0|PB-an-do Evx2 Glut, c0_c5_c0_c1_r1|CU-ECU-SPVI Foxb1 Glut	CU-ECU-SPVI Foxb1 Glut
c0_c0_c16_c0_r2	c0_c5_c0_c1_r0|PB-an-do Evx2 Glut, c0_c5_c0_c1_r1|CU-ECU-SPVI Foxb1 Glut	CU-ECU-SPVI Foxb1 Glut
c0_c0_c17_c0_r0	c0_c5_c4_c4_r0|NLL Gata3 Gly-Gaba, c0_c0_c15_c0_r0|MB-MY Glut-Sero, c0_c5_c4_c4_r1|NLL Gata3 Gly-Gaba, c0_c0_c9_c0_r0|RR-SNr-PAG Foxa2 Gaba, c0_c0_c15_c0_r2|MB-MY Glut-Sero, c0_c5_c6_c6_r0|NLL Gata3 Gly-Gaba, c0_c0_c9_c2_r0|LDT-PCG Gata3 Irx5 Gaba, c0_c0_c9_c3_r0|CLI-PDTg Pax6 Gaba, c0_c0_c15_c0_r1|MB-MY Glut-Sero	POR Gata3 Gly-Gaba
c0_c0_c17_c0_r1	c0_c5_c4_c4_r0|NLL Gata3 Gly-Gaba, c0_c0_c15_c0_r0|MB-MY Glut-Sero, c0_c5_c4_c4_r1|NLL Gata3 Gly-Gaba, c0_c0_c9_c0_r0|RR-SNr-PAG Foxa2 Gaba, c0_c0_c15_c0_r2|MB-MY Glut-Sero, c0_c5_c6_c6_r0|NLL Gata3 Gly-Gaba, c0_c0_c9_c2_r0|LDT-PCG Gata3 Irx5 Gaba, c0_c0_c9_c3_r0|CLI-PDTg Pax6 Gaba, c0_c0_c15_c0_r1|MB-MY Glut-Sero	POR Gata3 Gly-Gaba
c0_c0_c18_c0_r0	c0_c5_c0_c0_r1|CU-ECU-SPVI Foxb1 Glut, c0_c5_c0_c1_r2|CU-ECU-SPVI Foxb1 Glut, c0_c5_c0_c0_r0|CU-ECU-SPVI Foxb1 Glut, c0_c5_c8_c8_r0|CU-ECU-SPVI Foxb1 Glut, c0_c5_c0_c1_r1|CU-ECU-SPVI Foxb1 Glut	CU-ECU-SPVI Foxb1 Glut
c0_c0_c18_c0_r1	c0_c5_c0_c0_r1|CU-ECU-SPVI Foxb1 Glut, c0_c5_c0_c1_r2|CU-ECU-SPVI Foxb1 Glut, c0_c5_c0_c0_r0|CU-ECU-SPVI Foxb1 Glut, c0_c5_c8_c8_r0|CU-ECU-SPVI Foxb1 Glut, c0_c5_c0_c1_r1|CU-ECU-SPVI Foxb1 Glut	CU-ECU-SPVI Foxb1 Glut
c0_c0_c18_c0_r2	c0_c0_c0_c2_r2|PB-an-do Evx2 Glut, c0_c5_c0_c1_r0|PB-an-do Evx2 Glut, c0_c0_c18_c18_r0|PB-an-do Evx2 Glut, c0_c0_c0_c2_r0|PB-an-do Evx2 Glut	PB-an-do Evx2 Glut
c0_c0_c19_c0_r0	c0_c0_c0_c0_r6|PH-LHA Foxb1 Glut	MB/HB Lhx1 Glut
c0_c0_c1_c0_r0	c0_c0_c12_c1_r0|PPN-PCG Otp En1 Gaba	PPN-PCG Otp En1 Gaba
c0_c0_c1_c0_r1	c0_c0_c12_c1_r1|ND-PCG Gata3 Lhx1 Gaba	PPN-PCG Otp En1 Gaba
c0_c0_c1_c0_r2	c0_c0_c12_c1_r0|PPN-PCG Otp En1 Gaba	PPN-PCG Otp En1 Gaba
c0_c0_c1_c0_r3	c0_c0_c12_c1_r0|PPN-PCG Otp En1 Gaba	PPN-PCG Otp En1 Gaba
c0_c0_c1_c0_r4	c0_c0_c12_c1_r0|PPN-PCG Otp En1 Gaba	ZI Pax6 Gaba
c0_c0_c1_c1_r0	c0_c1_c6_c0_r0|SPA-SPFp-PIL-PoT-SPFm-PVT Glut, c0_c1_c3_c1_r0|SPA-SPFp-PIL-PoT-SPFm-PVT Glut, c14_c8_c3_c3_r0|SPA-SPFp-PIL-PoT-SPFm-PVT Glut, c14_c8_c0_c0_r0|SPA-SPFp-PIL-PoT-SPFm-PVT Glut, c14_c11_c1_c1_r0|SPA-SPFp-PIL-PoT-SPFm-PVT Glut	SPA-SPFp-PIL-PoT-SPFm-PVT Glut
c0_c0_c1_c1_r1	c0_c1_c6_c0_r1|SPA-SPFp-PIL-PoT-SPFm-PVT Glut, c14_c8_c3_c3_r1|SPA-SPFp-PIL-PoT-SPFm-PVT Glut, c0_c1_c3_c1_r1|SPA-SPFp-PIL-PoT-SPFm-PVT Glut, c14_c8_c1_c1_r1|SPA-SPFp-PIL-PoT-SPFm-PVT Glut, c14_c8_c0_c0_r0|SPA-SPFp-PIL-PoT-SPFm-PVT Glut, c14_c8_c2_c2_r0|SPA-SPFp-PIL-PoT-SPFm-PVT Glut, c0_c1_c6_c0_r0|SPA-SPFp-PIL-PoT-SPFm-PVT Glut, c0_c1_c3_c1_r0|SPA-SPFp-PIL-PoT-SPFm-PVT Glut, c14_c8_c3_c3_r0|SPA…	SPA-SPFp-PIL-PoT-SPFm-PVT Glut
c0_c0_c1_c1_r2	c0_c0_c10_c2_r0|PCG-CUN-MRN Pax5 Cdh23 Gaba, c0_c0_c10_c3_r0|PCG-CUN-MRN Pax5 Cdh23 Gaba	PCG-CUN-MRN Pax5 Cdh23 Gaba
c0_c0_c1_c1_r3	c14_c8_c0_c0_r0|SPA-SPFp-PIL-PoT-SPFm-PVT Glut, c0_c1_c6_c0_r0|SPA-SPFp-PIL-PoT-SPFm-PVT Glut, c0_c1_c3_c1_r0|SPA-SPFp-PIL-PoT-SPFm-PVT Glut, c14_c8_c3_c3_r0|SPA-SPFp-PIL-PoT-SPFm-PVT Glut, c14_c8_c1_c1_r1|SPA-SPFp-PIL-PoT-SPFm-PVT Glut, c14_c8_c2_c2_r0|SPA-SPFp-PIL-PoT-SPFm-PVT Glut	SPA-SPFp-PIL-PoT-SPFm-PVT Glut
c0_c0_c1_c1_r4	c14_c8_c3_c3_r1|SPA-SPFp-PIL-PoT-SPFm-PVT Glut, c0_c1_c3_c1_r1|SPA-SPFp-PIL-PoT-SPFm-PVT Glut, c0_c1_c6_c0_r1|SPA-SPFp-PIL-PoT-SPFm-PVT Glut, c14_c8_c1_c1_r1|SPA-SPFp-PIL-PoT-SPFm-PVT Glut, c14_c8_c2_c2_r0|SPA-SPFp-PIL-PoT-SPFm-PVT Glut, c14_c8_c0_c0_r0|SPA-SPFp-PIL-PoT-SPFm-PVT Glut	SPA-SPFp-PIL-PoT-SPFm-PVT Glut
c0_c0_c1_c2_r0	c0_c0_c0_c0_r0|MY Lhx1 Gly-Gaba	PCG-LDT-DTN-RPO-CS Meis2 Gaba
c0_c0_c1_c2_r1	c0_c0_c24_c24_r0|PCG-LDT-DTN-RPO-CS Meis2 Gaba	PCG-LDT-DTN-RPO-CS Meis2 Gaba
c0_c0_c1_c2_r2	c0_c0_c0_c0_r0|MY Lhx1 Gly-Gaba	PCG-LDT-DTN-RPO-CS Meis2 Gaba
c0_c0_c1_c2_r3	c0_c0_c24_c24_r0|PCG-LDT-DTN-RPO-CS Meis2 Gaba	PCG-LDT-DTN-RPO-CS Meis2 Gaba
c0_c0_c1_c2_r4	c0_c0_c24_c24_r0|PCG-LDT-DTN-RPO-CS Meis2 Gaba	PCG-LDT-DTN-RPO-CS Meis2 Gaba
c0_c0_c1_c3_r0	c0_c0_c12_c0_r1|PRP-MY Otp Gly-Gaba	PCG-LDT-DTN-RPO-CS Tox Gaba
c0_c0_c1_c3_r1	c0_c0_c12_c0_r1|PRP-MY Otp Gly-Gaba	PRP-MY Otp Gly-Gaba
c0_c0_c1_c3_r2	c0_c0_c12_c0_r0|PPN-PCG Otp En1 Gaba	PPN-PCG Otp En1 Gaba
c0_c0_c1_c3_r3	c0_c0_c12_c0_r0|PPN-PCG Otp En1 Gaba	PPN-PCG Otp En1 Gaba
c0_c0_c1_c4_r0	c0_c3_c7_c7_r1|ADP-MPO Trp73 Glut	PCG-SLD Vsx2 Nkx6-1 Glut
c0_c0_c1_c4_r1	c0_c0_c20_c20_r0|IPN Vsx2 Nkx6-1 Pax5 Glut	PCG-SLD Vsx2 Nkx6-1 Glut
c0_c0_c1_c5_r0	c0_c0_c12_c1_r1|ND-PCG Gata3 Lhx1 Gaba	PCG-LDT-DTN-RPO-CS Tox Gaba
c0_c0_c1_c5_r1	c0_c0_c12_c1_r1|ND-PCG Gata3 Lhx1 Gaba	PCG-LDT-DTN-RPO-CS Tox Gaba
c0_c0_c1_c5_r2	c0_c0_c12_c1_r1|ND-PCG Gata3 Lhx1 Gaba	PCG-LDT-DTN-RPO-CS Tox Gaba
c0_c0_c1_c5_r3	c0_c0_c12_c1_r0|PPN-PCG Otp En1 Gaba	PCG-LDT-DTN-RPO-CS Tox Gaba
c0_c0_c1_c6_r0	c0_c0_c0_c0_r0|MY Lhx1 Gly-Gaba	PCG-SLD Vsx2 Nkx6-1 Glut
c0_c0_c1_c6_r1	c0_c0_c0_c0_r0|MY Lhx1 Gly-Gaba	PCG-SLD Vsx2 Nkx6-1 Glut
c0_c0_c1_c6_r2	c0_c0_c0_c1_r1|NTS Phox2b Glut	PCG-SLD Vsx2 Nkx6-1 Glut
c0_c0_c1_c7_r0	c0_c0_c0_c0_r0|MY Lhx1 Gly-Gaba	PGRNd Otp Glut
c0_c0_c1_c7_r1	c0_c0_c0_c0_r0|MY Lhx1 Gly-Gaba	PGRNd Otp Glut
c0_c0_c1_c8_r0	c0_c0_c12_c0_r0|PPN-PCG Otp En1 Gaba	PCG-LDT-DTN-RPO-CS Meis2 Gaba
c0_c0_c20_c0_r0	c0_c0_c0_c0_r1|MY Lhx1 Gly-Gaba, c0_c0_c0_c0_r0|MY Lhx1 Gly-Gaba, c0_c0_c0_c0_r3|MY Lhx1 Gly-Gaba, c0_c0_c0_c0_r2|MY Lhx1 Gly-Gaba	MY Lhx1 Gly-Gaba
c0_c0_c20_c0_r1	c0_c0_c0_c0_r1|MY Lhx1 Gly-Gaba, c0_c0_c0_c0_r0|MY Lhx1 Gly-Gaba, c0_c0_c0_c0_r3|MY Lhx1 Gly-Gaba, c0_c0_c0_c0_r2|MY Lhx1 Gly-Gaba	MY Lhx1 Gly-Gaba
c0_c0_c21_c21_r0	c0_c0_c20_c20_r0|IPN Vsx2 Nkx6-1 Pax5 Glut	IPN Vsx2 Nkx6-1 Pax5 Glut
c0_c0_c22_c22_r0	c0_c0_c20_c20_r0|IPN Vsx2 Nkx6-1 Pax5 Glut, c0_c3_c7_c7_r1|ADP-MPO Trp73 Glut	MV-SPIV-PRP Dmbx1 Gly-Gaba
c0_c0_c23_c23_r0	c0_c0_c12_c0_r1|PRP-MY Otp Gly-Gaba	PRP-MY Otp Gly-Gaba
c0_c0_c24_c24_r0	c0_c2_c4_c0_r0|ND-PCG Gata3 Lhx1 Gaba, c0_c0_c12_c1_r1|ND-PCG Gata3 Lhx1 Gaba, c0_c2_c12_c12_r0|ND-PCG Gata3 Lhx1 Gaba	ND-PCG Gata3 Lhx1 Gaba
c0_c0_c25_c25_r0	c0_c0_c12_c0_r1|PRP-MY Otp Gly-Gaba	PRP-MY Otp Gly-Gaba
c0_c0_c26_c26_r0	c0_c0_c7_c4_r0|PAS-MV Ebf2 Gly-Gaba, c0_c0_c7_c4_r1|PAS-MV Ebf2 Gly-Gaba	MY Lhx1 Gly-Gaba
c0_c0_c27_c27_r0	c0_c2_c5_c0_r0|IC Six3 En2 Gaba, c0_c1_c0_c5_r0|PGRNd Otp Glut, c0_c2_c5_c1_r0|IC Six3 En2 Gaba, c0_c2_c11_c11_r0|RN Nkx2-2 Otx1 Gaba, c0_c1_c1_c0_r1|SCdg Pou4f1 Ebf2 Glut, c0_c2_c0_c1_r0|PRT Tcf7l2 Gaba, c0_c2_c4_c0_r0|ND-PCG Gata3 Lhx1 Gaba, c14_c8_c0_c0_r0|SPA-SPFp-PIL-PoT-SPFm-PVT Glut, c0_c2_c0_c0_r1|PRT Tcf7l2 Gaba	MB/HB Lhx1 Glut
c0_c0_c2_c0_r0	c0_c0_c10_c4_r0|SNr-VTA-PPN Pax5 Npas1 Gaba	PCG-CUN-MRN Pax5 Cdh23 Gaba
c0_c0_c2_c0_r1	c0_c0_c10_c2_r0|PCG-CUN-MRN Pax5 Cdh23 Gaba	PCG-CUN-MRN Pax5 Cdh23 Gaba
c0_c0_c2_c0_r2	c0_c0_c10_c4_r0|SNr-VTA-PPN Pax5 Npas1 Gaba	PCG-CUN-MRN Pax5 Cdh23 Gaba
c0_c0_c2_c0_r3	c0_c0_c10_c2_r0|PCG-CUN-MRN Pax5 Cdh23 Gaba	PCG-CUN-MRN Pax5 Cdh23 Gaba
c0_c0_c2_c0_r4	c0_c0_c10_c4_r0|SNr-VTA-PPN Pax5 Npas1 Gaba	PCG-CUN-MRN Pax5 Cdh23 Gaba
c0_c0_c2_c10_r0	c0_c2_c1_c0_r2|PRT Tcf7l2 Gaba	PRT Tcf7l2 Gaba
c0_c0_c2_c11_r0	c0_c0_c12_c1_r1|ND-PCG Gata3 Lhx1 Gaba	ND-PCG Gata3 Lhx1 Gaba
c0_c0_c2_c1_r0	c0_c0_c0_c0_r5|PCG-LDT-DTN-RPO-CS Tox Gaba	PAG Nkx2-2 Nr2f2 Gaba
c0_c0_c2_c1_r1	c0_c2_c1_c0_r1|RN Nkx2-2 Otx1 Gaba	RN Nkx2-2 Otx1 Gaba
c0_c0_c2_c1_r2	c0_c0_c0_c0_r5|PCG-LDT-DTN-RPO-CS Tox Gaba	RN Nkx2-2 Otx1 Gaba
c0_c0_c2_c1_r3	c0_c0_c0_c0_r5|PCG-LDT-DTN-RPO-CS Tox Gaba	RN Nkx2-2 Otx1 Gaba
c0_c0_c2_c1_r4	c0_c0_c0_c0_r5|PCG-LDT-DTN-RPO-CS Tox Gaba	ND-PCG Gata3 Lhx1 Gaba
c0_c0_c2_c2_r0	c0_c0_c9_c0_r0|RR-SNr-PAG Foxa2 Gaba, c0_c0_c9_c4_r0|RR-SNr-PAG Foxa2 Gaba, c0_c0_c9_c4_r1|RR-SNr-PAG Foxa2 Gaba	RR-SNr-PAG Foxa2 Gaba
c0_c0_c2_c2_r1	c0_c0_c9_c0_r0|RR-SNr-PAG Foxa2 Gaba, c0_c0_c9_c4_r0|RR-SNr-PAG Foxa2 Gaba, c0_c0_c9_c4_r1|RR-SNr-PAG Foxa2 Gaba	RR-SNr-PAG Foxa2 Gaba
c0_c0_c2_c2_r2	c0_c0_c9_c0_r1|IC Six3 En2 Gaba	RR-SNr-PAG Foxa2 Gaba
c0_c0_c2_c2_r3	c0_c0_c9_c0_r0|RR-SNr-PAG Foxa2 Gaba, c0_c0_c9_c4_r0|RR-SNr-PAG Foxa2 Gaba, c0_c0_c9_c4_r1|RR-SNr-PAG Foxa2 Gaba	RR-SNr-PAG Foxa2 Gaba
c0_c0_c2_c2_r4	c0_c0_c9_c0_r0|RR-SNr-PAG Foxa2 Gaba, c0_c0_c9_c4_r0|RR-SNr-PAG Foxa2 Gaba, c0_c0_c9_c4_r1|RR-SNr-PAG Foxa2 Gaba	RR-SNr-PAG Foxa2 Gaba
c0_c0_c2_c3_r0	c0_c2_c1_c1_r0|PRT Tcf7l2 Gaba	PRT Tcf7l2 Gaba
c0_c0_c2_c3_r1	c0_c2_c1_c4_r0|PRT Tcf7l2 Gaba	PRT Tcf7l2 Gaba
c0_c0_c2_c3_r2	c0_c2_c1_c1_r0|PRT Tcf7l2 Gaba	PRT Tcf7l2 Gaba
c0_c0_c2_c4_r0	c0_c0_c0_c0_r5|PCG-LDT-DTN-RPO-CS Tox Gaba	ND-PCG Gata3 Lhx1 Gaba
c0_c0_c2_c5_r0	c0_c0_c12_c1_r2|PPN-PCG Otp En1 Gaba	ND-PCG Gata3 Lhx1 Gaba
c0_c0_c2_c5_r1	c0_c0_c12_c1_r2|PPN-PCG Otp En1 Gaba	ND-PCG Gata3 Lhx1 Gaba
c0_c0_c2_c5_r2	c0_c0_c12_c1_r2|PPN-PCG Otp En1 Gaba	ND-PCG Gata3 Lhx1 Gaba
c0_c0_c2_c6_r0	c0_c2_c1_c0_r0|RN Nkx2-2 Otx1 Gaba, c0_c2_c1_c0_r2|PRT Tcf7l2 Gaba	PRT Tcf7l2 Gaba
c0_c0_c2_c6_r1	c0_c2_c1_c0_r0|RN Nkx2-2 Otx1 Gaba, c0_c2_c1_c0_r2|PRT Tcf7l2 Gaba	PRT Tcf7l2 Gaba
c0_c0_c2_c7_r0	c0_c2_c11_c11_r0|RN Nkx2-2 Otx1 Gaba, c0_c2_c1_c0_r1|RN Nkx2-2 Otx1 Gaba	RN Nkx2-2 Otx1 Gaba
c0_c0_c2_c7_r1	c0_c2_c7_c0_r0|LGv-SPFp-SPFm Gata3 Gaba	RN Nkx2-2 Otx1 Gaba
c0_c0_c2_c8_r0	c0_c2_c11_c11_r0|RN Nkx2-2 Otx1 Gaba, c0_c2_c9_c9_r0|RN Nkx2-2 Otx1 Gaba	RN Nkx2-2 Otx1 Gaba
c0_c0_c2_c8_r1	c0_c2_c9_c9_r0|RN Nkx2-2 Otx1 Gaba	RN Nkx2-2 Otx1 Gaba
c0_c0_c2_c8_r2	c0_c2_c9_c9_r0|RN Nkx2-2 Otx1 Gaba	RN Nkx2-2 Otx1 Gaba
c0_c0_c2_c9_r0	c0_c2_c12_c12_r0|ND-PCG Gata3 Lhx1 Gaba	ND-PCG Gata3 Lhx1 Gaba
c0_c0_c3_c0_r0	c0_c0_c0_c1_r1|NTS Phox2b Glut	NTS Phox2b Glut
c0_c0_c3_c0_r1	c0_c0_c0_c1_r1|NTS Phox2b Glut	NTS Phox2b Glut
c0_c0_c3_c0_r2	c0_c0_c0_c1_r2|NTS Phox2b Glut	NTS Phox2b Glut
c0_c0_c3_c0_r3	c0_c0_c0_c1_r2|NTS Phox2b Glut	NTS Phox2b Glut
c0_c0_c3_c0_r4	c0_c0_c15_c0_r2|MB-MY Glut-Sero	PB-NTS Phox2b Ebf3 Lmx1b Glut
c0_c0_c3_c0_r5	c0_c0_c15_c0_r2|MB-MY Glut-Sero	NTS Phox2b Glut
c0_c0_c3_c10_r0	c0_c0_c0_c0_r0|MY Lhx1 Gly-Gaba	MB/HB Lhx1 Glut
c0_c0_c3_c1_r0	c0_c0_c0_c1_r1|NTS Phox2b Glut	NTS Phox2b Glut
c0_c0_c3_c1_r1	c0_c0_c0_c1_r1|NTS Phox2b Glut	NTS Phox2b Glut
c0_c0_c3_c1_r2	c0_c0_c0_c1_r1|NTS Phox2b Glut	NTS Phox2b Glut
c0_c0_c3_c1_r3	c0_c0_c16_c0_r0|DMX Tbx20 Chol	NTS Phox2b Glut
c0_c0_c3_c2_r0	c0_c0_c0_c1_r1|NTS Phox2b Glut, c0_c0_c16_c0_r0|DMX Tbx20 Chol	CU-ECU-SPVI Foxb1 Glut
c0_c0_c3_c2_r1	c0_c5_c0_c0_r0|CU-ECU-SPVI Foxb1 Glut, c0_c5_c0_c0_r1|CU-ECU-SPVI Foxb1 Glut, c0_c5_c0_c1_r2|CU-ECU-SPVI Foxb1 Glut	CU-ECU-SPVI Foxb1 Glut
c0_c0_c3_c2_r2	c0_c5_c0_c0_r0|CU-ECU-SPVI Foxb1 Glut, c0_c5_c0_c0_r1|CU-ECU-SPVI Foxb1 Glut, c0_c5_c0_c1_r2|CU-ECU-SPVI Foxb1 Glut	CU-ECU-SPVI Foxb1 Glut
c0_c0_c3_c3_r0	c0_c5_c0_c0_r1|CU-ECU-SPVI Foxb1 Glut, c0_c5_c0_c1_r2|CU-ECU-SPVI Foxb1 Glut, c0_c5_c5_c5_r0|PB-NTS Phox2b Ebf3 Lmx1b Glut	SPVI-SPVC Tlx3 Ebf3 Glut
c0_c0_c3_c3_r1	c0_c5_c0_c0_r1|CU-ECU-SPVI Foxb1 Glut, c0_c5_c7_c7_r0|SPVI-SPVC Tlx3 Ebf3 Glut	SPVI-SPVC Tlx3 Ebf3 Glut
c0_c0_c3_c3_r2	c0_c5_c1_c0_r0|PB-NTS Phox2b Ebf3 Lmx1b Glut	SPVI-SPVC Tlx3 Ebf3 Glut
c0_c0_c3_c4_r0	c0_c5_c1_c0_r0|PB-NTS Phox2b Ebf3 Lmx1b Glut	PB-NTS Phox2b Ebf3 Lmx1b Glut
c0_c0_c3_c4_r1	c0_c5_c5_c5_r0|PB-NTS Phox2b Ebf3 Lmx1b Glut, c0_c5_c7_c7_r0|SPVI-SPVC Tlx3 Ebf3 Glut	PB-NTS Phox2b Ebf3 Lmx1b Glut
c0_c0_c3_c4_r2	c0_c1_c0_c5_r0|PGRNd Otp Glut, c0_c3_c7_c7_r0|ADP-MPO Trp73 Glut	PB-NTS Phox2b Ebf3 Lmx1b Glut
c0_c0_c3_c5_r0	c0_c0_c0_c1_r1|NTS Phox2b Glut	NTS Phox2b Glut
c0_c0_c3_c5_r1	c0_c0_c0_c1_r1|NTS Phox2b Glut	NTS Phox2b Glut
c0_c0_c3_c5_r2	c0_c0_c0_c1_r1|NTS Phox2b Glut	NTS Phox2b Glut
c0_c0_c3_c6_r0	c0_c0_c0_c1_r1|NTS Phox2b Glut, c0_c0_c0_c1_r2|NTS Phox2b Glut	NTS Phox2b Glut
c0_c0_c3_c6_r1	c0_c0_c0_c1_r1|NTS Phox2b Glut, c0_c0_c0_c1_r2|NTS Phox2b Glut	NTS Phox2b Glut
c0_c0_c3_c7_r0	c0_c0_c0_c0_r1|MY Lhx1 Gly-Gaba	MB/HB Lhx1 Glut
c0_c0_c3_c7_r1	c0_c0_c0_c1_r2|NTS Phox2b Glut	MB/HB Lhx1 Glut
c0_c0_c3_c8_r0	c0_c5_c3_c3_r0|SPVI-SPVC Mafa Glut, c0_c5_c5_c5_r0|PB-NTS Phox2b Ebf3 Lmx1b Glut	SPVI-SPVC Mafa Glut
c0_c0_c3_c9_r0	c0_c0_c0_c1_r1|NTS Phox2b Glut, c0_c0_c16_c0_r0|DMX Tbx20 Chol	MB/HB Lhx1 Glut
c0_c0_c4_c0_r0	c0_c4_c0_c0_r0|PH Pitx2 Glut, c0_c4_c0_c0_r1|PAG Dmrta2 Glut	PAG Dmrta2 Glut
c0_c0_c4_c0_r1	c0_c4_c0_c0_r0|PH Pitx2 Glut, c0_c4_c0_c0_r1|PAG Dmrta2 Glut	PAG Dmrta2 Glut
c0_c0_c4_c0_r2	c0_c4_c0_c0_r0|PH Pitx2 Glut, c0_c4_c0_c0_r1|PAG Dmrta2 Glut	PAG Dmrta2 Glut
c0_c0_c4_c10_r0	c0_c0_c9_c4_r0|RR-SNr-PAG Foxa2 Gaba, c0_c0_c9_c4_r1|RR-SNr-PAG Foxa2 Gaba	IPN-IF-RL Foxa1 Glut
c0_c0_c4_c1_r0	c0_c2_c1_c1_r0|PRT Tcf7l2 Gaba, c0_c2_c1_c3_r0|PRT Tcf7l2 Gaba	PH Pitx2 Glut
c0_c0_c4_c1_r1	c0_c2_c1_c1_r0|PRT Tcf7l2 Gaba, c0_c2_c1_c2_r0|PRT Tcf7l2 Gaba, c0_c2_c1_c3_r0|PRT Tcf7l2 Gaba, c0_c2_c1_c4_r0|PRT Tcf7l2 Gaba	PH Pitx2 Glut
c0_c0_c4_c2_r0	c0_c4_c0_c0_r0|PH Pitx2 Glut	PAG Dmrta2 Glut
c0_c0_c4_c2_r1	c0_c4_c0_c0_r0|PH Pitx2 Glut	PAG Dmrta2 Glut
c0_c0_c4_c2_r2	c0_c4_c0_c0_r0|PH Pitx2 Glut	PAG Dmrta2 Glut
c0_c0_c4_c3_r0	c0_c0_c0_c0_r4|PH-LHA Foxb1 Glut	MB/HB Lhx1 Glut
c0_c0_c4_c3_r1	c0_c0_c0_c0_r4|PH-LHA Foxb1 Glut	PH-LHA Foxb1 Glut
c0_c0_c4_c4_r0	c0_c0_c8_c2_r0|PH-SUM Foxa1 Glut, c0_c4_c0_c1_r0|PAG Dmrta2 Glut	PAG Dmrta2 Glut
c0_c0_c4_c4_r1	c0_c0_c8_c2_r0|PH-SUM Foxa1 Glut, c0_c4_c0_c1_r0|PAG Dmrta2 Glut	PAG Dmrta2 Glut
c0_c0_c4_c4_r2	c0_c4_c0_c0_r0|PH Pitx2 Glut	PH Pitx2 Glut
c0_c0_c4_c4_r3	c0_c0_c8_c2_r0|PH-SUM Foxa1 Glut, c0_c4_c0_c1_r0|PAG Dmrta2 Glut	PAG Dmrta2 Glut
c0_c0_c4_c5_r0	c0_c4_c0_c0_r0|PH Pitx2 Glut	PH Pitx2 Glut
c0_c0_c4_c5_r1	c0_c4_c0_c0_r0|PH Pitx2 Glut	PH Pitx2 Glut
c0_c0_c4_c5_r2	c0_c4_c0_c0_r0|PH Pitx2 Glut	PH Pitx2 Glut
c0_c0_c4_c6_r0	c0_c4_c0_c0_r0|PH Pitx2 Glut	PH Pitx2 Glut
c0_c0_c4_c6_r1	c0_c4_c0_c0_r0|PH Pitx2 Glut	PH Pitx2 Glut
c0_c0_c4_c7_r0	c0_c4_c0_c0_r1|PAG Dmrta2 Glut	PH Pitx2 Glut
c0_c0_c4_c7_r1	c0_c4_c0_c0_r1|PAG Dmrta2 Glut	PH Pitx2 Glut
c0_c0_c4_c7_r2	c0_c4_c0_c0_r1|PAG Dmrta2 Glut	PH Pitx2 Glut
c0_c0_c4_c8_r0	c0_c4_c0_c0_r0|PH Pitx2 Glut	PH Pitx2 Glut
c0_c0_c4_c8_r1	c0_c2_c1_c1_r0|PRT Tcf7l2 Gaba, c0_c2_c1_c2_r0|PRT Tcf7l2 Gaba, c0_c2_c1_c3_r0|PRT Tcf7l2 Gaba, c0_c2_c1_c4_r0|PRT Tcf7l2 Gaba, c0_c4_c0_c0_r0|PH Pitx2 Glut, c0_c4_c0_c0_r1|PAG Dmrta2 Glut, c0_c4_c4_c4_r0|PM Pitx2 Glut	PH Pitx2 Glut
c0_c0_c4_c9_r0	c0_c0_c0_c0_r6|PH-LHA Foxb1 Glut	SPA-SPFp-PIL-PoT-SPFm-PVT Glut
c0_c0_c5_c0_r0	c0_c3_c7_c7_r0|ADP-MPO Trp73 Glut	PRC-NPC Pax6 Glut
c0_c0_c5_c0_r1	c0_c1_c0_c5_r0|PGRNd Otp Glut, c0_c3_c7_c7_r0|ADP-MPO Trp73 Glut	MB/HB Lhx1 Glut
c0_c0_c5_c0_r2	c0_c1_c0_c5_r0|PGRNd Otp Glut	MB/HB Lhx1 Glut
c0_c0_c5_c0_r3	c0_c0_c0_c0_r6|PH-LHA Foxb1 Glut	PRC-NPC Pax6 Glut
c0_c0_c5_c1_r0	c0_c0_c0_c1_r2|NTS Phox2b Glut	PGRNd Otp Glut
c0_c0_c5_c1_r1	c0_c0_c0_c0_r1|MY Lhx1 Gly-Gaba	PGRNd Otp Glut
c0_c0_c5_c1_r2	c0_c0_c0_c0_r1|MY Lhx1 Gly-Gaba	PGRNd Otp Glut
c0_c0_c5_c2_r0	c0_c1_c2_c2_r1|SCdg-ve Pou4f1 Glut	PCG Vsx2 Lhx4 Glut
c0_c0_c5_c2_r1	c0_c1_c4_c0_r0|SCig Foxb1 Glut	PCG Vsx2 Lhx4 Glut
c0_c0_c5_c2_r2	c0_c1_c4_c0_r0|SCig Foxb1 Glut	PCG Vsx2 Lhx4 Glut
c0_c0_c5_c3_r0	c0_c0_c18_c18_r0|PB-an-do Evx2 Glut	PB-an-do Evx2 Glut
c0_c0_c5_c3_r1	c0_c1_c0_c5_r0|PGRNd Otp Glut	PB-an-do Evx2 Glut
c0_c0_c5_c3_r2	c0_c1_c0_c5_r0|PGRNd Otp Glut	PB Pax5 Glut
c0_c0_c5_c4_r0	c0_c0_c0_c0_r1|MY Lhx1 Gly-Gaba	CUN-PPN Evx2 Lhx2 Glut
c0_c0_c5_c5_r0	c0_c0_c18_c18_r0|PB-an-do Evx2 Glut	PB-an-do Evx2 Glut
c0_c0_c5_c5_r1	c0_c0_c18_c18_r0|PB-an-do Evx2 Glut	PB-an-do Evx2 Glut
c0_c0_c5_c6_r0	c0_c0_c0_c1_r0|PB Lmx1a Glut	PB Lmx1a Glut
c0_c0_c5_c6_r1	c0_c0_c15_c0_r2|MB-MY Glut-Sero	PB Lmx1a Glut
c0_c0_c5_c7_r0	c0_c0_c17_c0_r0|PVHd-DMH Lhx6 Gaba, c0_c3_c5_c0_r0|AHN Otp Glut, c0_c3_c5_c0_r1|PVa-AHN-LHA Otp Glut	PH-ant Otp Glut
c0_c0_c5_c8_r0	c0_c0_c0_c1_r1|NTS Phox2b Glut	PCG Vsx2 Lhx4 Glut
c0_c0_c5_c9_r0	c0_c3_c7_c7_r1|ADP-MPO Trp73 Glut	MB/HB Lhx1 Glut
c0_c0_c6_c0_r0	c0_c0_c0_c1_r2|NTS Phox2b Glut	MB/HB Lhx1 Glut
c0_c0_c6_c0_r1	c0_c0_c0_c1_r2|NTS Phox2b Glut	MB/HB Lhx1 Glut
c0_c0_c6_c0_r2	c0_c0_c0_c0_r2|MY Lhx1 Gly-Gaba, c0_c0_c0_c0_r3|MY Lhx1 Gly-Gaba	MB/HB Lhx1 Glut
c0_c0_c6_c0_r3	c0_c0_c0_c0_r2|MY Lhx1 Gly-Gaba, c0_c0_c0_c0_r3|MY Lhx1 Gly-Gaba	MB/HB Lhx1 Glut
c0_c0_c6_c1_r0	c0_c0_c0_c1_r0|PB Lmx1a Glut, c0_c1_c1_c0_r2|PAG-PRT Tcf7l2 Glut	MB/HB Lhx1 Glut
c0_c0_c6_c1_r1	c0_c0_c0_c0_r1|MY Lhx1 Gly-Gaba	MB/HB Lhx1 Glut
c0_c0_c6_c1_r2	c0_c3_c0_c0_r0|AHN Otp Glut, c0_c3_c0_c0_r1|AHN Otp Glut, c0_c3_c4_c0_r1|AVPV-MEPO Tbr1 Glut, c0_c3_c6_c6_r0|MS Bsx Glut, c0_c3_c6_c6_r1|MS Bsx Glut	MB/HB Lhx1 Glut
c0_c0_c6_c2_r0	c0_c0_c0_c0_r1|MY Lhx1 Gly-Gaba	MB/HB Lhx1 Glut
c0_c0_c6_c2_r1	c0_c0_c0_c0_r0|MY Lhx1 Gly-Gaba	MB/HB Lhx1 Glut
c0_c0_c6_c2_r2	c0_c0_c0_c0_r2|MY Lhx1 Gly-Gaba, c0_c0_c0_c0_r3|MY Lhx1 Gly-Gaba	MB/HB Lhx1 Glut
c0_c0_c6_c2_r3	c0_c0_c0_c0_r1|MY Lhx1 Gly-Gaba	MB/HB Lhx1 Glut
c0_c0_c6_c2_r4	c0_c1_c5_c0_r0|SCig Foxb1 Glut, c0_c1_c5_c0_r1|SCig Foxb1 Glut	MB/HB Lhx1 Glut
c0_c0_c6_c2_r5	c0_c0_c0_c0_r1|MY Lhx1 Gly-Gaba	MB/HB Lhx1 Glut
c0_c0_c6_c2_r6	c0_c0_c18_c18_r0|PB-an-do Evx2 Glut	MB/HB Lhx1 Glut
c0_c0_c6_c3_r0	c0_c0_c0_c1_r2|NTS Phox2b Glut	PGRN-PARN-MDRN Hoxb5 Glut
c0_c0_c6_c3_r1	c0_c0_c0_c1_r2|NTS Phox2b Glut	PGRN-PARN-MDRN Hoxb5 Glut
c0_c0_c6_c3_r2	c0_c0_c0_c1_r2|NTS Phox2b Glut	PGRN-PARN-MDRN Hoxb5 Glut
c0_c0_c6_c4_r0	c0_c0_c0_c1_r2|NTS Phox2b Glut	MB/HB Lhx1 Glut
c0_c0_c6_c4_r1	c0_c0_c0_c0_r2|MY Lhx1 Gly-Gaba, c0_c0_c0_c0_r3|MY Lhx1 Gly-Gaba	MB/HB Lhx1 Glut
c0_c0_c6_c5_r0	c0_c0_c0_c0_r1|MY Lhx1 Gly-Gaba	MB/HB Lhx1 Glut
c0_c0_c6_c5_r1	c0_c0_c0_c0_r1|MY Lhx1 Gly-Gaba	MB/HB Lhx1 Glut
c0_c0_c6_c6_r0	c0_c0_c15_c0_r1|MB-MY Glut-Sero	DMX Tbx20 Chol
c0_c0_c7_c0_r0	c0_c0_c18_c18_r0|PB-an-do Evx2 Glut	PB-an-do Evx2 Glut
c0_c0_c7_c0_r1	c0_c0_c18_c18_r0|PB-an-do Evx2 Glut	PB-an-do Evx2 Glut
c0_c0_c7_c1_r0	c0_c0_c0_c2_r2|PB-an-do Evx2 Glut	PB-an-do Evx2 Glut
c0_c0_c7_c1_r1	c0_c0_c0_c2_r2|PB-an-do Evx2 Glut	PB-an-do Evx2 Glut
c0_c0_c7_c1_r2	c0_c0_c0_c2_r2|PB-an-do Evx2 Glut	PB-an-do Evx2 Glut
c0_c0_c7_c2_r0	c0_c0_c18_c18_r0|PB-an-do Evx2 Glut	MB/HB Lhx1 Glut
c0_c0_c7_c2_r1	c0_c1_c0_c1_r0|SCdg-ve Tfap2b Glut	MB/HB Lhx1 Glut
c0_c0_c7_c3_r0	c0_c0_c0_c2_r1|CUN-PPN Evx2 Meis2 Glut	CUN-PPN Evx2 Meis2 Glut
c0_c0_c7_c3_r1	c0_c0_c0_c2_r1|CUN-PPN Evx2 Meis2 Glut	CUN-PPN Evx2 Meis2 Glut
c0_c0_c7_c4_r0	c14_c8_c1_c1_r0|SPA-SPFp-PIL-PoT-SPFm-PVT Glut, c14_c8_c1_c1_r1|SPA-SPFp-PIL-PoT-SPFm-PVT Glut	IC Tfap2d Maf Glut
c0_c0_c7_c4_r1	c14_c8_c1_c1_r0|SPA-SPFp-PIL-PoT-SPFm-PVT Glut, c14_c8_c1_c1_r1|SPA-SPFp-PIL-PoT-SPFm-PVT Glut	IC Tfap2d Maf Glut
c0_c0_c7_c4_r2	c14_c8_c1_c1_r0|SPA-SPFp-PIL-PoT-SPFm-PVT Glut, c14_c8_c1_c1_r1|SPA-SPFp-PIL-PoT-SPFm-PVT Glut	IC Tfap2d Maf Glut
c0_c0_c7_c5_r0	c0_c0_c0_c2_r0|PB-an-do Evx2 Glut	MB/HB Lhx1 Glut
c0_c0_c7_c5_r1	c0_c1_c0_c1_r0|SCdg-ve Tfap2b Glut	MB/HB Lhx1 Glut
c0_c0_c7_c6_r0	c0_c0_c0_c2_r1|CUN-PPN Evx2 Meis2 Glut	CUN-PPN Evx2 Meis2 Glut
c0_c0_c7_c6_r1	c0_c0_c0_c2_r0|PB-an-do Evx2 Glut	CUN-PPN Evx2 Meis2 Glut
c0_c0_c7_c7_r0	c0_c0_c0_c2_r2|PB-an-do Evx2 Glut	CUN-PPN Evx2 Meis2 Glut
c0_c0_c7_c7_r1	c0_c0_c0_c2_r2|PB-an-do Evx2 Glut	CUN-PPN Evx2 Meis2 Glut
c0_c0_c7_c8_r0	c0_c0_c15_c0_r0|MB-MY Glut-Sero, c0_c0_c15_c0_r2|MB-MY Glut-Sero	PB-an-do Evx2 Glut
c0_c0_c7_c8_r1	c0_c0_c15_c0_r0|MB-MY Glut-Sero, c0_c0_c15_c0_r2|MB-MY Glut-Sero	PB-an-do Evx2 Glut
c0_c0_c7_c9_r0	c0_c0_c0_c2_r0|PB-an-do Evx2 Glut	CUN-PPN Evx2 Meis2 Glut
c0_c0_c8_c0_r0	c0_c0_c5_c0_r0|PARN Gbx2 Gly-Gaba	PARN Gbx2 Gly-Gaba
c0_c0_c8_c0_r1	c0_c0_c5_c0_r0|PARN Gbx2 Gly-Gaba, c0_c0_c5_c0_r1|PARN Gbx2 Gly-Gaba	PARN Gbx2 Gly-Gaba
c0_c0_c8_c0_r2	c0_c0_c5_c0_r0|PARN Gbx2 Gly-Gaba, c0_c0_c5_c0_r1|PARN Gbx2 Gly-Gaba	PARN Gbx2 Gly-Gaba
c0_c0_c8_c1_r0	c0_c0_c5_c1_r0|MV-NTS Bcl11b Neurod2 Gly-Gaba, c0_c0_c5_c3_r0|MV-NTS Bcl11b Neurod2 Gly-Gaba, c0_c0_c5_c3_r1|MV-NTS Bcl11b Neurod2 Gly-Gaba, c0_c0_c5_c5_r0|MV-NTS Bcl11b Neurod2 Gly-Gaba	MV-NTS Bcl11b Neurod2 Gly-Gaba
c0_c0_c8_c1_r1	c0_c0_c5_c3_r0|MV-NTS Bcl11b Neurod2 Gly-Gaba, c0_c0_c5_c3_r1|MV-NTS Bcl11b Neurod2 Gly-Gaba	MV-NTS Bcl11b Neurod2 Gly-Gaba
c0_c0_c8_c2_r0	c0_c0_c5_c0_r0|PARN Gbx2 Gly-Gaba	PARN Gbx2 Gly-Gaba
c0_c0_c8_c2_r1	c0_c0_c5_c4_r0|PARN Gbx2 Gly-Gaba	PARN Gbx2 Gly-Gaba
c0_c0_c8_c2_r2	c0_c0_c5_c2_r1|PRP-MY Otp Gly-Gaba, c0_c0_c5_c4_r0|PARN Gbx2 Gly-Gaba	PARN Gbx2 Gly-Gaba
c0_c0_c8_c3_r0	c0_c0_c0_c0_r1|MY Lhx1 Gly-Gaba, c0_c0_c0_c0_r2|MY Lhx1 Gly-Gaba, c0_c0_c0_c0_r3|MY Lhx1 Gly-Gaba	MY Lhx1 Gly-Gaba
c0_c0_c8_c3_r1	c0_c0_c5_c0_r0|PARN Gbx2 Gly-Gaba, c0_c0_c5_c0_r1|PARN Gbx2 Gly-Gaba, c0_c0_c5_c2_r1|PRP-MY Otp Gly-Gaba, c0_c0_c5_c4_r0|PARN Gbx2 Gly-Gaba	MY Lhx1 Gly-Gaba
c0_c0_c8_c3_r2	c0_c0_c0_c0_r1|MY Lhx1 Gly-Gaba, c0_c0_c0_c0_r2|MY Lhx1 Gly-Gaba, c0_c0_c0_c0_r3|MY Lhx1 Gly-Gaba	MY Lhx1 Gly-Gaba
c0_c0_c8_c4_r0	c0_c0_c5_c4_r0|PARN Gbx2 Gly-Gaba	PARN Gbx2 Gly-Gaba
c0_c0_c8_c4_r1	c0_c0_c5_c4_r0|PARN Gbx2 Gly-Gaba	PARN Gbx2 Gly-Gaba
c0_c0_c8_c5_r0	c0_c0_c5_c0_r0|PARN Gbx2 Gly-Gaba, c0_c0_c5_c0_r1|PARN Gbx2 Gly-Gaba, c0_c0_c5_c4_r0|PARN Gbx2 Gly-Gaba	PARN Gbx2 Gly-Gaba
c0_c0_c8_c6_r0	c0_c0_c5_c0_r0|PARN Gbx2 Gly-Gaba, c0_c0_c5_c0_r1|PARN Gbx2 Gly-Gaba, c0_c0_c5_c2_r1|PRP-MY Otp Gly-Gaba, c0_c0_c5_c4_r0|PARN Gbx2 Gly-Gaba	MY Lhx1 Gly-Gaba
c0_c0_c8_c6_r1	c0_c0_c0_c0_r1|MY Lhx1 Gly-Gaba, c0_c0_c0_c0_r2|MY Lhx1 Gly-Gaba, c0_c0_c0_c0_r3|MY Lhx1 Gly-Gaba	MY Lhx1 Gly-Gaba
c0_c0_c8_c7_r0	c0_c0_c5_c3_r0|MV-NTS Bcl11b Neurod2 Gly-Gaba, c0_c0_c5_c3_r1|MV-NTS Bcl11b Neurod2 Gly-Gaba	MV-NTS Bcl11b Neurod2 Gly-Gaba
c0_c0_c8_c8_r0	c0_c0_c5_c2_r1|PRP-MY Otp Gly-Gaba	PARN Gbx2 Gly-Gaba
c0_c0_c9_c0_r0	c0_c0_c10_c0_r0|RN-MRN En1 Sox2 Gaba	RN-MRN En1 Sox2 Gaba
c0_c0_c9_c0_r1	c0_c0_c10_c0_r0|RN-MRN En1 Sox2 Gaba	RN-MRN En1 Sox2 Gaba
c0_c0_c9_c0_r2	c0_c0_c10_c0_r0|RN-MRN En1 Sox2 Gaba	RN-MRN En1 Sox2 Gaba
c0_c0_c9_c1_r0	c0_c0_c9_c2_r0|LDT-PCG Gata3 Irx5 Gaba	LDT-PCG Gata3 Irx5 Gaba
c0_c0_c9_c1_r1	c0_c0_c9_c2_r0|LDT-PCG Gata3 Irx5 Gaba	LDT-PCG Gata3 Irx5 Gaba
c0_c0_c9_c2_r0	c0_c0_c9_c3_r0|CLI-PDTg Pax6 Gaba	LDT-PCG Gata3 Irx5 Gaba
c0_c0_c9_c2_r1	c0_c0_c9_c3_r0|CLI-PDTg Pax6 Gaba	LDT-PCG Gata3 Irx5 Gaba
c0_c0_c9_c2_r2	c0_c0_c9_c3_r0|CLI-PDTg Pax6 Gaba	LDT-PCG Gata3 Irx5 Gaba
c0_c0_c9_c3_r0	c0_c0_c10_c3_r0|PCG-CUN-MRN Pax5 Cdh23 Gaba	PCG-CUN-MRN Pax5 Cdh23 Gaba
c0_c0_c9_c3_r1	c0_c0_c10_c3_r0|PCG-CUN-MRN Pax5 Cdh23 Gaba	PCG-CUN-MRN Pax5 Cdh23 Gaba
c0_c0_c9_c4_r0	c0_c0_c9_c2_r0|LDT-PCG Gata3 Irx5 Gaba	LDT-PCG Gata3 Irx5 Gaba
c0_c0_c9_c4_r1	c0_c0_c9_c2_r0|LDT-PCG Gata3 Irx5 Gaba	LDT-PCG Gata3 Irx5 Gaba
c0_c10_c0_c0_r0	c0_c3_c6_c6_r0|MS Bsx Glut	MS Bsx Glut
c0_c10_c0_c1_r0	c0_c3_c6_c6_r0|MS Bsx Glut	MS Bsx Glut
c0_c10_c1_c0_r0	c0_c3_c6_c6_r0|MS Bsx Glut	MS Bsx Glut
c0_c10_c1_c0_r1	c0_c3_c6_c6_r0|MS Bsx Glut	MS Bsx Glut
c0_c10_c2_c0_r0	c0_c3_c6_c6_r1|MS Bsx Glut	MS Bsx Glut
c0_c10_c2_c0_r1	c0_c3_c6_c6_r1|MS Bsx Glut	MS Bsx Glut
c0_c10_c3_c3_r0	c0_c3_c6_c6_r1|MS Bsx Glut	MS Bsx Glut
c0_c11_c0_c0_r0	c0_c2_c1_c2_r0|PRT Tcf7l2 Gaba	PRT Tcf7l2 Gaba
c0_c11_c0_c0_r1	c0_c2_c1_c2_r0|PRT Tcf7l2 Gaba	PRT Tcf7l2 Gaba
c0_c11_c1_c0_r0	c0_c2_c4_c0_r0|ND-PCG Gata3 Lhx1 Gaba	ND-PCG Gata3 Lhx1 Gaba
c0_c11_c2_c2_r0	c0_c2_c1_c3_r0|PRT Tcf7l2 Gaba	PRT Tcf7l2 Gaba
c0_c11_c3_c3_r0	c0_c2_c12_c12_r0|ND-PCG Gata3 Lhx1 Gaba	ND-PCG Gata3 Lhx1 Gaba
c0_c12_c0_c0_r0	c0_c5_c4_c4_r0|NLL Gata3 Gly-Gaba	CLI-PDTg Pax6 Gaba
c0_c12_c0_c0_r1	c0_c5_c4_c4_r0|NLL Gata3 Gly-Gaba	CLI-PDTg Pax6 Gaba
c0_c12_c1_c1_r0	c0_c1_c0_c1_r3|SCdg-ve Pou4f1 Glut, c0_c1_c1_c3_r0|IC Tfap2d Maf Glut, c0_c1_c1_c3_r1|IC Tfap2d Maf Glut, c14_c8_c1_c1_r0|SPA-SPFp-PIL-PoT-SPFm-PVT Glut, c14_c8_c1_c1_r1|SPA-SPFp-PIL-PoT-SPFm-PVT Glut, c28_c1_c0_c0_r0|IC Tfap2d Maf Glut, c28_c1_c1_c1_r0|IC Tfap2d Maf Glut, c28_c1_c2_c2_r0|IC Tfap2d Maf Glut, c28_c4_c0_c0_r0|IC Tfap2d Maf Glut	IC Tfap2d Maf Glut
c0_c12_c2_c2_r0	c0_c1_c0_c1_r3|SCdg-ve Pou4f1 Glut, c0_c1_c1_c3_r0|IC Tfap2d Maf Glut, c0_c1_c1_c3_r1|IC Tfap2d Maf Glut, c14_c8_c1_c1_r0|SPA-SPFp-PIL-PoT-SPFm-PVT Glut, c14_c8_c1_c1_r1|SPA-SPFp-PIL-PoT-SPFm-PVT Glut, c28_c1_c0_c0_r0|IC Tfap2d Maf Glut, c28_c1_c1_c1_r0|IC Tfap2d Maf Glut, c28_c1_c2_c2_r0|IC Tfap2d Maf Glut, c28_c4_c0_c0_r0|IC Tfap2d Maf Glut	IC Tfap2d Maf Glut
c0_c12_c3_c3_r0	c14_c8_c1_c1_r0|SPA-SPFp-PIL-PoT-SPFm-PVT Glut, c14_c8_c1_c1_r1|SPA-SPFp-PIL-PoT-SPFm-PVT Glut	IC Tfap2d Maf Glut
c0_c13_c0_c0_r0	c0_c0_c9_c1_r1|CLI-IF-IPN-DTN-PCG Otp Pax3 Gaba, c0_c0_c9_c1_r0|CLI-IF-IPN-DTN-PCG Otp Pax3 Gaba, c30_c0_c2_c2_r0|SPVI-SPVC Sall3 Gly-Gaba	CLI-IF-IPN-DTN-PCG Otp Pax3 Gaba
c0_c13_c1_c0_r0	c0_c0_c7_c2_r1|MV Glut	RPO-NI-SLD Vsx2 Nr4a2 Glut
c0_c13_c1_c0_r1	c0_c0_c7_c2_r1|MV Glut	PCG-LDT-DTN-RPO-CS Meis2 Gaba
c0_c13_c1_c0_r2	c0_c0_c0_c1_r2|NTS Phox2b Glut	PCG-LDT-DTN-RPO-CS Meis2 Gaba
c0_c13_c2_c2_r0	c0_c0_c0_c1_r1|NTS Phox2b Glut	RPO-NI-SLD Vsx2 Nr4a2 Glut
c0_c14_c0_c0_r0	c0_c0_c9_c2_r0|LDT-PCG Gata3 Irx5 Gaba	LDT-PCG Gata3 Irx5 Gaba
c0_c14_c1_c1_r0	c0_c0_c9_c4_r0|RR-SNr-PAG Foxa2 Gaba	RR-SNr-PAG Foxa2 Gaba
c0_c15_c0_c0_r0	c0_c0_c9_c0_r1|IC Six3 En2 Gaba	PPN-SNr Pax5 Sox21 Gaba
c0_c16_c16_c16_r0	c0_c0_c0_c1_r2|NTS Phox2b Glut, c0_c0_c0_c1_r1|NTS Phox2b Glut	NTS Phox2b Glut
c0_c1_c0_c0_r0	c0_c0_c2_c1_r0|PVR Six3 Gaba, c0_c0_c2_c1_r1|PVR Six3 Gaba	PVR Six3 Gaba
c0_c1_c0_c0_r1	c0_c3_c6_c6_r0|MS Bsx Glut, c0_c3_c6_c6_r1|MS Bsx Glut	PVR Six3 Gaba
c0_c1_c0_c0_r2	c0_c0_c2_c1_r0|PVR Six3 Gaba, c0_c0_c2_c1_r1|PVR Six3 Gaba	PVR Six3 Gaba
c0_c1_c0_c0_r3	c0_c0_c2_c1_r0|PVR Six3 Gaba	PVR Six3 Gaba
c0_c1_c0_c1_r0	c0_c0_c2_c1_r2|PVH-PVi Six3 Prox1 Gaba	PVH-PVi Six3 Prox1 Gaba
c0_c1_c0_c1_r1	c0_c0_c2_c1_r2|PVH-PVi Six3 Prox1 Gaba	PVH-PVi Six3 Prox1 Gaba
c0_c1_c0_c2_r0	c0_c0_c4_c0_r1|AHN Onecut3 Gaba	AHN Onecut3 Gaba
c0_c1_c0_c2_r1	c0_c0_c4_c0_r1|AHN Onecut3 Gaba, c0_c0_c4_c6_r1|ZI Pax6 Gaba	AHN Onecut3 Gaba
c0_c1_c0_c3_r0	c0_c0_c4_c0_r0|AHN Onecut3 Gaba, c0_c0_c4_c0_r1|AHN Onecut3 Gaba	AHN Onecut3 Gaba
c0_c1_c0_c3_r1	c0_c0_c4_c0_r0|AHN Onecut3 Gaba, c0_c0_c4_c0_r1|AHN Onecut3 Gaba	AHN Onecut3 Gaba
c0_c1_c0_c3_r2	c0_c0_c4_c0_r0|AHN Onecut3 Gaba, c0_c0_c4_c0_r1|AHN Onecut3 Gaba	AHN Onecut3 Gaba
c0_c1_c0_c4_r0	c0_c0_c4_c2_r0|LHA-SBPV-AHN Gaba, c0_c0_c4_c2_r1|LHA-SBPV-AHN Gaba	LHA-SBPV-AHN Gaba
c0_c1_c0_c4_r1	c0_c0_c4_c2_r0|LHA-SBPV-AHN Gaba, c0_c0_c4_c2_r1|LHA-SBPV-AHN Gaba	LHA-SBPV-AHN Gaba
c0_c1_c0_c4_r2	c0_c0_c4_c2_r0|LHA-SBPV-AHN Gaba, c0_c0_c4_c2_r1|LHA-SBPV-AHN Gaba	LHA-SBPV-AHN Gaba
c0_c1_c0_c5_r0	c0_c0_c4_c5_r0|PVa-ARH Six3 Gaba	PVa-ARH Six3 Gaba
c0_c1_c0_c5_r1	c0_c0_c4_c5_r0|PVa-ARH Six3 Gaba	PVa-ARH Six3 Gaba
c0_c1_c0_c6_r0	c0_c0_c4_c3_r0|SCH Gaba, c0_c0_c4_c3_r1|SCH Gaba	SCH Gaba
c0_c1_c0_c6_r1	c0_c0_c4_c3_r0|SCH Gaba, c0_c0_c4_c3_r1|SCH Gaba	SCH Gaba
c0_c1_c0_c7_r0	c0_c0_c4_c2_r0|LHA-SBPV-AHN Gaba, c0_c0_c4_c2_r1|LHA-SBPV-AHN Gaba	LHA-SBPV-AHN Gaba
c0_c1_c0_c7_r1	c0_c0_c4_c2_r0|LHA-SBPV-AHN Gaba, c0_c0_c4_c2_r1|LHA-SBPV-AHN Gaba	LHA-SBPV-AHN Gaba
c0_c1_c10_c0_r0	c0_c0_c3_c6_r0|ZI Pax6 Gaba, c0_c0_c4_c1_r1|ZI Pax6 Gaba, c0_c3_c0_c0_r0|AHN Otp Glut, c0_c3_c0_c0_r1|AHN Otp Glut	MPO-LPO Lhx8 Gaba
c0_c1_c10_c1_r0	c0_c0_c17_c0_r1|PVHd-DMH Lhx6 Gaba, c0_c0_c4_c1_r1|ZI Pax6 Gaba	ZI Pax6 Gaba
c0_c1_c10_c2_r0	c0_c0_c4_c1_r0|PVR Six3 Gaba	MPO-LPO Lhx8 Gaba
c0_c1_c10_c3_r0	c0_c0_c2_c1_r0|PVR Six3 Gaba	MPO-LPO Lhx8 Gaba
c0_c1_c11_c0_r0	c7_c4_c3_c3_r1|CEA-AAA-BST Ebf1 Gaba	CEA-BST Crh Gaba
c0_c1_c11_c0_r1	c7_c4_c3_c3_r0|CEA-AAA-BST Ebf1 Gaba, c7_c4_c3_c3_r1|CEA-AAA-BST Ebf1 Gaba	CEA-BST Crh Gaba
c0_c1_c12_c12_r0	c0_c0_c1_c9_r0|DMH Hmx2 Gaba	PM-TM-PVp Tbx3 Hist-Gaba
c0_c1_c1_c0_r0	c0_c0_c14_c0_r1|PH-ant Otp Glut, c0_c0_c14_c1_r0|PH-ant Otp Glut, c0_c0_c14_c1_r1|PH-ant Otp Glut	PH-ant Otp Glut
c0_c1_c1_c0_r1	c0_c0_c14_c0_r1|PH-ant Otp Glut, c0_c0_c14_c1_r0|PH-ant Otp Glut, c0_c0_c14_c1_r1|PH-ant Otp Glut	PH-ant Otp Glut
c0_c1_c1_c0_r2	c0_c0_c14_c1_r0|PH-ant Otp Glut, c0_c0_c14_c1_r1|PH-ant Otp Glut	PH-ant Otp Glut
c0_c1_c1_c1_r0	c0_c0_c2_c1_r2|PVH-PVi Six3 Prox1 Gaba, c0_c3_c4_c0_r0|AVPV-MEPO Tbr1 Glut, c0_c3_c4_c0_r1|AVPV-MEPO Tbr1 Glut	PH-ant Otp Glut
c0_c1_c1_c1_r1	c0_c3_c0_c0_r0|AHN Otp Glut, c0_c3_c0_c0_r1|AHN Otp Glut, c0_c3_c4_c0_r1|AVPV-MEPO Tbr1 Glut, c0_c3_c6_c6_r0|MS Bsx Glut, c0_c3_c6_c6_r1|MS Bsx Glut	PH-ant Otp Glut
c0_c1_c1_c1_r2	c0_c0_c2_c1_r2|PVH-PVi Six3 Prox1 Gaba, c0_c3_c4_c0_r0|AVPV-MEPO Tbr1 Glut, c0_c3_c4_c0_r1|AVPV-MEPO Tbr1 Glut	PH-ant Otp Glut
c0_c1_c1_c1_r3	c0_c0_c14_c0_r1|PH-ant Otp Glut, c0_c0_c14_c1_r0|PH-ant Otp Glut, c0_c0_c14_c1_r1|PH-ant Otp Glut	PM-LHA Foxb1 Glut
c0_c1_c1_c2_r0	c0_c3_c5_c0_r0|AHN Otp Glut, c0_c3_c5_c0_r1|PVa-AHN-LHA Otp Glut	AHN Otp Glut
c0_c1_c1_c2_r1	c0_c3_c4_c0_r0|AVPV-MEPO Tbr1 Glut, c0_c3_c5_c0_r0|AHN Otp Glut, c0_c3_c5_c0_r1|PVa-AHN-LHA Otp Glut	AHN Otp Glut
c0_c1_c1_c2_r2	c0_c3_c4_c0_r0|AVPV-MEPO Tbr1 Glut, c0_c3_c4_c0_r1|AVPV-MEPO Tbr1 Glut, c0_c3_c5_c0_r1|PVa-AHN-LHA Otp Glut	AHN Otp Glut
c0_c1_c1_c3_r0	c0_c0_c14_c0_r0|PVH-PVHd-SO Otp Glut	PVH-PVHd-SO Otp Glut
c0_c1_c1_c3_r1	c0_c0_c14_c0_r0|PVH-PVHd-SO Otp Glut	PVH-PVHd-SO Otp Glut
c0_c1_c1_c4_r0	c0_c3_c0_c0_r0|AHN Otp Glut	AHN Otp Glut
c0_c1_c1_c4_r1	c0_c3_c0_c0_r0|AHN Otp Glut	AHN Otp Glut
c0_c1_c1_c4_r2	c0_c3_c0_c0_r1|AHN Otp Glut	AHN Otp Glut
c0_c1_c1_c5_r0	c0_c3_c4_c0_r0|AVPV-MEPO Tbr1 Glut, c0_c3_c4_c0_r1|AVPV-MEPO Tbr1 Glut	AVPV-MEPO Tbr1 Glut
c0_c1_c1_c6_r0	c0_c3_c5_c0_r0|AHN Otp Glut, c0_c3_c5_c0_r1|PVa-AHN-LHA Otp Glut	LHA-MEA Otp Glut
c0_c1_c1_c6_r1	c0_c3_c4_c0_r0|AVPV-MEPO Tbr1 Glut, c0_c3_c8_c8_r0|COAa-PAA Barhl2 Glut, c17_c8_c4_c4_r0|MEA-COA-BMA Ccdc42 Glut, c17_c8_c5_c5_r0|MEA-BST Otp Glut	LHA-MEA Otp Glut
c0_c1_c1_c7_r0	c0_c3_c5_c0_r0|AHN Otp Glut, c0_c3_c5_c0_r1|PVa-AHN-LHA Otp Glut	PVa-AHN-LHA Otp Glut
c0_c1_c1_c8_r0	c0_c1_c6_c0_r2|SPA-SPFp-PIL-PoT-SPFm-PVT Glut	SPA-SPFp-PIL-PoT-SPFm-PVT Glut
c0_c1_c1_c8_r1	c0_c1_c6_c0_r2|SPA-SPFp-PIL-PoT-SPFm-PVT Glut	SPA-SPFp-PIL-PoT-SPFm-PVT Glut
c0_c1_c1_c9_r0	c0_c3_c12_c12_r0|AHN Otp Glut, c0_c3_c5_c0_r0|AHN Otp Glut	PVH-PVHd-SO Otp Glut
c0_c1_c2_c0_r0	c0_c0_c1_c1_r0|ARH Tbx3 Glut, c0_c0_c1_c1_r1|ARH Tbx3 Glut	ARH Tbx3 Glut
c0_c1_c2_c0_r1	c0_c0_c1_c1_r0|ARH Tbx3 Glut, c0_c0_c1_c1_r1|ARH Tbx3 Glut	ARH Tbx3 Glut
c0_c1_c2_c1_r0	c0_c0_c1_c10_r0|DMH Hmx2 Glut, c0_c0_c1_c10_r1|DMH Hmx2 Glut	DMH Hmx2 Glut
c0_c1_c2_c1_r1	c0_c0_c1_c10_r0|DMH Hmx2 Glut, c0_c0_c1_c10_r1|DMH Hmx2 Glut	DMH Hmx2 Glut
c0_c1_c2_c2_r0	c0_c0_c1_c3_r0|DMH Hmx2 Gaba, c0_c0_c1_c3_r1|DMH Hmx2 Gaba	DMH Hmx2 Gaba
c0_c1_c2_c2_r1	c0_c0_c1_c3_r0|DMH Hmx2 Gaba, c0_c0_c1_c3_r1|DMH Hmx2 Gaba	DMH Hmx2 Gaba
c0_c1_c2_c3_r0	c0_c0_c1_c4_r0|TU-ARH Otp Six6 Gaba, c0_c0_c1_c4_r1|TU-ARH Otp Six6 Gaba	TU-ARH Otp Six6 Gaba
c0_c1_c2_c3_r1	c0_c0_c1_c4_r0|TU-ARH Otp Six6 Gaba, c0_c0_c1_c4_r1|TU-ARH Otp Six6 Gaba	TU-ARH Otp Six6 Gaba
c0_c1_c2_c4_r0	c0_c0_c1_c2_r0|ARH Tbx3 Gaba, c0_c0_c1_c2_r1|TU-ARH Otp Six6 Gaba	ARH Tbx3 Gaba
c0_c1_c2_c4_r1	c0_c0_c1_c2_r0|ARH Tbx3 Gaba, c0_c0_c1_c2_r1|TU-ARH Otp Six6 Gaba	ARH Tbx3 Gaba
c0_c1_c2_c5_r0	c0_c0_c1_c1_r0|ARH Tbx3 Glut	ARH Tbx3 Glut
c0_c1_c2_c5_r1	c0_c0_c1_c1_r0|ARH Tbx3 Glut	ARH Tbx3 Glut
c0_c1_c2_c6_r0	c0_c0_c1_c3_r0|DMH Hmx2 Gaba, c0_c0_c1_c3_r1|DMH Hmx2 Gaba, c0_c3_c0_c0_r1|AHN Otp Glut	DMH Hmx2 Gaba
c0_c1_c2_c7_r0	c0_c0_c1_c4_r0|TU-ARH Otp Six6 Gaba, c0_c0_c1_c4_r1|TU-ARH Otp Six6 Gaba	TU-ARH Otp Six6 Gaba
c0_c1_c2_c8_r0	c0_c0_c1_c0_r1|ARH-DMH-LHA Gsx1 Gaba	DMH Hmx2 Gaba
c0_c1_c3_c0_r0	c0_c0_c11_c0_r0|PVH-PVi Six3 Prox1 Gaba, c0_c0_c11_c2_r0|PVH-PVi Six3 Prox1 Gaba	PVH-PVi Six3 Prox1 Gaba
c0_c1_c3_c0_r1	c0_c0_c11_c0_r0|PVH-PVi Six3 Prox1 Gaba, c0_c0_c11_c2_r0|PVH-PVi Six3 Prox1 Gaba	PVH-PVi Six3 Prox1 Gaba
c0_c1_c3_c1_r0	c0_c0_c17_c0_r0|PVHd-DMH Lhx6 Gaba, c0_c0_c17_c0_r1|PVHd-DMH Lhx6 Gaba	PVHd-DMH Lhx6 Gaba
c0_c1_c3_c1_r1	c0_c0_c17_c0_r0|PVHd-DMH Lhx6 Gaba, c0_c0_c17_c0_r1|PVHd-DMH Lhx6 Gaba, c0_c0_c3_c1_r1|ZI Pax6 Gaba, c0_c0_c3_c1_r2|ZI Pax6 Gaba	PVHd-DMH Lhx6 Gaba
c0_c1_c3_c2_r0	c0_c0_c3_c1_r0|ZI Pax6 Gaba, c0_c0_c4_c4_r0|LHA-SBPV-AHN Gaba	LHA-SBPV-AHN Gaba
c0_c1_c3_c2_r1	c0_c0_c3_c1_r0|ZI Pax6 Gaba, c0_c0_c4_c4_r0|LHA-SBPV-AHN Gaba	LHA-SBPV-AHN Gaba
c0_c1_c3_c3_r0	c0_c0_c11_c3_r0|ZI Pax6 Gaba	ZI Pax6 Gaba
c0_c1_c3_c4_r0	c0_c0_c11_c1_r0|ZI Pax6 Gaba, c0_c0_c23_c23_r0|ZI Pax6 Gaba	PVH-PVi Six3 Prox1 Gaba
c0_c1_c3_c5_r0	c0_c0_c11_c0_r0|PVH-PVi Six3 Prox1 Gaba, c0_c0_c11_c1_r0|ZI Pax6 Gaba, c0_c0_c1_c8_r0|PVHd-DMH Lhx6 Gaba, c0_c0_c1_c8_r1|PVHd-DMH Lhx6 Gaba	ZI Pax6 Gaba
c0_c1_c3_c6_r0	c0_c0_c3_c2_r0|ZI Pax6 Gaba, c0_c0_c3_c2_r1|ZI Pax6 Gaba, c0_c0_c3_c2_r2|ZI Pax6 Gaba, c0_c0_c3_c5_r0|ZI Pax6 Gaba	PVHd Gsc Gaba
c0_c1_c3_c7_r0	c0_c0_c11_c1_r0|ZI Pax6 Gaba	PVH-PVi Six3 Prox1 Gaba
c0_c1_c3_c8_r0	c0_c0_c23_c23_r0|ZI Pax6 Gaba	ZI Pax6 Gaba
c0_c1_c4_c0_r0	c0_c0_c2_c0_r1|PVpo-VMPO-MPN Hmx2 Gaba	PVpo-VMPO-MPN Hmx2 Gaba
c0_c1_c4_c0_r1	c0_c0_c2_c0_r1|PVpo-VMPO-MPN Hmx2 Gaba	PVpo-VMPO-MPN Hmx2 Gaba
c0_c1_c4_c1_r0	c0_c0_c2_c0_r1|PVpo-VMPO-MPN Hmx2 Gaba	PVpo-VMPO-MPN Hmx2 Gaba
c0_c1_c4_c2_r0	c0_c0_c2_c0_r1|PVpo-VMPO-MPN Hmx2 Gaba	MPO-MPN Glut
c0_c1_c4_c3_r0	c0_c0_c2_c0_r1|PVpo-VMPO-MPN Hmx2 Gaba	PVpo-VMPO-MPN Hmx2 Gaba
c0_c1_c4_c4_r0	c0_c0_c2_c0_r1|PVpo-VMPO-MPN Hmx2 Gaba	MPO-MPN Glut
c0_c1_c5_c0_r0	c0_c0_c2_c0_r3|PVR Six3 Gaba	PVR Six3 Gaba
c0_c1_c5_c0_r1	c0_c0_c2_c0_r3|PVR Six3 Gaba	PVR Six3 Gaba
c0_c1_c5_c1_r0	c0_c0_c2_c0_r0|PVR Six3 Gaba	PVR Six3 Gaba
c0_c1_c5_c2_r0	c0_c0_c2_c0_r2|PVR Six3 Gaba	PVR Six3 Gaba
c0_c1_c5_c2_r1	c0_c0_c2_c0_r2|PVR Six3 Gaba	PVR Six3 Gaba
c0_c1_c5_c3_r0	c0_c0_c4_c6_r0|ZI Pax6 Gaba	ZI Pax6 Gaba
c0_c1_c5_c4_r0	c0_c0_c4_c1_r0|PVR Six3 Gaba, c0_c0_c4_c6_r0|ZI Pax6 Gaba	PVR Six3 Gaba
c0_c1_c5_c5_r0	c0_c0_c2_c0_r0|PVR Six3 Gaba	PVR Six3 Gaba
c0_c1_c5_c6_r0	c0_c0_c4_c6_r0|ZI Pax6 Gaba	ZI Pax6 Gaba
c0_c1_c5_c7_r0	c0_c0_c2_c1_r0|PVR Six3 Gaba	PVR Six3 Gaba
c0_c1_c5_c8_r0	c0_c0_c3_c1_r2|ZI Pax6 Gaba, c0_c0_c3_c4_r2|ZI Pax6 Gaba, c0_c0_c3_c0_r2|ZI Pax6 Gaba, c0_c0_c3_c2_r2|ZI Pax6 Gaba, c0_c0_c3_c3_r1|ZI Pax6 Gaba, c0_c0_c3_c4_r1|ZI Pax6 Gaba	ZI Pax6 Gaba
c0_c1_c5_c9_r0	c0_c0_c2_c0_r2|PVR Six3 Gaba	MEA-BST Avp Gaba
c0_c1_c6_c0_r0	c0_c0_c1_c6_r0|DMH Hmx2 Gaba, c0_c0_c1_c6_r1|DMH Hmx2 Gaba	DMH Hmx2 Gaba
c0_c1_c6_c0_r1	c0_c0_c1_c6_r0|DMH Hmx2 Gaba, c0_c0_c1_c6_r1|DMH Hmx2 Gaba	DMH Hmx2 Gaba
c0_c1_c6_c1_r0	c0_c0_c1_c5_r0|DMH Nkx2-4 Glut, c0_c0_c1_c5_r1|DMH Nkx2-4 Glut	DMH Prdm13 Gaba
c0_c1_c6_c1_r1	c0_c0_c1_c5_r0|DMH Nkx2-4 Glut, c0_c0_c1_c5_r1|DMH Nkx2-4 Glut	DMH Nkx2-4 Glut
c0_c1_c6_c2_r0	c0_c0_c1_c11_r0|TU-ARH Otp Six6 Gaba, c0_c0_c1_c11_r1|TU-ARH Otp Six6 Gaba	TU-ARH Otp Six6 Gaba
c0_c1_c6_c2_r1	c0_c0_c1_c11_r0|TU-ARH Otp Six6 Gaba, c0_c0_c1_c11_r1|TU-ARH Otp Six6 Gaba	TU-ARH Otp Six6 Gaba
c0_c1_c6_c3_r0	c0_c0_c1_c6_r0|DMH Hmx2 Gaba, c0_c0_c1_c6_r1|DMH Hmx2 Gaba	DMH Hmx2 Gaba
c0_c1_c6_c3_r1	c0_c0_c1_c9_r0|DMH Hmx2 Gaba	DMH Hmx2 Gaba
c0_c1_c6_c4_r0	c0_c0_c1_c2_r0|ARH Tbx3 Gaba, c0_c0_c1_c2_r1|TU-ARH Otp Six6 Gaba	TU-ARH Otp Six6 Gaba
c0_c1_c6_c4_r1	c0_c0_c1_c2_r0|ARH Tbx3 Gaba, c0_c0_c1_c2_r1|TU-ARH Otp Six6 Gaba	TU-ARH Otp Six6 Gaba
c0_c1_c6_c5_r0	c0_c0_c22_c22_r0|DMH-LHA Vgll2 Glut	DMH-LHA Vgll2 Glut
c0_c1_c6_c5_r1	c0_c0_c22_c22_r0|DMH-LHA Vgll2 Glut	DMH-LHA Vgll2 Glut
c0_c1_c6_c6_r0	c0_c0_c6_c5_r0|VMH Nr5a1 Glut	VMH Nr5a1 Glut
c0_c1_c6_c6_r1	c0_c0_c6_c5_r0|VMH Nr5a1 Glut	VMH Nr5a1 Glut
c0_c1_c6_c7_r0	c0_c0_c6_c4_r0|VMH Nr5a1 Glut	VMH Nr5a1 Glut
c0_c1_c7_c0_r0	c0_c0_c13_c0_r0|SI-MPO-LPO Lhx8 Gaba, c0_c0_c13_c0_r1|SI-MPO-LPO Lhx8 Gaba	SI-MPO-LPO Lhx8 Gaba
c0_c1_c7_c0_r1	c0_c0_c13_c0_r0|SI-MPO-LPO Lhx8 Gaba, c0_c0_c13_c0_r1|SI-MPO-LPO Lhx8 Gaba	SI-MPO-LPO Lhx8 Gaba
c0_c1_c7_c0_r2	c0_c0_c13_c0_r0|SI-MPO-LPO Lhx8 Gaba, c0_c0_c13_c0_r1|SI-MPO-LPO Lhx8 Gaba	SI-MPO-LPO Lhx8 Gaba
c0_c1_c7_c1_r0	c0_c0_c13_c2_r0|MEA-BST Lhx6 Zfhx3 Gaba	MEA-BST Lhx6 Zfhx3 Gaba
c0_c1_c7_c1_r1	c0_c0_c13_c2_r0|MEA-BST Lhx6 Zfhx3 Gaba	MEA-BST Lhx6 Zfhx3 Gaba
c0_c1_c7_c1_r2	c0_c0_c13_c2_r0|MEA-BST Lhx6 Zfhx3 Gaba	MEA-BST Lhx6 Zfhx3 Gaba
c0_c1_c7_c2_r0	c0_c0_c13_c1_r0|MPO-LPO Lhx8 Gaba	MPO-LPO Lhx8 Gaba
c0_c1_c7_c2_r1	c0_c0_c13_c1_r0|MPO-LPO Lhx8 Gaba	MPO-LPO Lhx8 Gaba
c0_c1_c7_c3_r0	c0_c0_c13_c0_r0|SI-MPO-LPO Lhx8 Gaba, c0_c0_c13_c0_r1|SI-MPO-LPO Lhx8 Gaba	SI-MPO-LPO Lhx8 Gaba
c0_c1_c7_c4_r0	c0_c0_c13_c1_r0|MPO-LPO Lhx8 Gaba	MPO-LPO Lhx8 Gaba
c0_c1_c7_c5_r0	c0_c0_c13_c1_r0|MPO-LPO Lhx8 Gaba	MPO-LPO Lhx8 Gaba
c0_c1_c8_c0_r0	c0_c0_c1_c0_r1|ARH-DMH-LHA Gsx1 Gaba	ARH-DMH-LHA Gsx1 Gaba
c0_c1_c8_c0_r1	c0_c0_c1_c0_r1|ARH-DMH-LHA Gsx1 Gaba	ARH-DMH-LHA Gsx1 Gaba
c0_c1_c8_c1_r0	c0_c0_c1_c7_r0|ARH-DMH-LHA Gsx1 Gaba, c0_c0_c1_c7_r1|ARH-DMH-LHA Gsx1 Gaba	ARH-DMH-LHA Gsx1 Gaba
c0_c1_c8_c1_r1	c0_c0_c1_c7_r0|ARH-DMH-LHA Gsx1 Gaba, c0_c0_c1_c7_r1|ARH-DMH-LHA Gsx1 Gaba	ARH-DMH-LHA Gsx1 Gaba
c0_c1_c8_c2_r0	c0_c0_c1_c0_r0|ARH-DMH-LHA Gsx1 Gaba	ARH-DMH-LHA Gsx1 Gaba
c0_c1_c8_c2_r1	c0_c0_c1_c0_r1|ARH-DMH-LHA Gsx1 Gaba	DMH Hmx2 Gaba
c0_c1_c8_c3_r0	c0_c0_c1_c0_r0|ARH-DMH-LHA Gsx1 Gaba	DMH Hmx2 Gaba
c0_c1_c8_c3_r1	c0_c0_c1_c0_r0|ARH-DMH-LHA Gsx1 Gaba	DMH Hmx2 Gaba
c0_c1_c8_c4_r0	c0_c0_c1_c8_r0|PVHd-DMH Lhx6 Gaba	ARH-DMH-LHA Gsx1 Gaba
c0_c1_c8_c4_r1	c0_c0_c1_c8_r0|PVHd-DMH Lhx6 Gaba	ARH-DMH-LHA Gsx1 Gaba
c0_c1_c8_c5_r0	c0_c0_c1_c8_r0|PVHd-DMH Lhx6 Gaba	ARH-DMH-LHA Gsx1 Gaba
c0_c1_c8_c6_r0	c0_c0_c1_c7_r0|ARH-DMH-LHA Gsx1 Gaba, c0_c0_c1_c7_r1|ARH-DMH-LHA Gsx1 Gaba	ARH-DMH-LHA Gsx1 Gaba
c0_c1_c9_c0_r0	c0_c0_c2_c2_r0|BST Tac2 Gaba	BST Tac2 Gaba
c0_c1_c9_c0_r1	c0_c0_c2_c2_r0|BST Tac2 Gaba, c0_c0_c2_c2_r1|BST Tac2 Gaba	BST Tac2 Gaba
c0_c1_c9_c1_r0	c0_c0_c2_c2_r1|BST Tac2 Gaba, c0_c0_c2_c2_r0|BST Tac2 Gaba	BST Tac2 Gaba
c0_c1_c9_c1_r1	c17_c0_c3_c3_r0|COAa-PAA Barhl2 Glut	BST Tac2 Gaba
c0_c1_c9_c2_r0	c0_c0_c2_c2_r1|BST Tac2 Gaba	BST Tac2 Gaba
c0_c1_c9_c3_r0	c0_c0_c2_c2_r0|BST Tac2 Gaba	BST Tac2 Gaba
c0_c2_c0_c0_r0	c0_c1_c0_c0_r0|PAG-PRT Tcf7l2 Glut, c0_c1_c0_c0_r2|PAG-PRT Tcf7l2 Glut, c0_c6_c2_c2_r0|APN C1ql4 Glut, c0_c6_c3_c3_r0|APN C1ql2 Glut	MB/HB Lhx1 Glut
c0_c2_c0_c0_r1	c0_c1_c0_c0_r2|PAG-PRT Tcf7l2 Glut, c0_c6_c1_c1_r0|APN C1ql2 Glut, c0_c6_c2_c2_r0|APN C1ql4 Glut	MB/HB Lhx1 Glut
c0_c2_c0_c0_r2	c0_c1_c0_c0_r2|PAG-PRT Tcf7l2 Glut, c0_c6_c0_c0_r0|APN C1ql4 Glut, c0_c6_c0_c0_r1|APN C1ql4 Glut	MB/HB Lhx1 Glut
c0_c2_c0_c0_r3	c0_c1_c0_c0_r0|PAG-PRT Tcf7l2 Glut, c0_c1_c0_c0_r2|PAG-PRT Tcf7l2 Glut	MB/HB Lhx1 Glut
c0_c2_c0_c1_r0	c0_c1_c0_c0_r0|PAG-PRT Tcf7l2 Glut, c0_c1_c0_c0_r1|SCdg Pou4f3 Glut	PAG-PRT Tcf7l2 Glut
c0_c2_c0_c1_r1	c0_c1_c0_c0_r0|PAG-PRT Tcf7l2 Glut, c0_c1_c0_c0_r1|SCdg Pou4f3 Glut	PAG-PRT Tcf7l2 Glut
c0_c2_c0_c1_r2	c0_c1_c0_c0_r0|PAG-PRT Tcf7l2 Glut, c0_c1_c0_c0_r1|SCdg Pou4f3 Glut	PAG-PRT Tcf7l2 Glut
c0_c2_c0_c2_r0	c0_c6_c2_c2_r0|APN C1ql4 Glut	APN C1ql4 Glut
c0_c2_c0_c2_r1	c0_c6_c2_c2_r0|APN C1ql4 Glut	APN C1ql4 Glut
c0_c2_c0_c3_r0	c0_c1_c0_c0_r2|PAG-PRT Tcf7l2 Glut	PAG-PRT Tcf7l2 Glut
c0_c2_c0_c4_r0	c0_c1_c0_c1_r2|SCdg-ve Pou4f1 Glut	PAG-PRT Tcf7l2 Glut
c0_c2_c0_c5_r0	c0_c1_c0_c0_r2|PAG-PRT Tcf7l2 Glut	PAG-PRT Tcf7l2 Glut
c0_c2_c0_c5_r1	c0_c1_c1_c0_r2|PAG-PRT Tcf7l2 Glut	PAG-PRT Tcf7l2 Glut
c0_c2_c10_c0_r0	c0_c6_c3_c3_r0|APN C1ql2 Glut	APN C1ql2 Glut
c0_c2_c10_c0_r1	c0_c6_c3_c3_r0|APN C1ql2 Glut	APN C1ql2 Glut
c0_c2_c10_c1_r0	c0_c6_c1_c1_r0|APN C1ql2 Glut	APN C1ql2 Glut
c0_c2_c10_c1_r1	c0_c6_c1_c1_r0|APN C1ql2 Glut	APN C1ql2 Glut
c0_c2_c10_c2_r0	c0_c6_c1_c1_r0|APN C1ql2 Glut	APN C1ql2 Glut
c0_c2_c10_c3_r0	c0_c6_c3_c3_r0|APN C1ql2 Glut	APN C1ql2 Glut
c0_c2_c11_c0_r0	c0_c1_c7_c0_r0|SCig Tfap2b Chrnb3 Glut	SCdg Pou4f3 Glut
c0_c2_c11_c0_r1	c0_c1_c7_c0_r0|SCig Tfap2b Chrnb3 Glut	SCdg Pou4f3 Glut
c0_c2_c11_c1_r0	c0_c1_c3_c0_r0|SCdg Pou4f3 Glut	SCdg Pou4f3 Glut
c0_c2_c11_c2_r0	c0_c1_c7_c0_r1|SCig Tfap2b Chrnb3 Glut	SCdg Pou4f2 Mesi2 Glut
c0_c2_c11_c3_r0	c0_c1_c2_c0_r0|SCdg Pou4f2 Mesi2 Glut	SCdg Pou4f2 Mesi2 Glut
c0_c2_c11_c4_r0	c0_c1_c4_c2_r0|SCig Foxb1 Glut, c0_c1_c7_c0_r0|SCig Tfap2b Chrnb3 Glut, c0_c1_c7_c0_r1|SCig Tfap2b Chrnb3 Glut	SCdg Pou4f3 Glut
c0_c2_c12_c0_r0	c0_c1_c1_c4_r0|IC Tfap2d Maf Glut	IC Tfap2d Maf Glut
c0_c2_c12_c0_r1	c0_c1_c1_c4_r0|IC Tfap2d Maf Glut	IC Tfap2d Maf Glut
c0_c2_c12_c1_r0	c0_c1_c1_c4_r0|IC Tfap2d Maf Glut	IC Tfap2d Maf Glut
c0_c2_c12_c1_r1	c0_c1_c1_c4_r0|IC Tfap2d Maf Glut	IC Tfap2d Maf Glut
c0_c2_c12_c2_r0	c0_c1_c1_c4_r0|IC Tfap2d Maf Glut	IC Tfap2d Maf Glut
c0_c2_c13_c0_r0	c0_c1_c0_c3_r2|PAG-PRT Tcf7l2 Glut, c0_c1_c1_c0_r2|PAG-PRT Tcf7l2 Glut	SCdg Pou4f1 Glut
c0_c2_c13_c0_r1	c0_c1_c0_c3_r2|PAG-PRT Tcf7l2 Glut, c0_c1_c1_c0_r2|PAG-PRT Tcf7l2 Glut	SCdg Pou4f1 Glut
c0_c2_c13_c1_r0	c0_c1_c0_c3_r0|SCdg Pou4f1 Glut	SCdg Pou4f1 Glut
c0_c2_c13_c2_r0	c0_c1_c0_c3_r0|SCdg Pou4f1 Glut	SCdg Pou4f1 Glut
c0_c2_c13_c3_r0	c0_c1_c0_c3_r0|SCdg Pou4f1 Glut, c0_c1_c0_c3_r1|SCdg Pou4f1 Glut	SCdg Pou4f1 Glut
c0_c2_c14_c0_r0	c0_c6_c0_c0_r1|APN C1ql4 Glut	APN C1ql4 Glut
c0_c2_c14_c1_r0	c0_c6_c0_c0_r1|APN C1ql4 Glut	APN C1ql4 Glut
c0_c2_c14_c2_r0	c0_c6_c0_c0_r0|APN C1ql4 Glut	APN C1ql4 Glut
c0_c2_c14_c2_r1	c0_c6_c0_c0_r0|APN C1ql4 Glut	APN C1ql4 Glut
c0_c2_c14_c3_r0	c0_c6_c0_c0_r0|APN C1ql4 Glut	APN C1ql4 Glut
c0_c2_c15_c0_r0	c0_c1_c0_c0_r0|PAG-PRT Tcf7l2 Glut, c0_c1_c3_c1_r0|SPA-SPFp-PIL-PoT-SPFm-PVT Glut, c0_c1_c3_c1_r1|SPA-SPFp-PIL-PoT-SPFm-PVT Glut	SPA-SPFp-PIL-PoT-SPFm-PVT Glut
c0_c2_c15_c1_r0	c0_c1_c3_c1_r1|SPA-SPFp-PIL-PoT-SPFm-PVT Glut	SPA-SPFp-PIL-PoT-SPFm-PVT Glut
c0_c2_c15_c2_r0	c0_c1_c6_c0_r0|SPA-SPFp-PIL-PoT-SPFm-PVT Glut, c0_c1_c6_c0_r1|SPA-SPFp-PIL-PoT-SPFm-PVT Glut	SPA-SPFp-PIL-PoT-SPFm-PVT Glut
c0_c2_c16_c16_r0	c0_c1_c0_c4_r0|SCig-ve Pitx2 Glut	SCig-ve Pitx2 Glut
c0_c2_c1_c0_r0	c0_c1_c1_c0_r0|SCdg Pou4f1 Ebf2 Glut	SCdg Pou4f1 Ebf2 Glut
c0_c2_c1_c0_r1	c0_c1_c1_c0_r1|SCdg Pou4f1 Ebf2 Glut	SCdg Pou4f1 Ebf2 Glut
c0_c2_c1_c1_r0	c0_c1_c6_c0_r1|SPA-SPFp-PIL-PoT-SPFm-PVT Glut	SCdg Pou4f1 Ebf2 Glut
c0_c2_c1_c1_r1	c0_c1_c6_c0_r1|SPA-SPFp-PIL-PoT-SPFm-PVT Glut	SCdg Pou4f1 Ebf2 Glut
c0_c2_c1_c2_r0	c0_c1_c1_c0_r0|SCdg Pou4f1 Ebf2 Glut	SCdg Pou4f1 Ebf2 Glut
c0_c2_c1_c2_r1	c0_c0_c9_c0_r2|PAG Neurod2 Meis2 Glut	SCdg Pou4f1 Ebf2 Glut
c0_c2_c1_c3_r0	c0_c1_c1_c0_r0|SCdg Pou4f1 Ebf2 Glut	SCdg Pou4f1 Ebf2 Glut
c0_c2_c1_c3_r1	c0_c1_c1_c0_r0|SCdg Pou4f1 Ebf2 Glut	SCdg Pou4f1 Ebf2 Glut
c0_c2_c1_c4_r0	c0_c1_c1_c0_r0|SCdg Pou4f1 Ebf2 Glut, c0_c1_c1_c0_r1|SCdg Pou4f1 Ebf2 Glut, c0_c1_c6_c0_r1|SPA-SPFp-PIL-PoT-SPFm-PVT Glut	SCdg Pou4f1 Ebf2 Glut
c0_c2_c1_c4_r1	c0_c1_c1_c0_r0|SCdg Pou4f1 Ebf2 Glut, c0_c1_c1_c0_r1|SCdg Pou4f1 Ebf2 Glut, c0_c1_c6_c0_r1|SPA-SPFp-PIL-PoT-SPFm-PVT Glut	SCdg Pou4f1 Ebf2 Glut
c0_c2_c1_c5_r0	c0_c1_c1_c0_r1|SCdg Pou4f1 Ebf2 Glut	SCdg Pou4f1 Ebf2 Glut
c0_c2_c1_c5_r1	c0_c1_c1_c0_r1|SCdg Pou4f1 Ebf2 Glut	SCdg Pou4f1 Ebf2 Glut
c0_c2_c1_c6_r0	c0_c1_c1_c0_r1|SCdg Pou4f1 Ebf2 Glut	SCdg Pou4f1 Ebf2 Glut
c0_c2_c1_c6_r1	c0_c1_c1_c0_r1|SCdg Pou4f1 Ebf2 Glut	SCdg Pou4f1 Ebf2 Glut
c0_c2_c1_c7_r0	c0_c1_c1_c0_r0|SCdg Pou4f1 Ebf2 Glut	SCdg Pou4f1 Ebf2 Glut
c0_c2_c1_c8_r0	c0_c1_c1_c0_r0|SCdg Pou4f1 Ebf2 Glut, c0_c1_c1_c0_r1|SCdg Pou4f1 Ebf2 Glut, c0_c1_c6_c0_r1|SPA-SPFp-PIL-PoT-SPFm-PVT Glut	SCdg Pou4f1 Ebf2 Glut
c0_c2_c2_c0_r0	c0_c1_c0_c2_r1|PAG-MRN Pou3f1 Glut	PAG-MRN Pou3f1 Glut
c0_c2_c2_c0_r1	c0_c1_c0_c2_r1|PAG-MRN Pou3f1 Glut	PAG-MRN Pou3f1 Glut
c0_c2_c2_c0_r2	c0_c1_c0_c2_r1|PAG-MRN Pou3f1 Glut	PAG-MRN Pou3f1 Glut
c0_c2_c2_c1_r0	c0_c1_c0_c2_r0|PAG-MRN Pou3f1 Glut	PAG-MRN Pou3f1 Glut
c0_c2_c2_c1_r1	c0_c1_c0_c2_r1|PAG-MRN Pou3f1 Glut	PAG-MRN Pou3f1 Glut
c0_c2_c2_c1_r2	c0_c1_c0_c2_r1|PAG-MRN Pou3f1 Glut	PAG-MRN Pou3f1 Glut
c0_c2_c2_c2_r0	c0_c1_c0_c2_r1|PAG-MRN Pou3f1 Glut	PAG-MRN Pou3f1 Glut
c0_c2_c2_c2_r1	c0_c1_c0_c2_r1|PAG-MRN Pou3f1 Glut	PAG-MRN Pou3f1 Glut
c0_c2_c2_c3_r0	c0_c1_c0_c2_r0|PAG-MRN Pou3f1 Glut	PAG-MRN Pou3f1 Glut
c0_c2_c2_c4_r0	c0_c1_c0_c2_r1|PAG-MRN Pou3f1 Glut	PAG-MRN Pou3f1 Glut
c0_c2_c2_c5_r0	c0_c1_c0_c2_r0|PAG-MRN Pou3f1 Glut	PAG-MRN Pou3f1 Glut
c0_c2_c2_c6_r0	c0_c1_c3_c1_r1|SPA-SPFp-PIL-PoT-SPFm-PVT Glut	PAG-PRT Tcf7l2 Glut
c0_c2_c3_c0_r0	c0_c1_c0_c0_r1|SCdg Pou4f3 Glut, c0_c1_c3_c0_r0|SCdg Pou4f3 Glut, c0_c1_c3_c0_r1|SCdg Pou4f3 Glut	SCdg Pou4f3 Glut
c0_c2_c3_c0_r1	c0_c1_c2_c2_r1|SCdg-ve Pou4f1 Glut	SCdg Pou4f3 Glut
c0_c2_c3_c0_r2	c0_c1_c0_c0_r0|PAG-PRT Tcf7l2 Glut, c0_c1_c0_c0_r1|SCdg Pou4f3 Glut	SCdg Pou4f3 Glut
c0_c2_c3_c1_r0	c0_c1_c2_c0_r0|SCdg Pou4f2 Mesi2 Glut	SCdg Pou4f2 Mesi2 Glut
c0_c2_c3_c1_r1	c0_c1_c2_c2_r0|SCdg-ve Pou4f1 Glut	SCdg Pou4f2 Mesi2 Glut
c0_c2_c3_c2_r0	c0_c1_c2_c2_r1|SCdg-ve Pou4f1 Glut	SCdg Pou4f2 Mesi2 Glut
c0_c2_c3_c2_r1	c0_c1_c2_c2_r0|SCdg-ve Pou4f1 Glut	SCdg Pou4f2 Mesi2 Glut
c0_c2_c3_c3_r0	c0_c1_c2_c2_r1|SCdg-ve Pou4f1 Glut	SCdg Pou4f2 Mesi2 Glut
c0_c2_c3_c3_r1	c0_c1_c2_c2_r1|SCdg-ve Pou4f1 Glut	SCdg Pou4f2 Mesi2 Glut
c0_c2_c3_c4_r0	c0_c1_c1_c1_r0|SCdg Tfap2b Glut, c0_c1_c1_c1_r1|SCdg Tfap2b Glut	SCdg Pou4f2 Mesi2 Glut
c0_c2_c3_c4_r1	c0_c1_c1_c1_r0|SCdg Tfap2b Glut, c0_c1_c1_c1_r1|SCdg Tfap2b Glut	SCdg Pou4f2 Mesi2 Glut
c0_c2_c3_c5_r0	c0_c1_c2_c2_r0|SCdg-ve Pou4f1 Glut, c0_c1_c2_c2_r1|SCdg-ve Pou4f1 Glut	SCdg Pou4f2 Mesi2 Glut
c0_c2_c3_c5_r1	c0_c1_c2_c0_r0|SCdg Pou4f2 Mesi2 Glut, c0_c1_c2_c0_r1|SCdg Pou4f2 Mesi2 Glut, c0_c1_c2_c2_r0|SCdg-ve Pou4f1 Glut, c0_c1_c2_c2_r1|SCdg-ve Pou4f1 Glut, c0_c1_c2_c3_r0|SCdg Pou4f2 Mesi2 Glut	SCdg Pou4f2 Mesi2 Glut
c0_c2_c4_c0_r0	c0_c1_c0_c1_r1|CUN-PPN Evx2 Lhx2 Glut	SCdg-ve Tfap2b Glut
c0_c2_c4_c0_r1	c0_c1_c0_c1_r3|SCdg-ve Pou4f1 Glut	SCdg-ve Tfap2b Glut
c0_c2_c4_c0_r2	c0_c1_c0_c1_r2|SCdg-ve Pou4f1 Glut	SCdg-ve Tfap2b Glut
c0_c2_c4_c1_r0	c0_c1_c1_c1_r0|SCdg Tfap2b Glut	SCdg Tfap2b Glut
c0_c2_c4_c1_r1	c0_c1_c1_c1_r0|SCdg Tfap2b Glut, c0_c1_c1_c1_r1|SCdg Tfap2b Glut	SCdg-ve Tfap2b Glut
c0_c2_c4_c2_r0	c0_c1_c1_c1_r0|SCdg Tfap2b Glut	SCdg Tfap2b Glut
c0_c2_c4_c2_r1	c0_c1_c1_c1_r0|SCdg Tfap2b Glut	SCdg Tfap2b Glut
c0_c2_c4_c3_r0	c0_c1_c0_c1_r2|SCdg-ve Pou4f1 Glut	SCdg-ve Tfap2b Glut
c0_c2_c4_c3_r1	c0_c1_c0_c1_r2|SCdg-ve Pou4f1 Glut	SCdg-ve Tfap2b Glut
c0_c2_c4_c4_r0	c0_c1_c0_c1_r1|CUN-PPN Evx2 Lhx2 Glut	SCdg-ve Tfap2b Glut
c0_c2_c4_c5_r0	c0_c1_c1_c1_r0|SCdg Tfap2b Glut	SCdg Tfap2b Glut
c0_c2_c5_c0_r0	c0_c1_c1_c2_r0|IC Tfap2d Maf Glut, c0_c1_c1_c2_r1|IC Tfap2d Maf Glut	IC Tfap2d Maf Glut
c0_c2_c5_c0_r1	c0_c1_c1_c2_r0|IC Tfap2d Maf Glut, c0_c1_c1_c2_r1|IC Tfap2d Maf Glut	IC Tfap2d Maf Glut
c0_c2_c5_c1_r0	c0_c1_c1_c0_r0|SCdg Pou4f1 Ebf2 Glut	SCdg Pou4f2 Glut
c0_c2_c5_c1_r1	c0_c1_c1_c0_r0|SCdg Pou4f1 Ebf2 Glut	SCdg Pou4f2 Glut
c0_c2_c5_c2_r0	c0_c1_c1_c2_r0|IC Tfap2d Maf Glut, c0_c1_c1_c2_r1|IC Tfap2d Maf Glut, c0_c1_c1_c4_r0|IC Tfap2d Maf Glut, c28_c0_c0_c0_r0|IC Tfap2d Maf Glut, c28_c0_c1_c1_r0|IC Tfap2d Maf Glut, c28_c0_c2_c2_r0|IC Tfap2d Maf Glut, c28_c0_c3_c3_r0|IC Tfap2d Maf Glut, c28_c0_c4_c4_r0|IC Tfap2d Maf Glut, c28_c4_c1_c1_r0|IC Tfap2d Maf Glut	SCdg Pou4f2 Glut
c0_c2_c5_c2_r1	c0_c1_c1_c2_r0|IC Tfap2d Maf Glut	SCdg Pou4f2 Glut
c0_c2_c5_c3_r0	c0_c1_c1_c2_r0|IC Tfap2d Maf Glut	IC Tfap2d Maf Glut
c0_c2_c5_c3_r1	c0_c1_c1_c2_r0|IC Tfap2d Maf Glut	IC Tfap2d Maf Glut
c0_c2_c5_c4_r0	c0_c1_c1_c3_r0|IC Tfap2d Maf Glut	IC Tfap2d Maf Glut
c0_c2_c5_c5_r0	c0_c1_c1_c0_r0|SCdg Pou4f1 Ebf2 Glut	PAG-PRT Tcf7l2 Glut
c0_c2_c5_c5_r1	c0_c1_c1_c0_r0|SCdg Pou4f1 Ebf2 Glut	PAG-PRT Tcf7l2 Glut
c0_c2_c6_c0_r0	c0_c1_c1_c0_r0|SCdg Pou4f1 Ebf2 Glut, c0_c1_c1_c0_r1|SCdg Pou4f1 Ebf2 Glut, c0_c1_c1_c1_r0|SCdg Tfap2b Glut, c0_c1_c1_c1_r1|SCdg Tfap2b Glut	SCdg-ve Pou4f1 Glut
c0_c2_c6_c0_r1	c0_c1_c1_c0_r0|SCdg Pou4f1 Ebf2 Glut, c0_c1_c1_c0_r1|SCdg Pou4f1 Ebf2 Glut, c0_c1_c1_c1_r0|SCdg Tfap2b Glut, c0_c1_c1_c1_r1|SCdg Tfap2b Glut	SCdg-ve Pou4f1 Glut
c0_c2_c6_c0_r2	c0_c1_c0_c1_r3|SCdg-ve Pou4f1 Glut	SCdg-ve Pou4f1 Glut
c0_c2_c6_c1_r0	c0_c1_c1_c1_r0|SCdg Tfap2b Glut, c0_c1_c1_c1_r1|SCdg Tfap2b Glut, c0_c1_c2_c1_r1|SCig Foxb1 Glut, c0_c1_c2_c2_r0|SCdg-ve Pou4f1 Glut	SCdg-ve Pou4f1 Glut
c0_c2_c6_c1_r1	c0_c1_c1_c1_r0|SCdg Tfap2b Glut, c0_c1_c1_c1_r1|SCdg Tfap2b Glut, c0_c1_c2_c0_r0|SCdg Pou4f2 Mesi2 Glut, c0_c1_c2_c0_r1|SCdg Pou4f2 Mesi2 Glut, c0_c1_c2_c1_r0|SCig Foxb1 Glut, c0_c1_c2_c1_r1|SCig Foxb1 Glut, c0_c1_c2_c2_r0|SCdg-ve Pou4f1 Glut, c0_c1_c2_c3_r0|SCdg Pou4f2 Mesi2 Glut	SCdg-ve Pou4f1 Glut
c0_c2_c6_c2_r0	c0_c1_c1_c1_r0|SCdg Tfap2b Glut, c0_c1_c1_c1_r1|SCdg Tfap2b Glut	SCdg-ve Pou4f1 Glut
c0_c2_c6_c3_r0	c0_c1_c2_c2_r1|SCdg-ve Pou4f1 Glut	CUN-PPN Evx2 Lhx2 Glut
c0_c2_c6_c4_r0	c0_c1_c0_c1_r2|SCdg-ve Pou4f1 Glut	SCdg-ve Pou4f1 Glut
c0_c2_c7_c0_r0	c0_c1_c1_c1_r1|SCdg Tfap2b Glut	SCdg Pou4f2 Glut
c0_c2_c7_c0_r1	c0_c1_c1_c1_r1|SCdg Tfap2b Glut	SCdg Pou4f2 Glut
c0_c2_c7_c1_r0	c0_c1_c1_c1_r1|SCdg Tfap2b Glut	SCdg Pou4f2 Glut
c0_c2_c7_c1_r1	c0_c1_c1_c1_r1|SCdg Tfap2b Glut	SCdg Pou4f2 Glut
c0_c2_c7_c2_r0	c0_c1_c0_c3_r0|SCdg Pou4f1 Glut, c0_c1_c0_c3_r1|SCdg Pou4f1 Glut, c0_c1_c0_c3_r2|PAG-PRT Tcf7l2 Glut, c0_c1_c1_c0_r2|PAG-PRT Tcf7l2 Glut	PRC-NPC Pax6 Glut
c0_c2_c7_c3_r0	c0_c1_c1_c1_r1|SCdg Tfap2b Glut	SCdg Pou4f2 Glut
c0_c2_c7_c3_r1	c0_c1_c1_c0_r1|SCdg Pou4f1 Ebf2 Glut	SCdg Pou4f2 Glut
c0_c2_c7_c4_r0	c0_c1_c0_c3_r2|PAG-PRT Tcf7l2 Glut, c0_c1_c1_c0_r2|PAG-PRT Tcf7l2 Glut	SCdg Pou4f1 Ebf2 Glut
c0_c2_c7_c5_r0	c0_c1_c2_c0_r0|SCdg Pou4f2 Mesi2 Glut, c0_c1_c2_c0_r1|SCdg Pou4f2 Mesi2 Glut, c0_c1_c2_c2_r0|SCdg-ve Pou4f1 Glut, c0_c1_c2_c2_r1|SCdg-ve Pou4f1 Glut, c0_c1_c2_c3_r0|SCdg Pou4f2 Mesi2 Glut	SCdg Pou4f2 Glut
c0_c2_c7_c6_r0	c0_c1_c2_c0_r0|SCdg Pou4f2 Mesi2 Glut, c0_c1_c2_c0_r1|SCdg Pou4f2 Mesi2 Glut, c0_c1_c2_c2_r0|SCdg-ve Pou4f1 Glut, c0_c1_c2_c2_r1|SCdg-ve Pou4f1 Glut, c0_c1_c2_c3_r0|SCdg Pou4f2 Mesi2 Glut	SCdg Pou4f2 Glut
c0_c2_c8_c0_r0	c0_c1_c2_c2_r0|SCdg-ve Pou4f1 Glut	SCdg Pou4f2 Glut
c0_c2_c8_c0_r1	c0_c1_c2_c2_r0|SCdg-ve Pou4f1 Glut	SCdg Pou4f2 Glut
c0_c2_c8_c1_r0	c0_c1_c2_c3_r0|SCdg Pou4f2 Mesi2 Glut	SCdg Pou4f2 Glut
c0_c2_c8_c2_r0	c0_c1_c2_c2_r0|SCdg-ve Pou4f1 Glut, c0_c1_c2_c2_r1|SCdg-ve Pou4f1 Glut	SCdg Pou4f2 Glut
c0_c2_c8_c2_r1	c0_c1_c2_c2_r0|SCdg-ve Pou4f1 Glut, c0_c1_c2_c2_r1|SCdg-ve Pou4f1 Glut	SCdg Pou4f2 Glut
c0_c2_c8_c3_r0	c0_c1_c2_c2_r1|SCdg-ve Pou4f1 Glut	SCdg Pou4f2 Glut
c0_c2_c8_c4_r0	c0_c1_c2_c2_r0|SCdg-ve Pou4f1 Glut	SCdg Pou4f2 Glut
c0_c2_c8_c4_r1	c0_c1_c2_c2_r0|SCdg-ve Pou4f1 Glut	SCdg Pou4f2 Glut
c0_c2_c8_c5_r0	c0_c1_c2_c3_r0|SCdg Pou4f2 Mesi2 Glut	SCdg Pou4f2 Mesi2 Glut
c0_c2_c9_c0_r0	c0_c1_c2_c1_r0|SCig Foxb1 Glut, c0_c1_c2_c1_r1|SCig Foxb1 Glut	SCig Foxb1 Glut
c0_c2_c9_c0_r1	c0_c1_c2_c1_r0|SCig Foxb1 Glut, c0_c1_c2_c1_r1|SCig Foxb1 Glut	SCig Foxb1 Glut
c0_c2_c9_c0_r2	c0_c1_c2_c1_r0|SCig Foxb1 Glut, c0_c1_c2_c1_r1|SCig Foxb1 Glut	SCig Foxb1 Glut
c0_c2_c9_c1_r0	c0_c1_c2_c1_r0|SCig Foxb1 Glut, c0_c1_c2_c1_r1|SCig Foxb1 Glut	SCig Foxb1 Glut
c0_c2_c9_c1_r1	c0_c1_c2_c1_r0|SCig Foxb1 Glut, c0_c1_c2_c1_r1|SCig Foxb1 Glut	SCig Foxb1 Glut
c0_c2_c9_c1_r2	c0_c1_c2_c1_r0|SCig Foxb1 Glut, c0_c1_c2_c1_r1|SCig Foxb1 Glut	SCig Foxb1 Glut
c0_c2_c9_c2_r0	c0_c1_c4_c0_r0|SCig Foxb1 Glut	SCig Foxb1 Glut
c0_c2_c9_c3_r0	c0_c1_c4_c0_r0|SCig Foxb1 Glut	SCig Foxb1 Glut
c0_c3_c0_c0_r0	c0_c1_c3_c0_r1|SCdg Pou4f3 Glut	SCdg Pou4f3 Glut
c0_c3_c0_c0_r1	c0_c1_c3_c0_r1|SCdg Pou4f3 Glut	SCdg Pou4f3 Glut
c0_c3_c0_c1_r0	c0_c1_c3_c0_r2|PAG-PRT Tcf7l2 Glut, c0_c1_c3_c1_r2|SPA-SPFp-PIL-PoT-SPFm-PVT Glut	PAG Neurod2 Meis2 Glut
c0_c3_c0_c2_r0	c0_c1_c3_c0_r2|PAG-PRT Tcf7l2 Glut	PAG-PRT Tcf7l2 Glut
c0_c3_c0_c2_r1	c0_c1_c3_c0_r2|PAG-PRT Tcf7l2 Glut	PAG-PRT Tcf7l2 Glut
c0_c3_c0_c3_r0	c0_c1_c3_c0_r0|SCdg Pou4f3 Glut	PAG Neurod2 Meis2 Glut
c0_c3_c0_c4_r0	c0_c1_c3_c0_r0|SCdg Pou4f3 Glut	PAG Neurod2 Meis2 Glut
c0_c3_c0_c4_r1	c0_c1_c3_c0_r1|SCdg Pou4f3 Glut	PAG Neurod2 Meis2 Glut
c0_c3_c0_c5_r0	c0_c1_c3_c0_r2|PAG-PRT Tcf7l2 Glut, c0_c1_c3_c1_r2|SPA-SPFp-PIL-PoT-SPFm-PVT Glut	SPA-SPFp-PIL-PoT-SPFm-PVT Glut
c0_c3_c0_c6_r0	c0_c0_c8_c1_r0|PH-an Pitx2 Glut, c0_c0_c8_c1_r1|PH-SUM Foxa1 Glut, c0_c0_c8_c4_r0|PH-SUM Foxa1 Glut	SPA-SPFp-PIL-PoT-SPFm-PVT Glut
c0_c3_c0_c7_r0	c0_c0_c9_c0_r2|PAG Neurod2 Meis2 Glut	PAG Neurod2 Meis2 Glut
c0_c3_c0_c8_r0	c0_c1_c3_c0_r2|PAG-PRT Tcf7l2 Glut	SPA-SPFp-PIL-PoT-SPFm-PVT Glut
c0_c3_c0_c9_r0	c0_c0_c18_c18_r0|PB-an-do Evx2 Glut, c0_c1_c0_c5_r0|PGRNd Otp Glut	CUN-PPN Evx2 Lhx2 Glut
c0_c3_c10_c10_r0	c0_c0_c9_c0_r0|RR-SNr-PAG Foxa2 Gaba	RR-SNr-PAG Foxa2 Gaba
c0_c3_c11_c11_r0	c0_c0_c9_c3_r0|CLI-PDTg Pax6 Gaba	CLI-PDTg Pax6 Gaba
c0_c3_c1_c0_r0	c0_c0_c7_c3_r1|MV Nkx6-1 Gly-Gaba	MV-SPIV Phox2b Ebf3 Lbx1 Glut
c0_c3_c1_c0_r1	c0_c0_c7_c2_r1|MV Glut	MV-SPIV Phox2b Ebf3 Lbx1 Glut
c0_c3_c1_c0_r2	c0_c0_c7_c2_r0|MV Glut, c0_c0_c7_c4_r0|PAS-MV Ebf2 Gly-Gaba	MV-SPIV Phox2b Ebf3 Lbx1 Glut
c0_c3_c1_c1_r0	c0_c0_c9_c1_r2|PRNr Otp Nfib Glut	PRNr Otp Nfib Glut
c0_c3_c1_c2_r0	c0_c5_c2_c0_r0|SPVI-SPVC Tlx3 Ebf3 Glut, c0_c5_c2_c0_r1|SPVI-SPVC Tlx3 Ebf3 Glut	SPVI-SPVC Tlx3 Ebf3 Glut
c0_c3_c1_c2_r1	c0_c5_c2_c0_r0|SPVI-SPVC Tlx3 Ebf3 Glut, c0_c5_c2_c0_r1|SPVI-SPVC Tlx3 Ebf3 Glut	SPVI-SPVC Tlx3 Ebf3 Glut
c0_c3_c1_c2_r2	c0_c5_c2_c0_r0|SPVI-SPVC Tlx3 Ebf3 Glut, c0_c5_c2_c0_r1|SPVI-SPVC Tlx3 Ebf3 Glut	SPVI-SPVC Tlx3 Ebf3 Glut
c0_c3_c1_c3_r0	c0_c0_c9_c0_r2|PAG Neurod2 Meis2 Glut	SCig Foxb1 Glut
c0_c3_c1_c3_r1	c0_c0_c9_c0_r2|PAG Neurod2 Meis2 Glut	SCig Foxb1 Glut
c0_c3_c1_c3_r2	c0_c0_c9_c0_r2|PAG Neurod2 Meis2 Glut	SCig Foxb1 Glut
c0_c3_c1_c4_r0	c0_c0_c7_c0_r3|MY Prox1 Gly-Gaba, c0_c5_c2_c0_r0|SPVI-SPVC Tlx3 Ebf3 Glut, c0_c5_c2_c0_r1|SPVI-SPVC Tlx3 Ebf3 Glut	PB Pax5 Glut
c0_c3_c1_c4_r1	c0_c0_c7_c0_r1|MY Prox1 Gly-Gaba, c0_c0_c7_c0_r3|MY Prox1 Gly-Gaba, c0_c5_c2_c0_r1|SPVI-SPVC Tlx3 Ebf3 Glut	PB Pax5 Glut
c0_c3_c1_c5_r0	c0_c5_c5_c5_r0|PB-NTS Phox2b Ebf3 Lmx1b Glut	PB-NTS Phox2b Ebf3 Lmx1b Glut
c0_c3_c1_c6_r0	c0_c0_c7_c0_r1|MY Prox1 Gly-Gaba, c0_c0_c7_c0_r2|MY Prox1 Gly-Gaba, c0_c0_c7_c0_r3|MY Prox1 Gly-Gaba, c0_c0_c9_c1_r0|CLI-IF-IPN-DTN-PCG Otp Pax3 Gaba, c0_c0_c9_c1_r1|CLI-IF-IPN-DTN-PCG Otp Pax3 Gaba, c0_c0_c9_c1_r2|PRNr Otp Nfib Glut	GRN Prox1 Brs3 Gly-Gaba
c0_c3_c1_c7_r0	c0_c5_c1_c0_r0|PB-NTS Phox2b Ebf3 Lmx1b Glut	SPVI-SPVC Tlx3 Ebf3 Glut
c0_c3_c2_c0_r0	c0_c0_c8_c4_r0|PH-SUM Foxa1 Glut	PH-SUM Foxa1 Glut
c0_c3_c2_c0_r1	c0_c0_c8_c4_r0|PH-SUM Foxa1 Glut	PH-SUM Foxa1 Glut
c0_c3_c2_c0_r2	c0_c0_c8_c4_r0|PH-SUM Foxa1 Glut	PH-SUM Foxa1 Glut
c0_c3_c2_c1_r0	c0_c0_c8_c1_r1|PH-SUM Foxa1 Glut	PH-SUM Foxa1 Glut
c0_c3_c2_c1_r1	c0_c0_c8_c1_r1|PH-SUM Foxa1 Glut	PH-SUM Foxa1 Glut
c0_c3_c2_c1_r2	c0_c4_c0_c1_r0|PAG Dmrta2 Glut	PH-SUM Foxa1 Glut
c0_c3_c2_c2_r0	c0_c0_c9_c0_r0|RR-SNr-PAG Foxa2 Gaba	PH-SUM Foxa1 Glut
c0_c3_c2_c3_r0	c0_c0_c8_c2_r0|PH-SUM Foxa1 Glut	PH-SUM Foxa1 Glut
c0_c3_c2_c3_r1	c0_c0_c8_c2_r0|PH-SUM Foxa1 Glut	PH-SUM Foxa1 Glut
c0_c3_c2_c3_r2	c0_c0_c8_c2_r0|PH-SUM Foxa1 Glut	PH-SUM Foxa1 Glut
c0_c3_c2_c4_r0	c0_c0_c8_c0_r1|IPN-IF-RL Foxa1 Glut	IPN-IF-RL Foxa1 Glut
c0_c3_c2_c5_r0	c0_c0_c9_c4_r0|RR-SNr-PAG Foxa2 Gaba	IPN-IF-RL Foxa1 Glut
c0_c3_c2_c6_r0	c0_c0_c8_c0_r1|IPN-IF-RL Foxa1 Glut	IPN-IF-RL Foxa1 Glut
c0_c3_c2_c7_r0	c0_c0_c8_c0_r0|IPN-IF-RL Foxa1 Glut	IPN-IF-RL Foxa1 Glut
c0_c3_c3_c0_r0	c0_c0_c7_c4_r0|PAS-MV Ebf2 Gly-Gaba, c0_c0_c7_c4_r1|PAS-MV Ebf2 Gly-Gaba	PAS-MV Ebf2 Gly-Gaba
c0_c3_c3_c0_r1	c0_c0_c7_c1_r0|PAS-MV Ebf2 Gly-Gaba, c0_c0_c7_c4_r0|PAS-MV Ebf2 Gly-Gaba, c0_c0_c7_c4_r1|PAS-MV Ebf2 Gly-Gaba	PAS-MV Ebf2 Gly-Gaba
c0_c3_c3_c0_r2	c0_c0_c7_c1_r0|PAS-MV Ebf2 Gly-Gaba, c0_c0_c7_c4_r0|PAS-MV Ebf2 Gly-Gaba, c0_c0_c7_c4_r1|PAS-MV Ebf2 Gly-Gaba	PAS-MV Ebf2 Gly-Gaba
c0_c3_c3_c1_r0	c0_c0_c7_c3_r0|MV Nkx6-1 Gly-Gaba	MV Nkx6-1 Gly-Gaba
c0_c3_c3_c1_r1	c0_c0_c7_c3_r0|MV Nkx6-1 Gly-Gaba, c0_c0_c7_c3_r1|MV Nkx6-1 Gly-Gaba	MV Nkx6-1 Gly-Gaba
c0_c3_c3_c2_r0	c0_c0_c7_c0_r2|MY Prox1 Gly-Gaba	MY Prox1 Gly-Gaba
c0_c3_c3_c3_r0	c0_c0_c7_c0_r1|MY Prox1 Gly-Gaba	MY Prox1 Gly-Gaba
c0_c3_c3_c4_r0	c0_c0_c7_c0_r2|MY Prox1 Gly-Gaba, c0_c0_c7_c0_r3|MY Prox1 Gly-Gaba	MV Pax6 Gly-Gaba
c0_c3_c3_c5_r0	c0_c0_c7_c3_r0|MV Nkx6-1 Gly-Gaba	MY Prox1 Gly-Gaba
c0_c3_c4_c0_r0	c0_c0_c9_c3_r0|CLI-PDTg Pax6 Gaba	CLI-PDTg Pax6 Gaba
c0_c3_c4_c0_r1	c0_c0_c9_c2_r0|LDT-PCG Gata3 Irx5 Gaba, c0_c0_c9_c3_r0|CLI-PDTg Pax6 Gaba	CLI-PDTg Pax6 Gaba
c0_c3_c4_c1_r0	c0_c0_c7_c0_r2|MY Prox1 Gly-Gaba	MY Prox1 Gly-Gaba
c0_c3_c4_c1_r1	c0_c0_c14_c1_r0|PH-ant Otp Glut, c0_c0_c14_c1_r1|PH-ant Otp Glut	LDT Vsx2 Nkx6-1 Nfib Glut
c0_c3_c4_c2_r0	c0_c0_c1_c8_r0|PVHd-DMH Lhx6 Gaba, c0_c0_c1_c8_r1|PVHd-DMH Lhx6 Gaba	PVHd-DMH Lhx6 Gaba
c0_c3_c4_c3_r0	c0_c0_c8_c1_r0|PH-an Pitx2 Glut	PH-an Pitx2 Glut
c0_c3_c4_c4_r0	c0_c0_c9_c0_r1|IC Six3 En2 Gaba	PPN-SNr Pax5 Sox21 Gaba
c0_c3_c4_c5_r0	c0_c0_c9_c0_r0|RR-SNr-PAG Foxa2 Gaba	RR-SNr-PAG Foxa2 Gaba
c0_c3_c4_c6_r0	c0_c0_c8_c0_r0|IPN-IF-RL Foxa1 Glut, c0_c0_c8_c0_r1|IPN-IF-RL Foxa1 Glut	PCG Vsx2 Lhx4 Glut
c0_c3_c5_c0_r0	c0_c0_c9_c1_r1|CLI-IF-IPN-DTN-PCG Otp Pax3 Gaba, c0_c0_c9_c1_r2|PRNr Otp Nfib Glut	CLI-IF-IPN-DTN-PCG Otp Pax3 Gaba
c0_c3_c5_c0_r1	c0_c0_c9_c1_r1|CLI-IF-IPN-DTN-PCG Otp Pax3 Gaba, c0_c0_c9_c1_r2|PRNr Otp Nfib Glut	CLI-IF-IPN-DTN-PCG Otp Pax3 Gaba
c0_c3_c5_c1_r0	c0_c0_c9_c1_r1|CLI-IF-IPN-DTN-PCG Otp Pax3 Gaba, c0_c0_c9_c1_r2|PRNr Otp Nfib Glut	PCG Vsx2 Lhx4 Glut
c0_c3_c5_c2_r0	c0_c0_c9_c1_r1|CLI-IF-IPN-DTN-PCG Otp Pax3 Gaba	PCG-LDT-DTN-RPO-CS Meis2 Gaba
c0_c3_c5_c3_r0	c0_c0_c9_c1_r0|CLI-IF-IPN-DTN-PCG Otp Pax3 Gaba	CLI-IF-IPN-DTN-PCG Otp Pax3 Gaba
c0_c3_c5_c4_r0	c0_c0_c9_c1_r0|CLI-IF-IPN-DTN-PCG Otp Pax3 Gaba	CLI-IF-IPN-DTN-PCG Otp Pax3 Gaba
c0_c3_c6_c0_r0	c0_c0_c7_c2_r0|MV Glut	CBN Glut
c0_c3_c6_c0_r1	c0_c0_c7_c2_r0|MV Glut, c0_c0_c7_c2_r1|MV Glut	CBN Glut
c0_c3_c6_c1_r0	c0_c0_c7_c2_r0|MV Glut	CBN Glut
c0_c3_c6_c2_r0	c0_c0_c7_c2_r0|MV Glut	CBN Glut
c0_c3_c6_c2_r1	c0_c0_c7_c2_r0|MV Glut	CBN Glut
c0_c3_c6_c3_r0	c0_c0_c7_c2_r0|MV Glut, c0_c0_c7_c2_r1|MV Glut	CBN Glut
c0_c3_c6_c4_r0	c0_c0_c7_c2_r0|MV Glut, c0_c0_c7_c2_r1|MV Glut	CBN Glut
c0_c3_c7_c0_r0	c0_c0_c7_c0_r2|MY Prox1 Gly-Gaba, c0_c0_c7_c1_r0|PAS-MV Ebf2 Gly-Gaba	PRP-MY Otp Gly-Gaba
c0_c3_c7_c1_r0	c0_c0_c7_c3_r1|MV Nkx6-1 Gly-Gaba	PRP-MY Otp Gly-Gaba
c0_c3_c7_c1_r1	c0_c0_c9_c1_r0|CLI-IF-IPN-DTN-PCG Otp Pax3 Gaba	PRP-MY Otp Gly-Gaba
c0_c3_c7_c2_r0	c0_c0_c7_c3_r0|MV Nkx6-1 Gly-Gaba	PRP-MY Otp Gly-Gaba
c0_c3_c7_c3_r0	c0_c0_c9_c1_r1|CLI-IF-IPN-DTN-PCG Otp Pax3 Gaba, c0_c0_c9_c1_r2|PRNr Otp Nfib Glut	PRP-MY Otp Gly-Gaba
c0_c3_c7_c4_r0	c0_c0_c7_c0_r0|PRP-MY Otp Gly-Gaba, c0_c0_c9_c1_r0|CLI-IF-IPN-DTN-PCG Otp Pax3 Gaba	PRP-MY Otp Gly-Gaba
c0_c3_c7_c5_r0	c0_c0_c7_c0_r0|PRP-MY Otp Gly-Gaba, c0_c0_c9_c1_r0|CLI-IF-IPN-DTN-PCG Otp Pax3 Gaba	PRP-MY Otp Gly-Gaba
c0_c3_c8_c0_r0	c0_c0_c7_c2_r1|MV Glut	MV Glut
c0_c3_c8_c0_r1	c0_c0_c7_c2_r1|MV Glut	MV Glut
c0_c3_c8_c1_r0	c0_c0_c7_c2_r1|MV Glut	MV Glut
c0_c3_c8_c2_r0	c0_c0_c7_c2_r1|MV Glut	MV Glut
c0_c3_c8_c2_r1	c0_c0_c7_c2_r1|MV Glut	MV Glut
c0_c3_c8_c3_r0	c0_c0_c7_c2_r1|MV Glut	MV Glut
c0_c3_c9_c0_r0	c0_c0_c8_c3_r0|SNc-VTA-RAmb Foxa1 Dopa	SNc-VTA-RAmb Foxa1 Dopa
c0_c3_c9_c1_r0	c0_c0_c8_c3_r0|SNc-VTA-RAmb Foxa1 Dopa	SNc-VTA-RAmb Foxa1 Dopa
c0_c3_c9_c2_r0	c0_c0_c8_c3_r0|SNc-VTA-RAmb Foxa1 Dopa	SNc-VTA-RAmb Foxa1 Dopa
c0_c4_c0_c0_r0	c0_c2_c3_c3_r0|SC Lef1 Emx2 Gaba	SC Lef1 Emx2 Gaba
c0_c4_c0_c0_r1	c0_c2_c3_c3_r0|SC Lef1 Emx2 Gaba	SC Lef1 Emx2 Gaba
c0_c4_c0_c0_r2	c0_c2_c3_c3_r0|SC Lef1 Emx2 Gaba	SC Lef1 Emx2 Gaba
c0_c4_c0_c0_r3	c0_c2_c3_c3_r0|SC Lef1 Emx2 Gaba	SC Lef1 Emx2 Gaba
c0_c4_c0_c1_r0	c0_c2_c3_c1_r0|SC Lef1 Emx2 Gaba	SC Lef1 Emx2 Gaba
c0_c4_c0_c1_r1	c0_c2_c3_c0_r0|SC Lef1 Emx2 Gaba, c0_c2_c3_c0_r1|SC Lef1 Emx2 Gaba, c0_c2_c3_c1_r0|SC Lef1 Emx2 Gaba	SC Lef1 Emx2 Gaba
c0_c4_c0_c1_r2	c0_c2_c3_c0_r0|SC Lef1 Emx2 Gaba, c0_c2_c3_c0_r1|SC Lef1 Emx2 Gaba, c0_c2_c3_c1_r0|SC Lef1 Emx2 Gaba	SC Lef1 Emx2 Gaba
c0_c4_c0_c1_r3	c0_c2_c3_c1_r0|SC Lef1 Emx2 Gaba	SC Lef1 Emx2 Gaba
c0_c4_c0_c2_r0	c0_c2_c3_c0_r1|SC Lef1 Emx2 Gaba, c0_c2_c3_c2_r0|SC Lef1 Emx2 Gaba	SC Lef1 Emx2 Gaba
c0_c4_c0_c2_r1	c0_c2_c3_c0_r1|SC Lef1 Emx2 Gaba, c0_c2_c3_c2_r0|SC Lef1 Emx2 Gaba	SC Lef1 Emx2 Gaba
c0_c4_c0_c3_r0	c0_c2_c3_c0_r1|SC Lef1 Emx2 Gaba, c0_c2_c3_c2_r0|SC Lef1 Emx2 Gaba	SC Lef1 Emx2 Gaba
c0_c4_c0_c3_r1	c0_c2_c3_c0_r1|SC Lef1 Emx2 Gaba, c0_c2_c3_c2_r0|SC Lef1 Emx2 Gaba	SC Lef1 Emx2 Gaba
c0_c4_c10_c0_r0	c0_c2_c8_c8_r0|MPT-NOT-PPT Mecom Gaba	PRT Tcf7l2 Gaba
c0_c4_c10_c1_r0	c0_c2_c0_c2_r0|PRT Tcf7l2 Gaba, c0_c2_c8_c8_r0|MPT-NOT-PPT Mecom Gaba	MPT-NOT-PPT Mecom Gaba
c0_c4_c10_c1_r1	c0_c2_c0_c2_r0|PRT Tcf7l2 Gaba	MPT-NOT-PPT Mecom Gaba
c0_c4_c10_c2_r0	c0_c2_c0_c2_r0|PRT Tcf7l2 Gaba	MPT-NOT-PPT Mecom Gaba
c0_c4_c11_c0_r0	c0_c2_c1_c4_r0|PRT Tcf7l2 Gaba	PRT Tcf7l2 Gaba
c0_c4_c11_c1_r0	c0_c2_c1_c3_r0|PRT Tcf7l2 Gaba	PRT Tcf7l2 Gaba
c0_c4_c11_c2_r0	c0_c2_c1_c4_r0|PRT Tcf7l2 Gaba	PRT Tcf7l2 Gaba
c0_c4_c12_c0_r0	c0_c2_c0_c0_r2|LGv-SPFp-SPFm Gata3 Gaba	RN Nkx2-2 Otx1 Gaba
c0_c4_c12_c1_r0	c0_c2_c0_c0_r1|PRT Tcf7l2 Gaba	RN Nkx2-2 Otx1 Gaba
c0_c4_c12_c2_r0	c0_c2_c0_c0_r1|PRT Tcf7l2 Gaba	RN Nkx2-2 Otx1 Gaba
c0_c4_c12_c3_r0	c0_c0_c0_c0_r5|PCG-LDT-DTN-RPO-CS Tox Gaba, c0_c2_c11_c11_r0|RN Nkx2-2 Otx1 Gaba, c0_c2_c1_c0_r0|RN Nkx2-2 Otx1 Gaba, c0_c2_c1_c0_r1|RN Nkx2-2 Otx1 Gaba, c0_c2_c1_c0_r2|PRT Tcf7l2 Gaba	RN Nkx2-2 Otx1 Gaba
c0_c4_c13_c0_r0	c0_c2_c4_c0_r1|IC Six3 En2 Gaba	IC Six3 En2 Gaba
c0_c4_c13_c1_r0	c0_c2_c4_c0_r1|IC Six3 En2 Gaba	IC Six3 En2 Gaba
c0_c4_c14_c0_r0	c0_c2_c1_c1_r0|PRT Tcf7l2 Gaba	PRT Tcf7l2 Gaba
c0_c4_c14_c0_r1	c0_c2_c1_c1_r0|PRT Tcf7l2 Gaba	PRT Tcf7l2 Gaba
c0_c4_c1_c0_r0	c0_c2_c0_c0_r0|IC Six3 En2 Gaba	PRT Tcf7l2 Gaba
c0_c4_c1_c0_r1	c0_c2_c0_c0_r2|LGv-SPFp-SPFm Gata3 Gaba	PRT Tcf7l2 Gaba
c0_c4_c1_c0_r2	c0_c2_c0_c0_r1|PRT Tcf7l2 Gaba	PRT Tcf7l2 Gaba
c0_c4_c1_c0_r3	c0_c2_c0_c0_r0|IC Six3 En2 Gaba	IC Six3 En2 Gaba
c0_c4_c1_c1_r0	c0_c2_c0_c2_r0|PRT Tcf7l2 Gaba	PRT Tcf7l2 Gaba
c0_c4_c1_c2_r0	c0_c2_c0_c2_r0|PRT Tcf7l2 Gaba	PRT Tcf7l2 Gaba
c0_c4_c1_c2_r1	c0_c2_c0_c2_r0|PRT Tcf7l2 Gaba	PRT Tcf7l2 Gaba
c0_c4_c1_c3_r0	c0_c2_c0_c0_r0|IC Six3 En2 Gaba	IC Six3 En2 Gaba
c0_c4_c1_c4_r0	c0_c2_c0_c2_r0|PRT Tcf7l2 Gaba	PRT Tcf7l2 Gaba
c0_c4_c1_c5_r0	c0_c2_c0_c2_r0|PRT Tcf7l2 Gaba	PRT Tcf7l2 Gaba
c0_c4_c1_c6_r0	c0_c2_c0_c0_r2|LGv-SPFp-SPFm Gata3 Gaba	LGv-SPFp-SPFm Gata3 Gaba
c0_c4_c2_c0_r0	c0_c2_c2_c0_r0|SC Lef1 Emx2 Gaba	SC Lef1 Emx2 Gaba
c0_c4_c2_c0_r1	c0_c2_c2_c0_r0|SC Lef1 Emx2 Gaba	SC Lef1 Emx2 Gaba
c0_c4_c2_c0_r2	c0_c2_c2_c0_r0|SC Lef1 Emx2 Gaba, c0_c2_c2_c0_r1|SCm Cdh23 Gaba	SC Lef1 Emx2 Gaba
c0_c4_c2_c0_r3	c0_c2_c2_c0_r0|SC Lef1 Emx2 Gaba, c0_c2_c2_c0_r1|SCm Cdh23 Gaba	SC Lef1 Emx2 Gaba
c0_c4_c2_c1_r0	c0_c2_c2_c2_r0|SCm Cdh23 Gaba	SCm Cdh23 Gaba
c0_c4_c2_c1_r1	c0_c2_c2_c2_r0|SCm Cdh23 Gaba	SCm Cdh23 Gaba
c0_c4_c2_c2_r0	c0_c2_c2_c0_r0|SC Lef1 Emx2 Gaba, c0_c2_c2_c0_r1|SCm Cdh23 Gaba	SCm Cdh23 Gaba
c0_c4_c2_c2_r1	c0_c2_c2_c0_r0|SC Lef1 Emx2 Gaba	SCm Cdh23 Gaba
c0_c4_c2_c3_r0	c0_c2_c2_c0_r0|SC Lef1 Emx2 Gaba, c0_c2_c2_c0_r1|SCm Cdh23 Gaba	SC Lef1 Emx2 Gaba
c0_c4_c2_c4_r0	c0_c2_c2_c0_r0|SC Lef1 Emx2 Gaba	SCm Cdh23 Gaba
c0_c4_c2_c5_r0	c0_c2_c2_c0_r0|SC Lef1 Emx2 Gaba, c0_c2_c2_c0_r1|SCm Cdh23 Gaba, c0_c2_c2_c2_r0|SCm Cdh23 Gaba	SCm Cdh23 Gaba
c0_c4_c3_c0_r0	c0_c2_c5_c0_r0|IC Six3 En2 Gaba, c0_c2_c5_c0_r1|IC Six3 En2 Gaba	IC Six3 En2 Gaba
c0_c4_c3_c1_r0	c0_c2_c4_c0_r0|ND-PCG Gata3 Lhx1 Gaba, c0_c2_c5_c0_r1|IC Six3 En2 Gaba	IC Six3 En2 Gaba
c0_c4_c3_c1_r1	c0_c2_c4_c0_r0|ND-PCG Gata3 Lhx1 Gaba, c0_c2_c5_c0_r1|IC Six3 En2 Gaba	IC Six3 En2 Gaba
c0_c4_c3_c1_r2	c0_c2_c4_c0_r0|ND-PCG Gata3 Lhx1 Gaba, c0_c2_c5_c0_r1|IC Six3 En2 Gaba	IC Six3 En2 Gaba
c0_c4_c3_c2_r0	c0_c2_c4_c0_r1|IC Six3 En2 Gaba	IC Six3 En2 Gaba
c0_c4_c3_c2_r1	c0_c2_c4_c0_r1|IC Six3 En2 Gaba	IC Six3 En2 Gaba
c0_c4_c3_c3_r0	c0_c2_c4_c0_r1|IC Six3 En2 Gaba	IC Six3 En2 Gaba
c0_c4_c3_c3_r1	c0_c2_c4_c0_r1|IC Six3 En2 Gaba	IC Six3 En2 Gaba
c0_c4_c3_c4_r0	c0_c2_c4_c0_r1|IC Six3 En2 Gaba	IC Six3 En2 Gaba
c0_c4_c3_c5_r0	c0_c2_c4_c0_r0|ND-PCG Gata3 Lhx1 Gaba, c0_c2_c4_c0_r1|IC Six3 En2 Gaba, c0_c2_c5_c0_r0|IC Six3 En2 Gaba, c0_c2_c5_c0_r1|IC Six3 En2 Gaba	IC Six3 En2 Gaba
c0_c4_c4_c0_r0	c0_c2_c0_c1_r0|PRT Tcf7l2 Gaba, c0_c2_c0_c1_r1|MPT-NOT-PPT Mecom Gaba	PAG Nkx2-2 Nr2f2 Gaba
c0_c4_c4_c1_r0	c0_c2_c0_c1_r0|PRT Tcf7l2 Gaba, c0_c2_c0_c1_r1|MPT-NOT-PPT Mecom Gaba	MPT-NOT-PPT Mecom Gaba
c0_c4_c4_c1_r1	c0_c2_c0_c1_r1|MPT-NOT-PPT Mecom Gaba	MPT-NOT-PPT Mecom Gaba
c0_c4_c4_c2_r0	c0_c2_c0_c1_r1|MPT-NOT-PPT Mecom Gaba	LGv-SPFp-SPFm Gata3 Gaba
c0_c4_c4_c3_r0	c0_c2_c0_c0_r1|PRT Tcf7l2 Gaba, c0_c2_c0_c0_r2|LGv-SPFp-SPFm Gata3 Gaba	LGv-SPFp-SPFm Gata3 Gaba
c0_c4_c5_c0_r0	c24_c4_c2_c2_r0|SCs Pax7 Nfia Gaba	SCs Pax7 Nfia Gaba
c0_c4_c5_c0_r1	c24_c4_c0_c0_r0|SCs Pax7 Nfia Gaba	SCs Pax7 Nfia Gaba
c0_c4_c5_c1_r0	c24_c4_c2_c2_r0|SCs Pax7 Nfia Gaba	SCs Pax7 Nfia Gaba
c0_c4_c5_c2_r0	c0_c2_c10_c10_r0|SCs Pax7 Nfia Gaba	SCs Pax7 Nfia Gaba
c0_c4_c5_c3_r0	c0_c2_c0_c1_r0|PRT Tcf7l2 Gaba	PRT Tcf7l2 Gaba
c0_c4_c5_c4_r0	c0_c2_c10_c10_r0|SCs Pax7 Nfia Gaba	SCs Pax7 Nfia Gaba
c0_c4_c6_c0_r0	c0_c2_c1_c0_r2|PRT Tcf7l2 Gaba, c0_c2_c7_c0_r0|LGv-SPFp-SPFm Gata3 Gaba	LGv-SPFp-SPFm Gata3 Gaba
c0_c4_c6_c0_r1	c0_c2_c7_c0_r0|LGv-SPFp-SPFm Gata3 Gaba	LGv-SPFp-SPFm Gata3 Gaba
c0_c4_c6_c1_r0	c0_c2_c7_c0_r0|LGv-SPFp-SPFm Gata3 Gaba	LGv-SPFp-SPFm Gata3 Gaba
c0_c4_c6_c1_r1	c0_c2_c7_c0_r0|LGv-SPFp-SPFm Gata3 Gaba	LGv-SPFp-SPFm Gata3 Gaba
c0_c4_c6_c2_r0	c0_c2_c7_c0_r0|LGv-SPFp-SPFm Gata3 Gaba	LGv-SPFp-SPFm Gata3 Gaba
c0_c4_c6_c2_r1	c0_c2_c7_c0_r0|LGv-SPFp-SPFm Gata3 Gaba	LGv-SPFp-SPFm Gata3 Gaba
c0_c4_c7_c0_r0	c0_c2_c5_c1_r0|IC Six3 En2 Gaba	IC Six3 En2 Gaba
c0_c4_c7_c1_r0	c0_c0_c9_c0_r0|RR-SNr-PAG Foxa2 Gaba, c0_c2_c0_c1_r0|PRT Tcf7l2 Gaba	IC Six3 En2 Gaba
c0_c4_c7_c2_r0	c0_c2_c5_c1_r0|IC Six3 En2 Gaba	IC Six3 En2 Gaba
c0_c4_c7_c3_r0	c0_c2_c5_c1_r0|IC Six3 En2 Gaba	IC Six3 En2 Gaba
c0_c4_c8_c0_r0	c0_c2_c2_c1_r0|SCm Cdh23 Gaba	SCm Cdh23 Gaba
c0_c4_c8_c0_r1	c0_c2_c2_c1_r0|SCm Cdh23 Gaba	SCm Cdh23 Gaba
c0_c4_c8_c0_r2	c0_c2_c2_c1_r0|SCm Cdh23 Gaba	SCm Cdh23 Gaba
c0_c4_c8_c1_r0	c0_c2_c2_c2_r0|SCm Cdh23 Gaba	SCm Cdh23 Gaba
c0_c4_c8_c1_r1	c0_c2_c2_c2_r0|SCm Cdh23 Gaba	SCm Cdh23 Gaba
c0_c4_c8_c2_r0	c0_c2_c2_c2_r0|SCm Cdh23 Gaba	SCm Cdh23 Gaba
c0_c4_c9_c0_r0	c0_c2_c6_c0_r0|SC Lef1 Emx2 Gaba	SC Lef1 Emx2 Gaba
c0_c4_c9_c0_r1	c0_c2_c6_c0_r0|SC Lef1 Emx2 Gaba	SC Lef1 Emx2 Gaba
c0_c4_c9_c1_r0	c0_c2_c6_c0_r0|SC Lef1 Emx2 Gaba, c0_c2_c6_c0_r1|SC Lef1 Emx2 Gaba	SC Lef1 Emx2 Gaba
c0_c4_c9_c2_r0	c0_c2_c6_c0_r0|SC Lef1 Emx2 Gaba	SC Lef1 Emx2 Gaba
c0_c4_c9_c3_r0	c0_c2_c6_c0_r0|SC Lef1 Emx2 Gaba, c0_c2_c6_c0_r1|SC Lef1 Emx2 Gaba	SC Lef1 Emx2 Gaba
c0_c5_c0_c0_r0	c0_c0_c3_c1_r1|ZI Pax6 Gaba	ZI Pax6 Gaba
c0_c5_c0_c1_r0	c0_c0_c3_c6_r0|ZI Pax6 Gaba	ZI Pax6 Gaba
c0_c5_c0_c2_r0	c0_c0_c3_c6_r0|ZI Pax6 Gaba	ZI Pax6 Gaba
c0_c5_c0_c3_r0	c0_c0_c3_c1_r0|ZI Pax6 Gaba	ZI Pax6 Gaba
c0_c5_c10_c0_r0	c0_c0_c3_c6_r0|ZI Pax6 Gaba	ZI Pax6 Gaba
c0_c5_c10_c0_r1	c0_c0_c3_c6_r0|ZI Pax6 Gaba	ZI Pax6 Gaba
c0_c5_c11_c11_r0	c0_c0_c4_c6_r1|ZI Pax6 Gaba	ZI Pax6 Gaba
c0_c5_c1_c0_r0	c0_c0_c3_c4_r0|ZI Pax6 Gaba, c0_c0_c3_c4_r1|ZI Pax6 Gaba	ZI Pax6 Gaba
c0_c5_c1_c1_r0	c0_c0_c3_c4_r2|ZI Pax6 Gaba	ZI Pax6 Gaba
c0_c5_c1_c2_r0	c0_c0_c3_c4_r0|ZI Pax6 Gaba, c0_c0_c3_c4_r1|ZI Pax6 Gaba	ZI Pax6 Gaba
c0_c5_c1_c3_r0	c0_c0_c3_c4_r0|ZI Pax6 Gaba, c0_c0_c3_c4_r1|ZI Pax6 Gaba	ZI Pax6 Gaba
c0_c5_c2_c0_r0	c0_c0_c3_c5_r0|ZI Pax6 Gaba	ZI Pax6 Gaba
c0_c5_c2_c1_r0	c0_c0_c3_c2_r0|ZI Pax6 Gaba, c0_c0_c3_c2_r1|ZI Pax6 Gaba, c0_c0_c3_c2_r2|ZI Pax6 Gaba	ZI Pax6 Gaba
c0_c5_c2_c2_r0	c0_c0_c3_c2_r0|ZI Pax6 Gaba, c0_c0_c3_c2_r1|ZI Pax6 Gaba, c0_c0_c3_c2_r2|ZI Pax6 Gaba	ZI Pax6 Gaba
c0_c5_c2_c3_r0	c0_c0_c3_c2_r1|ZI Pax6 Gaba, c0_c0_c3_c2_r2|ZI Pax6 Gaba	ZI Pax6 Gaba
c0_c5_c3_c0_r0	c0_c0_c3_c0_r1|ZI Pax6 Gaba	ZI Pax6 Gaba
c0_c5_c3_c1_r0	c0_c0_c3_c0_r1|ZI Pax6 Gaba, c0_c0_c3_c0_r2|ZI Pax6 Gaba	ZI Pax6 Gaba
c0_c5_c3_c1_r1	c0_c0_c3_c0_r1|ZI Pax6 Gaba, c0_c0_c3_c0_r2|ZI Pax6 Gaba	ZI Pax6 Gaba
c0_c5_c4_c0_r0	c0_c0_c3_c3_r1|ZI Pax6 Gaba	ZI Pax6 Gaba
c0_c5_c4_c1_r0	c0_c0_c3_c3_r1|ZI Pax6 Gaba	LGv Otx2 Gaba
c0_c5_c4_c2_r0	c0_c0_c3_c3_r0|ZI Pax6 Gaba, c0_c0_c3_c3_r1|ZI Pax6 Gaba	LGv Otx2 Gaba
c0_c5_c4_c3_r0	c0_c0_c3_c3_r1|ZI Pax6 Gaba	LGv Otx2 Gaba
c0_c5_c5_c0_r0	c0_c0_c3_c3_r1|ZI Pax6 Gaba	ZI Pax6 Gaba
c0_c5_c5_c1_r0	c0_c0_c3_c3_r0|ZI Pax6 Gaba	ZI Pax6 Gaba
c0_c5_c5_c2_r0	c0_c0_c3_c3_r0|ZI Pax6 Gaba	ZI Pax6 Gaba
c0_c5_c6_c0_r0	c0_c0_c3_c1_r2|ZI Pax6 Gaba	ZI Pax6 Gaba
c0_c5_c6_c1_r0	c0_c0_c3_c1_r2|ZI Pax6 Gaba	ZI Pax6 Gaba
c0_c5_c6_c2_r0	c0_c0_c3_c1_r2|ZI Pax6 Gaba	ZI Pax6 Gaba
c0_c5_c7_c0_r0	c0_c0_c3_c0_r0|ZI Pax6 Gaba	ZI Pax6 Gaba
c0_c5_c7_c1_r0	c0_c0_c3_c0_r0|ZI Pax6 Gaba	ZI Pax6 Gaba
c0_c5_c7_c2_r0	c0_c0_c3_c4_r0|ZI Pax6 Gaba	ZI Pax6 Gaba
c0_c5_c8_c0_r0	c0_c0_c4_c6_r1|ZI Pax6 Gaba	ZI Pax6 Gaba
c0_c5_c8_c0_r1	c0_c0_c4_c6_r1|ZI Pax6 Gaba	ZI Pax6 Gaba
c0_c5_c9_c0_r0	c0_c0_c3_c1_r1|ZI Pax6 Gaba	ZI Pax6 Gaba
c0_c5_c9_c0_r1	c0_c0_c3_c1_r1|ZI Pax6 Gaba	ZI Pax6 Gaba
c0_c6_c0_c0_r0	c0_c3_c1_c0_r0|SI-MA-LPO Skor1 Glut	SI-MA-LPO Skor1 Glut
c0_c6_c0_c1_r0	c0_c3_c1_c0_r0|SI-MA-LPO Skor1 Glut	SI-MA-LPO Skor1 Glut
c0_c6_c0_c2_r0	c0_c3_c1_c0_r0|SI-MA-LPO Skor1 Glut	SI-MA-LPO Skor1 Glut
c0_c6_c0_c3_r0	c0_c3_c1_c0_r0|SI-MA-LPO Skor1 Glut	SI-MA-LPO Skor1 Glut
c0_c6_c1_c0_r0	c0_c3_c1_c1_r0|SI-MA-LPO Skor1 Glut, c0_c3_c1_c1_r1|SI-MA-LPO Skor1 Glut	SI-MA-LPO Skor1 Glut
c0_c6_c1_c1_r0	c0_c3_c1_c1_r1|SI-MA-LPO Skor1 Glut	SI-MA-LPO Skor1 Glut
c0_c6_c1_c1_r1	c0_c3_c1_c1_r1|SI-MA-LPO Skor1 Glut	SI-MA-LPO Skor1 Glut
c0_c6_c1_c1_r2	c0_c3_c1_c1_r1|SI-MA-LPO Skor1 Glut	SI-MA-LPO Skor1 Glut
c0_c6_c1_c2_r0	c0_c3_c1_c1_r1|SI-MA-LPO Skor1 Glut	SI-MA-LPO Skor1 Glut
c0_c6_c2_c0_r0	c0_c3_c2_c0_r1|PVH-LHA Barhl2 Glut	PVH-LHA Barhl2 Glut
c0_c6_c2_c1_r0	c0_c3_c2_c0_r1|PVH-LHA Barhl2 Glut	PVH-LHA Barhl2 Glut
c0_c6_c2_c2_r0	c0_c3_c2_c0_r0|PVH-LHA Barhl2 Glut	ADP-MPO Trp73 Glut
c0_c6_c2_c3_r0	c0_c3_c2_c0_r1|PVH-LHA Barhl2 Glut	PVH-LHA Barhl2 Glut
c0_c6_c3_c0_r0	c0_c3_c3_c1_r0|SI-MA-LPO Skor1 Glut	SI-MA-LPO Skor1 Glut
c0_c6_c3_c1_r0	c0_c3_c3_c0_r0|SI-MA-LPO Skor1 Glut	SI-MA-LPO Skor1 Glut
c0_c6_c3_c2_r0	c0_c3_c3_c0_r0|SI-MA-LPO Skor1 Glut	SI-MA-LPO Skor1 Glut
c0_c6_c4_c0_r0	c0_c3_c3_c0_r0|SI-MA-LPO Skor1 Glut, c0_c3_c3_c0_r1|SI-MA-LPO Skor1 Glut	SI-MA-LPO Skor1 Glut
c0_c6_c4_c0_r1	c0_c3_c3_c0_r0|SI-MA-LPO Skor1 Glut, c0_c3_c3_c0_r1|SI-MA-LPO Skor1 Glut	SI-MA-LPO Skor1 Glut
c0_c6_c4_c1_r0	c0_c3_c3_c0_r0|SI-MA-LPO Skor1 Glut, c0_c3_c3_c0_r1|SI-MA-LPO Skor1 Glut	SI-MA-LPO Skor1 Glut
c0_c6_c5_c0_r0	c0_c3_c1_c0_r1|SI-MA-LPO Skor1 Glut	SI-MA-LPO Skor1 Glut
c0_c6_c5_c1_r0	c0_c3_c1_c0_r1|SI-MA-LPO Skor1 Glut	SI-MA-LPO Skor1 Glut
c0_c6_c6_c0_r0	c0_c3_c7_c7_r0|ADP-MPO Trp73 Glut, c0_c3_c7_c7_r1|ADP-MPO Trp73 Glut	ADP-MPO Trp73 Glut
c0_c6_c6_c1_r0	c0_c3_c7_c7_r0|ADP-MPO Trp73 Glut, c0_c3_c7_c7_r1|ADP-MPO Trp73 Glut	ADP-MPO Trp73 Glut
c0_c6_c7_c0_r0	c0_c3_c3_c1_r0|SI-MA-LPO Skor1 Glut	SI-MA-LPO Skor1 Glut
c0_c7_c0_c0_r0	c0_c4_c5_c5_r0|STN-PSTN Pitx2 Glut	STN-PSTN Pitx2 Glut
c0_c7_c0_c1_r0	c0_c4_c5_c5_r0|STN-PSTN Pitx2 Glut	STN-PSTN Pitx2 Glut
c0_c7_c0_c1_r1	c0_c4_c5_c5_r0|STN-PSTN Pitx2 Glut	STN-PSTN Pitx2 Glut
c0_c7_c0_c2_r0	c0_c4_c5_c5_r0|STN-PSTN Pitx2 Glut	STN-PSTN Pitx2 Glut
c0_c7_c10_c10_r0	c33_c0_c0_c0_r0|MB/HB Lhx1 Glut, c33_c0_c0_c0_r1|MB/HB Lhx1 Glut, c33_c0_c1_c1_r0|MB/HB Lhx1 Glut, c33_c0_c1_c1_r1|MB/HB Lhx1 Glut, c33_c1_c0_c0_r0|MB/HB Lhx1 Glut, c33_c1_c0_c0_r1|MB/HB Lhx1 Glut, c33_c2_c0_c0_r0|MB/HB Lhx1 Glut, c33_c3_c0_c0_r0|MB/HB Lhx1 Glut, c33_c0_c2_c2_r0|MB/HB Lhx1 Glut, c33_c0_c2_c2_r1|MB/HB Lhx1 Glut, c33_c0_c3_c3_r0|MB/HB Lhx1 Glut, c33_c1_c1_c1_r0|MB/HB Lhx1 Glut	MM-ant Foxb1 Glut
c0_c7_c1_c0_r0	c0_c4_c3_c0_r0|STN-PSTN Pitx2 Glut	STN-PSTN Pitx2 Glut
c0_c7_c1_c1_r0	c0_c4_c3_c0_r0|STN-PSTN Pitx2 Glut	STN-PSTN Pitx2 Glut
c0_c7_c2_c0_r0	c0_c4_c2_c0_r0|PM-LHA Foxb1 Glut	PM-LHA Foxb1 Glut
c0_c7_c2_c1_r0	c0_c4_c2_c0_r0|PM-LHA Foxb1 Glut	PM-LHA Foxb1 Glut
c0_c7_c3_c0_r0	c0_c4_c3_c0_r0|STN-PSTN Pitx2 Glut	STN-PSTN Pitx2 Glut
c0_c7_c3_c0_r1	c0_c4_c0_c1_r0|PAG Dmrta2 Glut	STN-PSTN Pitx2 Glut
c0_c7_c4_c0_r0	c0_c4_c4_c4_r0|PM Pitx2 Glut	PM Pitx2 Glut
c0_c7_c5_c0_r0	c0_c0_c0_c0_r4|PH-LHA Foxb1 Glut, c0_c0_c0_c0_r6|PH-LHA Foxb1 Glut	PH-LHA Foxb1 Glut
c0_c7_c5_c0_r1	c0_c0_c0_c0_r4|PH-LHA Foxb1 Glut, c0_c0_c0_c0_r6|PH-LHA Foxb1 Glut	PH-LHA Foxb1 Glut
c0_c7_c6_c0_r0	c0_c4_c3_c0_r0|STN-PSTN Pitx2 Glut	STN-PSTN Pitx2 Glut
c0_c7_c7_c0_r0	c0_c4_c3_c0_r0|STN-PSTN Pitx2 Glut	STN-PSTN Pitx2 Glut
c0_c7_c8_c0_r0	c0_c4_c6_c6_r0|PH-LHA Foxb1 Glut, c0_c4_c6_c6_r1|PH-LHA Foxb1 Glut	PH-LHA Foxb1 Glut
c0_c7_c9_c9_r0	c0_c4_c6_c6_r0|PH-LHA Foxb1 Glut, c0_c4_c6_c6_r1|PH-LHA Foxb1 Glut	PH-LHA Foxb1 Glut
c0_c8_c0_c0_r0	c0_c3_c0_c0_r0|AHN Otp Glut	AHN Otp Glut
c0_c8_c0_c0_r1	c0_c3_c0_c0_r0|AHN Otp Glut	AHN Otp Glut
c0_c8_c0_c1_r0	c0_c3_c0_c0_r0|AHN Otp Glut	AHN Otp Glut
c0_c8_c0_c1_r1	c0_c3_c0_c0_r0|AHN Otp Glut	AHN Otp Glut
c0_c8_c0_c2_r0	c0_c3_c0_c0_r0|AHN Otp Glut	AHN Otp Glut
c0_c8_c0_c3_r0	c0_c3_c0_c0_r1|AHN Otp Glut	AHN Otp Glut
c0_c8_c1_c0_r0	c0_c3_c2_c0_r0|PVH-LHA Barhl2 Glut	PVH-LHA Barhl2 Glut
c0_c8_c1_c1_r0	c0_c3_c2_c0_r1|PVH-LHA Barhl2 Glut	PVH-LHA Barhl2 Glut
c0_c8_c2_c0_r0	c0_c3_c0_c0_r1|AHN Otp Glut	AHN Otp Glut
c0_c8_c2_c0_r1	c0_c3_c0_c0_r1|AHN Otp Glut	AHN Otp Glut
c0_c8_c3_c0_r0	c0_c3_c0_c0_r1|AHN Otp Glut	AHN Otp Glut
c0_c8_c4_c0_r0	c0_c3_c12_c12_r0|AHN Otp Glut	AHN Otp Glut
c0_c8_c4_c0_r1	c0_c3_c12_c12_r0|AHN Otp Glut	AHN Otp Glut
c0_c8_c5_c0_r0	c0_c3_c2_c0_r0|PVH-LHA Barhl2 Glut	PVH-LHA Barhl2 Glut
c0_c9_c0_c0_r0	c0_c0_c15_c0_r1|MB-MY Glut-Sero	MB-MY Glut-Sero
c0_c9_c0_c1_r0	c0_c0_c15_c0_r0|MB-MY Glut-Sero, c0_c0_c15_c0_r1|MB-MY Glut-Sero, c0_c0_c15_c0_r2|MB-MY Glut-Sero	MB-MY Glut-Sero
c0_c9_c1_c0_r0	c0_c0_c15_c0_r0|MB-MY Glut-Sero	MB-MY Glut-Sero
c0_c9_c1_c1_r0	c0_c0_c15_c0_r1|MB-MY Glut-Sero, c0_c0_c15_c0_r0|MB-MY Glut-Sero, c0_c0_c15_c0_r2|MB-MY Glut-Sero	MB-MY Glut-Sero
c0_c9_c2_c0_r0	c0_c0_c15_c0_r2|MB-MY Glut-Sero	MB-MY Glut-Sero
c0_c9_c2_c1_r0	c0_c0_c15_c0_r2|MB-MY Glut-Sero	MB-MY Glut-Sero
c0_c9_c3_c0_r0	c0_c0_c15_c0_r0|MB-MY Glut-Sero	MB-MY Glut-Sero
c0_c9_c4_c4_r0	c0_c0_c15_c0_r0|MB-MY Glut-Sero	MB-MY Glut-Sero
c0_c9_c4_c4_r1	c0_c0_c15_c0_r0|MB-MY Glut-Sero	MB-MY Glut-Sero
c0_c9_c5_c5_r0	c0_c0_c15_c0_r1|MB-MY Glut-Sero	MB-MY Glut-Sero
c0_c9_c6_c6_r0	c0_c0_c8_c3_r0|SNc-VTA-RAmb Foxa1 Dopa, c39_c0_c0_c0_r0|SNc-VTA-RAmb Foxa1 Dopa, c39_c0_c2_c2_r0|SNc-VTA-RAmb Foxa1 Dopa, c39_c0_c1_c1_r0|SNc-VTA-RAmb Foxa1 Dopa, c39_c1_c1_c1_r0|SNc-VTA-RAmb Foxa1 Dopa, c39_c1_c0_c0_r0|SNc-VTA-RAmb Foxa1 Dopa	PAG Ucn Glut
c0_c9_c7_c7_r0	c0_c0_c15_c0_r2|MB-MY Glut-Sero	MB-MY Glut-Sero
c10_c0_c0_c0_r0	c4_c0_c0_c0_r0|Astro-TE NN, c4_c0_c0_c0_r1|Astro-TE NN, c4_c0_c0_c0_r3|Astro-TE NN, c4_c0_c0_c0_r4|Astro-TE NN, c4_c0_c0_c0_r5|Astro-TE NN, c4_c0_c0_c0_r6|Astro-TE NN	Astro-TE NN
c10_c0_c0_c0_r1	c4_c0_c0_c0_r0|Astro-TE NN, c4_c0_c0_c0_r1|Astro-TE NN, c4_c0_c0_c0_r3|Astro-TE NN, c4_c0_c0_c0_r4|Astro-TE NN, c4_c0_c0_c0_r5|Astro-TE NN, c4_c0_c0_c0_r6|Astro-TE NN	Astro-TE NN
c10_c0_c0_c0_r10	c4_c0_c0_c0_r0|Astro-TE NN, c4_c0_c0_c0_r1|Astro-TE NN, c4_c0_c0_c0_r3|Astro-TE NN, c4_c0_c0_c0_r4|Astro-TE NN, c4_c0_c0_c0_r5|Astro-TE NN, c4_c0_c0_c0_r6|Astro-TE NN	Astro-TE NN
c10_c0_c0_c0_r11	c4_c0_c0_c0_r0|Astro-TE NN, c4_c0_c0_c0_r1|Astro-TE NN, c4_c0_c0_c0_r3|Astro-TE NN, c4_c0_c0_c0_r4|Astro-TE NN, c4_c0_c0_c0_r5|Astro-TE NN, c4_c0_c0_c0_r6|Astro-TE NN	Astro-TE NN
c10_c0_c0_c0_r12	c4_c0_c0_c0_r0|Astro-TE NN, c4_c0_c0_c0_r1|Astro-TE NN, c4_c0_c0_c0_r3|Astro-TE NN, c4_c0_c0_c0_r4|Astro-TE NN, c4_c0_c0_c0_r5|Astro-TE NN, c4_c0_c0_c0_r6|Astro-TE NN	Astro-TE NN
c10_c0_c0_c0_r13	c4_c0_c0_c0_r0|Astro-TE NN, c4_c0_c0_c0_r1|Astro-TE NN, c4_c0_c0_c0_r3|Astro-TE NN, c4_c0_c0_c0_r4|Astro-TE NN, c4_c0_c0_c0_r5|Astro-TE NN, c4_c0_c0_c0_r6|Astro-TE NN	Astro-TE NN
c10_c0_c0_c0_r14	c4_c0_c0_c0_r0|Astro-TE NN, c4_c0_c0_c0_r1|Astro-TE NN, c4_c0_c0_c0_r3|Astro-TE NN, c4_c0_c0_c0_r4|Astro-TE NN, c4_c0_c0_c0_r5|Astro-TE NN, c4_c0_c0_c0_r6|Astro-TE NN	Astro-TE NN
c10_c0_c0_c0_r15	c4_c0_c0_c0_r0|Astro-TE NN, c4_c0_c0_c0_r1|Astro-TE NN, c4_c0_c0_c0_r3|Astro-TE NN, c4_c0_c0_c0_r4|Astro-TE NN, c4_c0_c0_c0_r5|Astro-TE NN, c4_c0_c0_c0_r6|Astro-TE NN	Astro-TE NN
c10_c0_c0_c0_r2	c4_c0_c0_c0_r0|Astro-TE NN, c4_c0_c0_c0_r1|Astro-TE NN, c4_c0_c0_c0_r3|Astro-TE NN, c4_c0_c0_c0_r4|Astro-TE NN, c4_c0_c0_c0_r5|Astro-TE NN, c4_c0_c0_c0_r6|Astro-TE NN	Astro-TE NN
c10_c0_c0_c0_r3	c4_c0_c0_c0_r0|Astro-TE NN, c4_c0_c0_c0_r1|Astro-TE NN, c4_c0_c0_c0_r3|Astro-TE NN, c4_c0_c0_c0_r4|Astro-TE NN, c4_c0_c0_c0_r5|Astro-TE NN, c4_c0_c0_c0_r6|Astro-TE NN	Astro-TE NN
c10_c0_c0_c0_r4	c4_c0_c0_c0_r0|Astro-TE NN, c4_c0_c0_c0_r1|Astro-TE NN, c4_c0_c0_c0_r3|Astro-TE NN, c4_c0_c0_c0_r4|Astro-TE NN, c4_c0_c0_c0_r5|Astro-TE NN, c4_c0_c0_c0_r6|Astro-TE NN	Astro-TE NN
c10_c0_c0_c0_r5	c4_c0_c0_c0_r0|Astro-TE NN, c4_c0_c0_c0_r1|Astro-TE NN, c4_c0_c0_c0_r3|Astro-TE NN, c4_c0_c0_c0_r4|Astro-TE NN, c4_c0_c0_c0_r5|Astro-TE NN, c4_c0_c0_c0_r6|Astro-TE NN	Astro-TE NN
c10_c0_c0_c0_r6	c4_c0_c0_c0_r0|Astro-TE NN, c4_c0_c0_c0_r1|Astro-TE NN, c4_c0_c0_c0_r3|Astro-TE NN, c4_c0_c0_c0_r4|Astro-TE NN, c4_c0_c0_c0_r5|Astro-TE NN, c4_c0_c0_c0_r6|Astro-TE NN	Astro-TE NN
c10_c0_c0_c0_r7	c4_c0_c0_c0_r0|Astro-TE NN, c4_c0_c0_c0_r1|Astro-TE NN, c4_c0_c0_c0_r3|Astro-TE NN, c4_c0_c0_c0_r4|Astro-TE NN, c4_c0_c0_c0_r5|Astro-TE NN, c4_c0_c0_c0_r6|Astro-TE NN	Astro-TE NN
c10_c0_c0_c0_r8	c4_c0_c0_c0_r0|Astro-TE NN, c4_c0_c0_c0_r1|Astro-TE NN, c4_c0_c0_c0_r3|Astro-TE NN, c4_c0_c0_c0_r4|Astro-TE NN, c4_c0_c0_c0_r5|Astro-TE NN, c4_c0_c0_c0_r6|Astro-TE NN	Astro-TE NN
c10_c0_c0_c0_r9	c4_c0_c0_c0_r0|Astro-TE NN, c4_c0_c0_c0_r1|Astro-TE NN, c4_c0_c0_c0_r3|Astro-TE NN, c4_c0_c0_c0_r4|Astro-TE NN, c4_c0_c0_c0_r5|Astro-TE NN, c4_c0_c0_c0_r6|Astro-TE NN	Astro-TE NN
c10_c0_c0_c1_r0	c4_c0_c0_c0_r0|Astro-TE NN, c4_c0_c0_c0_r1|Astro-TE NN, c4_c0_c0_c0_r3|Astro-TE NN, c4_c0_c0_c1_r7|Astro-TE NN	Astro-TE NN
c10_c0_c0_c1_r1	c4_c0_c0_c0_r0|Astro-TE NN, c4_c0_c0_c0_r1|Astro-TE NN, c4_c0_c0_c0_r3|Astro-TE NN, c4_c0_c0_c1_r7|Astro-TE NN	Astro-TE NN
c10_c0_c0_c1_r2	c4_c0_c0_c0_r0|Astro-TE NN, c4_c0_c0_c0_r1|Astro-TE NN, c4_c0_c0_c0_r3|Astro-TE NN, c4_c0_c0_c0_r4|Astro-TE NN, c4_c0_c0_c0_r5|Astro-TE NN, c4_c0_c0_c0_r6|Astro-TE NN	Astro-TE NN
c10_c0_c1_c0_r0	c4_c0_c0_c0_r0|Astro-TE NN, c4_c0_c0_c0_r1|Astro-TE NN, c4_c0_c0_c0_r2|Astro-TE NN, c4_c0_c0_c0_r3|Astro-TE NN, c4_c0_c0_c1_r12|Astro-TE NN, c4_c0_c0_c1_r13|MOB-STR-CTX Inh IMN, c4_c0_c0_c1_r4|Astro-TE NN, c4_c0_c0_c1_r6|Astro-TE NN, c4_c0_c0_c1_r7|Astro-TE NN, c4_c0_c0_c1_r8|Astro-TE NN, c4_c0_c0_c1_r9|Astro-TE NN, c4_c0_c1_c0_r4|Astro-TE NN	Astro-TE NN
c10_c0_c1_c0_r1	c4_c0_c0_c0_r0|Astro-TE NN, c4_c0_c0_c0_r1|Astro-TE NN, c4_c0_c0_c0_r2|Astro-TE NN, c4_c0_c0_c0_r3|Astro-TE NN, c4_c0_c0_c1_r13|MOB-STR-CTX Inh IMN, c4_c0_c0_c1_r4|Astro-TE NN, c4_c0_c0_c1_r6|Astro-TE NN, c4_c0_c0_c1_r7|Astro-TE NN, c4_c0_c0_c1_r8|Astro-TE NN, c4_c0_c0_c1_r9|Astro-TE NN, c4_c0_c1_c0_r4|Astro-TE NN	Astro-TE NN
c10_c0_c1_c0_r2	c4_c0_c0_c0_r0|Astro-TE NN, c4_c0_c0_c0_r1|Astro-TE NN, c4_c0_c0_c0_r2|Astro-TE NN, c4_c0_c0_c0_r3|Astro-TE NN, c4_c0_c0_c1_r12|Astro-TE NN, c4_c0_c0_c1_r13|MOB-STR-CTX Inh IMN, c4_c0_c0_c1_r4|Astro-TE NN, c4_c0_c0_c1_r6|Astro-TE NN, c4_c0_c0_c1_r7|Astro-TE NN, c4_c0_c0_c1_r8|Astro-TE NN, c4_c0_c0_c1_r9|Astro-TE NN, c4_c0_c1_c0_r4|Astro-TE NN	Astro-TE NN
c10_c0_c1_c0_r3	c4_c0_c0_c0_r0|Astro-TE NN, c4_c0_c0_c0_r1|Astro-TE NN, c4_c0_c0_c0_r3|Astro-TE NN, c4_c0_c0_c1_r7|Astro-TE NN	Astro-TE NN
c10_c0_c1_c0_r4	c4_c0_c0_c0_r0|Astro-TE NN, c4_c0_c0_c1_r10|Astro-TE NN, c4_c0_c0_c1_r11|Astro-TE NN, c4_c0_c0_c1_r12|Astro-TE NN, c4_c0_c0_c1_r13|MOB-STR-CTX Inh IMN, c4_c0_c0_c1_r4|Astro-TE NN, c4_c0_c0_c1_r5|Astro-TE NN, c4_c0_c0_c1_r6|Astro-TE NN, c4_c0_c0_c1_r7|Astro-TE NN, c4_c0_c0_c1_r8|Astro-TE NN, c4_c0_c0_c1_r9|Astro-TE NN	Astro-TE NN
c10_c0_c1_c1_r0	c4_c0_c0_c0_r0|Astro-TE NN, c4_c0_c0_c1_r10|Astro-TE NN, c4_c0_c0_c1_r11|Astro-TE NN, c4_c0_c0_c1_r12|Astro-TE NN, c4_c0_c0_c1_r13|MOB-STR-CTX Inh IMN, c4_c0_c0_c1_r4|Astro-TE NN, c4_c0_c0_c1_r5|Astro-TE NN, c4_c0_c0_c1_r6|Astro-TE NN, c4_c0_c0_c1_r7|Astro-TE NN, c4_c0_c0_c1_r8|Astro-TE NN, c4_c0_c0_c1_r9|Astro-TE NN	Astro-TE NN
c10_c0_c1_c1_r1	c4_c0_c0_c0_r0|Astro-TE NN, c4_c0_c0_c1_r10|Astro-TE NN, c4_c0_c0_c1_r11|Astro-TE NN, c4_c0_c0_c1_r12|Astro-TE NN, c4_c0_c0_c1_r13|MOB-STR-CTX Inh IMN, c4_c0_c0_c1_r4|Astro-TE NN, c4_c0_c0_c1_r5|Astro-TE NN, c4_c0_c0_c1_r6|Astro-TE NN, c4_c0_c0_c1_r7|Astro-TE NN, c4_c0_c0_c1_r8|Astro-TE NN, c4_c0_c0_c1_r9|Astro-TE NN	Astro-TE NN
c10_c0_c2_c0_r0	c4_c0_c1_c0_r0|Astro-TE NN, c4_c0_c1_c0_r1|Astro-TE NN, c4_c0_c1_c0_r2|Astro-TE NN, c4_c0_c1_c0_r3|Astro-TE NN, c4_c0_c1_c0_r4|Astro-TE NN, c4_c0_c1_c0_r5|Astro-TE NN	Astro-TE NN
c10_c0_c2_c0_r1	c4_c0_c1_c0_r0|Astro-TE NN, c4_c0_c1_c0_r1|Astro-TE NN, c4_c0_c1_c0_r2|Astro-TE NN, c4_c0_c1_c0_r3|Astro-TE NN, c4_c0_c1_c0_r4|Astro-TE NN, c4_c0_c1_c0_r5|Astro-TE NN	Astro-TE NN
c10_c0_c2_c0_r2	c4_c0_c1_c0_r0|Astro-TE NN, c4_c0_c1_c0_r1|Astro-TE NN, c4_c0_c1_c0_r2|Astro-TE NN, c4_c0_c1_c0_r3|Astro-TE NN, c4_c0_c1_c0_r4|Astro-TE NN, c4_c0_c1_c0_r5|Astro-TE NN	Astro-TE NN
c10_c0_c2_c0_r3	c4_c0_c1_c0_r0|Astro-TE NN, c4_c0_c1_c0_r1|Astro-TE NN, c4_c0_c1_c0_r2|Astro-TE NN, c4_c0_c1_c0_r3|Astro-TE NN, c4_c0_c1_c0_r4|Astro-TE NN, c4_c0_c1_c0_r5|Astro-TE NN	Astro-TE NN
c10_c0_c2_c0_r4	c4_c0_c1_c0_r0|Astro-TE NN, c4_c0_c1_c0_r1|Astro-TE NN, c4_c0_c1_c0_r2|Astro-TE NN, c4_c0_c1_c0_r3|Astro-TE NN, c4_c0_c1_c0_r4|Astro-TE NN, c4_c0_c1_c0_r5|Astro-TE NN	Astro-TE NN
c10_c0_c2_c0_r5	c4_c0_c1_c0_r0|Astro-TE NN, c4_c0_c1_c0_r1|Astro-TE NN, c4_c0_c1_c0_r2|Astro-TE NN, c4_c0_c1_c0_r3|Astro-TE NN, c4_c0_c1_c0_r4|Astro-TE NN, c4_c0_c1_c0_r5|Astro-TE NN	Astro-TE NN
c10_c0_c2_c1_r0	c4_c0_c0_c0_r2|Astro-TE NN, c4_c0_c0_c1_r4|Astro-TE NN, c4_c0_c1_c0_r0|Astro-TE NN, c4_c0_c1_c0_r1|Astro-TE NN, c4_c0_c1_c0_r2|Astro-TE NN, c4_c0_c1_c0_r3|Astro-TE NN, c4_c0_c1_c0_r4|Astro-TE NN	Astro-TE NN
c10_c0_c2_c1_r1	c4_c0_c0_c0_r2|Astro-TE NN, c4_c0_c0_c1_r4|Astro-TE NN, c4_c0_c1_c0_r0|Astro-TE NN, c4_c0_c1_c0_r1|Astro-TE NN, c4_c0_c1_c0_r2|Astro-TE NN, c4_c0_c1_c0_r3|Astro-TE NN, c4_c0_c1_c0_r4|Astro-TE NN	Astro-TE NN
c10_c0_c2_c1_r2	c4_c0_c0_c0_r2|Astro-TE NN, c4_c0_c0_c1_r4|Astro-TE NN, c4_c0_c1_c0_r0|Astro-TE NN, c4_c0_c1_c0_r1|Astro-TE NN, c4_c0_c1_c0_r2|Astro-TE NN, c4_c0_c1_c0_r3|Astro-TE NN, c4_c0_c1_c0_r4|Astro-TE NN	Astro-TE NN
c10_c0_c2_c1_r3	c4_c0_c0_c0_r2|Astro-TE NN, c4_c0_c0_c1_r4|Astro-TE NN, c4_c0_c1_c0_r0|Astro-TE NN, c4_c0_c1_c0_r1|Astro-TE NN, c4_c0_c1_c0_r2|Astro-TE NN, c4_c0_c1_c0_r3|Astro-TE NN, c4_c0_c1_c0_r4|Astro-TE NN	Astro-TE NN
c10_c0_c3_c0_r0	c4_c3_c0_c0_r0|Astro-TE NN, c4_c3_c0_c0_r1|Astro-TE NN, c4_c3_c0_c0_r2|Astro-TE NN, c4_c3_c0_c0_r3|Astro-TE NN, c4_c3_c0_c0_r4|Astro-TE NN, c4_c3_c0_c0_r5|Astro-TE NN, c4_c3_c1_c0_r0|Astro-TE NN, c4_c3_c1_c0_r1|Astro-TE NN, c4_c3_c2_c0_r0|Astro-TE NN, c4_c3_c2_c0_r1|Astro-TE NN, c4_c3_c2_c0_r2|Astro-TE NN	Astro-TE NN
c10_c0_c3_c0_r1	c4_c3_c0_c0_r0|Astro-TE NN, c4_c3_c0_c0_r1|Astro-TE NN, c4_c3_c0_c0_r2|Astro-TE NN, c4_c3_c0_c0_r3|Astro-TE NN, c4_c3_c0_c0_r4|Astro-TE NN, c4_c3_c0_c0_r5|Astro-TE NN, c4_c3_c1_c0_r0|Astro-TE NN, c4_c3_c1_c0_r1|Astro-TE NN	Astro-TE NN
c10_c0_c3_c0_r2	c4_c3_c0_c0_r0|Astro-TE NN, c4_c3_c0_c0_r1|Astro-TE NN, c4_c3_c0_c0_r2|Astro-TE NN, c4_c3_c0_c0_r3|Astro-TE NN, c4_c3_c0_c0_r4|Astro-TE NN, c4_c3_c0_c0_r5|Astro-TE NN, c4_c3_c1_c0_r0|Astro-TE NN, c4_c3_c1_c0_r1|Astro-TE NN	Astro-TE NN
c10_c0_c3_c0_r3	c4_c3_c0_c0_r0|Astro-TE NN, c4_c3_c0_c0_r1|Astro-TE NN, c4_c3_c0_c0_r2|Astro-TE NN, c4_c3_c0_c0_r3|Astro-TE NN, c4_c3_c0_c0_r4|Astro-TE NN, c4_c3_c0_c0_r5|Astro-TE NN, c4_c3_c1_c0_r0|Astro-TE NN, c4_c3_c1_c0_r1|Astro-TE NN, c4_c3_c2_c0_r0|Astro-TE NN, c4_c3_c2_c0_r1|Astro-TE NN, c4_c3_c2_c0_r2|Astro-TE NN	Astro-TE NN
c10_c0_c3_c0_r4	c4_c3_c0_c0_r0|Astro-TE NN, c4_c3_c0_c0_r1|Astro-TE NN, c4_c3_c0_c0_r2|Astro-TE NN, c4_c3_c0_c0_r3|Astro-TE NN, c4_c3_c0_c0_r4|Astro-TE NN, c4_c3_c0_c0_r5|Astro-TE NN, c4_c3_c1_c0_r0|Astro-TE NN, c4_c3_c1_c0_r1|Astro-TE NN, c4_c3_c2_c0_r0|Astro-TE NN, c4_c3_c2_c0_r1|Astro-TE NN, c4_c3_c2_c0_r2|Astro-TE NN	Astro-TE NN
c10_c0_c3_c0_r5	c4_c3_c0_c0_r0|Astro-TE NN, c4_c3_c0_c0_r1|Astro-TE NN, c4_c3_c0_c0_r2|Astro-TE NN, c4_c3_c0_c0_r3|Astro-TE NN, c4_c3_c0_c0_r4|Astro-TE NN, c4_c3_c0_c0_r5|Astro-TE NN, c4_c3_c1_c0_r0|Astro-TE NN, c4_c3_c1_c0_r1|Astro-TE NN, c4_c3_c2_c0_r0|Astro-TE NN, c4_c3_c2_c0_r1|Astro-TE NN, c4_c3_c2_c0_r2|Astro-TE NN	Astro-TE NN
c10_c0_c3_c1_r0	c4_c3_c0_c0_r0|Astro-TE NN, c4_c3_c0_c0_r1|Astro-TE NN, c4_c3_c0_c0_r2|Astro-TE NN, c4_c3_c0_c0_r3|Astro-TE NN, c4_c3_c0_c0_r4|Astro-TE NN, c4_c3_c0_c0_r5|Astro-TE NN, c4_c3_c1_c0_r0|Astro-TE NN, c4_c3_c1_c0_r1|Astro-TE NN, c4_c3_c2_c0_r0|Astro-TE NN, c4_c3_c2_c0_r1|Astro-TE NN, c4_c3_c2_c0_r2|Astro-TE NN	Astro-TE NN
c10_c0_c4_c4_r0	c4_c0_c0_c1_r13|MOB-STR-CTX Inh IMN, c4_c0_c2_c2_r0|MOB-STR-CTX Inh IMN, c4_c0_c2_c2_r1|MOB-STR-CTX Inh IMN	Astro-TE NN
c10_c0_c4_c4_r1	c4_c0_c0_c1_r13|MOB-STR-CTX Inh IMN, c4_c0_c2_c2_r0|MOB-STR-CTX Inh IMN, c4_c0_c2_c2_r1|MOB-STR-CTX Inh IMN	Astro-TE NN
c10_c1_c0_c0_r0	c4_c1_c1_c0_r0|Astro-NT NN, c4_c1_c1_c0_r1|Astro-NT NN, c4_c1_c1_c0_r2|Astro-NT NN, c4_c1_c1_c0_r3|Astro-NT NN, c4_c1_c1_c0_r4|Astro-NT NN	Astro-NT NN
c10_c1_c0_c0_r1	c4_c4_c0_c0_r0|Astro-NT NN, c4_c4_c0_c0_r1|Astro-NT NN, c4_c4_c0_c0_r2|Astro-NT NN, c4_c4_c1_c0_r0|Astro-NT NN, c4_c4_c1_c0_r1|Astro-NT NN, c4_c4_c1_c0_r2|Astro-NT NN, c4_c4_c2_c0_r0|Astro-NT NN, c4_c4_c2_c0_r1|Astro-NT NN, c4_c4_c2_c0_r2|Astro-NT NN, c4_c4_c2_c0_r3|Astro-NT NN	Astro-NT NN
c10_c1_c0_c0_r10	c4_c1_c1_c0_r3|Astro-NT NN, c4_c1_c1_c1_r0|Astro-NT NN, c4_c1_c1_c1_r1|Astro-NT NN, c4_c1_c1_c1_r2|Astro-NT NN	Astro-NT NN
c10_c1_c0_c0_r11	c4_c1_c1_c0_r3|Astro-NT NN, c4_c1_c1_c1_r0|Astro-NT NN, c4_c1_c1_c1_r1|Astro-NT NN, c4_c1_c1_c1_r2|Astro-NT NN	Astro-NT NN
c10_c1_c0_c0_r12	c4_c1_c1_c0_r3|Astro-NT NN, c4_c1_c1_c1_r0|Astro-NT NN, c4_c1_c1_c1_r1|Astro-NT NN, c4_c1_c1_c1_r2|Astro-NT NN	Astro-NT NN
c10_c1_c0_c0_r2	c4_c4_c0_c0_r0|Astro-NT NN, c4_c4_c0_c0_r1|Astro-NT NN, c4_c4_c0_c0_r2|Astro-NT NN, c4_c4_c1_c0_r0|Astro-NT NN, c4_c4_c1_c0_r1|Astro-NT NN, c4_c4_c1_c0_r2|Astro-NT NN, c4_c4_c2_c0_r0|Astro-NT NN, c4_c4_c2_c0_r1|Astro-NT NN, c4_c4_c2_c0_r2|Astro-NT NN, c4_c4_c2_c0_r3|Astro-NT NN	Astro-NT NN
c10_c1_c0_c0_r3	c4_c4_c0_c0_r0|Astro-NT NN, c4_c4_c0_c0_r1|Astro-NT NN, c4_c4_c0_c0_r2|Astro-NT NN, c4_c4_c1_c0_r0|Astro-NT NN, c4_c4_c1_c0_r1|Astro-NT NN, c4_c4_c1_c0_r2|Astro-NT NN, c4_c4_c2_c0_r0|Astro-NT NN, c4_c4_c2_c0_r1|Astro-NT NN, c4_c4_c2_c0_r2|Astro-NT NN, c4_c4_c2_c0_r3|Astro-NT NN	Astro-NT NN
c10_c1_c0_c0_r4	c4_c4_c0_c0_r0|Astro-NT NN, c4_c4_c0_c0_r1|Astro-NT NN, c4_c4_c0_c0_r2|Astro-NT NN, c4_c4_c1_c0_r0|Astro-NT NN, c4_c4_c1_c0_r1|Astro-NT NN, c4_c4_c1_c0_r2|Astro-NT NN, c4_c4_c2_c0_r0|Astro-NT NN, c4_c4_c2_c0_r1|Astro-NT NN, c4_c4_c2_c0_r2|Astro-NT NN, c4_c4_c2_c0_r3|Astro-NT NN	Astro-NT NN
c10_c1_c0_c0_r5	c4_c1_c1_c0_r0|Astro-NT NN, c4_c1_c1_c0_r1|Astro-NT NN, c4_c1_c1_c0_r2|Astro-NT NN, c4_c1_c1_c0_r3|Astro-NT NN, c4_c1_c1_c0_r4|Astro-NT NN	Astro-NT NN
c10_c1_c0_c0_r6	c4_c1_c1_c0_r0|Astro-NT NN, c4_c1_c1_c0_r1|Astro-NT NN, c4_c1_c1_c0_r2|Astro-NT NN, c4_c1_c1_c0_r3|Astro-NT NN, c4_c1_c1_c0_r4|Astro-NT NN	Astro-NT NN
c10_c1_c0_c0_r7	c4_c1_c1_c0_r3|Astro-NT NN, c4_c1_c1_c1_r0|Astro-NT NN, c4_c1_c1_c1_r1|Astro-NT NN, c4_c1_c1_c1_r2|Astro-NT NN	Astro-NT NN
c10_c1_c0_c0_r8	c4_c1_c1_c0_r0|Astro-NT NN, c4_c1_c1_c0_r1|Astro-NT NN, c4_c1_c1_c0_r2|Astro-NT NN, c4_c1_c1_c0_r3|Astro-NT NN, c4_c1_c1_c0_r4|Astro-NT NN	Astro-NT NN
c10_c1_c0_c0_r9	c4_c1_c1_c0_r0|Astro-NT NN, c4_c1_c1_c0_r1|Astro-NT NN, c4_c1_c1_c0_r2|Astro-NT NN, c4_c1_c1_c0_r3|Astro-NT NN, c4_c1_c1_c0_r4|Astro-NT NN	Astro-NT NN
c10_c1_c0_c1_r0	c4_c1_c0_c0_r8|Astro-NT NN, c4_c1_c0_c0_r9|Astro-NT NN, c4_c1_c2_c0_r0|Astro-NT NN, c4_c1_c2_c0_r1|Astro-NT NN, c4_c1_c2_c0_r2|Astro-NT NN, c4_c1_c2_c1_r0|Astro-NT NN	Astro-NT NN
c10_c1_c0_c1_r1	c4_c1_c0_c0_r8|Astro-NT NN, c4_c1_c0_c0_r9|Astro-NT NN, c4_c1_c2_c0_r0|Astro-NT NN, c4_c1_c2_c0_r1|Astro-NT NN, c4_c1_c2_c0_r2|Astro-NT NN, c4_c1_c2_c1_r0|Astro-NT NN	Astro-NT NN
c10_c1_c0_c1_r2	c4_c1_c0_c0_r8|Astro-NT NN, c4_c1_c0_c0_r9|Astro-NT NN, c4_c1_c2_c0_r0|Astro-NT NN, c4_c1_c2_c0_r1|Astro-NT NN, c4_c1_c2_c0_r2|Astro-NT NN, c4_c1_c2_c1_r0|Astro-NT NN	Astro-NT NN
c10_c1_c0_c1_r3	c4_c1_c0_c0_r8|Astro-NT NN, c4_c1_c0_c0_r9|Astro-NT NN, c4_c1_c2_c0_r0|Astro-NT NN, c4_c1_c2_c0_r1|Astro-NT NN, c4_c1_c2_c0_r2|Astro-NT NN, c4_c1_c2_c1_r0|Astro-NT NN	Astro-NT NN
c10_c1_c1_c0_r0	c4_c1_c0_c0_r0|Astro-NT NN, c4_c1_c0_c0_r1|Astro-NT NN, c4_c1_c0_c0_r2|Astro-NT NN, c4_c1_c0_c0_r5|Astro-NT NN, c4_c1_c0_c0_r6|Astro-NT NN, c4_c1_c0_c0_r8|Astro-NT NN	Astro-NT NN
c10_c1_c1_c0_r1	c4_c1_c0_c0_r2|Astro-NT NN, c4_c1_c0_c0_r4|Astro-NT NN, c4_c1_c0_c0_r5|Astro-NT NN, c4_c1_c0_c0_r6|Astro-NT NN, c4_c1_c0_c0_r8|Astro-NT NN, c4_c1_c1_c0_r3|Astro-NT NN	Astro-NT NN
c10_c1_c1_c0_r2	c4_c1_c0_c0_r2|Astro-NT NN, c4_c1_c0_c0_r4|Astro-NT NN, c4_c1_c0_c0_r5|Astro-NT NN, c4_c1_c0_c0_r6|Astro-NT NN, c4_c1_c0_c0_r8|Astro-NT NN, c4_c1_c1_c0_r3|Astro-NT NN	Astro-NT NN
c10_c1_c1_c0_r3	c4_c1_c0_c0_r2|Astro-NT NN, c4_c1_c0_c0_r4|Astro-NT NN, c4_c1_c0_c0_r5|Astro-NT NN, c4_c1_c0_c0_r6|Astro-NT NN, c4_c1_c0_c0_r8|Astro-NT NN, c4_c1_c1_c0_r3|Astro-NT NN	Astro-NT NN
c10_c1_c1_c0_r4	c4_c1_c0_c0_r0|Astro-NT NN, c4_c1_c0_c0_r1|Astro-NT NN, c4_c1_c0_c0_r2|Astro-NT NN, c4_c1_c0_c0_r5|Astro-NT NN, c4_c1_c0_c0_r6|Astro-NT NN, c4_c1_c0_c0_r8|Astro-NT NN	Astro-NT NN
c10_c1_c1_c0_r5	c4_c1_c0_c0_r0|Astro-NT NN, c4_c1_c0_c0_r1|Astro-NT NN, c4_c1_c0_c0_r2|Astro-NT NN, c4_c1_c0_c0_r5|Astro-NT NN, c4_c1_c0_c0_r6|Astro-NT NN, c4_c1_c0_c0_r8|Astro-NT NN	Astro-NT NN
c10_c1_c1_c1_r0	c4_c1_c0_c0_r1|Astro-NT NN, c4_c1_c0_c0_r2|Astro-NT NN, c4_c1_c0_c0_r3|Astro-TE NN, c4_c1_c0_c0_r5|Astro-NT NN, c4_c1_c0_c0_r8|Astro-NT NN	Astro-TE NN
c10_c1_c1_c1_r1	c4_c1_c0_c0_r1|Astro-NT NN, c4_c1_c0_c0_r2|Astro-NT NN, c4_c1_c0_c0_r3|Astro-TE NN, c4_c1_c0_c0_r5|Astro-NT NN, c4_c1_c0_c0_r8|Astro-NT NN	Astro-TE NN
c10_c1_c1_c1_r2	c4_c1_c0_c0_r1|Astro-NT NN, c4_c1_c0_c0_r2|Astro-NT NN, c4_c1_c0_c0_r3|Astro-TE NN, c4_c1_c0_c0_r5|Astro-NT NN, c4_c1_c0_c0_r8|Astro-NT NN	Astro-TE NN
c10_c1_c1_c1_r3	c4_c1_c0_c0_r1|Astro-NT NN, c4_c1_c0_c0_r2|Astro-NT NN, c4_c1_c0_c0_r4|Astro-NT NN, c4_c1_c0_c0_r5|Astro-NT NN, c4_c1_c0_c0_r6|Astro-NT NN, c4_c1_c0_c0_r8|Astro-NT NN	Astro-NT NN
c10_c1_c1_c1_r4	c4_c1_c0_c0_r2|Astro-NT NN, c4_c1_c0_c0_r4|Astro-NT NN, c4_c1_c0_c0_r5|Astro-NT NN, c4_c1_c0_c0_r6|Astro-NT NN, c4_c1_c0_c0_r8|Astro-NT NN, c4_c1_c1_c0_r3|Astro-NT NN, c4_c8_c0_c0_r0|Astro-Epen NN	Astro-NT NN
c10_c1_c1_c1_r5	c4_c1_c0_c0_r2|Astro-NT NN, c4_c1_c0_c0_r4|Astro-NT NN, c4_c1_c0_c0_r5|Astro-NT NN, c4_c1_c0_c0_r6|Astro-NT NN, c4_c1_c0_c0_r8|Astro-NT NN, c4_c1_c1_c0_r3|Astro-NT NN	Astro-NT NN
c10_c1_c1_c1_r6	c4_c1_c0_c0_r2|Astro-NT NN, c4_c1_c0_c0_r4|Astro-NT NN, c4_c1_c0_c0_r5|Astro-NT NN, c4_c1_c0_c0_r6|Astro-NT NN, c4_c1_c0_c0_r8|Astro-NT NN, c4_c1_c1_c0_r3|Astro-NT NN, c4_c8_c0_c0_r0|Astro-Epen NN	Astro-NT NN
c10_c1_c1_c1_r7	c4_c1_c0_c0_r0|Astro-NT NN, c4_c1_c0_c0_r1|Astro-NT NN, c4_c1_c0_c0_r2|Astro-NT NN, c4_c1_c0_c0_r5|Astro-NT NN, c4_c1_c0_c0_r6|Astro-NT NN, c4_c1_c0_c0_r8|Astro-NT NN	Astro-NT NN
c10_c1_c2_c0_r0	c4_c1_c0_c0_r7|Astro-NT NN, c4_c8_c0_c0_r0|Astro-Epen NN	Astro-NT NN
c10_c1_c2_c0_r1	c4_c1_c0_c0_r0|Astro-NT NN, c4_c1_c0_c0_r7|Astro-NT NN, c4_c1_c0_c0_r8|Astro-NT NN	Astro-NT NN
c10_c1_c2_c1_r0	c4_c2_c0_c0_r0|MOB-STR-CTX Inh IMN, c4_c2_c0_c0_r1|Astro-TE NN, c4_c2_c1_c1_r1|MOB-STR-CTX Inh IMN	Astro-NT NN
c10_c2_c0_c0_r0	c4_c0_c0_c1_r0|MOB-STR-CTX Inh IMN, c4_c0_c0_c1_r1|MOB-STR-CTX Inh IMN, c4_c0_c0_c1_r13|MOB-STR-CTX Inh IMN, c4_c0_c0_c1_r3|MOB-STR-CTX Inh IMN	MOB-STR-CTX Inh IMN
c10_c2_c0_c0_r1	c4_c0_c0_c1_r0|MOB-STR-CTX Inh IMN, c4_c0_c0_c1_r1|MOB-STR-CTX Inh IMN, c4_c0_c0_c1_r2|Astro-TE NN, c4_c0_c0_c1_r3|MOB-STR-CTX Inh IMN, c4_c0_c0_c1_r4|Astro-TE NN	MOB-STR-CTX Inh IMN
c10_c2_c0_c0_r2	c4_c0_c0_c1_r0|MOB-STR-CTX Inh IMN, c4_c0_c0_c1_r1|MOB-STR-CTX Inh IMN, c4_c0_c0_c1_r2|Astro-TE NN, c4_c0_c0_c1_r3|MOB-STR-CTX Inh IMN, c4_c0_c0_c1_r4|Astro-TE NN	MOB-STR-CTX Inh IMN
c10_c2_c0_c1_r0	c4_c0_c0_c1_r0|MOB-STR-CTX Inh IMN, c4_c0_c0_c1_r1|MOB-STR-CTX Inh IMN, c4_c0_c0_c1_r2|Astro-TE NN, c4_c0_c0_c1_r3|MOB-STR-CTX Inh IMN, c4_c0_c0_c1_r4|Astro-TE NN	MOB-STR-CTX Inh IMN
c10_c2_c1_c0_r0	c4_c2_c1_c0_r0|MOB-STR-CTX Inh IMN, c4_c2_c1_c0_r1|MOB-STR-CTX Inh IMN, c4_c2_c1_c0_r2|MOB-STR-CTX Inh IMN	MOB-STR-CTX Inh IMN
c10_c2_c1_c0_r1	c4_c2_c1_c0_r0|MOB-STR-CTX Inh IMN, c4_c2_c1_c0_r1|MOB-STR-CTX Inh IMN, c4_c2_c1_c0_r2|MOB-STR-CTX Inh IMN	MOB-STR-CTX Inh IMN
c10_c2_c1_c0_r2	c4_c2_c1_c0_r0|MOB-STR-CTX Inh IMN, c4_c2_c1_c0_r1|MOB-STR-CTX Inh IMN, c4_c2_c1_c0_r2|MOB-STR-CTX Inh IMN	MOB-STR-CTX Inh IMN
c10_c2_c1_c1_r0	c4_c2_c1_c0_r0|MOB-STR-CTX Inh IMN, c4_c2_c1_c0_r1|MOB-STR-CTX Inh IMN	MOB-STR-CTX Inh IMN
c10_c2_c2_c0_r0	c4_c2_c0_c0_r0|MOB-STR-CTX Inh IMN, c4_c2_c0_c0_r1|Astro-TE NN, c4_c2_c1_c1_r0|MOB-STR-CTX Inh IMN, c4_c2_c1_c1_r1|MOB-STR-CTX Inh IMN, c4_c5_c0_c1_r0|MOB-STR-CTX Inh IMN, c4_c5_c0_c1_r1|MOB-STR-CTX Inh IMN	MOB-STR-CTX Inh IMN
c10_c2_c2_c1_r0	c4_c2_c0_c0_r0|MOB-STR-CTX Inh IMN, c4_c2_c0_c0_r1|Astro-TE NN, c4_c2_c1_c1_r1|MOB-STR-CTX Inh IMN, c4_c5_c0_c1_r0|MOB-STR-CTX Inh IMN, c4_c5_c0_c1_r1|MOB-STR-CTX Inh IMN	MOB-STR-CTX Inh IMN
c10_c2_c2_c2_r0	c4_c2_c0_c0_r0|MOB-STR-CTX Inh IMN, c4_c2_c1_c1_r0|MOB-STR-CTX Inh IMN, c4_c2_c1_c1_r1|MOB-STR-CTX Inh IMN, c4_c5_c0_c1_r0|MOB-STR-CTX Inh IMN, c4_c5_c0_c1_r1|MOB-STR-CTX Inh IMN	MOB-STR-CTX Inh IMN
c10_c2_c3_c0_r0	c4_c2_c0_c1_r0|Astro-TE NN, c4_c2_c0_c1_r1|Astro-TE NN, c4_c2_c0_c1_r2|MOB-STR-CTX Inh IMN, c4_c5_c0_c1_r0|MOB-STR-CTX Inh IMN, c4_c5_c0_c1_r1|MOB-STR-CTX Inh IMN	MOB-STR-CTX Inh IMN
c10_c2_c3_c1_r0	c4_c2_c3_c0_r0|MOB-STR-CTX Inh IMN, c4_c2_c3_c0_r1|MOB-STR-CTX Inh IMN, c4_c5_c0_c1_r0|MOB-STR-CTX Inh IMN, c4_c5_c0_c1_r1|MOB-STR-CTX Inh IMN	MOB-STR-CTX Inh IMN
c10_c2_c4_c0_r0	c4_c2_c0_c1_r0|Astro-TE NN, c4_c2_c0_c1_r1|Astro-TE NN, c4_c2_c0_c1_r2|MOB-STR-CTX Inh IMN	MOB-STR-CTX Inh IMN
c10_c2_c4_c1_r0	c4_c0_c0_c1_r0|MOB-STR-CTX Inh IMN, c4_c0_c0_c1_r1|MOB-STR-CTX Inh IMN, c4_c0_c0_c1_r13|MOB-STR-CTX Inh IMN, c4_c0_c0_c1_r3|MOB-STR-CTX Inh IMN	MOB-STR-CTX Inh IMN
c10_c3_c0_c0_r0	c4_c5_c0_c0_r0|DG-PIR Ex IMN, c4_c5_c0_c0_r1|DG-PIR Ex IMN, c4_c5_c0_c0_r2|DG-PIR Ex IMN, c4_c5_c0_c0_r3|DG-PIR Ex IMN, c4_c5_c0_c0_r4|DG-PIR Ex IMN, c4_c5_c0_c0_r5|DG-PIR Ex IMN	DG-PIR Ex IMN
c10_c3_c0_c0_r1	c4_c5_c0_c0_r0|DG-PIR Ex IMN, c4_c5_c0_c0_r1|DG-PIR Ex IMN, c4_c5_c0_c0_r2|DG-PIR Ex IMN, c4_c5_c0_c0_r3|DG-PIR Ex IMN, c4_c5_c0_c0_r4|DG-PIR Ex IMN, c4_c5_c0_c0_r5|DG-PIR Ex IMN	DG-PIR Ex IMN
c10_c3_c0_c1_r0	c4_c5_c0_c0_r0|DG-PIR Ex IMN, c4_c5_c0_c0_r1|DG-PIR Ex IMN, c4_c5_c0_c0_r2|DG-PIR Ex IMN, c4_c5_c0_c0_r3|DG-PIR Ex IMN, c4_c5_c0_c0_r4|DG-PIR Ex IMN, c4_c5_c0_c0_r5|DG-PIR Ex IMN	DG-PIR Ex IMN
c10_c3_c0_c2_r0	c4_c5_c0_c0_r0|DG-PIR Ex IMN, c4_c5_c0_c0_r1|DG-PIR Ex IMN, c4_c5_c0_c0_r2|DG-PIR Ex IMN, c4_c5_c0_c0_r3|DG-PIR Ex IMN, c4_c5_c0_c0_r4|DG-PIR Ex IMN, c4_c5_c0_c0_r5|DG-PIR Ex IMN	DG-PIR Ex IMN
c10_c3_c1_c0_r0	c4_c5_c0_c2_r0|DG-PIR Ex IMN	DG-PIR Ex IMN
c10_c3_c1_c0_r1	c4_c5_c0_c2_r0|DG-PIR Ex IMN	DG-PIR Ex IMN
c10_c3_c1_c0_r2	c4_c5_c0_c2_r0|DG-PIR Ex IMN	DG-PIR Ex IMN
c10_c3_c2_c0_r0	c4_c6_c0_c0_r0|DG-PIR Ex IMN, c4_c6_c0_c0_r1|DG-PIR Ex IMN, c4_c6_c0_c0_r2|DG-PIR Ex IMN, c4_c6_c0_c0_r3|DG-PIR Ex IMN, c4_c6_c0_c0_r4|DG-PIR Ex IMN, c4_c6_c1_c1_r0|DG-PIR Ex IMN	DG-PIR Ex IMN
c10_c3_c2_c0_r1	c4_c6_c0_c0_r0|DG-PIR Ex IMN, c4_c6_c0_c0_r1|DG-PIR Ex IMN, c4_c6_c0_c0_r2|DG-PIR Ex IMN, c4_c6_c0_c0_r3|DG-PIR Ex IMN, c4_c6_c0_c0_r4|DG-PIR Ex IMN, c4_c6_c1_c1_r0|DG-PIR Ex IMN	DG-PIR Ex IMN
c10_c3_c3_c0_r0	c4_c5_c1_c1_r0|DG-PIR Ex IMN	DG-PIR Ex IMN
c10_c4_c0_c0_r0	c4_c2_c2_c0_r0|Astro-Epen NN, c4_c2_c2_c0_r1|Astro-Epen NN, c4_c2_c2_c0_r2|Astro-Epen NN, c4_c2_c2_c1_r0|Astro-Epen NN, c4_c2_c2_c1_r1|Astro-Epen NN	Astro-Epen NN
c10_c5_c0_c0_r0	c4_c7_c0_c0_r0|Bergmann NN, c4_c7_c0_c0_r1|Bergmann NN, c4_c8_c1_c1_r0|Bergmann NN	Bergmann NN
c10_c6_c6_c6_r0	c46_c0_c0_c0_r0|CHOR NN, c46_c0_c0_c0_r1|CHOR NN, c46_c0_c0_c0_r2|CHOR NN	CHOR NN
c11_c0_c0_c0_r0	c19_c1_c0_c0_r1|Lamp5 Gaba, c19_c1_c0_c0_r2|Lamp5 Gaba, c19_c1_c0_c0_r3|Lamp5 Gaba, c19_c1_c0_c0_r4|Lamp5 Gaba, c19_c1_c0_c0_r5|Lamp5 Gaba, c19_c1_c0_c0_r6|Lamp5 Gaba, c19_c1_c0_c0_r7|Lamp5 Gaba	Lamp5 Gaba
c11_c0_c0_c1_r0	c19_c1_c0_c0_r0|Lamp5 Gaba, c19_c1_c0_c0_r2|Lamp5 Gaba, c19_c1_c0_c0_r4|Lamp5 Gaba, c19_c1_c0_c0_r6|Lamp5 Gaba	Lamp5 Gaba
c11_c0_c1_c0_r0	c19_c1_c0_c0_r0|Lamp5 Gaba, c19_c1_c0_c1_r0|Lamp5 Gaba	Lamp5 Gaba
c11_c0_c1_c1_r0	c19_c1_c0_c0_r1|Lamp5 Gaba, c19_c1_c0_c0_r2|Lamp5 Gaba, c19_c1_c0_c0_r3|Lamp5 Gaba, c19_c1_c0_c0_r4|Lamp5 Gaba, c19_c1_c0_c0_r5|Lamp5 Gaba, c19_c1_c0_c0_r6|Lamp5 Gaba, c19_c1_c0_c0_r7|Lamp5 Gaba	Lamp5 Gaba
c11_c0_c1_c2_r0	c19_c1_c1_c1_r0|Lamp5 Gaba	Lamp5 Gaba
c11_c0_c2_c0_r0	c19_c1_c0_c0_r8|Lamp5 Gaba, c19_c2_c0_c0_r0|Lamp5 Gaba, c19_c2_c0_c0_r1|Lamp5 Gaba, c19_c2_c0_c1_r0|Lamp5 Gaba	Lamp5 Gaba
c11_c0_c2_c0_r1	c19_c1_c0_c0_r8|Lamp5 Gaba, c19_c2_c0_c0_r0|Lamp5 Gaba, c19_c2_c0_c0_r1|Lamp5 Gaba, c19_c2_c0_c1_r0|Lamp5 Gaba	Lamp5 Gaba
c11_c0_c2_c0_r2	c19_c1_c0_c0_r8|Lamp5 Gaba, c19_c2_c0_c0_r0|Lamp5 Gaba, c19_c2_c0_c0_r1|Lamp5 Gaba, c19_c2_c0_c1_r0|Lamp5 Gaba	Lamp5 Gaba
c11_c0_c3_c0_r0	c19_c1_c0_c1_r0|Lamp5 Gaba, c19_c2_c0_c1_r0|Lamp5 Gaba	Lamp5 Gaba
c11_c0_c3_c1_r0	c19_c1_c0_c1_r0|Lamp5 Gaba, c19_c2_c0_c1_r0|Lamp5 Gaba	Lamp5 Gaba
c11_c1_c0_c0_r0	c19_c0_c3_c0_r0|Vip Gaba	Vip Gaba
c11_c1_c0_c0_r1	c19_c0_c3_c0_r0|Vip Gaba	Vip Gaba
c11_c1_c0_c1_r0	c19_c0_c4_c0_r0|Vip Gaba	Vip Gaba
c11_c1_c0_c2_r0	c19_c0_c0_c1_r0|Vip Gaba	Vip Gaba
c11_c1_c0_c3_r0	c19_c0_c4_c0_r0|Vip Gaba	Vip Gaba
c11_c1_c1_c0_r0	c19_c0_c2_c1_r0|Vip Gaba, c19_c0_c6_c6_r0|Vip Gaba	Vip Gaba
c11_c1_c1_c1_r0	c19_c0_c2_c0_r0|Vip Gaba, c19_c0_c2_c1_r0|Vip Gaba	Vip Gaba
c11_c1_c1_c1_r1	c19_c0_c2_c1_r0|Vip Gaba	Vip Gaba
c11_c1_c1_c2_r0	c19_c0_c2_c1_r0|Vip Gaba	Vip Gaba
c11_c1_c2_c0_r0	c19_c0_c5_c0_r0|Vip Gaba, c19_c0_c5_c0_r1|Vip Gaba	Vip Gaba
c11_c1_c2_c0_r1	c19_c0_c5_c0_r0|Vip Gaba, c19_c0_c5_c0_r1|Vip Gaba	Vip Gaba
c11_c2_c0_c0_r0	c19_c3_c1_c0_r0|Sncg Gaba	Sncg Gaba
c11_c2_c0_c1_r0	c19_c3_c1_c0_r0|Sncg Gaba	Sncg Gaba
c11_c2_c0_c2_r0	c19_c3_c1_c0_r0|Sncg Gaba	Sncg Gaba
c11_c2_c1_c0_r0	c19_c3_c0_c1_r0|Sncg Gaba, c19_c3_c0_c1_r1|Sncg Gaba	Sncg Gaba
c11_c2_c1_c1_r0	c19_c3_c3_c3_r0|Sncg Gaba	Sncg Gaba
c11_c2_c2_c0_r0	c19_c5_c2_c2_r0|Sncg Gaba	Sncg Gaba
c11_c2_c2_c1_r0	c19_c3_c0_c1_r0|Sncg Gaba, c19_c3_c0_c1_r1|Sncg Gaba	Sncg Gaba
c11_c2_c2_c2_r0	c19_c3_c0_c1_r0|Sncg Gaba, c19_c3_c0_c1_r1|Sncg Gaba	Sncg Gaba
c11_c2_c3_c0_r0	c19_c3_c0_c0_r0|Sncg Gaba	Sncg Gaba
c11_c2_c3_c1_r0	c19_c3_c0_c0_r0|Sncg Gaba	Sncg Gaba
c11_c3_c0_c0_r0	c19_c2_c0_c0_r0|Lamp5 Gaba, c19_c2_c0_c0_r1|Lamp5 Gaba, c19_c2_c0_c1_r0|Lamp5 Gaba, c19_c2_c2_c2_r0|Lamp5 Gaba	Lamp5 Gaba
c11_c3_c0_c0_r1	c19_c2_c0_c0_r0|Lamp5 Gaba, c19_c2_c0_c0_r1|Lamp5 Gaba, c19_c2_c0_c1_r0|Lamp5 Gaba, c19_c2_c2_c2_r0|Lamp5 Gaba	Lamp5 Gaba
c11_c3_c1_c0_r0	c19_c2_c1_c0_r0|Lamp5 Gaba, c19_c2_c1_c0_r1|Lamp5 Gaba, c19_c2_c1_c0_r2|Lamp5 Gaba	Lamp5 Gaba
c11_c3_c1_c1_r0	c19_c2_c1_c0_r0|Lamp5 Gaba, c19_c2_c1_c0_r1|Lamp5 Gaba, c19_c2_c1_c0_r2|Lamp5 Gaba	Lamp5 Gaba
c11_c3_c1_c1_r1	c19_c2_c1_c0_r0|Lamp5 Gaba, c19_c2_c1_c0_r1|Lamp5 Gaba, c19_c2_c1_c0_r2|Lamp5 Gaba	Lamp5 Gaba
c11_c3_c2_c0_r0	c19_c2_c1_c0_r0|Lamp5 Gaba, c19_c2_c1_c0_r1|Lamp5 Gaba, c19_c2_c1_c0_r2|Lamp5 Gaba	Lamp5 Gaba
c11_c3_c2_c1_r0	c19_c2_c1_c0_r0|Lamp5 Gaba, c19_c2_c1_c0_r1|Lamp5 Gaba, c19_c2_c1_c0_r2|Lamp5 Gaba	Lamp5 Gaba
c11_c4_c0_c0_r0	c19_c0_c0_c0_r0|Vip Gaba	Vip Gaba
c11_c4_c0_c0_r1	c19_c0_c0_c0_r0|Vip Gaba	Vip Gaba
c11_c4_c0_c1_r0	c19_c0_c0_c0_r0|Vip Gaba	Vip Gaba
c11_c4_c1_c0_r0	c19_c0_c1_c0_r0|Vip Gaba, c19_c0_c1_c0_r1|Vip Gaba	Vip Gaba
c11_c4_c1_c1_r0	c19_c0_c1_c0_r0|Vip Gaba, c19_c0_c1_c0_r1|Vip Gaba	Vip Gaba
c11_c4_c2_c0_r0	c19_c0_c0_c1_r0|Vip Gaba	Vip Gaba
c11_c4_c3_c0_r0	c19_c0_c2_c0_r0|Vip Gaba	Vip Gaba
c11_c4_c3_c1_r0	c19_c0_c1_c0_r0|Vip Gaba, c19_c0_c1_c0_r1|Vip Gaba	Vip Gaba
c11_c4_c3_c2_r0	c19_c0_c1_c0_r0|Vip Gaba, c19_c0_c1_c0_r1|Vip Gaba	Vip Gaba
c11_c4_c4_c0_r0	c19_c3_c3_c3_r0|Sncg Gaba	Sncg Gaba
c11_c5_c0_c0_r0	c19_c6_c2_c2_r1|Lamp5 Gaba	Lamp5 Gaba
c11_c5_c0_c1_r0	c19_c6_c2_c2_r0|Lamp5 Gaba, c19_c6_c2_c2_r1|Lamp5 Gaba	Lamp5 Gaba
c11_c5_c1_c0_r0	c19_c6_c1_c1_r0|Lamp5 Gaba	Lamp5 Gaba
c11_c5_c1_c1_r0	c19_c6_c1_c1_r0|Lamp5 Gaba	Lamp5 Gaba
c11_c5_c1_c1_r1	c19_c6_c1_c1_r0|Lamp5 Gaba	Lamp5 Gaba
c11_c5_c1_c2_r0	c19_c6_c1_c1_r0|Lamp5 Gaba	Lamp5 Gaba
c11_c5_c2_c0_r0	c19_c6_c0_c0_r0|Lamp5 Gaba	Lamp5 Gaba
c11_c5_c2_c0_r1	c19_c6_c0_c0_r0|Lamp5 Gaba	Lamp5 Gaba
c11_c5_c2_c1_r0	c19_c4_c1_c1_r0|Vip Gaba, c19_c4_c1_c1_r1|Lamp5 Gaba	Lamp5 Gaba
c11_c6_c0_c0_r0	c19_c5_c0_c0_r0|RHP-COA Ndnf Gaba	RHP-COA Ndnf Gaba
c11_c6_c0_c1_r0	c19_c5_c0_c0_r0|RHP-COA Ndnf Gaba	RHP-COA Ndnf Gaba
c11_c6_c1_c0_r0	c19_c5_c0_c0_r0|RHP-COA Ndnf Gaba, c19_c5_c1_c1_r0|RHP-COA Ndnf Gaba, c19_c5_c3_c3_r0|RHP-COA Ndnf Gaba	RHP-COA Ndnf Gaba
c11_c6_c2_c0_r0	c19_c4_c3_c3_r0|RHP-COA Ndnf Gaba, c53_c0_c0_c0_r0|RHP-COA Ndnf Gaba	RHP-COA Ndnf Gaba
c11_c6_c3_c3_r0	c19_c7_c0_c0_r0|Sncg Gaba	Sncg Gaba
c11_c6_c4_c4_r0	c19_c3_c2_c2_r0|Sncg Gaba	Sncg Gaba
c11_c7_c0_c0_r0	c9_c5_c0_c0_r0|Lamp5 Lhx6 Gaba	Lamp5 Lhx6 Gaba
c11_c7_c0_c1_r0	c9_c5_c0_c1_r0|Lamp5 Lhx6 Gaba, c9_c5_c2_c2_r1|Lamp5 Lhx6 Gaba	Lamp5 Lhx6 Gaba
c11_c7_c1_c0_r0	c9_c5_c1_c0_r0|Lamp5 Lhx6 Gaba, c9_c5_c3_c3_r0|Lamp5 Lhx6 Gaba	Lamp5 Lhx6 Gaba
c11_c7_c1_c1_r0	c9_c5_c1_c0_r0|Lamp5 Lhx6 Gaba	Lamp5 Lhx6 Gaba
c11_c7_c1_c1_r1	c9_c5_c1_c0_r0|Lamp5 Lhx6 Gaba, c9_c5_c3_c3_r0|Lamp5 Lhx6 Gaba	Lamp5 Lhx6 Gaba
c11_c7_c2_c2_r0	c9_c5_c2_c2_r0|Lamp5 Lhx6 Gaba, c9_c5_c2_c2_r1|Lamp5 Lhx6 Gaba, c9_c5_c2_c2_r2|Lamp5 Lhx6 Gaba	Lamp5 Lhx6 Gaba
c11_c8_c0_c0_r0	c19_c4_c0_c0_r0|Vip Gaba	Vip Gaba
c11_c8_c0_c1_r0	c19_c4_c0_c0_r0|Vip Gaba	Vip Gaba
c11_c8_c1_c1_r0	c19_c4_c2_c2_r0|Vip Gaba	Vip Gaba
c11_c8_c2_c2_r0	c19_c4_c1_c1_r0|Vip Gaba	Vip Gaba
c11_c8_c3_c3_r0	c19_c4_c0_c0_r0|Vip Gaba	Vip Gaba
c12_c0_c0_c0_r0	c10_c0_c2_c0_r0|MSN D2 Gaba, c10_c0_c2_c0_r1|MSN D2 Gaba	MSN D2 Gaba
c12_c0_c0_c0_r1	c10_c0_c2_c0_r0|MSN D2 Gaba, c10_c0_c2_c0_r1|MSN D2 Gaba	MSN D2 Gaba
c12_c0_c0_c0_r2	c10_c0_c0_c0_r1|MSN D2 Gaba, c10_c0_c2_c1_r1|MSN D2 Gaba	MSN D2 Gaba
c12_c0_c0_c1_r0	c10_c0_c0_c0_r1|MSN D2 Gaba, c10_c0_c0_c0_r2|MSN D2 Gaba, c10_c0_c1_c0_r3|MSN D2 Gaba, c10_c0_c1_c0_r4|MSN D2 Gaba	MSN D2 Gaba
c12_c0_c0_c1_r1	c10_c0_c0_c0_r1|MSN D2 Gaba, c10_c0_c0_c0_r2|MSN D2 Gaba, c10_c0_c1_c0_r3|MSN D2 Gaba, c10_c0_c1_c0_r4|MSN D2 Gaba	MSN D2 Gaba
c12_c0_c0_c1_r2	c10_c1_c2_c0_r0|MSN D2 Gaba	MSN D2 Gaba
c12_c0_c0_c1_r3	c10_c0_c0_c0_r1|MSN D2 Gaba, c10_c0_c0_c0_r2|MSN D2 Gaba, c10_c0_c1_c0_r3|MSN D2 Gaba, c10_c0_c1_c0_r4|MSN D2 Gaba, c10_c0_c1_c1_r0|MSN D2 Gaba	MSN D2 Gaba
c12_c0_c0_c2_r0	c10_c0_c0_c0_r0|MSN D2 Gaba, c10_c0_c0_c0_r1|MSN D2 Gaba, c10_c0_c0_c1_r0|MSN D2 Gaba, c10_c0_c0_c1_r1|MSN D2 Gaba	MSN D2 Gaba
c12_c0_c0_c2_r1	c10_c0_c0_c0_r0|MSN D2 Gaba, c10_c0_c0_c0_r1|MSN D2 Gaba, c10_c0_c0_c1_r0|MSN D2 Gaba, c10_c0_c0_c1_r1|MSN D2 Gaba	MSN D2 Gaba
c12_c0_c0_c2_r2	c10_c0_c0_c0_r0|MSN D2 Gaba, c10_c0_c0_c0_r1|MSN D2 Gaba, c10_c0_c0_c1_r0|MSN D2 Gaba, c10_c0_c0_c1_r1|MSN D2 Gaba	MSN D2 Gaba
c12_c0_c0_c3_r0	c10_c1_c0_c0_r0|MSN D2 Gaba, c10_c1_c0_c0_r2|MSN D2 Gaba	MSN D2 Gaba
c12_c0_c0_c3_r1	c10_c1_c0_c0_r0|MSN D2 Gaba	MSN D2 Gaba
c12_c0_c0_c3_r2	c10_c1_c0_c0_r0|MSN D2 Gaba	MSN D2 Gaba
c12_c0_c1_c0_r0	c10_c0_c2_c1_r0|MSN D2 Gaba, c10_c0_c2_c1_r1|MSN D2 Gaba, c10_c0_c3_c0_r0|MSN D2 Gaba, c10_c0_c3_c0_r1|MSN D2 Gaba	MSN D2 Gaba
c12_c0_c1_c0_r1	c10_c0_c2_c1_r0|MSN D2 Gaba, c10_c0_c2_c1_r1|MSN D2 Gaba, c10_c0_c3_c0_r0|MSN D2 Gaba, c10_c0_c3_c0_r1|MSN D2 Gaba	MSN D2 Gaba
c12_c0_c1_c0_r2	c10_c0_c2_c1_r0|MSN D2 Gaba, c10_c0_c2_c1_r1|MSN D2 Gaba, c10_c0_c3_c0_r0|MSN D2 Gaba, c10_c0_c3_c0_r1|MSN D2 Gaba	MSN D2 Gaba
c12_c0_c1_c1_r0	c10_c0_c2_c1_r0|MSN D2 Gaba, c10_c0_c2_c1_r1|MSN D2 Gaba, c10_c0_c3_c0_r0|MSN D2 Gaba, c10_c0_c3_c0_r1|MSN D2 Gaba, c10_c1_c2_c0_r0|MSN D2 Gaba	MSN D2 Gaba
c12_c0_c1_c1_r1	c10_c0_c2_c1_r0|MSN D2 Gaba, c10_c0_c2_c1_r1|MSN D2 Gaba, c10_c0_c3_c0_r0|MSN D2 Gaba, c10_c0_c3_c0_r1|MSN D2 Gaba, c10_c1_c2_c0_r0|MSN D2 Gaba	MSN D2 Gaba
c12_c0_c1_c1_r2	c10_c0_c1_c0_r0|MSN D2 Gaba, c10_c0_c2_c1_r1|MSN D2 Gaba, c10_c0_c3_c0_r1|MSN D2 Gaba	MSN D2 Gaba
c12_c0_c1_c2_r0	c10_c1_c2_c0_r0|MSN D2 Gaba	MSN D2 Gaba
c12_c0_c1_c2_r1	c10_c0_c2_c1_r0|MSN D2 Gaba, c10_c0_c3_c0_r0|MSN D2 Gaba, c10_c1_c2_c0_r0|MSN D2 Gaba	MSN D2 Gaba
c12_c0_c1_c2_r2	c10_c1_c2_c0_r0|MSN D2 Gaba	MSN D2 Gaba
c12_c0_c1_c3_r0	c10_c0_c3_c0_r1|MSN D2 Gaba	MSN D2 Gaba
c12_c0_c1_c3_r1	c10_c0_c3_c0_r1|MSN D2 Gaba	MSN D2 Gaba
c12_c0_c1_c4_r0	c10_c0_c1_c0_r1|MSN D2 Gaba, c10_c0_c1_c0_r2|MSN D2 Gaba, c10_c0_c1_c1_r0|MSN D2 Gaba, c10_c0_c1_c1_r1|MSN D2 Gaba, c10_c1_c2_c0_r0|MSN D2 Gaba	MSN D2 Gaba
c12_c1_c0_c0_r0	c10_c1_c0_c0_r2|MSN D2 Gaba, c10_c1_c0_c0_r3|MSN D2 Gaba, c10_c1_c2_c0_r0|MSN D2 Gaba	MSN D2 Gaba
c12_c1_c0_c0_r1	c10_c1_c0_c0_r2|MSN D2 Gaba, c10_c1_c0_c0_r3|MSN D2 Gaba, c10_c1_c2_c0_r0|MSN D2 Gaba	MSN D2 Gaba
c12_c1_c0_c0_r2	c10_c1_c0_c0_r2|MSN D2 Gaba, c10_c1_c2_c0_r0|MSN D2 Gaba	MSN D2 Gaba
c12_c1_c0_c1_r0	c10_c1_c0_c0_r0|MSN D2 Gaba, c10_c1_c0_c0_r1|MSN D2 Gaba, c10_c1_c0_c0_r2|MSN D2 Gaba	MSN D2 Gaba
c12_c1_c0_c1_r1	c10_c1_c0_c0_r0|MSN D2 Gaba, c10_c1_c0_c0_r1|MSN D2 Gaba, c10_c1_c0_c0_r2|MSN D2 Gaba	MSN D2 Gaba
c12_c1_c0_c1_r2	c10_c1_c0_c0_r0|MSN D2 Gaba, c10_c1_c0_c0_r1|MSN D2 Gaba, c10_c1_c0_c0_r2|MSN D2 Gaba	MSN D2 Gaba
c12_c1_c1_c0_r0	c10_c1_c0_c0_r0|MSN D2 Gaba, c10_c1_c0_c0_r2|MSN D2 Gaba	MSN D2 Gaba
c12_c1_c1_c1_r0	c10_c3_c1_c0_r0|MSN D2 Gaba, c10_c3_c1_c0_r1|MSN D2 Gaba, c10_c3_c1_c0_r2|MSN D2 Gaba	MSN D2 Gaba
c12_c1_c1_c2_r0	c10_c3_c1_c0_r0|MSN D2 Gaba, c10_c3_c1_c0_r1|MSN D2 Gaba	MSN D2 Gaba
c12_c1_c2_c0_r0	c10_c3_c0_c0_r0|MSN D2 Gaba, c10_c3_c0_c0_r1|MSN D2 Gaba, c10_c3_c0_c0_r3|MSN D2 Gaba	MSN D2 Gaba
c12_c1_c2_c1_r0	c10_c3_c0_c0_r1|MSN D2 Gaba, c10_c3_c0_c0_r2|MSN D2 Gaba, c10_c3_c0_c0_r3|MSN D2 Gaba, c10_c3_c0_c1_r0|MSN D2 Gaba, c10_c3_c0_c1_r1|MSN D2 Gaba	MSN D2 Gaba
c12_c1_c2_c2_r0	c10_c3_c2_c2_r0|MSN D2 Gaba, c10_c3_c2_c2_r1|MSN D2 Gaba	MSN D2 Gaba
c12_c1_c2_c3_r0	c10_c3_c2_c2_r0|MSN D2 Gaba, c10_c3_c2_c2_r1|MSN D2 Gaba	MSN D2 Gaba
c12_c1_c3_c0_r0	c10_c1_c2_c0_r0|MSN D2 Gaba, c10_c1_c3_c1_r0|MSN D2 Gaba, c10_c1_c3_c1_r1|MSN D2 Gaba	MSN D2 Gaba
c12_c1_c3_c1_r0	c10_c1_c3_c0_r0|MSN D2 Gaba, c10_c1_c3_c1_r0|MSN D2 Gaba, c10_c1_c3_c1_r1|MSN D2 Gaba	MSN D2 Gaba
c12_c1_c3_c1_r1	c10_c1_c3_c0_r0|MSN D2 Gaba, c10_c1_c3_c1_r1|MSN D2 Gaba	MSN D2 Gaba
c12_c1_c4_c0_r0	c10_c1_c0_c0_r1|MSN D2 Gaba, c10_c1_c0_c0_r3|MSN D2 Gaba	MSN D2 Gaba
c12_c1_c4_c0_r1	c10_c1_c0_c0_r1|MSN D2 Gaba, c10_c1_c0_c0_r3|MSN D2 Gaba	MSN D2 Gaba
c12_c1_c4_c1_r0	c10_c1_c0_c0_r1|MSN D2 Gaba, c10_c1_c0_c0_r3|MSN D2 Gaba	MSN D2 Gaba
c12_c2_c0_c0_r0	c10_c2_c0_c0_r0|MSN D2 Gaba, c10_c2_c0_c0_r1|MSN D2 Gaba	MSN D2 Gaba
c12_c2_c0_c0_r1	c10_c2_c0_c0_r0|MSN D2 Gaba, c10_c2_c0_c0_r1|MSN D2 Gaba	MSN D2 Gaba
c12_c2_c0_c0_r2	c10_c2_c0_c0_r0|MSN D2 Gaba, c10_c2_c0_c0_r1|MSN D2 Gaba	MSN D2 Gaba
c12_c2_c0_c1_r0	c10_c2_c0_c0_r1|MSN D2 Gaba, c10_c2_c1_c0_r0|MSN D2 Gaba	MSN D2 Gaba
c12_c2_c0_c1_r1	c10_c2_c0_c0_r1|MSN D2 Gaba, c10_c2_c1_c0_r0|MSN D2 Gaba	MSN D2 Gaba
c12_c2_c0_c1_r2	c10_c2_c0_c0_r1|MSN D2 Gaba, c10_c2_c1_c0_r0|MSN D2 Gaba	MSN D2 Gaba
c12_c2_c1_c0_r0	c10_c2_c1_c0_r0|MSN D2 Gaba, c10_c2_c1_c0_r1|MSN D2 Gaba, c10_c2_c1_c0_r2|MSN D2 Gaba	MSN D2 Gaba
c12_c2_c1_c1_r0	c10_c2_c0_c1_r0|MSN D2 Gaba	MSN D2 Gaba
c12_c2_c1_c1_r1	c10_c2_c0_c0_r0|MSN D2 Gaba, c10_c2_c0_c0_r1|MSN D2 Gaba	MSN D2 Gaba
c12_c2_c1_c2_r0	c10_c2_c0_c1_r0|MSN D2 Gaba	MSN D2 Gaba
c12_c2_c2_c0_r0	c10_c2_c0_c2_r0|MSN D2 Gaba	MSN D2 Gaba
c12_c2_c2_c0_r1	c10_c2_c0_c2_r0|MSN D2 Gaba	MSN D2 Gaba
c12_c2_c3_c3_r0	c10_c0_c2_c1_r0|MSN D2 Gaba, c10_c0_c3_c0_r0|MSN D2 Gaba, c10_c1_c2_c0_r0|MSN D2 Gaba	MSN D2 Gaba
c12_c3_c0_c0_r0	c10_c5_c0_c0_r0|CEA-AAA-BST Six3 Cyp26b1 Gaba, c10_c5_c0_c0_r1|CEA-AAA-BST Six3 Cyp26b1 Gaba, c10_c5_c0_c0_r2|CEA-AAA-BST Six3 Cyp26b1 Gaba, c10_c5_c1_c0_r2|CEA-AAA-BST Six3 Cyp26b1 Gaba, c10_c5_c2_c2_r0|CEA-AAA-BST Six3 Cyp26b1 Gaba, c10_c5_c2_c2_r1|CEA-AAA-BST Six3 Cyp26b1 Gaba	CEA-AAA-BST Six3 Cyp26b1 Gaba
c12_c3_c0_c1_r0	c10_c5_c0_c0_r0|CEA-AAA-BST Six3 Cyp26b1 Gaba, c10_c5_c0_c0_r1|CEA-AAA-BST Six3 Cyp26b1 Gaba, c10_c5_c0_c0_r2|CEA-AAA-BST Six3 Cyp26b1 Gaba, c10_c5_c1_c0_r0|CEA-AAA-BST Six3 Cyp26b1 Gaba, c10_c5_c1_c0_r1|CEA-AAA-BST Six3 Cyp26b1 Gaba, c10_c5_c1_c0_r2|CEA-AAA-BST Six3 Cyp26b1 Gaba	CEA-AAA-BST Six3 Cyp26b1 Gaba
c12_c3_c0_c1_r1	c10_c5_c1_c0_r0|CEA-AAA-BST Six3 Cyp26b1 Gaba, c10_c5_c1_c0_r1|CEA-AAA-BST Six3 Cyp26b1 Gaba, c10_c5_c1_c0_r2|CEA-AAA-BST Six3 Cyp26b1 Gaba	CEA-AAA-BST Six3 Cyp26b1 Gaba
c12_c3_c0_c2_r0	c10_c4_c4_c4_r0|CEA-AAA-BST Six3 Cyp26b1 Gaba, c10_c5_c1_c0_r0|CEA-AAA-BST Six3 Cyp26b1 Gaba, c10_c5_c1_c0_r2|CEA-AAA-BST Six3 Cyp26b1 Gaba	CEA-AAA-BST Six3 Cyp26b1 Gaba
c12_c3_c1_c0_r0	c10_c4_c2_c2_r0|AAA-BST Six3 Meis2 Gaba	AAA-BST Six3 Meis2 Gaba
c12_c3_c1_c1_r0	c10_c4_c3_c3_r0|AAA-BST Six3 Meis2 Gaba	AAA-BST Six3 Meis2 Gaba
c12_c3_c1_c2_r0	c10_c4_c3_c3_r0|AAA-BST Six3 Meis2 Gaba	AAA-BST Six3 Meis2 Gaba
c12_c3_c2_c0_r0	c10_c4_c1_c0_r0|CEA-AAA-BST Six3 Cyp26b1 Gaba, c10_c4_c1_c0_r1|CEA-AAA-BST Six3 Cyp26b1 Gaba, c10_c4_c1_c0_r2|CEA-AAA-BST Six3 Cyp26b1 Gaba	CEA-AAA-BST Six3 Cyp26b1 Gaba
c12_c3_c2_c0_r1	c10_c4_c1_c0_r0|CEA-AAA-BST Six3 Cyp26b1 Gaba, c10_c4_c1_c0_r1|CEA-AAA-BST Six3 Cyp26b1 Gaba, c10_c4_c1_c0_r2|CEA-AAA-BST Six3 Cyp26b1 Gaba	CEA-AAA-BST Six3 Cyp26b1 Gaba
c12_c3_c2_c1_r0	c10_c4_c1_c0_r0|CEA-AAA-BST Six3 Cyp26b1 Gaba, c10_c4_c1_c0_r1|CEA-AAA-BST Six3 Cyp26b1 Gaba	CEA-AAA-BST Six3 Cyp26b1 Gaba
c12_c3_c3_c0_r0	c10_c4_c5_c5_r0|CEA-AAA-BST Six3 Cyp26b1 Gaba	CEA-AAA-BST Six3 Cyp26b1 Gaba
c12_c3_c3_c1_r0	c10_c4_c5_c5_r0|CEA-AAA-BST Six3 Cyp26b1 Gaba	CEA-AAA-BST Six3 Cyp26b1 Gaba
c12_c3_c4_c0_r0	c10_c4_c1_c0_r0|CEA-AAA-BST Six3 Cyp26b1 Gaba, c10_c4_c1_c0_r1|CEA-AAA-BST Six3 Cyp26b1 Gaba, c10_c4_c4_c4_r0|CEA-AAA-BST Six3 Cyp26b1 Gaba	CEA-AAA-BST Six3 Cyp26b1 Gaba
c12_c3_c4_c0_r1	c10_c4_c1_c0_r0|CEA-AAA-BST Six3 Cyp26b1 Gaba, c10_c4_c1_c0_r1|CEA-AAA-BST Six3 Cyp26b1 Gaba	CEA-AAA-BST Six3 Cyp26b1 Gaba
c12_c4_c0_c0_r0	c10_c4_c0_c0_r0|AAA-BST Six3 Meis2 Gaba, c10_c4_c0_c0_r1|AAA-BST Six3 Meis2 Gaba	AAA-BST Six3 Meis2 Gaba
c12_c4_c0_c1_r0	c10_c4_c0_c0_r2|AAA-BST Six3 Meis2 Gaba	AAA-BST Six3 Meis2 Gaba
c12_c4_c0_c2_r0	c10_c4_c0_c0_r0|AAA-BST Six3 Meis2 Gaba	AAA-BST Six3 Meis2 Gaba
c12_c4_c1_c0_r0	c10_c4_c0_c0_r0|AAA-BST Six3 Meis2 Gaba, c10_c4_c0_c0_r1|AAA-BST Six3 Meis2 Gaba	AAA-BST Six3 Meis2 Gaba
c12_c4_c2_c0_r0	c10_c4_c0_c0_r2|AAA-BST Six3 Meis2 Gaba	CEA-AAA-BST Six3 Cyp26b1 Gaba
c12_c4_c3_c0_r0	c10_c4_c6_c6_r0|AAA-BST Six3 Meis2 Gaba	AAA-BST Six3 Meis2 Gaba
c12_c4_c4_c4_r0	c10_c4_c2_c2_r0|AAA-BST Six3 Meis2 Gaba	CEA-AAA-BST Six3 Cyp26b1 Gaba
c12_c5_c0_c0_r0	c10_c1_c1_c0_r0|MSN D2 Gaba, c10_c1_c1_c0_r1|MSN D2 Gaba	MSN D2 Gaba
c12_c5_c0_c1_r0	c10_c1_c1_c0_r0|MSN D2 Gaba, c10_c1_c1_c0_r1|MSN D2 Gaba	MSN D2 Gaba
c12_c5_c0_c2_r0	c10_c1_c1_c0_r0|MSN D2 Gaba, c10_c1_c1_c0_r1|MSN D2 Gaba	MSN D2 Gaba
c12_c5_c1_c0_r0	c10_c1_c1_c0_r0|MSN D2 Gaba, c10_c1_c1_c0_r1|MSN D2 Gaba	MSN D2 Gaba
c12_c5_c1_c1_r0	c10_c1_c1_c1_r0|MSN D2 Gaba	MSN D2 Gaba
c12_c6_c0_c0_r0	c10_c2_c2_c0_r0|MSN D2 Gaba, c10_c2_c2_c0_r1|MSN D2 Gaba, c10_c2_c2_c0_r2|MSN D2 Gaba	MSN D2 Gaba
c12_c6_c0_c0_r1	c10_c2_c2_c0_r0|MSN D2 Gaba, c10_c2_c2_c0_r1|MSN D2 Gaba, c10_c2_c2_c0_r2|MSN D2 Gaba	MSN D2 Gaba
c12_c6_c1_c0_r0	c10_c2_c2_c1_r0|MSN D2 Gaba, c10_c2_c2_c1_r1|MSN D2 Gaba	MSN D2 Gaba
c12_c6_c2_c0_r0	c10_c2_c2_c0_r0|MSN D2 Gaba, c10_c2_c2_c0_r1|MSN D2 Gaba, c10_c2_c2_c1_r0|MSN D2 Gaba	MSN D2 Gaba
c13_c0_c0_c0_r0	c16_c0_c2_c0_r0|CA1-ProS Glut, c16_c0_c2_c0_r1|CA1-ProS Glut, c16_c0_c2_c0_r2|CA1-ProS Glut	CA1-ProS Glut
c13_c0_c0_c0_r1	c16_c0_c2_c0_r0|CA1-ProS Glut, c16_c0_c2_c0_r1|CA1-ProS Glut, c16_c0_c2_c0_r2|CA1-ProS Glut, c16_c3_c1_c1_r0|CA1-ProS Glut, c16_c3_c1_c1_r1|CA1-ProS Glut	CA1-ProS Glut
c13_c0_c0_c1_r0	c16_c0_c2_c0_r0|CA1-ProS Glut, c16_c0_c2_c0_r1|CA1-ProS Glut, c16_c0_c2_c0_r2|CA1-ProS Glut	CA1-ProS Glut
c13_c0_c0_c1_r1	c16_c0_c0_c1_r0|CA1-ProS Glut, c16_c0_c0_c1_r1|CA1-ProS Glut, c16_c0_c0_c1_r2|CA1-ProS Glut, c16_c3_c1_c1_r0|CA1-ProS Glut	CA1-ProS Glut
c13_c0_c1_c0_r0	c16_c0_c2_c0_r0|CA1-ProS Glut, c16_c0_c2_c0_r1|CA1-ProS Glut, c16_c0_c2_c0_r2|CA1-ProS Glut	CA1-ProS Glut
c13_c0_c1_c0_r1	c16_c0_c2_c0_r0|CA1-ProS Glut, c16_c0_c2_c0_r1|CA1-ProS Glut, c16_c0_c2_c0_r2|CA1-ProS Glut	CA1-ProS Glut
c13_c0_c2_c0_r0	c16_c3_c0_c0_r0|CA1-ProS Glut, c16_c3_c0_c0_r1|CA1-ProS Glut, c16_c3_c0_c0_r2|CA1-ProS Glut, c16_c3_c1_c0_r0|CA1-ProS Glut, c16_c3_c1_c0_r1|CA1-ProS Glut	CA1-ProS Glut
c13_c0_c2_c0_r1	c16_c3_c0_c0_r0|CA1-ProS Glut, c16_c3_c0_c0_r1|CA1-ProS Glut, c16_c3_c0_c0_r2|CA1-ProS Glut, c16_c3_c1_c0_r0|CA1-ProS Glut, c16_c3_c1_c0_r1|CA1-ProS Glut	CA1-ProS Glut
c13_c0_c2_c1_r0	c16_c3_c0_c0_r0|CA1-ProS Glut, c16_c3_c0_c0_r1|CA1-ProS Glut, c16_c3_c0_c0_r2|CA1-ProS Glut, c16_c3_c2_c2_r0|CA1-ProS Glut	CA1-ProS Glut
c13_c0_c2_c1_r1	c16_c3_c0_c0_r0|CA1-ProS Glut, c16_c3_c0_c0_r1|CA1-ProS Glut, c16_c3_c0_c0_r2|CA1-ProS Glut, c16_c3_c2_c2_r0|CA1-ProS Glut	CA1-ProS Glut
c13_c1_c0_c0_r0	c16_c0_c2_c0_r2|CA1-ProS Glut	CA1-ProS Glut
c13_c1_c0_c0_r1	c16_c0_c1_c0_r0|CA1-ProS Glut, c16_c0_c1_c0_r1|CA1-ProS Glut, c16_c0_c2_c0_r2|CA1-ProS Glut	CA1-ProS Glut
c13_c1_c0_c0_r2	c16_c0_c1_c0_r0|CA1-ProS Glut, c16_c0_c1_c0_r1|CA1-ProS Glut, c16_c0_c2_c0_r2|CA1-ProS Glut	CA1-ProS Glut
c13_c1_c0_c1_r0	c16_c0_c1_c0_r0|CA1-ProS Glut, c16_c0_c1_c0_r1|CA1-ProS Glut, c16_c0_c1_c0_r2|CA1-ProS Glut	CA1-ProS Glut
c13_c1_c0_c1_r1	c16_c0_c1_c0_r0|CA1-ProS Glut, c16_c0_c1_c0_r1|CA1-ProS Glut, c16_c0_c1_c0_r2|CA1-ProS Glut	CA1-ProS Glut
c13_c1_c1_c0_r0	c16_c0_c0_c2_r0|CA1-ProS Glut, c16_c0_c0_c2_r1|CA1-ProS Glut, c16_c0_c0_c2_r2|CA1-ProS Glut	CA1-ProS Glut
c13_c1_c1_c0_r1	c16_c0_c0_c2_r0|CA1-ProS Glut, c16_c0_c0_c2_r1|CA1-ProS Glut, c16_c0_c0_c2_r2|CA1-ProS Glut	CA1-ProS Glut
c13_c1_c1_c1_r0	c16_c0_c1_c0_r0|CA1-ProS Glut, c16_c0_c1_c0_r1|CA1-ProS Glut, c16_c0_c1_c0_r2|CA1-ProS Glut, c16_c6_c0_c0_r1|CA1-ProS Glut	CA1-ProS Glut
c13_c1_c1_c1_r1	c16_c6_c0_c0_r0|CA1-ProS Glut, c16_c6_c0_c0_r1|CA1-ProS Glut	CA1-ProS Glut
c13_c1_c2_c0_r0	c16_c0_c0_c0_r0|CA1-ProS Glut, c16_c0_c0_c0_r1|CA1-ProS Glut, c16_c0_c0_c0_r2|CA1-ProS Glut	CA1-ProS Glut
c13_c1_c2_c0_r1	c16_c0_c1_c0_r0|CA1-ProS Glut, c16_c0_c1_c0_r2|CA1-ProS Glut	CA1-ProS Glut
c13_c1_c2_c1_r0	c16_c0_c2_c0_r1|CA1-ProS Glut, c16_c0_c2_c0_r2|CA1-ProS Glut	CA1-ProS Glut
c13_c2_c0_c0_r0	c16_c1_c0_c1_r0|CA1-ProS Glut, c16_c1_c0_c1_r1|CA1-ProS Glut, c16_c1_c3_c3_r0|CA1-ProS Glut, c16_c1_c3_c3_r1|CA1-ProS Glut	CA1-ProS Glut
c13_c2_c0_c0_r1	c16_c1_c0_c1_r0|CA1-ProS Glut, c16_c1_c0_c1_r1|CA1-ProS Glut, c16_c1_c3_c3_r0|CA1-ProS Glut, c16_c1_c3_c3_r1|CA1-ProS Glut	CA1-ProS Glut
c13_c2_c0_c1_r0	c16_c1_c0_c0_r0|CA1-ProS Glut, c16_c1_c0_c0_r1|CA1-ProS Glut, c16_c1_c0_c1_r1|CA1-ProS Glut	CA1-ProS Glut
c13_c2_c0_c1_r1	c16_c1_c0_c0_r0|CA1-ProS Glut, c16_c1_c0_c0_r1|CA1-ProS Glut, c16_c1_c0_c1_r1|CA1-ProS Glut	CA1-ProS Glut
c13_c2_c1_c0_r0	c16_c1_c2_c1_r0|CA1-ProS Glut	CA1-ProS Glut
c13_c2_c1_c0_r1	c16_c1_c2_c1_r0|CA1-ProS Glut	CA1-ProS Glut
c13_c2_c1_c1_r0	c16_c1_c1_c0_r0|CA1-ProS Glut, c16_c1_c2_c0_r0|CA1-ProS Glut, c16_c1_c2_c0_r1|CA1-ProS Glut	CA1-ProS Glut
c13_c2_c1_c1_r1	c16_c1_c1_c0_r0|CA1-ProS Glut, c16_c1_c2_c0_r0|CA1-ProS Glut, c16_c1_c2_c0_r1|CA1-ProS Glut	CA1-ProS Glut
c13_c2_c1_c2_r0	c16_c1_c1_c0_r0|CA1-ProS Glut, c16_c1_c2_c0_r0|CA1-ProS Glut, c16_c1_c2_c0_r1|CA1-ProS Glut	CA1-ProS Glut
c13_c2_c1_c2_r1	c16_c1_c1_c0_r0|CA1-ProS Glut, c16_c1_c1_c0_r1|CA1-ProS Glut	CA1-ProS Glut
c13_c2_c2_c0_r0	c16_c0_c1_c0_r2|CA1-ProS Glut, c16_c1_c0_c0_r0|CA1-ProS Glut, c16_c1_c0_c0_r1|CA1-ProS Glut, c16_c1_c0_c1_r1|CA1-ProS Glut	CA1-ProS Glut
c13_c2_c2_c0_r1	c16_c0_c1_c0_r2|CA1-ProS Glut, c16_c1_c0_c0_r0|CA1-ProS Glut, c16_c1_c0_c0_r1|CA1-ProS Glut, c16_c1_c0_c1_r1|CA1-ProS Glut	CA1-ProS Glut
c13_c2_c2_c1_r0	c16_c1_c0_c0_r0|CA1-ProS Glut, c16_c1_c0_c0_r1|CA1-ProS Glut, c16_c6_c1_c1_r0|CA1-ProS Glut	CA1-ProS Glut
c13_c2_c2_c1_r1	c16_c1_c0_c0_r1|CA1-ProS Glut	CA1-ProS Glut
c13_c2_c3_c0_r0	c16_c1_c1_c0_r0|CA1-ProS Glut, c16_c1_c1_c0_r1|CA1-ProS Glut, c16_c1_c1_c1_r1|CA1-ProS Glut, c16_c4_c0_c0_r0|SUB-ProS Glut	CA1-ProS Glut
c13_c2_c3_c0_r1	c16_c1_c1_c0_r1|CA1-ProS Glut	CA1-ProS Glut
c13_c2_c3_c1_r0	c16_c1_c1_c0_r0|CA1-ProS Glut, c16_c1_c1_c0_r1|CA1-ProS Glut, c16_c1_c1_c1_r0|CA1-ProS Glut, c16_c1_c1_c1_r1|CA1-ProS Glut	CA1-ProS Glut
c13_c2_c3_c1_r1	c16_c1_c1_c0_r0|CA1-ProS Glut, c16_c1_c1_c0_r1|CA1-ProS Glut, c16_c1_c1_c1_r0|CA1-ProS Glut, c16_c1_c1_c1_r1|CA1-ProS Glut	CA1-ProS Glut
c13_c3_c0_c0_r0	c16_c2_c1_c1_r0|CA1-ProS Glut, c16_c2_c1_c1_r1|CA1-ProS Glut	CA1-ProS Glut
c13_c3_c0_c0_r1	c16_c2_c1_c1_r0|CA1-ProS Glut, c16_c2_c1_c1_r1|CA1-ProS Glut, c16_c2_c2_c1_r0|CA1-ProS Glut	CA1-ProS Glut
c13_c3_c0_c1_r0	c16_c2_c2_c0_r0|CA1-ProS Glut	CA1-ProS Glut
c13_c3_c1_c0_r0	c16_c2_c0_c0_r0|CA1-ProS Glut, c16_c2_c0_c0_r1|CA1-ProS Glut	CA1-ProS Glut
c13_c3_c1_c1_r0	c16_c2_c2_c0_r0|CA1-ProS Glut, c16_c2_c2_c0_r1|CA1-ProS Glut	CA1-ProS Glut
c13_c3_c2_c0_r0	c22_c2_c1_c0_r0|CA3 Glut	CA3 Glut
c13_c3_c2_c1_r0	c16_c6_c0_c0_r0|CA1-ProS Glut, c16_c6_c0_c0_r1|CA1-ProS Glut	CA1-ProS Glut
c13_c3_c3_c0_r0	c16_c2_c0_c0_r0|CA1-ProS Glut, c16_c2_c0_c0_r1|CA1-ProS Glut	CA1-ProS Glut
c13_c3_c3_c0_r1	c16_c2_c0_c0_r0|CA1-ProS Glut, c16_c2_c0_c0_r1|CA1-ProS Glut	CA1-ProS Glut
c13_c3_c4_c0_r0	c16_c3_c0_c0_r0|CA1-ProS Glut, c16_c3_c0_c0_r1|CA1-ProS Glut, c16_c3_c0_c0_r2|CA1-ProS Glut	CA1-ProS Glut
c13_c3_c4_c1_r0	c16_c3_c0_c0_r0|CA1-ProS Glut, c16_c3_c0_c0_r1|CA1-ProS Glut, c16_c3_c0_c0_r2|CA1-ProS Glut	CA1-ProS Glut
c13_c4_c0_c0_r0	c16_c0_c0_c1_r0|CA1-ProS Glut, c16_c0_c0_c1_r1|CA1-ProS Glut, c16_c0_c0_c1_r2|CA1-ProS Glut, c16_c3_c1_c1_r0|CA1-ProS Glut	CA1-ProS Glut
c13_c4_c0_c0_r1	c16_c0_c0_c1_r0|CA1-ProS Glut, c16_c0_c0_c1_r1|CA1-ProS Glut, c16_c0_c0_c1_r2|CA1-ProS Glut	CA1-ProS Glut
c13_c4_c0_c1_r0	c16_c0_c0_c1_r0|CA1-ProS Glut, c16_c0_c0_c1_r1|CA1-ProS Glut, c16_c0_c0_c1_r2|CA1-ProS Glut	CA1-ProS Glut
c13_c4_c0_c2_r0	c16_c0_c2_c0_r1|CA1-ProS Glut, c16_c0_c2_c0_r2|CA1-ProS Glut	CA1-ProS Glut
c13_c4_c1_c0_r0	c16_c0_c0_c0_r0|CA1-ProS Glut, c16_c0_c0_c0_r1|CA1-ProS Glut, c16_c0_c0_c0_r2|CA1-ProS Glut	CA1-ProS Glut
c13_c4_c1_c0_r1	c16_c0_c0_c0_r0|CA1-ProS Glut, c16_c0_c0_c0_r1|CA1-ProS Glut, c16_c0_c0_c0_r2|CA1-ProS Glut	CA1-ProS Glut
c13_c4_c1_c0_r2	c16_c0_c0_c0_r0|CA1-ProS Glut, c16_c0_c0_c0_r1|CA1-ProS Glut, c16_c0_c0_c0_r2|CA1-ProS Glut	CA1-ProS Glut
c13_c4_c1_c1_r0	c16_c0_c0_c0_r0|CA1-ProS Glut, c16_c0_c0_c0_r1|CA1-ProS Glut, c16_c0_c0_c0_r2|CA1-ProS Glut	CA1-ProS Glut
c13_c5_c0_c0_r0	c16_c4_c0_c0_r0|SUB-ProS Glut, c16_c4_c0_c0_r1|SUB-ProS Glut	SUB-ProS Glut
c13_c5_c0_c0_r1	c16_c4_c0_c0_r0|SUB-ProS Glut, c16_c4_c0_c0_r1|SUB-ProS Glut	SUB-ProS Glut
c13_c5_c0_c0_r2	c16_c4_c0_c0_r0|SUB-ProS Glut, c16_c4_c0_c0_r1|SUB-ProS Glut	SUB-ProS Glut
c13_c5_c1_c0_r0	c16_c4_c1_c0_r0|SUB-ProS Glut, c16_c4_c1_c0_r1|SUB-ProS Glut	SUB-ProS Glut
c13_c5_c1_c1_r0	c16_c2_c2_c1_r0|CA1-ProS Glut, c16_c2_c2_c1_r1|SUB-ProS Glut	SUB-ProS Glut
c13_c5_c2_c0_r0	c16_c4_c1_c0_r0|SUB-ProS Glut, c16_c4_c1_c0_r1|SUB-ProS Glut	SUB-ProS Glut
c13_c5_c2_c0_r1	c16_c4_c1_c0_r0|SUB-ProS Glut, c16_c4_c1_c0_r1|SUB-ProS Glut	SUB-ProS Glut
c13_c5_c3_c0_r0	c16_c4_c3_c3_r0|SUB-ProS Glut	SUB-ProS Glut
c13_c5_c3_c1_r0	c16_c4_c2_c2_r0|SUB-ProS Glut, c16_c4_c2_c2_r1|SUB-ProS Glut	SUB-ProS Glut
c13_c6_c0_c0_r0	c16_c2_c3_c0_r0|CA1-ProS Glut, c16_c2_c3_c0_r1|CA1-ProS Glut	CA1-ProS Glut
c13_c6_c0_c0_r1	c16_c2_c3_c0_r0|CA1-ProS Glut, c16_c2_c3_c0_r1|CA1-ProS Glut, c22_c7_c2_c2_r0|CA3 Glut	CA1-ProS Glut
c13_c6_c1_c0_r0	c16_c2_c1_c0_r0|CA1-ProS Glut, c16_c2_c1_c0_r1|CA1-ProS Glut, c16_c2_c4_c4_r0|CA1-ProS Glut, c16_c2_c4_c4_r1|CA1-ProS Glut	CA1-ProS Glut
c13_c6_c1_c0_r1	c16_c2_c1_c0_r0|CA1-ProS Glut, c16_c2_c1_c0_r1|CA1-ProS Glut, c16_c2_c4_c4_r0|CA1-ProS Glut, c16_c2_c4_c4_r1|CA1-ProS Glut	CA1-ProS Glut
c13_c6_c2_c0_r0	c16_c7_c1_c1_r0|COAp-TR-ENTmv Glut	COAp-TR-ENTmv Glut
c13_c7_c0_c0_r0	c16_c5_c0_c0_r2|SUB-ProS Glut, c16_c5_c1_c1_r0|SUB-ProS Glut	SUB-ProS Glut
c13_c7_c1_c0_r0	c16_c5_c0_c0_r0|SUB-ProS Glut, c16_c5_c0_c0_r1|SUB-ProS Glut	SUB-ProS Glut
c13_c7_c1_c1_r0	c16_c5_c0_c0_r0|SUB-ProS Glut, c16_c5_c0_c0_r1|SUB-ProS Glut	SUB-ProS Glut
c13_c7_c2_c2_r0	c16_c5_c0_c0_r0|SUB-ProS Glut, c16_c5_c0_c0_r1|SUB-ProS Glut	SUB-ProS Glut
c13_c7_c3_c3_r0	c16_c5_c0_c0_r2|SUB-ProS Glut, c16_c5_c1_c1_r0|SUB-ProS Glut	SUB-ProS Glut
c13_c8_c0_c0_r0	c16_c7_c0_c0_r0|CA1-ProS Glut	CA1-ProS Glut
c13_c8_c1_c1_r0	c16_c7_c0_c0_r0|CA1-ProS Glut	CA1-ProS Glut
c14_c0_c0_c0_r0	c23_c0_c3_c3_r0|L5 ET CTX Glut	L5 ET CTX Glut
c14_c0_c0_c1_r0	c23_c0_c3_c3_r0|L5 ET CTX Glut	L5 ET CTX Glut
c14_c0_c0_c1_r1	c23_c0_c3_c3_r0|L5 ET CTX Glut	L5 ET CTX Glut
c14_c0_c1_c0_r0	c23_c0_c0_c0_r1|L5 ET CTX Glut	L5 ET CTX Glut
c14_c0_c1_c1_r0	c23_c0_c0_c0_r1|L5 ET CTX Glut	L5 ET CTX Glut
c14_c0_c1_c1_r1	c23_c0_c0_c0_r1|L5 ET CTX Glut	L5 ET CTX Glut
c14_c0_c2_c0_r0	c23_c0_c2_c2_r0|L5 ET CTX Glut	L5 ET CTX Glut
c14_c0_c2_c1_r0	c23_c0_c2_c2_r0|L5 ET CTX Glut	L5 ET CTX Glut
c14_c0_c2_c2_r0	c23_c0_c2_c2_r0|L5 ET CTX Glut	L5 ET CTX Glut
c14_c0_c3_c0_r0	c23_c0_c0_c0_r0|L5 ET CTX Glut	L5 ET CTX Glut
c14_c0_c3_c1_r0	c23_c0_c2_c2_r0|L5 ET CTX Glut	L5 ET CTX Glut
c14_c0_c4_c0_r0	c23_c0_c0_c0_r1|L5 ET CTX Glut	L5 ET CTX Glut
c14_c0_c4_c0_r1	c23_c0_c0_c0_r1|L5 ET CTX Glut	L5 ET CTX Glut
c14_c1_c0_c0_r0	c23_c2_c2_c2_r0|L5 ET CTX Glut	L5 ET CTX Glut
c14_c1_c0_c0_r1	c23_c2_c2_c2_r0|L5 ET CTX Glut	L5 ET CTX Glut
c14_c1_c0_c1_r0	c23_c2_c2_c2_r0|L5 ET CTX Glut	L5 ET CTX Glut
c14_c1_c0_c1_r1	c23_c2_c2_c2_r0|L5 ET CTX Glut	L5 ET CTX Glut
c14_c1_c0_c2_r0	c23_c2_c2_c2_r0|L5 ET CTX Glut	L5 ET CTX Glut
c14_c1_c0_c2_r1	c23_c5_c0_c0_r1|L5 ET CTX Glut	L5 ET CTX Glut
c14_c1_c1_c0_r0	c23_c2_c1_c1_r0|L5 ET CTX Glut	L5 ET CTX Glut
c14_c1_c1_c0_r1	c23_c2_c2_c2_r0|L5 ET CTX Glut	L5 ET CTX Glut
c14_c1_c1_c0_r2	c23_c2_c2_c2_r0|L5 ET CTX Glut	L5 ET CTX Glut
c14_c1_c1_c1_r0	c23_c2_c1_c1_r0|L5 ET CTX Glut	L5 ET CTX Glut
c14_c1_c1_c1_r1	c23_c2_c1_c1_r0|L5 ET CTX Glut	L5 ET CTX Glut
c14_c1_c2_c0_r0	c23_c2_c1_c1_r1|L5 ET CTX Glut	L5 ET CTX Glut
c14_c1_c2_c1_r0	c23_c2_c1_c1_r1|L5 ET CTX Glut	L5 ET CTX Glut
c14_c1_c3_c3_r0	c23_c5_c2_c2_r0|IT AON-TT-DP Glut	IT AON-TT-DP Glut
c14_c2_c0_c0_r0	c23_c3_c1_c1_r0|L5 ET CTX Glut	L5 ET CTX Glut
c14_c2_c0_c0_r1	c23_c3_c1_c1_r0|L5 ET CTX Glut	L5 ET CTX Glut
c14_c2_c0_c0_r2	c23_c3_c1_c1_r0|L5 ET CTX Glut	L5 ET CTX Glut
c14_c2_c0_c0_r3	c23_c3_c1_c1_r0|L5 ET CTX Glut	L5 ET CTX Glut
c14_c2_c0_c1_r0	c23_c3_c1_c1_r0|L5 ET CTX Glut	L5 ET CTX Glut
c14_c2_c1_c0_r0	c23_c3_c1_c1_r0|L5 ET CTX Glut	L5 ET CTX Glut
c14_c2_c1_c0_r1	c23_c3_c2_c2_r0|L5 ET CTX Glut	L5 ET CTX Glut
c14_c2_c2_c0_r0	c23_c3_c0_c0_r0|L5 ET CTX Glut, c23_c3_c0_c0_r1|L5 ET CTX Glut	L5 ET CTX Glut
c14_c2_c2_c0_r1	c23_c3_c0_c0_r0|L5 ET CTX Glut, c23_c3_c0_c0_r1|L5 ET CTX Glut	L5 ET CTX Glut
c14_c2_c3_c0_r0	c23_c3_c2_c2_r0|L5 ET CTX Glut	L5 ET CTX Glut
c14_c3_c0_c0_r0	c23_c2_c0_c0_r1|L5 ET CTX Glut	L5 ET CTX Glut
c14_c3_c0_c1_r0	c23_c2_c0_c0_r0|L5 ET CTX Glut	L5 ET CTX Glut
c14_c3_c1_c0_r0	c23_c2_c3_c3_r0|L5 ET CTX Glut	L5 ET CTX Glut
c14_c3_c1_c1_r0	c23_c2_c3_c3_r0|L5 ET CTX Glut	L5 ET CTX Glut
c14_c3_c2_c0_r0	c23_c2_c0_c0_r0|L5 ET CTX Glut	L5 ET CTX Glut
c14_c3_c3_c0_r0	c23_c2_c3_c3_r0|L5 ET CTX Glut	L5 ET CTX Glut
c14_c3_c4_c4_r0	c23_c6_c3_c3_r0|L5 ET CTX Glut	L5 ET CTX Glut
c14_c4_c0_c0_r0	c23_c3_c0_c0_r1|L5 ET CTX Glut	L5 ET CTX Glut
c14_c4_c0_c0_r1	c23_c5_c0_c0_r1|L5 ET CTX Glut	L5 ET CTX Glut
c14_c4_c0_c1_r0	c23_c3_c0_c0_r0|L5 ET CTX Glut, c23_c3_c0_c0_r1|L5 ET CTX Glut, c23_c6_c1_c1_r0|L5 ET CTX Glut, c23_c6_c2_c2_r0|L5 ET CTX Glut	L5 ET CTX Glut
c14_c4_c1_c0_r0	c23_c3_c0_c0_r1|L5 ET CTX Glut	L5 ET CTX Glut
c14_c4_c1_c1_r0	c23_c3_c0_c0_r1|L5 ET CTX Glut	L5 ET CTX Glut
c14_c4_c2_c0_r0	c23_c6_c2_c2_r0|L5 ET CTX Glut	L5 ET CTX Glut
c14_c4_c2_c1_r0	c23_c6_c2_c2_r0|L5 ET CTX Glut	L5 ET CTX Glut
c14_c5_c0_c0_r0	c23_c6_c1_c1_r0|L5 ET CTX Glut	L5 ET CTX Glut
c14_c5_c0_c1_r0	c23_c6_c2_c2_r0|L5 ET CTX Glut	L5 ET CTX Glut
c14_c5_c1_c0_r0	c23_c6_c0_c0_r0|L5 ET CTX Glut	L5 ET CTX Glut
c14_c5_c1_c1_r0	c23_c6_c0_c0_r0|L5 ET CTX Glut	L5 ET CTX Glut
c14_c5_c2_c0_r0	c23_c6_c0_c0_r0|L5 ET CTX Glut	L5 ET CTX Glut
c14_c5_c2_c1_r0	c23_c6_c3_c3_r0|L5 ET CTX Glut	L5 ET CTX Glut
c14_c5_c3_c3_r0	c23_c6_c3_c3_r0|L5 ET CTX Glut	L5 ET CTX Glut
c14_c6_c0_c0_r0	c23_c0_c1_c1_r1|L5 ET CTX Glut	L5 ET CTX Glut
c14_c6_c0_c0_r1	c23_c0_c1_c1_r0|L5 ET CTX Glut	L5 ET CTX Glut
c14_c6_c0_c0_r2	c23_c0_c1_c1_r1|L5 ET CTX Glut	L5 ET CTX Glut
c14_c6_c0_c1_r0	c23_c0_c1_c1_r1|L5 ET CTX Glut	L5 ET CTX Glut
c14_c6_c1_c0_r0	c23_c0_c1_c1_r0|L5 ET CTX Glut, c23_c0_c1_c1_r1|L5 ET CTX Glut	L5 ET CTX Glut
c14_c6_c2_c0_r0	c23_c0_c1_c1_r0|L5 ET CTX Glut	L5 ET CTX Glut
c14_c6_c3_c0_r0	c23_c0_c1_c1_r1|L5 ET CTX Glut	L5 ET CTX Glut
c14_c7_c0_c0_r0	c23_c4_c1_c1_r0|L5 ET CTX Glut	L5 ET CTX Glut
c14_c7_c0_c0_r1	c23_c4_c1_c1_r0|L5 ET CTX Glut	L5 ET CTX Glut
c14_c7_c1_c0_r0	c23_c4_c0_c0_r0|L5 ET CTX Glut, c23_c4_c0_c0_r1|L5 ET CTX Glut	L5 ET CTX Glut
c14_c7_c2_c0_r0	c23_c4_c1_c1_r0|L5 ET CTX Glut	L5 ET CTX Glut
c14_c7_c2_c1_r0	c23_c4_c1_c1_r0|L5 ET CTX Glut	L5 ET CTX Glut
c14_c7_c3_c0_r0	c23_c4_c0_c0_r1|L5 ET CTX Glut, c23_c4_c2_c2_r0|L5 ET CTX Glut	L5 ET CTX Glut
c14_c7_c3_c1_r0	c23_c4_c2_c2_r0|L5 ET CTX Glut	L5 ET CTX Glut
c14_c7_c4_c4_r0	c4_c9_c9_c9_r0|DG-PIR Ex IMN, c4_c9_c9_c9_r1|DG-PIR Ex IMN	IT AON-TT-DP Glut
c14_c8_c0_c0_r0	c23_c5_c0_c0_r0|L5 ET CTX Glut, c23_c5_c0_c0_r1|L5 ET CTX Glut	L5 ET CTX Glut
c14_c8_c0_c0_r1	c23_c5_c0_c0_r1|L5 ET CTX Glut	L5 ET CTX Glut
c14_c8_c0_c0_r2	c23_c5_c0_c0_r0|L5 ET CTX Glut, c23_c5_c0_c0_r1|L5 ET CTX Glut	L5 ET CTX Glut
c14_c8_c0_c1_r0	c23_c5_c0_c0_r0|L5 ET CTX Glut, c23_c5_c0_c0_r1|L5 ET CTX Glut	L5 ET CTX Glut
c14_c8_c1_c0_r0	c23_c5_c1_c1_r0|IT AON-TT-DP Glut, c23_c5_c2_c2_r0|IT AON-TT-DP Glut	IT AON-TT-DP Glut
c14_c8_c1_c1_r0	c23_c5_c1_c1_r0|IT AON-TT-DP Glut	IT AON-TT-DP Glut
c14_c9_c0_c0_r0	c23_c8_c0_c0_r0|L5 ET CTX Glut	L5 ET CTX Glut
c14_c9_c1_c1_r0	c23_c8_c0_c0_r0|L5 ET CTX Glut	L5 ET CTX Glut
c14_c9_c2_c2_r0	c23_c8_c0_c0_r0|L5 ET CTX Glut	L5 ET CTX Glut
c15_c0_c0_c0_r0	c11_c0_c1_c1_r4|Microglia NN, c11_c0_c2_c0_r5|Microglia NN, c11_c0_c1_c1_r3|Microglia NN, c11_c0_c0_c0_r16|Microglia NN, c11_c0_c0_c0_r6|Microglia NN, c11_c0_c0_c0_r10|Microglia NN, c11_c0_c1_c0_r2|Microglia NN, c11_c0_c0_c0_r14|Microglia NN, c11_c0_c0_c0_r7|Microglia NN, c11_c0_c1_c0_r20|Microglia NN, c11_c0_c2_c0_r15|Microglia NN, c11_c0_c2_c0_r9|Microglia NN, c11_c0_c0_c0_r17|Microglia NN, c11…	Microglia NN
c15_c0_c0_c0_r1	c11_c0_c1_c1_r5|Microglia NN, c11_c0_c1_c0_r4|Microglia NN, c11_c0_c2_c0_r14|Microglia NN, c11_c0_c1_c0_r18|Microglia NN, c11_c0_c0_c0_r11|Microglia NN, c11_c0_c0_c0_r17|Microglia NN, c11_c0_c2_c0_r11|Microglia NN, c11_c0_c2_c0_r6|Microglia NN, c11_c0_c1_c1_r4|Microglia NN, c11_c0_c1_c0_r5|Microglia NN, c11_c0_c2_c0_r3|Microglia NN, c11_c0_c1_c0_r16|Microglia NN, c11_c0_c0_c0_r14|Microglia NN, c1…	Microglia NN
c15_c0_c0_c0_r2	c11_c0_c0_c0_r8|Microglia NN, c11_c0_c2_c0_r3|Microglia NN, c11_c0_c0_c0_r2|Microglia NN, c11_c0_c1_c0_r2|Microglia NN, c11_c0_c1_c1_r8|Microglia NN, c11_c0_c1_c1_r5|Microglia NN, c11_c0_c4_c4_r0|Microglia NN, c11_c0_c0_c0_r23|Microglia NN, c11_c0_c2_c0_r2|Microglia NN, c11_c0_c0_c0_r9|Microglia NN, c11_c0_c1_c0_r16|Microglia NN, c11_c0_c1_c0_r5|Microglia NN, c11_c0_c0_c0_r5|Microglia NN, c11_c0_…	Microglia NN
c15_c0_c0_c0_r3	c11_c0_c1_c0_r7|Microglia NN, c11_c0_c0_c0_r4|Microglia NN, c11_c0_c0_c0_r15|Microglia NN, c11_c0_c2_c0_r2|Microglia NN, c11_c0_c0_c0_r13|Microglia NN, c11_c0_c1_c1_r3|Microglia NN, c11_c0_c0_c0_r12|Microglia NN, c11_c0_c2_c0_r9|Microglia NN, c11_c0_c0_c0_r8|Microglia NN, c11_c0_c1_c1_r4|Microglia NN, c11_c0_c1_c0_r1|Microglia NN, c11_c0_c1_c0_r5|Microglia NN, c11_c0_c0_c0_r18|Microglia NN, c11_c…	Microglia NN
c15_c0_c0_c0_r4	c11_c0_c1_c0_r12|Microglia NN, c11_c0_c1_c0_r2|Microglia NN, c11_c0_c1_c1_r5|Microglia NN, c11_c0_c1_c0_r10|Microglia NN, c11_c0_c1_c1_r10|Microglia NN, c11_c0_c1_c0_r14|Microglia NN, c11_c0_c2_c0_r5|Microglia NN, c11_c0_c4_c4_r0|Microglia NN, c11_c0_c1_c1_r1|Microglia NN, c11_c0_c2_c0_r0|Microglia NN, c11_c0_c1_c0_r15|Microglia NN, c11_c0_c2_c0_r11|Microglia NN, c11_c0_c2_c0_r10|Microglia NN, c1…	Microglia NN
c15_c0_c0_c1_r0	c11_c0_c2_c0_r15|Microglia NN, c11_c0_c1_c0_r6|Microglia NN, c11_c0_c1_c0_r7|Microglia NN, c11_c0_c1_c0_r10|Microglia NN, c11_c0_c1_c0_r3|Microglia NN, c11_c0_c1_c0_r12|Microglia NN, c11_c0_c1_c0_r9|Microglia NN, c11_c0_c2_c0_r2|Microglia NN, c11_c0_c1_c1_r1|Microglia NN, c11_c0_c1_c0_r15|Microglia NN, c11_c0_c2_c0_r0|Microglia NN, c11_c0_c1_c1_r6|Microglia NN, c11_c0_c1_c0_r5|Microglia NN, c11_c…	Microglia NN
c15_c0_c1_c0_r0	c11_c0_c0_c0_r18|Microglia NN, c11_c0_c0_c0_r2|Microglia NN, c11_c0_c0_c0_r12|Microglia NN, c11_c0_c2_c0_r1|Microglia NN, c11_c0_c0_c0_r6|Microglia NN, c11_c0_c0_c0_r3|Microglia NN, c11_c0_c0_c0_r8|Microglia NN, c11_c0_c0_c0_r15|Microglia NN, c11_c0_c0_c0_r22|Microglia NN, c11_c0_c2_c0_r2|Microglia NN, c11_c0_c0_c0_r17|Microglia NN, c11_c0_c2_c0_r8|Microglia NN, c11_c0_c0_c0_r23|Microglia NN, c11…	Microglia NN
c15_c0_c1_c0_r1	c11_c0_c0_c0_r0|Microglia NN, c11_c0_c0_c0_r7|Microglia NN, c11_c0_c0_c0_r12|Microglia NN, c11_c0_c0_c0_r3|Microglia NN, c11_c0_c0_c0_r22|Microglia NN, c11_c0_c2_c0_r9|Microglia NN, c11_c0_c2_c0_r1|Microglia NN, c11_c0_c0_c0_r13|Microglia NN, c11_c0_c0_c0_r8|Microglia NN, c11_c0_c0_c0_r17|Microglia NN, c11_c0_c0_c0_r6|Microglia NN, c11_c0_c0_c0_r5|Microglia NN, c11_c0_c0_c0_r19|Microglia NN, c11_…	Microglia NN
c15_c0_c1_c0_r2	c11_c0_c0_c0_r8|Microglia NN, c11_c0_c2_c0_r2|Microglia NN, c11_c0_c2_c0_r1|Microglia NN, c11_c0_c0_c0_r3|Microglia NN, c11_c0_c0_c0_r11|Microglia NN, c11_c0_c0_c0_r0|Microglia NN, c11_c0_c0_c0_r19|Microglia NN, c11_c0_c4_c4_r0|Microglia NN, c11_c0_c0_c0_r17|Microglia NN, c11_c0_c0_c0_r12|Microglia NN, c11_c0_c0_c0_r10|Microglia NN, c11_c0_c0_c0_r14|Microglia NN, c11_c0_c0_c0_r21|Microglia NN, c1…	Microglia NN
c15_c0_c1_c1_r0	c11_c0_c0_c0_r0|Microglia NN, c11_c0_c0_c0_r10|Microglia NN, c11_c0_c0_c0_r11|Microglia NN, c11_c0_c0_c0_r12|Microglia NN, c11_c0_c0_c0_r13|Microglia NN, c11_c0_c0_c0_r14|Microglia NN, c11_c0_c0_c0_r15|Microglia NN, c11_c0_c0_c0_r16|Microglia NN, c11_c0_c0_c0_r17|Microglia NN, c11_c0_c0_c0_r18|Microglia NN, c11_c0_c0_c0_r19|Microglia NN, c11_c0_c0_c0_r2|Microglia NN, c11_c0_c0_c0_r20|Microglia NN…	Microglia NN
c15_c0_c2_c0_r0	c11_c0_c1_c0_r1|Microglia NN, c11_c0_c1_c0_r16|Microglia NN, c11_c0_c1_c1_r0|Microglia NN, c11_c0_c1_c0_r20|Microglia NN, c11_c0_c1_c0_r22|Microglia NN, c11_c0_c1_c0_r14|Microglia NN, c11_c0_c1_c0_r7|Microglia NN, c11_c0_c1_c0_r15|Microglia NN, c11_c0_c1_c0_r6|Microglia NN, c11_c0_c1_c1_r3|Microglia NN, c11_c0_c1_c0_r0|Microglia NN, c11_c0_c1_c1_r5|Microglia NN, c11_c0_c1_c0_r4|Microglia NN, c11_…	Microglia NN
c15_c0_c3_c0_r0	c11_c0_c1_c1_r0|Microglia NN, c11_c0_c1_c0_r0|Microglia NN, c11_c0_c1_c0_r1|Microglia NN, c11_c0_c1_c0_r4|Microglia NN, c11_c0_c1_c1_r8|Microglia NN, c11_c0_c1_c0_r9|Microglia NN, c11_c0_c1_c0_r7|Microglia NN, c11_c0_c1_c0_r10|Microglia NN, c11_c0_c1_c1_r7|Microglia NN, c11_c0_c1_c0_r6|Microglia NN, c11_c0_c1_c1_r6|Microglia NN, c11_c0_c1_c1_r4|Microglia NN, c11_c0_c1_c0_r2|Microglia NN, c11_c0_c…	Microglia NN
c15_c0_c3_c0_r1	c11_c0_c1_c0_r0|Microglia NN, c11_c0_c2_c0_r2|Microglia NN, c11_c0_c1_c1_r5|Microglia NN, c11_c0_c1_c0_r8|Microglia NN, c11_c0_c1_c1_r9|Microglia NN, c11_c0_c1_c1_r1|Microglia NN, c11_c0_c1_c0_r19|Microglia NN, c11_c0_c1_c0_r21|Microglia NN, c11_c0_c1_c0_r22|Microglia NN, c11_c0_c1_c0_r13|Microglia NN, c11_c0_c1_c0_r4|Microglia NN, c11_c0_c1_c0_r1|Microglia NN, c11_c0_c1_c0_r15|Microglia NN, c11_…	Microglia NN
c15_c0_c3_c1_r0	c11_c0_c1_c0_r0|Microglia NN, c11_c0_c1_c0_r1|Microglia NN, c11_c0_c1_c0_r10|Microglia NN, c11_c0_c1_c0_r11|Microglia NN, c11_c0_c1_c0_r12|Microglia NN, c11_c0_c1_c0_r13|Microglia NN, c11_c0_c1_c0_r14|Microglia NN, c11_c0_c1_c0_r15|Microglia NN, c11_c0_c1_c0_r16|Microglia NN, c11_c0_c1_c0_r17|Microglia NN, c11_c0_c1_c0_r18|Microglia NN, c11_c0_c1_c0_r19|Microglia NN, c11_c0_c1_c0_r20|Microglia NN…	Microglia NN
c15_c1_c0_c0_r0	c20_c0_c0_c0_r1|VLMC NN, c20_c0_c0_c1_r0|VLMC NN, c20_c0_c0_c1_r1|VLMC NN, c20_c0_c1_c0_r0|VLMC NN, c20_c0_c1_c0_r1|VLMC NN, c20_c0_c1_c1_r0|VLMC NN, c20_c0_c2_c0_r0|VLMC NN	VLMC NN
c15_c1_c0_c0_r1	c20_c0_c0_c0_r1|VLMC NN, c20_c0_c0_c1_r0|VLMC NN, c20_c0_c0_c1_r1|VLMC NN, c20_c0_c1_c0_r0|VLMC NN, c20_c0_c1_c0_r1|VLMC NN, c20_c0_c1_c1_r0|VLMC NN	VLMC NN
c15_c1_c1_c0_r0	c20_c4_c0_c0_r0|VLMC NN, c20_c4_c0_c0_r1|VLMC NN, c20_c4_c0_c0_r2|VLMC NN	VLMC NN
c15_c1_c1_c1_r0	c20_c4_c0_c0_r0|VLMC NN, c20_c4_c0_c0_r1|VLMC NN, c20_c4_c1_c1_r0|VLMC NN	VLMC NN
c15_c1_c1_c2_r0	c20_c4_c2_c2_r0|VLMC NN	VLMC NN
c15_c1_c1_c3_r0	c20_c4_c0_c0_r0|VLMC NN, c20_c4_c0_c0_r1|VLMC NN, c20_c4_c0_c0_r2|VLMC NN, c20_c4_c1_c1_r0|VLMC NN	VLMC NN
c15_c1_c2_c0_r0	c20_c0_c0_c0_r0|VLMC NN, c20_c0_c0_c0_r1|VLMC NN, c20_c0_c3_c3_r0|Endo NN	VLMC NN
c15_c1_c3_c0_r0	c20_c6_c0_c0_r0|VLMC NN, c20_c6_c0_c0_r1|VLMC NN, c20_c6_c0_c0_r2|VLMC NN	VLMC NN
c15_c1_c3_c0_r1	c20_c6_c0_c0_r0|VLMC NN, c20_c6_c0_c0_r1|VLMC NN, c20_c6_c0_c0_r2|VLMC NN	VLMC NN
c15_c1_c3_c1_r0	c20_c6_c0_c0_r0|VLMC NN, c20_c6_c0_c0_r1|VLMC NN, c20_c6_c0_c0_r2|VLMC NN	VLMC NN
c15_c2_c0_c0_r0	c20_c1_c0_c0_r0|ABC NN, c20_c1_c0_c0_r1|ABC NN, c20_c1_c0_c1_r0|ABC NN, c20_c1_c1_c0_r0|ABC NN	ABC NN
c15_c2_c1_c0_r0	c20_c1_c0_c1_r0|ABC NN, c20_c1_c1_c0_r0|ABC NN	ABC NN
c15_c2_c1_c1_r0	c20_c1_c1_c0_r0|ABC NN	ABC NN
c15_c2_c2_c0_r0	c20_c5_c0_c0_r0|ABC NN, c20_c5_c0_c0_r1|ABC NN	ABC NN
c15_c2_c2_c1_r0	c20_c5_c0_c0_r0|ABC NN, c20_c5_c0_c0_r1|ABC NN	ABC NN
c15_c3_c0_c0_r0	c20_c2_c0_c0_r0|Peri NN, c20_c2_c0_c0_r1|Peri NN, c20_c2_c0_c0_r2|Peri NN, c20_c2_c0_c0_r3|Peri NN, c20_c2_c0_c0_r4|Peri NN	Peri NN
c15_c4_c0_c0_r0	c20_c3_c0_c0_r0|VLMC NN, c20_c3_c0_c0_r1|VLMC NN, c20_c3_c0_c0_r2|Endo NN, c20_c3_c1_c1_r0|VLMC NN, c20_c3_c1_c1_r1|VLMC NN	Endo NN
c15_c4_c1_c0_r0	c20_c3_c0_c0_r0|VLMC NN, c20_c3_c0_c0_r1|VLMC NN, c20_c3_c0_c0_r2|Endo NN, c20_c3_c1_c1_r0|VLMC NN, c20_c3_c1_c1_r1|VLMC NN	Endo NN
c15_c4_c1_c1_r0	c20_c3_c3_c3_r0|VLMC NN	Endo NN
c15_c4_c2_c2_r0	c20_c3_c2_c2_r0|Endo NN	Endo NN
c15_c5_c0_c0_r0	c11_c0_c0_c0_r0|Microglia NN, c11_c0_c0_c0_r11|Microglia NN, c11_c0_c0_c0_r12|Microglia NN, c11_c0_c0_c0_r13|Microglia NN, c11_c0_c0_c0_r14|Microglia NN, c11_c0_c0_c0_r15|Microglia NN, c11_c0_c0_c0_r16|Microglia NN, c11_c0_c0_c0_r17|Microglia NN, c11_c0_c0_c0_r18|Microglia NN, c11_c0_c0_c0_r19|Microglia NN, c11_c0_c0_c0_r2|Microglia NN, c11_c0_c0_c0_r20|Microglia NN, c11_c0_c0_c0_r21|Microglia NN…	Microglia NN
c15_c5_c0_c0_r1	c11_c0_c0_c0_r0|Microglia NN, c11_c0_c0_c0_r11|Microglia NN, c11_c0_c0_c0_r12|Microglia NN, c11_c0_c0_c0_r13|Microglia NN, c11_c0_c0_c0_r14|Microglia NN, c11_c0_c0_c0_r15|Microglia NN, c11_c0_c0_c0_r16|Microglia NN, c11_c0_c0_c0_r17|Microglia NN, c11_c0_c0_c0_r18|Microglia NN, c11_c0_c0_c0_r19|Microglia NN, c11_c0_c0_c0_r2|Microglia NN, c11_c0_c0_c0_r20|Microglia NN, c11_c0_c0_c0_r21|Microglia NN…	Microglia NN
c15_c5_c1_c0_r0	c11_c1_c0_c0_r0|Microglia NN, c11_c1_c1_c0_r0|Microglia NN	Microglia NN
c15_c5_c1_c1_r0	c11_c1_c0_c0_r0|Microglia NN, c11_c1_c1_c0_r0|Microglia NN	Microglia NN
c16_c0_c0_c0_r0	c3_c1_c0_c0_r0|CB Granule Glut, c3_c1_c0_c0_r1|CB Granule Glut	CB Granule Glut
c16_c0_c0_c0_r1	c3_c1_c0_c0_r0|CB Granule Glut, c3_c1_c0_c0_r1|CB Granule Glut, c3_c1_c1_c2_r0|CB Granule Glut	CB Granule Glut
c16_c0_c0_c0_r2	c3_c1_c0_c0_r0|CB Granule Glut, c3_c1_c0_c0_r1|CB Granule Glut, c3_c1_c1_c0_r0|CB Granule Glut, c3_c1_c1_c0_r1|CB Granule Glut, c3_c1_c1_c1_r0|CB Granule Glut, c3_c1_c1_c2_r0|CB Granule Glut, c3_c1_c1_c2_r1|CB Granule Glut, c3_c1_c3_c3_r0|CB Granule Glut	CB Granule Glut
c16_c0_c0_c0_r3	c3_c1_c0_c0_r0|CB Granule Glut, c3_c1_c0_c0_r1|CB Granule Glut, c3_c1_c1_c0_r0|CB Granule Glut, c3_c1_c1_c0_r1|CB Granule Glut, c3_c1_c1_c1_r0|CB Granule Glut, c3_c1_c1_c1_r1|CB Granule Glut, c3_c1_c1_c2_r0|CB Granule Glut, c3_c1_c1_c2_r1|CB Granule Glut, c3_c1_c3_c3_r0|CB Granule Glut	CB Granule Glut
c16_c0_c0_c0_r4	c3_c1_c0_c0_r0|CB Granule Glut, c3_c1_c0_c0_r1|CB Granule Glut, c3_c1_c1_c0_r0|CB Granule Glut, c3_c1_c1_c0_r1|CB Granule Glut, c3_c1_c1_c2_r0|CB Granule Glut, c3_c1_c1_c2_r1|CB Granule Glut, c3_c1_c3_c3_r0|CB Granule Glut	CB Granule Glut
c16_c0_c0_c1_r0	c36_c0_c1_c1_r0|CB MLI Megf11 Gaba, c3_c2_c2_c0_r0|CB Granule Glut, c3_c2_c2_c1_r0|CB Granule Glut	CB Granule Glut
c16_c0_c0_c1_r1	c3_c2_c2_c0_r0|CB Granule Glut, c3_c2_c2_c1_r0|CB Granule Glut	CB Granule Glut
c16_c0_c0_c1_r2	c3_c2_c0_c0_r0|CB Granule Glut, c3_c2_c1_c0_r0|CB Granule Glut, c3_c2_c1_c0_r1|CB Granule Glut, c3_c2_c1_c2_r0|CB MLI Megf11 Gaba	CB Granule Glut
c16_c0_c0_c1_r3	c3_c2_c0_c0_r0|CB Granule Glut, c3_c2_c1_c1_r0|CB Granule Glut	CB Granule Glut
c16_c0_c1_c0_r0	c3_c0_c0_c0_r1|CB Granule Glut, c3_c0_c1_c0_r0|CB Granule Glut, c3_c0_c1_c0_r1|CB Granule Glut, c3_c0_c0_c0_r0|CB Granule Glut, c3_c0_c0_c1_r0|CB Granule Glut, c3_c0_c2_c1_r0|CB Granule Glut	CB Granule Glut
c16_c0_c1_c0_r1	c3_c0_c1_c0_r0|CB Granule Glut, c3_c0_c0_c0_r1|CB Granule Glut, c3_c0_c2_c0_r1|CB Granule Glut, c3_c0_c1_c0_r1|CB Granule Glut, c3_c0_c0_c0_r0|CB Granule Glut, c3_c0_c0_c1_r0|CB Granule Glut, c3_c0_c2_c0_r0|CB Granule Glut	CB Granule Glut
c16_c0_c1_c0_r2	c3_c0_c0_c0_r1|CB Granule Glut, c3_c0_c1_c0_r0|CB Granule Glut, c3_c0_c1_c0_r1|CB Granule Glut, c3_c0_c2_c1_r1|CB Granule Glut, c3_c0_c0_c0_r0|CB Granule Glut, c3_c0_c0_c1_r0|CB Granule Glut, c3_c0_c0_c0_r2|CB Granule Glut, c3_c0_c0_c0_r3|CB Granule Glut, c3_c0_c0_c0_r4|CB Granule Glut, c3_c0_c1_c0_r2|CB Granule Glut, c3_c0_c1_c0_r3|CB Granule Glut, c3_c0_c1_c0_r4|CB Granule Glut	CB Granule Glut
c16_c0_c1_c0_r3	c3_c0_c1_c0_r0|CB Granule Glut, c3_c0_c0_c0_r1|CB Granule Glut, c3_c0_c2_c0_r1|CB Granule Glut, c3_c0_c1_c0_r1|CB Granule Glut, c3_c0_c0_c0_r0|CB Granule Glut, c3_c0_c0_c1_r0|CB Granule Glut, c3_c0_c2_c0_r0|CB Granule Glut	CB Granule Glut
c16_c0_c1_c0_r4	c3_c0_c0_c0_r1|CB Granule Glut, c3_c0_c1_c0_r0|CB Granule Glut, c3_c0_c1_c0_r1|CB Granule Glut, c3_c0_c2_c1_r1|CB Granule Glut, c3_c0_c0_c0_r0|CB Granule Glut, c3_c0_c0_c1_r0|CB Granule Glut, c3_c0_c0_c0_r2|CB Granule Glut, c3_c0_c0_c0_r3|CB Granule Glut, c3_c0_c0_c0_r4|CB Granule Glut, c3_c0_c1_c0_r2|CB Granule Glut, c3_c0_c1_c0_r3|CB Granule Glut, c3_c0_c1_c0_r4|CB Granule Glut	CB Granule Glut
c16_c0_c2_c0_r0	c3_c0_c0_c1_r0|CB Granule Glut, c3_c0_c0_c1_r1|CB Granule Glut, c3_c0_c0_c1_r2|CB Granule Glut, c3_c0_c0_c1_r3|CB Granule Glut, c3_c0_c0_c1_r4|CB Granule Glut	CB Granule Glut
c16_c0_c2_c0_r1	c3_c1_c0_c0_r0|CB Granule Glut, c3_c1_c0_c0_r1|CB Granule Glut, c3_c1_c1_c2_r0|CB Granule Glut	CB Granule Glut
c16_c0_c2_c1_r0	c3_c0_c0_c1_r0|CB Granule Glut, c3_c0_c0_c1_r1|CB Granule Glut, c3_c0_c0_c1_r2|CB Granule Glut, c3_c0_c0_c1_r4|CB Granule Glut	CB Granule Glut
c16_c0_c2_c1_r1	c3_c0_c0_c1_r0|CB Granule Glut, c3_c0_c0_c1_r1|CB Granule Glut, c3_c0_c0_c1_r2|CB Granule Glut, c3_c0_c0_c1_r4|CB Granule Glut	CB Granule Glut
c16_c0_c2_c2_r0	c3_c0_c0_c1_r0|CB Granule Glut, c3_c0_c0_c1_r1|CB Granule Glut, c3_c0_c0_c1_r2|CB Granule Glut, c3_c0_c0_c1_r3|CB Granule Glut, c3_c0_c0_c1_r4|CB Granule Glut	CB Granule Glut
c16_c0_c2_c2_r1	c3_c1_c0_c0_r0|CB Granule Glut, c3_c1_c0_c0_r1|CB Granule Glut, c3_c1_c1_c2_r0|CB Granule Glut	CB Granule Glut
c16_c1_c0_c0_r0	c3_c1_c2_c2_r1|CB MLI Megf11 Gaba, c3_c1_c2_c2_r0|CB MLI Megf11 Gaba, c3_c2_c1_c2_r0|CB MLI Megf11 Gaba, c36_c1_c0_c0_r0|CB MLI Megf11 Gaba, c36_c0_c1_c1_r0|CB MLI Megf11 Gaba, c36_c1_c1_c1_r0|CB MLI Megf11 Gaba	CB MLI Megf11 Gaba
c16_c1_c0_c0_r1	c3_c1_c2_c2_r1|CB MLI Megf11 Gaba, c3_c1_c2_c2_r0|CB MLI Megf11 Gaba, c3_c2_c1_c2_r0|CB MLI Megf11 Gaba, c36_c1_c0_c0_r0|CB MLI Megf11 Gaba, c36_c0_c1_c1_r0|CB MLI Megf11 Gaba, c36_c1_c1_c1_r0|CB MLI Megf11 Gaba	CB MLI Megf11 Gaba
c16_c1_c0_c1_r0	c3_c1_c2_c2_r1|CB MLI Megf11 Gaba, c3_c0_c1_c0_r0|CB Granule Glut, c3_c0_c0_c1_r1|CB Granule Glut, c3_c2_c1_c0_r1|CB Granule Glut, c3_c0_c2_c0_r1|CB Granule Glut, c3_c0_c1_c0_r1|CB Granule Glut, c3_c1_c3_c3_r0|CB Granule Glut, c3_c0_c0_c0_r1|CB Granule Glut, c3_c1_c1_c0_r0|CB Granule Glut	CB MLI Cdh22 Gaba
c16_c1_c0_c1_r1	c3_c1_c2_c2_r1|CB MLI Megf11 Gaba, c3_c0_c1_c0_r0|CB Granule Glut, c3_c0_c0_c1_r1|CB Granule Glut, c3_c2_c1_c0_r1|CB Granule Glut, c3_c0_c2_c0_r1|CB Granule Glut, c3_c0_c1_c0_r1|CB Granule Glut, c3_c1_c3_c3_r0|CB Granule Glut, c3_c0_c0_c0_r1|CB Granule Glut, c3_c1_c1_c0_r0|CB Granule Glut, c3_c0_c2_c0_r2|CB Granule Glut, c3_c0_c2_c0_r3|CB Granule Glut, c3_c0_c2_c1_r2|CB Granule Glut	CB MLI Cdh22 Gaba
c16_c1_c0_c2_r0	c3_c1_c2_c2_r1|CB MLI Megf11 Gaba, c3_c1_c2_c2_r0|CB MLI Megf11 Gaba, c3_c2_c1_c2_r0|CB MLI Megf11 Gaba, c36_c1_c0_c0_r0|CB MLI Megf11 Gaba, c36_c0_c1_c1_r0|CB MLI Megf11 Gaba, c36_c1_c1_c1_r0|CB MLI Megf11 Gaba	CB MLI Megf11 Gaba
c16_c1_c1_c0_r0	c3_c1_c0_c0_r0|CB Granule Glut, c3_c1_c0_c0_r1|CB Granule Glut	CB MLI Megf11 Gaba
c16_c1_c1_c0_r1	c3_c1_c0_c0_r0|CB Granule Glut, c3_c1_c0_c0_r1|CB Granule Glut, c3_c1_c2_c2_r0|CB MLI Megf11 Gaba, c3_c1_c2_c2_r1|CB MLI Megf11 Gaba	CB MLI Megf11 Gaba
c16_c1_c2_c2_r0	c3_c0_c0_c1_r0|CB Granule Glut, c3_c0_c0_c1_r1|CB Granule Glut, c3_c0_c0_c1_r2|CB Granule Glut, c3_c0_c0_c1_r4|CB Granule Glut	CB MLI Megf11 Gaba
c16_c2_c0_c0_r0	c36_c0_c0_c0_r0|CB MLI Megf11 Gaba, c36_c0_c0_c0_r1|CB MLI Megf11 Gaba, c36_c1_c0_c0_r0|CB MLI Megf11 Gaba, c36_c1_c1_c1_r0|CB MLI Megf11 Gaba	CB MLI Megf11 Gaba
c16_c2_c0_c1_r0	c36_c0_c0_c0_r0|CB MLI Megf11 Gaba, c36_c0_c0_c0_r1|CB MLI Megf11 Gaba	CB MLI Megf11 Gaba
c16_c2_c1_c0_r0	c36_c0_c0_c0_r0|CB MLI Megf11 Gaba, c36_c0_c0_c0_r1|CB MLI Megf11 Gaba, c36_c0_c0_c1_r0|CB MLI Megf11 Gaba, c36_c0_c0_c1_r1|CB MLI Megf11 Gaba, c36_c0_c1_c1_r0|CB MLI Megf11 Gaba	CB MLI Megf11 Gaba
c16_c2_c2_c2_r0	c36_c0_c0_c0_r1|CB MLI Megf11 Gaba, c36_c0_c0_c1_r0|CB MLI Megf11 Gaba, c36_c0_c0_c0_r0|CB MLI Megf11 Gaba, c36_c0_c0_c1_r1|CB MLI Megf11 Gaba, c36_c1_c1_c1_r0|CB MLI Megf11 Gaba, c36_c0_c1_c1_r0|CB MLI Megf11 Gaba, c36_c1_c0_c0_r0|CB MLI Megf11 Gaba, c3_c0_c2_c0_r2|CB Granule Glut, c3_c0_c2_c0_r3|CB Granule Glut, c3_c0_c2_c1_r2|CB Granule Glut	CB MLI Megf11 Gaba
c17_c0_c0_c0_r0	c22_c0_c0_c0_r1|CA3 Glut	CA3 Glut
c17_c0_c0_c0_r1	c22_c0_c0_c0_r1|CA3 Glut	CA3 Glut
c17_c0_c0_c0_r2	c22_c0_c0_c0_r1|CA3 Glut	CA3 Glut
c17_c0_c0_c0_r3	c22_c0_c0_c0_r1|CA3 Glut	CA3 Glut
c17_c0_c0_c0_r4	c22_c0_c0_c0_r1|CA3 Glut	CA3 Glut
c17_c0_c0_c1_r0	c22_c0_c0_c0_r0|CA3 Glut, c22_c0_c0_c0_r1|CA3 Glut	CA3 Glut
c17_c0_c0_c1_r1	c22_c0_c0_c0_r0|CA3 Glut, c22_c0_c0_c0_r1|CA3 Glut	CA3 Glut
c17_c0_c0_c1_r2	c22_c0_c0_c0_r1|CA3 Glut	CA3 Glut
c17_c0_c0_c2_r0	c22_c0_c0_c0_r1|CA3 Glut	CA3 Glut
c17_c0_c1_c0_r0	c22_c0_c2_c2_r0|CA3 Glut, c22_c0_c2_c2_r1|CA3 Glut, c22_c3_c2_c2_r0|CA3 Glut	CA3 Glut
c17_c0_c1_c0_r1	c22_c0_c2_c2_r0|CA3 Glut, c22_c0_c2_c2_r1|CA3 Glut, c22_c3_c2_c2_r0|CA3 Glut	CA3 Glut
c17_c0_c1_c1_r0	c22_c0_c2_c2_r0|CA3 Glut, c22_c0_c2_c2_r1|CA3 Glut	CA3 Glut
c17_c0_c1_c1_r1	c22_c0_c2_c2_r0|CA3 Glut, c22_c0_c2_c2_r1|CA3 Glut	CA3 Glut
c17_c0_c2_c0_r0	c22_c0_c3_c3_r0|CA3 Glut, c22_c0_c3_c3_r1|CA3 Glut, c22_c0_c3_c3_r2|CA3 Glut	CA3 Glut
c17_c0_c2_c0_r1	c22_c0_c3_c3_r0|CA3 Glut, c22_c0_c3_c3_r1|CA3 Glut, c22_c0_c3_c3_r2|CA3 Glut	CA3 Glut
c17_c0_c2_c1_r0	c22_c0_c3_c3_r0|CA3 Glut, c22_c0_c3_c3_r1|CA3 Glut, c22_c0_c3_c3_r2|CA3 Glut	CA3 Glut
c17_c0_c2_c1_r1	c22_c0_c3_c3_r0|CA3 Glut, c22_c0_c3_c3_r1|CA3 Glut, c22_c0_c3_c3_r2|CA3 Glut	CA3 Glut
c17_c1_c0_c0_r0	c22_c6_c0_c0_r0|CA2 Glut	CA2 Glut
c17_c1_c0_c1_r0	c22_c6_c1_c1_r0|CA2 Glut	CA2 Glut
c17_c1_c1_c0_r0	c22_c6_c0_c0_r0|CA2 Glut	CA3 Glut
c17_c1_c1_c1_r0	c22_c6_c0_c0_r0|CA2 Glut	CA3 Glut
c17_c1_c2_c0_r0	c22_c6_c0_c0_r0|CA2 Glut	CA3 Glut
c17_c1_c2_c0_r1	c22_c6_c0_c0_r0|CA2 Glut	CA3 Glut
c17_c1_c2_c1_r0	c22_c2_c1_c0_r0|CA3 Glut	CA3 Glut
c17_c2_c0_c0_r0	c22_c3_c1_c0_r0|CA3 Glut, c22_c3_c1_c0_r1|CA3 Glut	CA3 Glut
c17_c2_c0_c0_r1	c22_c3_c1_c0_r1|CA3 Glut	CA3 Glut
c17_c2_c0_c1_r0	c22_c3_c1_c0_r1|CA3 Glut, c22_c3_c2_c2_r0|CA3 Glut	CA3 Glut
c17_c2_c0_c1_r1	c22_c3_c0_c0_r0|CA3 Glut	CA3 Glut
c17_c2_c0_c2_r0	c22_c3_c1_c0_r0|CA3 Glut, c22_c3_c1_c0_r1|CA3 Glut	CA3 Glut
c17_c2_c0_c3_r0	c22_c3_c1_c0_r0|CA3 Glut, c22_c3_c1_c0_r1|CA3 Glut	CA3 Glut
c17_c2_c1_c0_r0	c22_c0_c1_c1_r0|CA3 Glut, c22_c0_c1_c1_r1|CA3 Glut, c22_c0_c1_c1_r2|CA3 Glut	CA3 Glut
c17_c2_c1_c0_r1	c22_c0_c1_c1_r0|CA3 Glut, c22_c0_c1_c1_r1|CA3 Glut, c22_c0_c1_c1_r2|CA3 Glut	CA3 Glut
c17_c2_c1_c0_r2	c22_c0_c1_c1_r0|CA3 Glut, c22_c0_c1_c1_r1|CA3 Glut, c22_c0_c1_c1_r2|CA3 Glut	CA3 Glut
c17_c2_c1_c1_r0	c22_c3_c1_c0_r1|CA3 Glut, c22_c5_c1_c1_r1|CA3 Glut	CA3 Glut
c17_c3_c0_c0_r0	c22_c1_c0_c0_r0|CA3 Glut	CA3 Glut
c17_c3_c0_c0_r1	c22_c1_c0_c0_r0|CA3 Glut	CA3 Glut
c17_c3_c0_c0_r2	c22_c1_c0_c1_r0|CA3 Glut	CA3 Glut
c17_c3_c0_c0_r3	c22_c1_c0_c1_r0|CA3 Glut	CA3 Glut
c17_c3_c0_c1_r0	c22_c1_c0_c0_r0|CA3 Glut	CA3 Glut
c17_c3_c1_c0_r0	c22_c4_c0_c0_r0|CA3 Glut, c22_c4_c1_c1_r0|CA3 Glut	CA3 Glut
c17_c3_c1_c0_r1	c22_c4_c0_c0_r0|CA3 Glut, c22_c4_c1_c1_r0|CA3 Glut	CA3 Glut
c17_c3_c1_c0_r2	c22_c4_c0_c0_r0|CA3 Glut, c22_c4_c1_c1_r0|CA3 Glut, c22_c4_c2_c2_r0|CA3 Glut	CA3 Glut
c17_c3_c2_c0_r0	c22_c1_c2_c2_r0|CA3 Glut	CA3 Glut
c17_c3_c2_c0_r1	c22_c1_c1_c1_r0|CA3 Glut, c22_c1_c2_c2_r0|CA3 Glut	CA3 Glut
c17_c3_c2_c1_r0	c22_c1_c1_c1_r0|CA3 Glut, c22_c1_c1_c1_r1|CA3 Glut	CA3 Glut
c17_c4_c0_c0_r0	c22_c2_c0_c0_r0|CA3 Glut, c22_c2_c1_c0_r0|CA3 Glut	CA3 Glut
c17_c4_c0_c1_r0	c22_c2_c1_c0_r0|CA3 Glut	CA3 Glut
c17_c4_c0_c1_r1	c22_c3_c0_c0_r0|CA3 Glut	CA3 Glut
c17_c4_c0_c2_r0	c22_c2_c1_c0_r0|CA3 Glut	CA3 Glut
c17_c4_c0_c2_r1	c22_c2_c1_c0_r0|CA3 Glut	CA3 Glut
c17_c4_c1_c0_r0	c22_c5_c0_c0_r0|CA3 Glut, c22_c5_c1_c1_r0|CA3 Glut	CA3 Glut
c17_c4_c1_c0_r1	c22_c5_c0_c0_r0|CA3 Glut, c22_c5_c1_c1_r0|CA3 Glut	CA3 Glut
c17_c4_c1_c1_r0	c22_c2_c0_c0_r0|CA3 Glut, c22_c2_c0_c1_r0|CA3 Glut, c22_c2_c2_c2_r0|CA3 Glut	CA3 Glut
c17_c4_c1_c2_r0	c22_c2_c0_c1_r0|CA3 Glut, c22_c2_c2_c2_r0|CA3 Glut	CA3 Glut
c17_c5_c0_c0_r0	c22_c0_c2_c2_r0|CA3 Glut, c22_c0_c2_c2_r1|CA3 Glut	CA3 Glut
c17_c5_c0_c0_r1	c22_c3_c1_c0_r1|CA3 Glut, c22_c3_c2_c2_r0|CA3 Glut	CA3 Glut
c17_c5_c0_c1_r0	c22_c0_c2_c2_r0|CA3 Glut, c22_c0_c2_c2_r1|CA3 Glut	CA3 Glut
c17_c5_c0_c2_r0	c22_c0_c2_c2_r0|CA3 Glut, c22_c0_c2_c2_r1|CA3 Glut	CA3 Glut
c17_c5_c0_c3_r0	c22_c3_c2_c2_r0|CA3 Glut	CA3 Glut
c17_c5_c1_c0_r0	c22_c0_c2_c2_r0|CA3 Glut, c22_c0_c2_c2_r1|CA3 Glut	CA3 Glut
c17_c5_c1_c0_r1	c22_c0_c2_c2_r0|CA3 Glut, c22_c0_c2_c2_r1|CA3 Glut	CA3 Glut
c17_c5_c1_c1_r0	c22_c0_c2_c2_r0|CA3 Glut, c22_c0_c2_c2_r1|CA3 Glut	CA3 Glut
c17_c6_c0_c0_r0	c22_c6_c1_c1_r0|CA2 Glut	CA2 Glut
c17_c6_c1_c1_r0	c22_c6_c1_c1_r0|CA2 Glut	CA2 Glut
c17_c6_c2_c2_r0	c22_c6_c0_c0_r0|CA2 Glut, c22_c6_c1_c1_r0|CA2 Glut	CA2 Glut
c17_c6_c2_c2_r1	c22_c6_c0_c0_r0|CA2 Glut, c22_c6_c1_c1_r0|CA2 Glut	CA2 Glut
c17_c6_c3_c3_r0	c22_c6_c1_c1_r0|CA2 Glut	CA2 Glut
c17_c6_c4_c4_r0	c22_c6_c1_c1_r0|CA2 Glut	CA2 Glut
c17_c7_c0_c0_r0	c22_c0_c0_c0_r1|CA3 Glut, c22_c4_c1_c1_r0|CA3 Glut, c22_c0_c2_c2_r1|CA3 Glut, c22_c1_c0_c1_r0|CA3 Glut, c22_c2_c0_c0_r0|CA3 Glut, c22_c0_c3_c3_r2|CA3 Glut, c22_c0_c1_c1_r1|CA3 Glut, c22_c1_c2_c2_r0|CA3 Glut, c22_c2_c1_c0_r0|CA3 Glut	CA3 Glut
c17_c7_c0_c1_r0	c22_c0_c0_c0_r1|CA3 Glut, c22_c4_c1_c1_r0|CA3 Glut, c22_c0_c2_c2_r1|CA3 Glut, c22_c1_c0_c1_r0|CA3 Glut, c22_c2_c0_c0_r0|CA3 Glut, c22_c0_c3_c3_r2|CA3 Glut, c22_c0_c1_c1_r1|CA3 Glut, c22_c1_c2_c2_r0|CA3 Glut, c22_c2_c1_c0_r0|CA3 Glut	CA3 Glut
c17_c7_c1_c1_r0	c22_c0_c0_c0_r1|CA3 Glut, c22_c4_c1_c1_r0|CA3 Glut, c22_c0_c2_c2_r1|CA3 Glut, c22_c1_c0_c1_r0|CA3 Glut, c22_c2_c0_c0_r0|CA3 Glut, c22_c0_c3_c3_r2|CA3 Glut, c22_c0_c1_c1_r1|CA3 Glut, c22_c1_c2_c2_r0|CA3 Glut, c22_c2_c1_c0_r0|CA3 Glut	CA3 Glut
c17_c8_c0_c0_r0	c22_c8_c0_c0_r0|CA3 Glut	CA3 Glut
c17_c8_c0_c0_r1	c22_c8_c0_c0_r0|CA3 Glut	CA3 Glut
c17_c8_c1_c1_r0	c22_c8_c0_c0_r0|CA3 Glut	CA3 Glut
c17_c8_c2_c2_r0	c22_c8_c0_c0_r0|CA3 Glut	CA3 Glut
c17_c9_c0_c0_r0	c22_c7_c0_c0_r0|CA3 Glut	CA3 Glut
c17_c9_c1_c1_r0	c22_c7_c0_c0_r0|CA3 Glut, c22_c7_c1_c1_r0|CA3 Glut	CA3 Glut
c18_c0_c0_c0_r0	c6_c7_c1_c0_r0|L6b CTX Glut, c6_c7_c1_c0_r1|L6b CTX Glut, c6_c7_c1_c0_r2|L6b CTX Glut	L6b CTX Glut
c18_c0_c0_c0_r1	c6_c7_c1_c0_r0|L6b CTX Glut, c6_c7_c1_c0_r1|L6b CTX Glut, c6_c7_c1_c0_r2|L6b CTX Glut	L6b CTX Glut
c18_c0_c0_c0_r2	c6_c7_c1_c0_r0|L6b CTX Glut, c6_c7_c1_c0_r1|L6b CTX Glut, c6_c7_c1_c0_r2|L6b CTX Glut	L6b CTX Glut
c18_c0_c1_c0_r0	c6_c7_c0_c0_r0|L6b CTX Glut	L6b CTX Glut
c18_c0_c1_c0_r1	c6_c7_c0_c0_r0|L6b CTX Glut	L6b CTX Glut
c18_c0_c1_c0_r2	c6_c7_c0_c0_r0|L6b CTX Glut	L6b CTX Glut
c18_c0_c1_c1_r0	c6_c7_c0_c0_r0|L6b CTX Glut	L6b CTX Glut
c18_c0_c2_c0_r0	c6_c7_c0_c1_r0|L6b CTX Glut	L6b CTX Glut
c18_c0_c2_c0_r1	c6_c7_c0_c1_r0|L6b CTX Glut	L6b CTX Glut
c18_c0_c2_c1_r0	c6_c7_c0_c1_r0|L6b CTX Glut	L6b CTX Glut
c18_c0_c2_c2_r0	c6_c7_c0_c1_r0|L6b CTX Glut	L6b CTX Glut
c18_c0_c3_c0_r0	c6_c0_c0_c1_r0|L6 CT CTX Glut, c6_c0_c0_c1_r4|L6 CT CTX Glut	L6 CT CTX Glut
c18_c0_c3_c1_r0	c6_c0_c0_c1_r0|L6 CT CTX Glut	L6 CT CTX Glut
c18_c1_c0_c0_r0	c6_c4_c0_c0_r0|L6b/CT ENT Glut, c6_c4_c0_c0_r2|L6b/CT ENT Glut	L6b/CT ENT Glut
c18_c1_c0_c0_r1	c6_c4_c0_c0_r0|L6b/CT ENT Glut, c6_c4_c0_c0_r2|L6b/CT ENT Glut	L6b/CT ENT Glut
c18_c1_c0_c0_r2	c6_c4_c0_c0_r2|L6b/CT ENT Glut	L6b/CT ENT Glut
c18_c1_c0_c0_r3	c6_c4_c0_c0_r0|L6b/CT ENT Glut, c6_c4_c0_c0_r2|L6b/CT ENT Glut	L6b/CT ENT Glut
c18_c1_c0_c1_r0	c6_c4_c0_c0_r0|L6b/CT ENT Glut, c6_c4_c0_c0_r2|L6b/CT ENT Glut	L6b/CT ENT Glut
c18_c1_c0_c1_r1	c6_c4_c0_c0_r0|L6b/CT ENT Glut, c6_c4_c0_c0_r2|L6b/CT ENT Glut	L6b/CT ENT Glut
c18_c1_c0_c2_r0	c6_c4_c0_c0_r1|L6b/CT ENT Glut	L6b/CT ENT Glut
c18_c1_c0_c2_r1	c6_c4_c0_c0_r0|L6b/CT ENT Glut, c6_c4_c0_c0_r2|L6b/CT ENT Glut	L6b/CT ENT Glut
c18_c1_c1_c0_r0	c6_c4_c0_c0_r1|L6b/CT ENT Glut	L6b/CT ENT Glut
c18_c1_c1_c0_r1	c6_c4_c0_c0_r1|L6b/CT ENT Glut	L6b/CT ENT Glut
c18_c1_c1_c1_r0	c6_c4_c0_c0_r1|L6b/CT ENT Glut	L6b/CT ENT Glut
c18_c1_c1_c1_r1	c6_c4_c0_c0_r1|L6b/CT ENT Glut	L6b/CT ENT Glut
c18_c1_c2_c0_r0	c6_c4_c0_c1_r0|L6b/CT ENT Glut, c6_c4_c0_c1_r1|L6b/CT ENT Glut, c6_c4_c0_c1_r2|L6b/CT ENT Glut	L6b/CT ENT Glut
c18_c1_c2_c0_r1	c6_c4_c0_c1_r0|L6b/CT ENT Glut, c6_c4_c0_c1_r1|L6b/CT ENT Glut, c6_c4_c0_c1_r2|L6b/CT ENT Glut	L6b/CT ENT Glut
c18_c1_c2_c0_r2	c6_c4_c0_c1_r0|L6b/CT ENT Glut, c6_c4_c0_c1_r1|L6b/CT ENT Glut, c6_c4_c0_c1_r2|L6b/CT ENT Glut	L6b/CT ENT Glut
c18_c1_c2_c1_r0	c6_c7_c0_c1_r0|L6b CTX Glut	L6b/CT ENT Glut
c18_c2_c0_c0_r0	c6_c5_c0_c0_r0|L6b EPd Glut, c6_c5_c4_c4_r0|L6b EPd Glut	L6b EPd Glut
c18_c2_c0_c0_r1	c6_c5_c0_c0_r0|L6b EPd Glut, c6_c5_c4_c4_r0|L6b EPd Glut	L6b EPd Glut
c18_c2_c0_c0_r2	c6_c5_c0_c0_r0|L6b EPd Glut	L6b EPd Glut
c18_c2_c1_c0_r0	c6_c5_c4_c4_r1|L6b EPd Glut, c6_c5_c4_c4_r2|L6b EPd Glut	L6b EPd Glut
c18_c2_c1_c0_r1	c6_c5_c4_c4_r1|L6b EPd Glut, c6_c5_c4_c4_r2|L6b EPd Glut	L6b EPd Glut
c18_c2_c1_c0_r2	c6_c5_c4_c4_r1|L6b EPd Glut, c6_c5_c4_c4_r2|L6b EPd Glut	L6b EPd Glut
c18_c2_c2_c0_r0	c6_c5_c0_c0_r0|L6b EPd Glut	L6b EPd Glut
c18_c2_c2_c1_r0	c6_c5_c4_c4_r1|L6b EPd Glut	L6b EPd Glut
c18_c2_c2_c2_r0	c6_c5_c0_c0_r0|L6b EPd Glut	L6b CTX Glut
c18_c2_c3_c0_r0	c6_c5_c4_c4_r1|L6b EPd Glut, c6_c5_c4_c4_r2|L6b EPd Glut	L6b EPd Glut
c18_c2_c3_c0_r1	c6_c5_c4_c4_r1|L6b EPd Glut	L6b EPd Glut
c18_c2_c3_c1_r0	c6_c5_c4_c4_r1|L6b EPd Glut	L6b EPd Glut
c18_c3_c0_c0_r0	c6_c4_c1_c1_r0|L6b/CT ENT Glut, c6_c4_c3_c3_r0|L6b/CT ENT Glut	L6b/CT ENT Glut
c18_c3_c0_c0_r1	c6_c4_c1_c1_r0|L6b/CT ENT Glut, c6_c4_c3_c3_r0|L6b/CT ENT Glut	L6b/CT ENT Glut
c18_c3_c0_c0_r2	c6_c4_c1_c1_r0|L6b/CT ENT Glut	L6b/CT ENT Glut
c18_c3_c0_c1_r0	c6_c4_c1_c1_r0|L6b/CT ENT Glut, c6_c4_c3_c3_r0|L6b/CT ENT Glut	L6b/CT ENT Glut
c18_c3_c1_c0_r0	c6_c4_c1_c0_r0|L6b/CT ENT Glut, c6_c4_c1_c0_r1|L6b/CT ENT Glut, c6_c4_c1_c0_r2|L6b/CT ENT Glut	L6b/CT ENT Glut
c18_c3_c1_c1_r0	c6_c4_c0_c0_r2|L6b/CT ENT Glut, c6_c4_c1_c0_r0|L6b/CT ENT Glut, c6_c4_c1_c0_r1|L6b/CT ENT Glut, c6_c4_c1_c0_r2|L6b/CT ENT Glut	L6b/CT ENT Glut
c18_c3_c2_c0_r0	c6_c4_c2_c0_r0|L6b/CT ENT Glut, c6_c4_c2_c0_r1|L6b/CT ENT Glut	L6b/CT ENT Glut
c18_c3_c2_c0_r1	c6_c4_c2_c0_r0|L6b/CT ENT Glut, c6_c4_c2_c0_r1|L6b/CT ENT Glut	L6b/CT ENT Glut
c18_c3_c3_c0_r0	c6_c4_c1_c0_r0|L6b/CT ENT Glut, c6_c4_c1_c0_r1|L6b/CT ENT Glut, c6_c4_c1_c0_r2|L6b/CT ENT Glut	L6b/CT ENT Glut
c18_c3_c3_c0_r1	c6_c4_c1_c0_r0|L6b/CT ENT Glut, c6_c4_c1_c0_r1|L6b/CT ENT Glut, c6_c4_c1_c0_r2|L6b/CT ENT Glut	L6b/CT ENT Glut
c18_c3_c3_c1_r0	c6_c4_c0_c0_r2|L6b/CT ENT Glut	L6b/CT ENT Glut
c18_c4_c0_c0_r0	c6_c5_c2_c0_r0|L6b CTX Glut	L6b CTX Glut
c18_c4_c0_c1_r0	c6_c5_c2_c0_r0|L6b CTX Glut	L6b CTX Glut
c18_c4_c1_c0_r0	c6_c5_c2_c0_r0|L6b CTX Glut	L6b CTX Glut
c18_c4_c1_c1_r0	c6_c5_c1_c0_r0|L6b CTX Glut	L6b CTX Glut
c18_c4_c2_c0_r0	c6_c5_c1_c0_r0|L6b CTX Glut	L6b CTX Glut
c18_c4_c3_c0_r0	c6_c5_c1_c0_r0|L6b CTX Glut	L6b CTX Glut
c18_c5_c0_c0_r0	c6_c5_c3_c3_r1|L6b EPd Glut	L6b EPd Glut
c18_c5_c0_c1_r0	c6_c5_c4_c4_r1|L6b EPd Glut	L6b EPd Glut
c18_c5_c1_c0_r0	c6_c5_c3_c3_r0|L6b EPd Glut	L6b EPd Glut
c18_c5_c1_c0_r1	c6_c5_c3_c3_r1|L6b EPd Glut	L6b EPd Glut
c18_c5_c1_c1_r0	c6_c5_c3_c3_r0|L6b EPd Glut	L6b EPd Glut
c18_c5_c2_c0_r0	c6_c5_c0_c0_r0|L6b EPd Glut	L6b CTX Glut
c18_c5_c2_c1_r0	c6_c5_c0_c0_r0|L6b EPd Glut	L6b EPd Glut
c18_c5_c3_c0_r0	c6_c5_c0_c0_r0|L6b EPd Glut	L6b EPd Glut
c18_c6_c0_c0_r0	c6_c5_c0_c1_r0|L6b/CT ENT Glut	L6b/CT ENT Glut
c18_c6_c0_c0_r1	c6_c5_c0_c1_r0|L6b/CT ENT Glut	L6b/CT ENT Glut
c18_c6_c1_c0_r0	c6_c5_c0_c1_r0|L6b/CT ENT Glut	L6b/CT ENT Glut
c18_c6_c1_c0_r1	c6_c5_c0_c1_r0|L6b/CT ENT Glut	L6b/CT ENT Glut
c18_c6_c2_c2_r0	c6_c5_c0_c1_r0|L6b/CT ENT Glut	L6b/CT ENT Glut
c18_c6_c3_c3_r0	c6_c5_c0_c1_r0|L6b/CT ENT Glut	L6b/CT ENT Glut
c18_c7_c0_c0_r0	c6_c2_c0_c0_r0|L6 CT CTX Glut, c6_c1_c1_c0_r1|L6 CT CTX Glut, c6_c0_c1_c0_r0|L6 CT CTX Glut, c6_c0_c3_c2_r0|L6 CT CTX Glut, c6_c0_c2_c0_r1|L6 CT CTX Glut, c6_c2_c0_c0_r1|L6 CT CTX Glut, c6_c6_c1_c0_r1|L6 CT CTX Glut, c6_c2_c1_c0_r0|L6 CT CTX Glut, c6_c0_c3_c0_r0|L6 CT CTX Glut	L6 CT CTX Glut
c18_c7_c1_c1_r0	c6_c0_c2_c0_r0|L6 CT CTX Glut, c6_c0_c5_c0_r0|L6 CT CTX Glut, c6_c0_c0_c5_r0|L6 CT CTX Glut, c6_c1_c1_c0_r0|L6 CT CTX Glut, c6_c2_c2_c0_r3|L6 CT CTX Glut, c6_c0_c2_c0_r2|L6 CT CTX Glut, c6_c0_c0_c4_r1|L6 CT CTX Glut, c6_c0_c3_c1_r0|L6 CT CTX Glut, c6_c2_c0_c0_r0|L6 CT CTX Glut	L6 CT CTX Glut
c18_c7_c2_c2_r0	c6_c0_c1_c0_r0|L6 CT CTX Glut, c6_c2_c3_c0_r0|L6 CT CTX Glut, c6_c2_c2_c1_r0|L6 CT CTX Glut, c6_c0_c3_c2_r0|L6 CT CTX Glut, c6_c0_c2_c0_r1|L6 CT CTX Glut, c6_c2_c0_c0_r1|L6 CT CTX Glut, c6_c6_c1_c0_r1|L6 CT CTX Glut, c6_c2_c1_c0_r0|L6 CT CTX Glut, c6_c0_c3_c0_r0|L6 CT CTX Glut	L6 CT CTX Glut
c18_c7_c3_c3_r0	c6_c0_c1_c0_r0|L6 CT CTX Glut, c6_c2_c3_c0_r0|L6 CT CTX Glut, c6_c2_c2_c1_r0|L6 CT CTX Glut, c6_c0_c3_c2_r0|L6 CT CTX Glut, c6_c0_c2_c0_r1|L6 CT CTX Glut, c6_c2_c0_c0_r1|L6 CT CTX Glut, c6_c6_c1_c0_r1|L6 CT CTX Glut, c6_c2_c1_c0_r0|L6 CT CTX Glut, c6_c0_c3_c0_r0|L6 CT CTX Glut	L6 CT CTX Glut
c18_c8_c8_c8_r0	c6_c1_c4_c4_r0|L6 CT CTX Glut	L6 CT CTX Glut
c19_c0_c0_c0_r0	c13_c3_c1_c1_r0|LSX Otx2 Gaba	LSX Otx2 Gaba
c19_c0_c0_c0_r1	c13_c3_c1_c1_r0|LSX Otx2 Gaba	LSX Otx2 Gaba
c19_c0_c0_c1_r0	c13_c4_c6_c6_r0|LSX Sall3 Pax6 Gaba, c13_c0_c1_c1_r0|LSX Prdm12 ve Gaba, c13_c4_c4_c4_r0|LSX Sall3 Pax6 Gaba, c13_c4_c5_c5_r0|LSX Sall3 Pax6 Gaba, c13_c4_c2_c2_r0|NDB-SI-ant Prdm12 Gaba, c13_c4_c1_c1_r0|LSX Sall3 Pax6 Gaba, c13_c4_c3_c3_r0|NDB-SI-ant Prdm12 Gaba, c13_c4_c0_c0_r0|NDB-SI-ant Prdm12 Gaba, c13_c14_c1_c1_r0|FS Mgp Gaba	LSX Otx2 Gaba
c19_c0_c0_c2_r0	c13_c3_c1_c1_r0|LSX Otx2 Gaba	LSX Otx2 Gaba
c19_c0_c0_c3_r0	c13_c0_c0_c1_r0|LSX Otx2 Gaba	LSX Nkx2-1 Gaba
c19_c0_c1_c0_r0	c13_c0_c0_c2_r0|LSX Nkx2-1 Gaba, c13_c0_c0_c2_r1|LSX Nkx2-1 Gaba	LSX Nkx2-1 Gaba
c19_c0_c1_c0_r1	c13_c0_c0_c2_r0|LSX Nkx2-1 Gaba, c13_c0_c0_c2_r1|LSX Nkx2-1 Gaba	LSX Nkx2-1 Gaba
c19_c0_c1_c1_r0	c13_c0_c0_c2_r0|LSX Nkx2-1 Gaba, c13_c0_c0_c2_r1|LSX Nkx2-1 Gaba	LSX Nkx2-1 Gaba
c19_c0_c1_c2_r0	c13_c0_c0_c2_r0|LSX Nkx2-1 Gaba, c13_c0_c0_c2_r1|LSX Nkx2-1 Gaba	LSX Nkx2-1 Gaba
c19_c0_c2_c0_r0	c13_c0_c0_c0_r0|LSX Nkx2-1 Gaba, c13_c0_c0_c0_r1|LSX Nkx2-1 Gaba	LSX Nkx2-1 Gaba
c19_c0_c2_c0_r1	c13_c0_c0_c0_r0|LSX Nkx2-1 Gaba, c13_c0_c0_c0_r1|LSX Nkx2-1 Gaba	LSX Nkx2-1 Gaba
c19_c0_c2_c1_r0	c13_c0_c0_c0_r0|LSX Nkx2-1 Gaba	LSX Prdm12 ve Gaba
c19_c0_c2_c1_r1	c13_c0_c0_c1_r0|LSX Otx2 Gaba	LSX Prdm12 ve Gaba
c19_c0_c3_c0_r0	c13_c0_c1_c0_r0|LSX Prdm12 ve Gaba	LSX Prdm12 ve Gaba
c19_c0_c3_c1_r0	c13_c0_c1_c0_r0|LSX Prdm12 ve Gaba	LSX Prdm12 ve Gaba
c19_c0_c4_c0_r0	c13_c0_c0_c1_r0|LSX Otx2 Gaba	LSX Nkx2-1 Gaba
c19_c0_c4_c0_r1	c13_c0_c0_c1_r0|LSX Otx2 Gaba	LSX Nkx2-1 Gaba
c19_c0_c4_c1_r0	c13_c0_c0_c0_r0|LSX Nkx2-1 Gaba	LSX Nkx2-1 Gaba
c19_c10_c0_c0_r0	c13_c3_c0_c0_r0|LSX Prdm12 do Gaba	LSX Prdm12 do Gaba
c19_c1_c0_c0_r0	c13_c3_c0_c0_r0|LSX Prdm12 do Gaba	LSX Prdm12 do Gaba
c19_c1_c0_c0_r1	c13_c3_c0_c0_r0|LSX Prdm12 do Gaba	LSX Prdm12 do Gaba
c19_c1_c0_c1_r0	c13_c3_c0_c0_r0|LSX Prdm12 do Gaba	LSX Prdm12 do Gaba
c19_c1_c1_c0_r0	c13_c3_c0_c1_r0|LSX Prdm12 do Gaba	LSX Prdm12 do Gaba
c19_c1_c1_c1_r0	c13_c3_c0_c1_r0|LSX Prdm12 do Gaba	LSX Prdm12 do Gaba
c19_c1_c2_c0_r0	c13_c3_c0_c1_r0|LSX Prdm12 do Gaba	LSX Prdm12 do Gaba
c19_c1_c2_c0_r1	c13_c3_c0_c0_r0|LSX Prdm12 do Gaba	LSX Prdm12 do Gaba
c19_c1_c2_c1_r0	c13_c0_c2_c0_r0|LSX Nkx2-1 Gaba	LSX Prdm12 do Gaba
c19_c1_c3_c0_r0	c13_c3_c0_c1_r0|LSX Prdm12 do Gaba	LSX Prdm12 do Gaba
c19_c1_c3_c1_r0	c13_c0_c4_c4_r0|LSX Prdm12 do Gaba	LSX Prdm12 do Gaba
c19_c1_c4_c4_r0	c13_c0_c2_c0_r1|LSX Nkx2-1 Gaba	LSX Prdm12 do Gaba
c19_c2_c0_c0_r0	c13_c3_c2_c0_r1|LSX Prdm12 do Gaba	LSX Prdm12 do Gaba
c19_c2_c0_c1_r0	c13_c3_c2_c0_r1|LSX Prdm12 do Gaba	LSX Prdm12 do Gaba
c19_c2_c0_c2_r0	c13_c3_c2_c0_r1|LSX Prdm12 do Gaba	LSX Prdm12 do Gaba
c19_c2_c1_c0_r0	c13_c3_c2_c0_r0|LSX Prdm12 do Gaba	LSX Prdm12 do Gaba
c19_c2_c1_c0_r1	c13_c3_c2_c0_r0|LSX Prdm12 do Gaba	LSX Prdm12 do Gaba
c19_c2_c2_c0_r0	c13_c3_c2_c0_r1|LSX Prdm12 do Gaba	LSX Prdm12 do Gaba
c19_c2_c2_c1_r0	c13_c3_c2_c0_r1|LSX Prdm12 do Gaba	LSX Prdm12 do Gaba
c19_c3_c0_c0_r0	c13_c0_c4_c4_r0|LSX Prdm12 do Gaba	LSX Prdm12 do Gaba
c19_c3_c0_c1_r0	c13_c0_c4_c4_r0|LSX Prdm12 do Gaba	LSX Prdm12 do Gaba
c19_c3_c1_c0_r0	c13_c0_c2_c0_r0|LSX Nkx2-1 Gaba	LSX Nkx2-1 Gaba
c19_c3_c1_c0_r1	c13_c0_c2_c0_r0|LSX Nkx2-1 Gaba	LSX Nkx2-1 Gaba
c19_c3_c1_c1_r0	c13_c0_c2_c0_r0|LSX Nkx2-1 Gaba	LSX Nkx2-1 Gaba
c19_c3_c2_c0_r0	c13_c0_c2_c0_r1|LSX Nkx2-1 Gaba	LSX Nkx2-1 Gaba
c19_c3_c3_c0_r0	c13_c0_c2_c0_r1|LSX Nkx2-1 Gaba	LSX Nkx2-1 Gaba
c19_c3_c3_c0_r1	c13_c0_c2_c0_r1|LSX Nkx2-1 Gaba	LSX Nkx2-1 Gaba
c19_c3_c4_c4_r0	c13_c0_c4_c4_r0|LSX Prdm12 do Gaba	LSX Nkx2-1 Gaba
c19_c4_c0_c0_r0	c13_c4_c2_c2_r0|NDB-SI-ant Prdm12 Gaba	NDB-SI-ant Prdm12 Gaba
c19_c4_c0_c0_r1	c13_c4_c2_c2_r0|NDB-SI-ant Prdm12 Gaba	NDB-SI-ant Prdm12 Gaba
c19_c4_c1_c0_r0	c13_c4_c5_c5_r0|LSX Sall3 Pax6 Gaba	LSX Sall3 Pax6 Gaba
c19_c4_c1_c1_r0	c13_c4_c5_c5_r0|LSX Sall3 Pax6 Gaba	LSX Prdm12 ve Gaba
c19_c4_c2_c0_r0	c13_c4_c6_c6_r0|LSX Sall3 Pax6 Gaba	LSX Otx2 Gaba
c19_c4_c2_c1_r0	c13_c4_c6_c6_r0|LSX Sall3 Pax6 Gaba	LSX Sall3 Pax6 Gaba
c19_c4_c3_c0_r0	c13_c4_c5_c5_r0|LSX Sall3 Pax6 Gaba	LSX Sall3 Pax6 Gaba
c19_c4_c3_c1_r0	c13_c4_c5_c5_r0|LSX Sall3 Pax6 Gaba	LSX Sall3 Pax6 Gaba
c19_c4_c4_c4_r0	c13_c4_c1_c1_r0|LSX Sall3 Pax6 Gaba	NDB-SI-ant Prdm12 Gaba
c19_c5_c0_c0_r0	c13_c0_c1_c1_r0|LSX Prdm12 ve Gaba	LSX Prdm12 ve Gaba
c19_c5_c0_c1_r0	c13_c0_c1_c1_r0|LSX Prdm12 ve Gaba	LSX Prdm12 ve Gaba
c19_c5_c1_c0_r0	c13_c0_c1_c1_r0|LSX Prdm12 ve Gaba	LSX Prdm12 ve Gaba
c19_c5_c2_c2_r0	c13_c4_c0_c0_r0|NDB-SI-ant Prdm12 Gaba	LSX Prdm12 ve Gaba
c19_c5_c3_c3_r0	c13_c0_c1_c1_r0|LSX Prdm12 ve Gaba	LSX Prdm12 ve Gaba
c19_c6_c0_c0_r0	c13_c0_c3_c0_r0|LSX Prdm12 ve Gaba	LSX Prdm12 ve Gaba
c19_c6_c0_c0_r1	c13_c0_c3_c0_r0|LSX Prdm12 ve Gaba	LSX Prdm12 ve Gaba
c19_c6_c0_c1_r0	c13_c0_c1_c0_r0|LSX Prdm12 ve Gaba	LSX Prdm12 ve Gaba
c19_c6_c1_c0_r0	c13_c0_c3_c0_r0|LSX Prdm12 ve Gaba	LSX Prdm12 ve Gaba
c19_c6_c1_c1_r0	c13_c0_c1_c0_r0|LSX Prdm12 ve Gaba	LSX Prdm12 ve Gaba
c19_c6_c2_c2_r0	c13_c0_c3_c0_r0|LSX Prdm12 ve Gaba	LSX Prdm12 ve Gaba
c19_c6_c3_c3_r0	c13_c0_c1_c0_r0|LSX Prdm12 ve Gaba, c13_c0_c3_c0_r0|LSX Prdm12 ve Gaba	LSX Prdm12 ve Gaba
c19_c7_c0_c0_r0	c13_c3_c1_c0_r0|LSX Otx2 Gaba	LSX Otx2 Gaba
c19_c7_c0_c0_r1	c13_c3_c1_c0_r0|LSX Otx2 Gaba	LSX Otx2 Gaba
c19_c7_c1_c0_r0	c13_c3_c1_c0_r0|LSX Otx2 Gaba	LSX Otx2 Gaba
c19_c7_c1_c0_r1	c13_c3_c1_c0_r0|LSX Otx2 Gaba	LSX Otx2 Gaba
c19_c7_c2_c2_r0	c13_c3_c1_c1_r0|LSX Otx2 Gaba	LSX Otx2 Gaba
c19_c8_c0_c0_r0	c13_c3_c2_c0_r0|LSX Prdm12 do Gaba	LSX Sall3 Lmo1 Gaba
c19_c8_c1_c1_r0	c13_c3_c3_c3_r0|LSX Sall3 Lmo1 Gaba	LSX Sall3 Lmo1 Gaba
c19_c8_c2_c2_r0	c13_c3_c3_c3_r0|LSX Sall3 Lmo1 Gaba	LSX Sall3 Lmo1 Gaba
c19_c9_c0_c0_r0	c13_c4_c4_c4_r0|LSX Sall3 Pax6 Gaba	LSX Sall3 Pax6 Gaba
c19_c9_c1_c0_r0	c13_c4_c4_c4_r0|LSX Sall3 Pax6 Gaba	LSX Sall3 Pax6 Gaba
c19_c9_c2_c2_r0	c13_c4_c4_c4_r0|LSX Sall3 Pax6 Gaba	LSX Sall3 Pax6 Gaba
c1_c0_c0_c0_r0	c2_c0_c0_c0_r0|L2/3 IT CTX Glut, c2_c0_c0_c0_r1|L2/3 IT CTX Glut, c2_c0_c0_c0_r2|L2/3 IT CTX Glut, c2_c0_c0_c3_r2|L2/3 IT CTX Glut, c2_c0_c1_c1_r0|L2/3 IT CTX Glut, c2_c0_c1_c1_r1|L2/3 IT CTX Glut, c2_c0_c2_c2_r0|L2/3 IT CTX Glut, c2_c0_c2_c2_r1|L2/3 IT CTX Glut, c2_c0_c2_c2_r2|L2/3 IT CTX Glut	L2/3 IT CTX Glut
c1_c0_c0_c0_r1	c2_c0_c0_c0_r0|L2/3 IT CTX Glut, c2_c0_c0_c0_r1|L2/3 IT CTX Glut, c2_c0_c0_c0_r2|L2/3 IT CTX Glut, c2_c0_c0_c0_r3|L2/3 IT CTX Glut, c2_c0_c0_c3_r2|L2/3 IT CTX Glut, c2_c0_c2_c0_r2|L2/3 IT CTX Glut, c2_c0_c2_c2_r2|L2/3 IT CTX Glut	L2/3 IT CTX Glut
c1_c0_c0_c0_r10	c2_c0_c0_c0_r0|L2/3 IT CTX Glut, c2_c0_c0_c0_r2|L2/3 IT CTX Glut, c2_c0_c0_c1_r1|L2/3 IT CTX Glut, c2_c0_c0_c3_r0|L2/3 IT CTX Glut, c2_c0_c0_c3_r1|L2/3 IT CTX Glut, c2_c0_c2_c2_r0|L2/3 IT CTX Glut, c2_c0_c0_c0_r1|L2/3 IT CTX Glut, c2_c0_c2_c2_r1|L2/3 IT CTX Glut, c2_c0_c2_c2_r2|L2/3 IT CTX Glut	L2/3 IT CTX Glut
c1_c0_c0_c0_r11	c2_c0_c0_c0_r0|L2/3 IT CTX Glut, c2_c0_c0_c0_r1|L2/3 IT CTX Glut, c2_c0_c0_c0_r2|L2/3 IT CTX Glut, c2_c0_c0_c0_r3|L2/3 IT CTX Glut, c2_c0_c0_c3_r2|L2/3 IT CTX Glut, c2_c0_c2_c0_r2|L2/3 IT CTX Glut, c2_c0_c2_c2_r2|L2/3 IT CTX Glut	L2/3 IT CTX Glut
c1_c0_c0_c0_r12	c2_c0_c0_c0_r0|L2/3 IT CTX Glut, c2_c0_c0_c0_r1|L2/3 IT CTX Glut, c2_c0_c0_c0_r2|L2/3 IT CTX Glut, c2_c0_c0_c0_r3|L2/3 IT CTX Glut, c2_c0_c0_c3_r2|L2/3 IT CTX Glut, c2_c0_c2_c0_r2|L2/3 IT CTX Glut, c2_c0_c2_c2_r2|L2/3 IT CTX Glut	L2/3 IT CTX Glut
c1_c0_c0_c0_r13	c2_c0_c0_c0_r0|L2/3 IT CTX Glut, c2_c0_c0_c0_r1|L2/3 IT CTX Glut, c2_c0_c0_c0_r2|L2/3 IT CTX Glut, c2_c0_c0_c3_r2|L2/3 IT CTX Glut, c2_c0_c1_c1_r0|L2/3 IT CTX Glut, c2_c0_c1_c1_r1|L2/3 IT CTX Glut, c2_c0_c2_c2_r0|L2/3 IT CTX Glut, c2_c0_c2_c2_r1|L2/3 IT CTX Glut, c2_c0_c2_c2_r2|L2/3 IT CTX Glut	L2/3 IT CTX Glut
c1_c0_c0_c0_r14	c2_c0_c0_c0_r0|L2/3 IT CTX Glut, c2_c0_c0_c0_r2|L2/3 IT CTX Glut, c2_c0_c0_c1_r1|L2/3 IT CTX Glut, c2_c0_c0_c3_r0|L2/3 IT CTX Glut, c2_c0_c0_c3_r1|L2/3 IT CTX Glut, c2_c0_c2_c2_r0|L2/3 IT CTX Glut, c2_c0_c0_c0_r1|L2/3 IT CTX Glut, c2_c0_c2_c2_r1|L2/3 IT CTX Glut, c2_c0_c2_c2_r2|L2/3 IT CTX Glut	L2/3 IT CTX Glut
c1_c0_c0_c0_r15	c2_c0_c0_c0_r0|L2/3 IT CTX Glut, c2_c0_c0_c0_r1|L2/3 IT CTX Glut, c2_c0_c0_c0_r2|L2/3 IT CTX Glut, c2_c0_c0_c3_r2|L2/3 IT CTX Glut, c2_c0_c1_c1_r0|L2/3 IT CTX Glut, c2_c0_c1_c1_r1|L2/3 IT CTX Glut, c2_c0_c2_c2_r0|L2/3 IT CTX Glut, c2_c0_c2_c2_r1|L2/3 IT CTX Glut, c2_c0_c2_c2_r2|L2/3 IT CTX Glut	L2/3 IT CTX Glut
c1_c0_c0_c0_r16	c2_c0_c0_c0_r0|L2/3 IT CTX Glut, c2_c0_c0_c0_r1|L2/3 IT CTX Glut, c2_c0_c0_c0_r2|L2/3 IT CTX Glut, c2_c0_c0_c3_r2|L2/3 IT CTX Glut, c2_c0_c1_c1_r0|L2/3 IT CTX Glut, c2_c0_c1_c1_r1|L2/3 IT CTX Glut, c2_c0_c2_c2_r0|L2/3 IT CTX Glut, c2_c0_c2_c2_r1|L2/3 IT CTX Glut, c2_c0_c2_c2_r2|L2/3 IT CTX Glut	L2/3 IT CTX Glut
c1_c0_c0_c0_r17	c2_c0_c0_c0_r0|L2/3 IT CTX Glut, c2_c0_c0_c0_r1|L2/3 IT CTX Glut, c2_c0_c0_c0_r2|L2/3 IT CTX Glut, c2_c0_c0_c0_r3|L2/3 IT CTX Glut, c2_c0_c0_c3_r2|L2/3 IT CTX Glut, c2_c0_c2_c0_r2|L2/3 IT CTX Glut, c2_c0_c2_c2_r2|L2/3 IT CTX Glut	L2/3 IT CTX Glut
c1_c0_c0_c0_r18	c2_c0_c0_c0_r3|L2/3 IT CTX Glut, c2_c4_c0_c0_r2|L2/3 IT CTX Glut, c2_c4_c2_c2_r0|L2/3 IT CTX Glut	L2/3 IT CTX Glut
c1_c0_c0_c0_r19	c2_c0_c0_c0_r3|L2/3 IT CTX Glut, c2_c4_c0_c0_r2|L2/3 IT CTX Glut, c2_c4_c2_c2_r0|L2/3 IT CTX Glut	L2/3 IT CTX Glut
c1_c0_c0_c0_r2	c2_c0_c0_c0_r0|L2/3 IT CTX Glut, c2_c0_c0_c0_r1|L2/3 IT CTX Glut, c2_c0_c0_c0_r2|L2/3 IT CTX Glut, c2_c0_c0_c3_r2|L2/3 IT CTX Glut, c2_c0_c1_c1_r0|L2/3 IT CTX Glut, c2_c0_c1_c1_r1|L2/3 IT CTX Glut, c2_c0_c2_c2_r0|L2/3 IT CTX Glut, c2_c0_c2_c2_r1|L2/3 IT CTX Glut, c2_c0_c2_c2_r2|L2/3 IT CTX Glut	L2/3 IT CTX Glut
c1_c0_c0_c0_r20	c2_c0_c0_c0_r0|L2/3 IT CTX Glut, c2_c0_c0_c0_r1|L2/3 IT CTX Glut, c2_c0_c0_c0_r2|L2/3 IT CTX Glut, c2_c0_c0_c3_r2|L2/3 IT CTX Glut, c2_c0_c1_c1_r0|L2/3 IT CTX Glut, c2_c0_c1_c1_r1|L2/3 IT CTX Glut, c2_c0_c2_c2_r0|L2/3 IT CTX Glut, c2_c0_c2_c2_r1|L2/3 IT CTX Glut, c2_c0_c2_c2_r2|L2/3 IT CTX Glut	L2/3 IT CTX Glut
[truncated: 3,056 more rows]

## Sheet: mC-ATAC.CellType.Relationship
	AMY1GL1	AMY1GL2	AMY1GL3	AMY1GL4	AMY1GL5	AMY2GL1	ASCG1	ASCG2	ASCN1	ASCN2	ASCN3	ASCN4	ASCN5	ASCN6	ASCW1	ASCW10	ASCW2	ASCW3	ASCW4	ASCW5	ASCW6	ASCW7	ASCW8	ASCW9	BERG1	BERG2	CA1GL1	CA1GL2	CA1GL3	CA1GL4	CA3GL1	CA3GL2	CA3GL3	CA3GL4	CA3GL5	CA3GL6	CA3GL7	CA3GL8	CHOLHA1	CHOLHA2	CHOLHA3	CHOLHA4	CHOR1	CLAGL1	CLAGL2	CLAGL3	CLAGL4	CLAGL5	CLAGL6
[truncated: 261 more rows]
[truncated: 543 more columns]
