# Supplementary material for: Single-cell DNA Methylome and 3D Multi-omic Atlas of the Adult Mouse Brain
Source: bioRxiv. 2023 Apr 18:2023.04.16.536509. Preprint. [Version 1] doi: 10.1101/2023.04.16.536509 (PMC10153407; doi:10.1101/2023.04.16.536509)
Supplement: Supplement 9 — Supplementary Table 7. MERFISH dataset cell metadata. [file media-9.xlsx]

## Sheet: Sheet1
cell	experiment_name	sample	nRNA_counts	nFeature_RNA	Cell_Volume	Blank_Gene_Count	standard_center_x	standard_center_y	CellType	DissectionRegion	Class
C5-R1-168739862758530779102030551144994340575	202210271225_MouseHanqingB22_VMSC01101	Slice5	70	52	807.309	0	5105.08	5755.68	Astro-TE NN	HIP - CA	NN
C5-R1-299486926265499460927794391230077093686	202210271225_MouseHanqingB22_VMSC01101	Slice5	19	15	321.021	0	5084.06	5771.04	Endo NN	MY - MYsat-MYmot post	NN
C5-R1-141230594479767475632827553401577964709	202210271225_MouseHanqingB22_VMSC01101	Slice5	53	36	1044.53	0	5115.26	5903.74	Microglia NN	CTXsp - CLA-EP-LA-BLA-BMA-PA	NN
C5-R1-150974800622116146645276701635136252235	202210271225_MouseHanqingB22_VMSC01101	Slice5	203	106	1149.51	0	5085.44	5842.75	Astro-TE NN	HIP - CA	NN
C5-R1-236846330462280806327471528249508903366	202210271225_MouseHanqingB22_VMSC01101	Slice5	77	54	243.785	0	5073.23	5851.47	Lamp5 Gaba	VIS	Gaba
C5-R1-246944531999862843229672851841790691931	202210271225_MouseHanqingB22_VMSC01101	Slice5	62	51	524.845	0	5016.62	5945.31	Endo NN	MY - MYsat-MYmot post	NN
C5-R1-24782367443863573660684164658364886219	202210271225_MouseHanqingB22_VMSC01101	Slice5	53	36	371.466	0	5071.93	5779.2	Astro-TE NN	HIP - CA	NN
C5-R1-251121560377452489510839330310823611370	202210271225_MouseHanqingB22_VMSC01101	Slice5	63	47	953.571	0	5081.08	5788.41	Astro-TE NN	HIP - CA	NN
C5-R1-257230044153071774456777924867425049809	202210271225_MouseHanqingB22_VMSC01101	Slice5	77	50	755.788	1	5019.83	5877.01	Astro-TE NN	HIP - CA	NN
C5-R1-258882574212091260583507571723759860084	202210271225_MouseHanqingB22_VMSC01101	Slice5	149	79	857.23	1	5002.26	5934.65	Oligo NN		NN
C5-R1-283105905748103858143074915203532549488	202210271225_MouseHanqingB22_VMSC01101	Slice5	120	70	829.485	0	4998.67	5946.04	Oligo NN		NN
C5-R1-287354217231714361271568962133099971959	202210271225_MouseHanqingB22_VMSC01101	Slice5	19	18	258.241	0	5033.85	5928.32	Astro-TE NN	HIP - CA	NN
C5-R1-293101371144631139394013674130356347266	202210271225_MouseHanqingB22_VMSC01101	Slice5	50	42	784.118	0	5093.11	5812.38	OPC NN		NN
C5-R1-300908474670251994079643448236618055911	202210271225_MouseHanqingB22_VMSC01101	Slice5	62	45	496.068	1	5039.73	5967.81	Astro-TE NN	HIP - CA	NN
C5-R1-302069308008849424973455085988908050797	202210271225_MouseHanqingB22_VMSC01101	Slice5	76	57	592.493	0	5028.38	5971.92	Endo NN	MY - MYsat-MYmot post	NN
C5-R1-303757459188383391705770013676940816375	202210271225_MouseHanqingB22_VMSC01101	Slice5	128	83	1016.3	0	5065.78	5933.16	Astro-TE NN	HIP - CA	NN
C5-R1-315936628617479725886390381366454316317	202210271225_MouseHanqingB22_VMSC01101	Slice5	126	76	1174.17	3	5112.9	5825.31	Astro-TE NN	HIP - CA	NN
C5-R1-329772317552951843420351154805165435156	202210271225_MouseHanqingB22_VMSC01101	Slice5	173	86	953.602	1	5036.95	5864.63	Astro-TE NN	HIP - CA	NN
C5-R1-3420079208403769895724487999092574207	202210271225_MouseHanqingB22_VMSC01101	Slice5	59	51	499.988	0	5045.85	5927.95	Endo NN	ENT	NN
C5-R1-48563497974864663668301084143585210976	202210271225_MouseHanqingB22_VMSC01101	Slice5	56	43	743.169	1	5131.68	5830.04	OPC NN		NN
C5-R1-55161397969003039640478462422368812918	202210271225_MouseHanqingB22_VMSC01101	Slice5	112	79	1315.16	0	4981.82	5911.62	Astro-TE NN	HIP - CA	NN
C5-R1-5673495040890416898758189654969968576	202210271225_MouseHanqingB22_VMSC01101	Slice5	52	37	695.925	0	5066.24	5855.48	Endo NN	MY - MYsat-MYmot post	NN
C5-R1-60297480543245751761570630716284561011	202210271225_MouseHanqingB22_VMSC01101	Slice5	25	22	302.103	0	5034.71	5817.64	Astro-TE NN	HIP - CA	NN
C5-R1-8135660072240726051767590617549800029	202210271225_MouseHanqingB22_VMSC01101	Slice5	145	75	861.324	2	5092.95	5894.97	Astro-TE NN	HIP - CA	NN
C5-R1-89005824996389746230764216410825278583	202210271225_MouseHanqingB22_VMSC01101	Slice5	85	54	163.64	0	5089.55	5903.55	OPC NN		NN
C5-R1-140635221902269562100931627119078218082	202210271225_MouseHanqingB22_VMSC01101	Slice5	83	61	818.109	1	4947.97	6061.18	Endo NN	MY - MYsat-MYmot post	NN
C5-R1-169678887212703612378281289861837716663	202210271225_MouseHanqingB22_VMSC01101	Slice5	85	58	1116.82	1	4894.62	6119.67	Endo NN	MY - MYsat-MYmot post	NN
C5-R1-192736953770889858666417426522957494725	202210271225_MouseHanqingB22_VMSC01101	Slice5	63	43	862.601	0	4944.99	6081.79	Microglia NN	CTXsp - CLA-EP-LA-BLA-BMA-PA	NN
C5-R1-200654278927953058581840596960314247579	202210271225_MouseHanqingB22_VMSC01101	Slice5	52	40	454.012	0	4948.86	6028.65	Endo NN	MY - MYsat-MYmot post	NN
C5-R1-262777964292588847268008556911352497046	202210271225_MouseHanqingB22_VMSC01101	Slice5	165	105	1186.75	3	4999.46	5986.47	Lamp5 Gaba	VIS	Gaba
C5-R1-270359485205808927939961103025227235305	202210271225_MouseHanqingB22_VMSC01101	Slice5	12	11	119.025	0	4879.02	6106.3	Astro-TE NN	HIP - CA	NN
C5-R1-278959603160100262948795485236556833317	202210271225_MouseHanqingB22_VMSC01101	Slice5	90	64	778.043	1	4947.72	6041.96	Peri NN		NN
C5-R1-5397082917656139123331997722335166809	202210271225_MouseHanqingB22_VMSC01101	Slice5	175	96	975.809	2	4952.78	6019.26	Astro-TE NN	HIP - CA	NN
C5-R1-71344766437548749166208091483833713282	202210271225_MouseHanqingB22_VMSC01101	Slice5	185	104	817.868	2	4960.07	5994.53	Lamp5 Gaba	VIS	Gaba
C5-R1-80745687008980186714505893958455798838	202210271225_MouseHanqingB22_VMSC01101	Slice5	75	43	505.228	0	4943.44	6056.82	Astro-TE NN	HIP - CA	NN
C5-R1-151656143594787510233154773030835347672	202210271225_MouseHanqingB22_VMSC01101	Slice5	66	48	908.668	0	4863.13	6143.92	Microglia NN	CTXsp - CLA-EP-LA-BLA-BMA-PA	NN
C5-R1-162655286342167546309806247122654105279	202210271225_MouseHanqingB22_VMSC01101	Slice5	70	6	1341.17	0	4939.83	6213.58	DMH Nkx2-4 Glut	HY - MEZ-PVZ-PVR	Glut
C5-R1-165603613321953576804607921865777891520	202210271225_MouseHanqingB22_VMSC01101	Slice5	54	34	680.118	0	4846.74	6216.7	Astro-TE NN	HIP - CA	NN
C5-R1-170145850785790576896952093232386921108	202210271225_MouseHanqingB22_VMSC01101	Slice5	26	24	351.845	1	4835.02	6219.6	Astro-TE NN	HIP - CA	NN
C5-R1-293492612229645381641946878845839862119	202210271225_MouseHanqingB22_VMSC01101	Slice5	91	59	1532.52	1	4827.92	6229.84	Astro-TE NN	HIP - CA	NN
C5-R1-107701640673741114487521062004651973286	202210271225_MouseHanqingB22_VMSC01101	Slice5	66	54	1048.67	0	4628.76	6222.67	Astro-TE NN	HIP - CA	NN
C5-R1-130456924065127894794726596655016500744	202210271225_MouseHanqingB22_VMSC01101	Slice5	125	68	793.846	1	4591.34	6193.2	Astro-TE NN	HIP - CA	NN
C5-R1-14369334983050429457792477420751104484	202210271225_MouseHanqingB22_VMSC01101	Slice5	195	96	950.978	1	4579.73	6223.67	Lamp5 Gaba	VIS	Gaba
C5-R1-26372136369438706281993044935865517055	202210271225_MouseHanqingB22_VMSC01101	Slice5	17	17	306.622	0	4542.97	6279.57	Endo NN	MY - MYsat-MYmot post	NN
C5-R1-90778651824956155852070349846918045932	202210271225_MouseHanqingB22_VMSC01101	Slice5	16	15	43.0664	0	4587.87	6236.47	Astro-TE NN	HIP - CA	NN
C5-R1-121655896825754195077971980790292644073	202210271225_MouseHanqingB22_VMSC01101	Slice5	117	66	1434.99	1	4824.46	6101.16	Astro-TE NN	HIP - CA	NN
C5-R1-127865514871743804757571665918285006158	202210271225_MouseHanqingB22_VMSC01101	Slice5	118	78	1305.7	0	4661.65	6055.92	Astro-TE NN	HIP - CA	NN
C5-R1-127983072844929166024181043447667439474	202210271225_MouseHanqingB22_VMSC01101	Slice5	137	80	894.094	1	4777.17	6156.16	Astro-TE NN	HIP - CA	NN
C5-R1-131188954339043627527440789641450339955	202210271225_MouseHanqingB22_VMSC01101	Slice5	33	28	184.504	1	4619.97	6119.46	L2/3 IT ENT Glut	TEa-PERI-ECT	Glut
C5-R1-154858836774352534293956776200303706414	202210271225_MouseHanqingB22_VMSC01101	Slice5	49	40	930.573	0	4727.72	6232.43	Astro-TE NN	HIP - CA	NN
C5-R1-163153219693086849902567272600757290259	202210271225_MouseHanqingB22_VMSC01101	Slice5	97	56	608.493	1	4765.08	6101.29	Astro-TE NN	HIP - CA	NN
C5-R1-170138403308535251239167920755658095815	202210271225_MouseHanqingB22_VMSC01101	Slice5	85	61	1019.31	0	4664.86	6164.08	Microglia NN	CTXsp - CLA-EP-LA-BLA-BMA-PA	NN
C5-R1-178131381694822314451861227128470743843	202210271225_MouseHanqingB22_VMSC01101	Slice5	62	46	811.119	0	4673	6105.37	Endo NN	HIP - CA	NN
C5-R1-197093714839032024759429981437472485347	202210271225_MouseHanqingB22_VMSC01101	Slice5	409	180	959.389	2	4655.45	6105.21	L2/3 IT CTX Glut	ACA	Glut
C5-R1-205455853237900242992478900715822976774	202210271225_MouseHanqingB22_VMSC01101	Slice5	25	24	131.299	1	4629.12	6203.19	Astro-TE NN	HIP - CA	NN
C5-R1-209257140447600692556248781468525891096	202210271225_MouseHanqingB22_VMSC01101	Slice5	66	51	807.195	0	4644.82	6152.45	Microglia NN	CTXsp - CLA-EP-LA-BLA-BMA-PA	NN
C5-R1-215763110576936836363044261010811492438	202210271225_MouseHanqingB22_VMSC01101	Slice5	518	194	1020.85	4	4680.51	6075.85	L2/3 IT CTX Glut	SSp	Glut
C5-R1-225446484095785500023636661902535372287	202210271225_MouseHanqingB22_VMSC01101	Slice5	94	70	1014.74	0	4688.96	6214.67	Astro-TE NN	HIP - CA	NN
C5-R1-225903094403359406259638573301732139447	202210271225_MouseHanqingB22_VMSC01101	Slice5	54	44	286.983	0	4685.57	6115.68	Astro-TE NN	HIP - CA	NN
C5-R1-261202465526451579703884846446657807350	202210271225_MouseHanqingB22_VMSC01101	Slice5	100	68	1050.39	0	4657.21	6182.3	Astro-TE NN	HIP - CA	NN
C5-R1-263871610979951251888305128743762469495	202210271225_MouseHanqingB22_VMSC01101	Slice5	134	78	1007.05	2	4707.73	6172.44	Astro-TE NN	HIP - CA	NN
C5-R1-27502948985238519826577676277062066702	202210271225_MouseHanqingB22_VMSC01101	Slice5	112	67	697.071	0	4772.56	6071.07	Astro-TE NN	HIP - CA	NN
C5-R1-276643408814519974024873352176556365259	202210271225_MouseHanqingB22_VMSC01101	Slice5	90	53	1147.77	1	4767.67	6192.39	Astro-TE NN	HIP - CA	NN
C5-R1-284346301645344780632178711629831215587	202210271225_MouseHanqingB22_VMSC01101	Slice5	14	13	156.112	0	4682.47	6012.07	L2/3 IT CTX Glut	SSp	Glut
C5-R1-303151555999420719475331005645057856189	202210271225_MouseHanqingB22_VMSC01101	Slice5	177	85	1046.72	0	4645.06	6208.52	Astro-TE NN	HIP - CA	NN
C5-R1-323766718084131490986223489302216599305	202210271225_MouseHanqingB22_VMSC01101	Slice5	35	28	391.994	0	4719.17	6112.01	Astro-TE NN	HIP - CA	NN
C5-R1-52041976815490977593873082363020071292	202210271225_MouseHanqingB22_VMSC01101	Slice5	79	58	193.816	0	4715.73	6067	L2/3 IT CTX Glut	SSp	Glut
C5-R1-71213569882422746217047035076177600083	202210271225_MouseHanqingB22_VMSC01101	Slice5	200	105	421.951	2	4668.95	6038.31	L2/3 IT CTX Glut	SSp	Glut
C5-R1-82769036453491833767396028640692653487	202210271225_MouseHanqingB22_VMSC01101	Slice5	187	103	354.447	2	4741.37	6057.48	L2/3 IT CTX Glut	ACA	Glut
C5-R1-99748417363942816485341206989987673840	202210271225_MouseHanqingB22_VMSC01101	Slice5	185	84	993.095	2	4721.12	6130.78	Astro-TE NN	HIP - CA	NN
C5-R1-105759818232867612498173723744678230127	202210271225_MouseHanqingB22_VMSC01101	Slice5	146	95	130.166	0	4838.52	5889.91	L2/3 IT CTX Glut	SSp	Glut
C5-R1-112049481986001617066511611955377098876	202210271225_MouseHanqingB22_VMSC01101	Slice5	72	57	115.946	0	4737.32	5939.48	L4/5 IT CTX Glut	MOp	Glut
C5-R1-112057811476537888652081690157731180850	202210271225_MouseHanqingB22_VMSC01101	Slice5	260	130	363.204	3	4715.39	6013.86	L2/3 IT CTX Glut		Glut
C5-R1-118441184354140849407578859304071647418	202210271225_MouseHanqingB22_VMSC01101	Slice5	318	143	420.25	0	4710.23	5982.51	L2/3 IT CTX Glut	SSp	Glut
C5-R1-11938570485820232247778165602805084487	202210271225_MouseHanqingB22_VMSC01101	Slice5	133	87	550.092	0	4792.97	6072.37	OPC NN		NN
C5-R1-122401431653885193947546322590282548948	202210271225_MouseHanqingB22_VMSC01101	Slice5	924	253	1149.35	2	4861.64	5964.55	L2/3 IT CTX Glut	ACA	Glut
C5-R1-129709184827630512224350275258672884180	202210271225_MouseHanqingB22_VMSC01101	Slice5	217	114	830.789	0	4877.02	5904.97	L2/3 IT CTX Glut	SSp	Glut
C5-R1-154192943059839676213222218438872260219	202210271225_MouseHanqingB22_VMSC01101	Slice5	108	70	205.447	0	4761.47	6025.63	Pvalb Gaba	AUD	Gaba
C5-R1-160178724979121055054428292205012303861	202210271225_MouseHanqingB22_VMSC01101	Slice5	268	115	1114.89	2	4718.01	6025.85	Astro-TE NN	HIP - CA	NN
C5-R1-160521110797773001704266839661587091388	202210271225_MouseHanqingB22_VMSC01101	Slice5	166	104	154.201	0	4770.77	5971.82	L2/3 IT CTX Glut	TEa-PERI-ECT	Glut
C5-R1-162592055269545379443109479169682678502	202210271225_MouseHanqingB22_VMSC01101	Slice5	11	10	45.3934	0	4875.21	5917.39	L2/3 IT CTX Glut	SSp	Glut
C5-R1-165285093667722538597194285581894281834	202210271225_MouseHanqingB22_VMSC01101	Slice5	397	162	365.785	3	4818.02	5951.34	Lamp5 Gaba	MOs-FRP	Gaba
C5-R1-175572514708997813213291490346419839812	202210271225_MouseHanqingB22_VMSC01101	Slice5	210	129	446.179	1	4751.61	5933.2	L2/3 IT CTX Glut	SSp	Glut
C5-R1-175882726778372910230786877193764975684	202210271225_MouseHanqingB22_VMSC01101	Slice5	123	84	100.488	0	4786.59	6024.35	L2/3 IT CTX Glut	SSp	Glut
C5-R1-178187672555253948950195136592575567450	202210271225_MouseHanqingB22_VMSC01101	Slice5	158	101	651.967	1	4785.63	5941.12	L2/3 IT CTX Glut	SSp	Glut
C5-R1-18914079148255342474507056722736247796	202210271225_MouseHanqingB22_VMSC01101	Slice5	226	124	474.771	4	4857.98	5915.17	L2/3 IT CTX Glut	ACA	Glut
C5-R1-195199243281598676768591104036087367532	202210271225_MouseHanqingB22_VMSC01101	Slice5	651	219	902.387	4	4827.72	6007.76	L2/3 IT CTX Glut	SSp	Glut
C5-R1-196931079388120335360211115641117283980	202210271225_MouseHanqingB22_VMSC01101	Slice5	60	49	115.08	0	4804.29	5970.91	L4/5 IT CTX Glut	MO-FRP	Glut
C5-R1-198892293564857327989414582520987594663	202210271225_MouseHanqingB22_VMSC01101	Slice5	151	86	763.473	3	4770.43	5909.34	Astro-TE NN	HIP - CA	NN
C5-R1-199241828846833533504125262570474448790	202210271225_MouseHanqingB22_VMSC01101	Slice5	470	179	752.87	4	4864.51	5989.72	L2/3 IT CTX Glut	SSp	Glut
C5-R1-209025518603961672203639750501386610509	202210271225_MouseHanqingB22_VMSC01101	Slice5	23	21	68.6324	0	4850.25	5966.58	Astro-TE NN	HIP - CA	NN
C5-R1-217948067234077022902771832268490034552	202210271225_MouseHanqingB22_VMSC01101	Slice5	161	84	993.768	1	4866.25	6082.82	Astro-TE NN	HIP - CA	NN
C5-R1-220541100039919652885016330872533462718	202210271225_MouseHanqingB22_VMSC01101	Slice5	857	233	1075.53	2	4757.08	5948.77	Pvalb Gaba	AUD	Gaba
C5-R1-224644832516417171748458458784388162859	202210271225_MouseHanqingB22_VMSC01101	Slice5	14	13	91.6091	0	4799.77	6081.22	L4/5 IT CTX Glut	MOp	Glut
C5-R1-225472887736951097923311659387418881707	202210271225_MouseHanqingB22_VMSC01101	Slice5	60	49	82.4805	0	4824.38	5960.19	L6 IT CTX Glut	VISm	Glut
C5-R1-22684226156042061988100341138128288892	202210271225_MouseHanqingB22_VMSC01101	Slice5	459	183	727.737	2	4754.18	5999.16	L2/3 IT CTX Glut	ACA	Glut
C5-R1-232347350275696221999368250408046834035	202210271225_MouseHanqingB22_VMSC01101	Slice5	125	93	339.077	1	4765.78	5875.6	Pvalb Gaba	AUD	Gaba
C5-R1-234675306975707183756001100144341643824	202210271225_MouseHanqingB22_VMSC01101	Slice5	39	35	633.237	0	4910.53	6010.23	Peri NN		NN
C5-R1-243321754669296621010699594588732226453	202210271225_MouseHanqingB22_VMSC01101	Slice5	417	162	636.749	0	4807.6	5945.95	L2/3 IT CTX Glut	SSp	Glut
C5-R1-244201096326355073467212043528957912050	202210271225_MouseHanqingB22_VMSC01101	Slice5	147	75	569.897	1	4893.88	6069.09	Oligo NN		NN
C5-R1-245779418991263114206288199222667486603	202210271225_MouseHanqingB22_VMSC01101	Slice5	198	109	615.164	1	4876.7	5992.14	Astro-TE NN	HIP - CA	NN
C5-R1-25853136814762293334986893562989885052	202210271225_MouseHanqingB22_VMSC01101	Slice5	170	94	239.516	0	4707.89	5977.6	L2/3 IT CTX Glut	SSp	Glut
C5-R1-283248579990061409029248178214942757089	202210271225_MouseHanqingB22_VMSC01101	Slice5	180	96	1044.73	2	4909.49	5971.1	Astro-TE NN	HIP - CA	NN
C5-R1-293673134884794533150657818597129417325	202210271225_MouseHanqingB22_VMSC01101	Slice5	157	96	124.642	1	4774.99	5945.95	L2/3 IT CTX Glut	VIS	Glut
C5-R1-299098354545377836998697262175977995217	202210271225_MouseHanqingB22_VMSC01101	Slice5	174	113	209.033	1	4768.94	6029.75	L2/3 IT CTX Glut	VIS	Glut
C5-R1-307663374245523201103982183860877837331	202210271225_MouseHanqingB22_VMSC01101	Slice5	239	117	390.909	3	4773.65	5979.16	Vip Gaba	AUD	Gaba
C5-R1-31923745755008775685924230426856632075	202210271225_MouseHanqingB22_VMSC01101	Slice5	88	61	637.161	2	4705.48	6012.01	Microglia NN	CTXsp - CLA-EP-LA-BLA-BMA-PA	NN
C5-R1-32501561570554589163417291243583418378	202210271225_MouseHanqingB22_VMSC01101	Slice5	125	87	722.904	0	4787.84	6060.31	L2/3 IT CTX Glut	SSp	Glut
C5-R1-330337701058837649211713739856729804104	202210271225_MouseHanqingB22_VMSC01101	Slice5	424	179	644.894	3	4841.6	6000.68	L2/3 IT CTX Glut	SSp	Glut
C5-R1-33465750347574424347715068287558528004	202210271225_MouseHanqingB22_VMSC01101	Slice5	686	211	713.736	4	4878.15	5941.79	L2/3 IT CTX Glut	SSp	Glut
C5-R1-335275914802744948698629013281143079988	202210271225_MouseHanqingB22_VMSC01101	Slice5	27	26	373.023	0	4912.19	5997.54	Endo NN	MY - MYsat-MYmot post	NN
C5-R1-335754763955885141000122308061310910931	202210271225_MouseHanqingB22_VMSC01101	Slice5	233	130	339.073	4	4738.51	5981.26	L2/3 IT CTX Glut	ACA	Glut
C5-R1-35306770045030602989235310167140561721	202210271225_MouseHanqingB22_VMSC01101	Slice5	77	61	900.038	0	4866.53	6104.05	Peri NN		NN
C5-R1-3752246511667701431254710672708242767	202210271225_MouseHanqingB22_VMSC01101	Slice5	506	201	999.197	1	4920.32	5930.09	L2/3 IT CTX Glut	ACA	Glut
C5-R1-48064528788055356049365664431812218199	202210271225_MouseHanqingB22_VMSC01101	Slice5	425	174	856.801	4	4731.55	6050.88	L2/3 IT CTX Glut	SSp	Glut
C5-R1-48199900260552048477549258518690405175	202210271225_MouseHanqingB22_VMSC01101	Slice5	108	72	124.528	0	4837.23	5972.28	L2/3 IT CTX Glut	SSp	Glut
C5-R1-55630778436884951520229400665075721606	202210271225_MouseHanqingB22_VMSC01101	Slice5	91	76	113.881	1	4799.81	6014.84	L2/3 IT CTX Glut	SSp	Glut
C5-R1-61046102589868356975336339600443316248	202210271225_MouseHanqingB22_VMSC01101	Slice5	114	85	396.42	0	4924.7	5917.22	L2/3 IT CTX Glut	VIS	Glut
C5-R1-68538782711091163415959381545844688720	202210271225_MouseHanqingB22_VMSC01101	Slice5	130	82	124.838	0	4740.28	6017.19	L2/3 IT CTX Glut	SSp	Glut
C5-R1-71381687611331776830376440165632882826	202210271225_MouseHanqingB22_VMSC01101	Slice5	427	174	696.21	1	4906.51	5919.25	L2/3 IT CTX Glut	ACA	Glut
C5-R1-72379694306354599181566169289669640677	202210271225_MouseHanqingB22_VMSC01101	Slice5	79	60	148.996	1	4912.56	5909.4	L6 IT CTX Glut	PL-ILA-ORB	Glut
C5-R1-80537765468481130817867019054695836095	202210271225_MouseHanqingB22_VMSC01101	Slice5	165	88	823.239	1	4909.56	6049.27	Astro-TE NN	HIP - CA	NN
C5-R1-82358809750473898274000216368276700917	202210271225_MouseHanqingB22_VMSC01101	Slice5	515	196	966.536	2	4763.25	6056.46	L2/3 IT CTX Glut	SSp	Glut
C5-R1-86536419832533832942421516559833078795	202210271225_MouseHanqingB22_VMSC01101	Slice5	54	46	291.256	0	4775.3	5864.19	L2/3 IT CTX Glut	SSp	Glut
C5-R1-93231374628806893722024670797249841785	202210271225_MouseHanqingB22_VMSC01101	Slice5	49	39	47.4098	0	4795.89	5947.1	L2/3 IT CTX Glut	SSp	Glut
C5-R1-95242437735829765582782947953971109241	202210271225_MouseHanqingB22_VMSC01101	Slice5	89	71	304.636	0	4861.63	5982.94	L2/3 IT CTX Glut	SSp	Glut
C5-R1-97621411170079393030209381295535280656	202210271225_MouseHanqingB22_VMSC01101	Slice5	598	211	888.845	4	4864.8	5949.04	L2/3 IT CTX Glut	SSp	Glut
C5-R1-103048464002379986451228787206745412886	202210271225_MouseHanqingB22_VMSC01101	Slice5	43	34	54.4782	3	4969.17	5765.81	L6 IT CTX Glut	PL-ILA-ORB	Glut
C5-R1-10359702140746077408965132827246092566	202210271225_MouseHanqingB22_VMSC01101	Slice5	861	238	975.909	4	4897.06	5745.13	L2/3 IT CTX Glut	SSp	Glut
C5-R1-105338596023452431887037285079793920247	202210271225_MouseHanqingB22_VMSC01101	Slice5	94	70	66.8129	1	4904.81	5703.52	L2/3 IT CTX Glut	SSp	Glut
C5-R1-106767763077067575816864640448249894809	202210271225_MouseHanqingB22_VMSC01101	Slice5	458	193	955.859	4	4913.72	5860.56	L2/3 IT CTX Glut	ACA	Glut
C5-R1-111603153541239758593330528742815877557	202210271225_MouseHanqingB22_VMSC01101	Slice5	151	103	270.081	1	4938.28	5785.08	L2/3 IT ENTl-PIR Glut		Glut
C5-R1-113348689028799849331593989969868833017	202210271225_MouseHanqingB22_VMSC01101	Slice5	289	145	490.842	3	4820.08	5827.38	Vip Gaba	AUD	Gaba
C5-R1-116582271447266556553589004845781903765	202210271225_MouseHanqingB22_VMSC01101	Slice5	96	68	258.718	0	4966.07	5740.2	Oligo NN		NN
C5-R1-127496525687329820874431098622742253580	202210271225_MouseHanqingB22_VMSC01101	Slice5	128	67	744.857	0	4916.4	5757.42	Oligo NN		NN
C5-R1-132415651139875590352365368846629272700	202210271225_MouseHanqingB22_VMSC01101	Slice5	614	205	846.133	4	4977.87	5788.54	Pvalb chandelier Gaba	PAR-POST-PRE-SUB-ProS	Gaba
C5-R1-13745312309469076307671995614999427520	202210271225_MouseHanqingB22_VMSC01101	Slice5	45	35	479.102	1	4904.17	5873.75	Endo NN	ENT	NN
C5-R1-148513255763051333076261080507634766229	202210271225_MouseHanqingB22_VMSC01101	Slice5	310	151	555.332	1	4879.47	5753.24	L2/3 IT CTX Glut	SSp	Glut
C5-R1-149592338139836097847374005200095915051	202210271225_MouseHanqingB22_VMSC01101	Slice5	361	168	688.21	4	4939.84	5713.15	Vip Gaba	ACA	Gaba
C5-R1-162015795902318678368277786498153895368	202210271225_MouseHanqingB22_VMSC01101	Slice5	13	11	139.001	0	5002.67	5792.26	Microglia NN	CTXsp - CLA-EP-LA-BLA-BMA-PA	NN
C5-R1-173412426090802020817773382118390569751	202210271225_MouseHanqingB22_VMSC01101	Slice5	623	211	857.396	1	4915.62	5681.45	L2/3 IT CTX Glut	SSp	Glut
C5-R1-177120195785092859365033032377770049748	202210271225_MouseHanqingB22_VMSC01101	Slice5	11	10	107.544	0	4980.36	5871.29	Endo NN	MY - MYsat-MYmot post	NN
C5-R1-182056938266519430843742964845649967463	202210271225_MouseHanqingB22_VMSC01101	Slice5	49	43	228.791	0	4868.72	5708.57	L2/3 IT CTX Glut	SSp	Glut
C5-R1-188406938699543704450468893464693117627	202210271225_MouseHanqingB22_VMSC01101	Slice5	696	213	831.839	4	4931.37	5744.67	L2/3 IT CTX Glut	SSp	Glut
C5-R1-192246447133755721187035689739705159220	202210271225_MouseHanqingB22_VMSC01101	Slice5	188	132	790.465	0	4964.05	5835.81	Microglia NN	CTXsp - CLA-EP-LA-BLA-BMA-PA	NN
C5-R1-199165419246805681575569829773114129977	202210271225_MouseHanqingB22_VMSC01101	Slice5	104	74	468.753	3	4950.63	5776.43	OPC NN		NN
C5-R1-210494944139501638514813006625084336224	202210271225_MouseHanqingB22_VMSC01101	Slice5	783	236	1012.54	3	4851.48	5832.61	L2/3 IT CTX Glut	SSp	Glut
C5-R1-215607633224712600260064657184935979468	202210271225_MouseHanqingB22_VMSC01101	Slice5	12	12	61.774	0	4863.07	5895.48	Microglia NN	CTXsp - CLA-EP-LA-BLA-BMA-PA	NN
C5-R1-216112102614484769885426271737983542758	202210271225_MouseHanqingB22_VMSC01101	Slice5	396	166	594.877	2	4924.38	5877.19	L2/3 IT CTX Glut	ACA	Glut
C5-R1-221098029913849037668397752499682005394	202210271225_MouseHanqingB22_VMSC01101	Slice5	644	215	1203.77	2	4983.39	5888.5	Lamp5 Gaba	MOs-FRP	Gaba
C5-R1-226409648923676040429380054167332056404	202210271225_MouseHanqingB22_VMSC01101	Slice5	359	150	513.875	4	4817.16	5846.59	L2/3 IT RSP Glut	RSP	Glut
C5-R1-227498198936037754994579751137778908544	202210271225_MouseHanqingB22_VMSC01101	Slice5	430	175	578.462	2	4916.22	5844.79	L2/3 IT CTX Glut	SSp	Glut
C5-R1-232284507505147540128082778005202417592	202210271225_MouseHanqingB22_VMSC01101	Slice5	247	145	361.03	3	4969.72	5749.42	L2/3 IT CTX Glut	SSp	Glut
C5-R1-234238533766254258135788801568458978690	202210271225_MouseHanqingB22_VMSC01101	Slice5	20	20	166.409	0	5055.9	5767.87	OPC NN	HY - MEZ-PVZ-PVR	NN
C5-R1-236204108609025122843970232925993678577	202210271225_MouseHanqingB22_VMSC01101	Slice5	211	116	227.881	3	4879.19	5716.79	L2/3 IT CTX Glut	SSp	Glut
C5-R1-23669594786230726690500593833823783120	202210271225_MouseHanqingB22_VMSC01101	Slice5	14	13	158.842	0	5035.53	5797.33	L2/3 IT ENT Glut	ENT	Glut
C5-R1-238865930561766825045604224883019978144	202210271225_MouseHanqingB22_VMSC01101	Slice5	532	200	945.318	3	4861.67	5886.88	L2/3 IT CTX Glut	RSP	Glut
C5-R1-2436584090106506972420401013069602399	202210271225_MouseHanqingB22_VMSC01101	Slice5	401	170	765.503	3	4860.94	5870.87	L2/3 IT CTX Glut	ACA	Glut
C5-R1-254315357397845811029880278023606692632	202210271225_MouseHanqingB22_VMSC01101	Slice5	910	242	1348.59	3	4891.68	5866.23	L2/3 IT CTX Glut	SSp	Glut
C5-R1-257628777774093207144625695794799234058	202210271225_MouseHanqingB22_VMSC01101	Slice5	242	126	457.569	2	4863.95	5805.08	L2/3 IT CTX Glut		Glut
C5-R1-258474510451617906563429274577353656472	202210271225_MouseHanqingB22_VMSC01101	Slice5	98	79	530.662	1	4824.73	5789.85	Lamp5 Gaba	MOs-FRP	Gaba
C5-R1-259821897306625470509579229814010532173	202210271225_MouseHanqingB22_VMSC01101	Slice5	459	187	729.592	2	4969.02	5772.02	L2/3 IT CTX Glut	SSp	Glut
C5-R1-266673211188327048813404767808874494229	202210271225_MouseHanqingB22_VMSC01101	Slice5	310	130	563.24	1	4963.25	5710.51	L2/3 IT CTX Glut	SSp	Glut
C5-R1-267490191170300046296574370878111441794	202210271225_MouseHanqingB22_VMSC01101	Slice5	159	107	394.128	0	4893.63	5724.94	L2/3 IT CTX Glut	SSp	Glut
C5-R1-270072940210006383289598961796127835929	202210271225_MouseHanqingB22_VMSC01101	Slice5	561	200	603.918	2	4923.01	5794.03	L2/3 IT CTX Glut	SSp	Glut
C5-R1-274811471517139419378670523989181780141	202210271225_MouseHanqingB22_VMSC01101	Slice5	780	227	1110.88	4	4948.92	5865.05	L2/3 IT CTX Glut	ACA	Glut
C5-R1-275879741541363838626176343312965725949	202210271225_MouseHanqingB22_VMSC01101	Slice5	68	56	95.8562	1	4866.38	5837.16	L6 IT CTX Glut		Glut
C5-R1-27894602875147916185495934233642789422	202210271225_MouseHanqingB22_VMSC01101	Slice5	647	214	1131.93	3	4953.84	5813.64	L2/3 IT CTX Glut	SSp	Glut
C5-R1-28320785604613646197350256595823803175	202210271225_MouseHanqingB22_VMSC01101	Slice5	224	121	708.326	1	4904.73	5719.32	OPC NN		NN
C5-R1-287951591643708761830390204543472221960	202210271225_MouseHanqingB22_VMSC01101	Slice5	395	172	654.381	3	4974.61	5761.03	L2/3 IT CTX Glut	SSp	Glut
C5-R1-300381799906156231888491256516223577091	202210271225_MouseHanqingB22_VMSC01101	Slice5	222	127	777.387	0	4888.1	5707.41	L2/3 IT CTX Glut	SSp	Glut
C5-R1-313797229160448157148384063631402026437	202210271225_MouseHanqingB22_VMSC01101	Slice5	46	39	434.019	0	4947.45	5741.11	Peri NN		NN
C5-R1-318172615385026700410283583968390340261	202210271225_MouseHanqingB22_VMSC01101	Slice5	783	235	1273.51	4	4799.61	5853.98	L2/3 IT RSP Glut	RSP	Glut
C5-R1-321714261022537578593968552905773283752	202210271225_MouseHanqingB22_VMSC01101	Slice5	124	85	751.479	0	4962.05	5922.44	Endo NN	MY - MYsat-MYmot post	NN
C5-R1-333400574011303767311463030638985971961	202210271225_MouseHanqingB22_VMSC01101	Slice5	289	139	512.427	2	4957.45	5783.3	L2/3 IT CTX Glut	SSp	Glut
C5-R1-336652208592002535706330713247442688762	202210271225_MouseHanqingB22_VMSC01101	Slice5	234	127	1127.57	1	4835.48	5777.48	L4/5 IT CTX Glut	VIS	Glut
C5-R1-39936119083436051352735716334637760798	202210271225_MouseHanqingB22_VMSC01101	Slice5	242	131	279.682	2	4913.92	5712.15	L2/3 IT CTX Glut	SSp	Glut
C5-R1-40297329895401019773747557870151052470	202210271225_MouseHanqingB22_VMSC01101	Slice5	68	38	82.7255	1	4980.56	5829.57	Sst Chodl Gaba	AUD	Gaba
C5-R1-49119404044276453904661465776103294220	202210271225_MouseHanqingB22_VMSC01101	Slice5	54	43	129.785	0	4881.97	5728.06	L2/3 IT CTX Glut	SSp	Glut
C5-R1-55646787045875584784416913193542299481	202210271225_MouseHanqingB22_VMSC01101	Slice5	389	167	537.359	2	4840.23	5804.04	L4/5 IT CTX Glut	MO-FRP	Glut
C5-R1-56342202774075039173322686112663860044	202210271225_MouseHanqingB22_VMSC01101	Slice5	182	104	419.016	1	4942.25	5695.15	L2/3 IT CTX Glut	SSp	Glut
C5-R1-57837129657067876373373568500619906399	202210271225_MouseHanqingB22_VMSC01101	Slice5	11	10	44.1555	0	4951.02	5707.07	MOB Trdn Gaba		Gaba
C5-R1-66490152779452920983796892533665837598	202210271225_MouseHanqingB22_VMSC01101	Slice5	141	95	158.689	3	4829.94	5879.53	L2/3 IT CTX Glut	ACA	Glut
C5-R1-90162678627017700751494874274447107715	202210271225_MouseHanqingB22_VMSC01101	Slice5	191	95	916.541	0	4995.94	5807.89	Astro-TE NN	HIP - CA	NN
C5-R1-90814730811354231864620802648379117310	202210271225_MouseHanqingB22_VMSC01101	Slice5	126	91	219.522	1	4859.44	5843.13	L2/3 IT CTX Glut	SSp	Glut
C5-R1-93663752601859416768460265264700540266	202210271225_MouseHanqingB22_VMSC01101	Slice5	143	76	143.822	0	4897.78	5849.18	L2/3 IT CTX Glut	VIS	Glut
C5-R1-10113111179412484753923383557397110376	202210271225_MouseHanqingB22_VMSC01101	Slice5	79	61	913.908	0	5076.74	5639.82	Microglia NN	CTXsp - CLA-EP-LA-BLA-BMA-PA	NN
C5-R1-105441987418621859455165299593581538971	202210271225_MouseHanqingB22_VMSC01101	Slice5	342	167	605.528	3	4994.37	5642.21	L2/3 IT CTX Glut	SSp	Glut
C5-R1-113627824245513094631042012811272050429	202210271225_MouseHanqingB22_VMSC01101	Slice5	303	142	619.638	3	5008.05	5599.61	L2/3 IT CTX Glut	RSP	Glut
C5-R1-1141576961268268751342901691202102612	202210271225_MouseHanqingB22_VMSC01101	Slice5	12	11	89.1552	0	5096.06	5711.34	Astro-TE NN	HIP - CA	NN
C5-R1-117063384665265793010838735878270236762	202210271225_MouseHanqingB22_VMSC01101	Slice5	370	173	1047.35	2	5034.39	5603.02	L2/3 IT CTX Glut	SSp	Glut
C5-R1-123999007224380389982607574722995972424	202210271225_MouseHanqingB22_VMSC01101	Slice5	36	32	651.512	0	5039.96	5671.03	Endo NN	MY - MYsat-MYmot post	NN
C5-R1-126454280251499119145415465936431159630	202210271225_MouseHanqingB22_VMSC01101	Slice5	72	48	537.517	0	5100.76	5719.29	Astro-TE NN	HIP - CA	NN
C5-R1-129737723513937650504298975581917571497	202210271225_MouseHanqingB22_VMSC01101	Slice5	88	66	1339.11	1	5076.8	5693.29	Endo NN	MY - MYsat-MYmot post	NN
C5-R1-134047529865453752416929605455402900129	202210271225_MouseHanqingB22_VMSC01101	Slice5	93	64	917.324	1	5015.44	5676.14	Microglia NN	CTXsp - CLA-EP-LA-BLA-BMA-PA	NN
C5-R1-145887370416986434454257319395943421122	202210271225_MouseHanqingB22_VMSC01101	Slice5	62	47	248.535	0	5005.5	5574	Sst Gaba	TEa-PERI-ECT	Gaba
C5-R1-151729925783088112734865739136603133719	202210271225_MouseHanqingB22_VMSC01101	Slice5	102	73	1202.15	2	5145.51	5657.45	Endo NN	ENT	NN
C5-R1-151846562359148882482998848270456075688	202210271225_MouseHanqingB22_VMSC01101	Slice5	42	37	721.019	3	5137.07	5657.38	Endo NN	ENT	NN
C5-R1-163474696741624370196279608683284960096	202210271225_MouseHanqingB22_VMSC01101	Slice5	14	11	75.4603	0	5101.7	5638.39	Oligo NN		NN
C5-R1-165605687148030900723677651210659009021	202210271225_MouseHanqingB22_VMSC01101	Slice5	77	50	493.873	0	5093.61	5715.47	Astro-TE NN	HIP - CA	NN
C5-R1-209839922536036174651888243765805115442	202210271225_MouseHanqingB22_VMSC01101	Slice5	26	24	190.523	0	5089.96	5711	Astro-TE NN	HIP - CA	NN
C5-R1-230880887149916367932957593498448931265	202210271225_MouseHanqingB22_VMSC01101	Slice5	67	45	591.107	1	5074.69	5610.02	Astro-TE NN	HIP - CA	NN
C5-R1-248968921998763642167221932090852600273	202210271225_MouseHanqingB22_VMSC01101	Slice5	26	23	273.029	2	5084.61	5636.45	Endo NN	MY - MYsat-MYmot post	NN
C5-R1-25356280060887759164764639748395903229	202210271225_MouseHanqingB22_VMSC01101	Slice5	241	135	399.875	1	4984.06	5692.69	L5 IT CTX Glut	ACA	Glut
C5-R1-256896789023563660947048051877064405596	202210271225_MouseHanqingB22_VMSC01101	Slice5	75	48	1056.26	1	5058.35	5619.29	Peri NN		NN
C5-R1-269988370732927974556152486926240031529	202210271225_MouseHanqingB22_VMSC01101	Slice5	130	63	479.404	2	5003.53	5625.05	Astro-TE NN	HIP - CA	NN
C5-R1-291555948747236578324125869447966275674	202210271225_MouseHanqingB22_VMSC01101	Slice5	75	50	502.608	0	5046.63	5594.13	Endo NN	MY - MYsat-MYmot post	NN
C5-R1-313695229305784485476026206985533278457	202210271225_MouseHanqingB22_VMSC01101	Slice5	41	35	584.415	0	5051.69	5669.82	Endo NN	MY - MYsat-MYmot post	NN
C5-R1-339079438021860915506962075588676437857	202210271225_MouseHanqingB22_VMSC01101	Slice5	29	24	42.266	0	5038.72	5543.79	Astro-TE NN	HIP - CA	NN
C5-R1-339984149691323590490128702935086579443	202210271225_MouseHanqingB22_VMSC01101	Slice5	135	83	927.424	0	5095.94	5623.53	Astro-TE NN	HIP - CA	NN
C5-R1-340091854278688110626708449509682406033	202210271225_MouseHanqingB22_VMSC01101	Slice5	384	172	631.759	4	4957.29	5570.67	L2/3 IT CTX Glut	RSP	Glut
C5-R1-3837756937024176780675592062661356454	202210271225_MouseHanqingB22_VMSC01101	Slice5	23	21	369.586	0	5041.75	5740.83	Astro-TE NN	HIP - CA	NN
C5-R1-39990357053982230065236831115118612793	202210271225_MouseHanqingB22_VMSC01101	Slice5	287	144	609.062	4	4983.15	5662.17	L2/3 IT CTX Glut	SSp	Glut
C5-R1-40179189068859734277334148114721966319	202210271225_MouseHanqingB22_VMSC01101	Slice5	48	39	650.37	0	5023.78	5754.34	L4/5 IT CTX Glut	VISm	Glut
C5-R1-46915458360953162354843752929456191694	202210271225_MouseHanqingB22_VMSC01101	Slice5	271	131	294.033	1	4935.76	5697.29	L2/3 IT CTX Glut	SSp	Glut
C5-R1-47223263508827880775866642244619550864	202210271225_MouseHanqingB22_VMSC01101	Slice5	136	84	858.844	0	5012.6	5714.53	Astro-TE NN	HIP - CA	NN
C5-R1-49965452607494112846908425223850977108	202210271225_MouseHanqingB22_VMSC01101	Slice5	140	73	1432.22	1	5080.15	5623.77	Endo NN	MY - MYsat-MYmot post	NN
C5-R1-50243990660233203283929941255688519277	202210271225_MouseHanqingB22_VMSC01101	Slice5	587	207	984.378	4	4966.41	5666.98	L2/3 IT CTX Glut	ACA	Glut
C5-R1-55017056613795870903280350878456588448	202210271225_MouseHanqingB22_VMSC01101	Slice5	23	20	363.65	0	5121.43	5642.55	Astro-TE NN	HIP - CA	NN
C5-R1-57883110530176825080794838319733573401	202210271225_MouseHanqingB22_VMSC01101	Slice5	510	194	686.648	4	4979.95	5563.18	L2/3 IT CTX Glut	SSp	Glut
C5-R1-5847359462864838832635355375980463991	202210271225_MouseHanqingB22_VMSC01101	Slice5	51	43	147.679	0	4949.4	5574.41	L2/3 IT CTX Glut	SSp	Glut
C5-R1-70007284887665261923297749686261956404	202210271225_MouseHanqingB22_VMSC01101	Slice5	89	68	688.927	0	4941.85	5669.44	Endo NN	MY - MYsat-MYmot post	NN
C5-R1-76919152378712758668374733280250763580	202210271225_MouseHanqingB22_VMSC01101	Slice5	79	56	929.506	0	5063.2	5649.78	Endo NN	ENT	NN
C5-R1-88650575118146127430390832564241957383	202210271225_MouseHanqingB22_VMSC01101	Slice5	149	89	246.046	0	4982.51	5685.43	L2/3 IT CTX Glut	SSp	Glut
C5-R1-90758885861753165721789725058656531255	202210271225_MouseHanqingB22_VMSC01101	Slice5	173	103	425.507	2	4965.11	5656.06	L2/3 IT CTX Glut	ACA	Glut
C5-R1-90851237479848055793846422424435721404	202210271225_MouseHanqingB22_VMSC01101	Slice5	67	50	83.7359	1	4961.56	5682.51	L2/3 IT CTX Glut	TEa-PERI-ECT	Glut
C5-R1-91461040261135624754700799139351711925	202210271225_MouseHanqingB22_VMSC01101	Slice5	46	36	616.065	1	5055.82	5595.07	Endo NN	CNU - PAL	NN
C5-R1-94460890800558054727500429984207299714	202210271225_MouseHanqingB22_VMSC01101	Slice5	30	24	262.632	0	5053.26	5555	CB Granule Glut	MY - AP-DCO-VCO-DCN-ECU-NTS	Glut
C5-R1-125699366834459911176523280078092207114	202210271225_MouseHanqingB22_VMSC01101	Slice5	73	52	707.236	0	5063.38	5499.32	Microglia NN	CTXsp - CLA-EP-LA-BLA-BMA-PA	NN
C5-R1-16982069372422258910811789542456475002	202210271225_MouseHanqingB22_VMSC01101	Slice5	43	36	646.049	0	5079.69	5490.4	Endo NN	MY - MYsat-MYmot post	NN
C5-R1-17691110037053918118837550806132132714	202210271225_MouseHanqingB22_VMSC01101	Slice5	20	15	308.533	0	5055.29	5539.04	L4/5 IT CTX Glut	MOp	Glut
C5-R1-179311287614680159714940966639570039570	202210271225_MouseHanqingB22_VMSC01101	Slice5	26	20	238.532	0	5044.41	5483.25	Astro-TE NN	HIP - CA	NN
C5-R1-184908170249381923203115858395792244505	202210271225_MouseHanqingB22_VMSC01101	Slice5	59	41	763.372	0	5132.09	5545.98	Oligo NN		NN
C5-R1-192120778138102922652336864407252460489	202210271225_MouseHanqingB22_VMSC01101	Slice5	119	76	889.243	1	5085.62	5382.4	Astro-TE NN	HIP - CA	NN
C5-R1-192232059766880277692080253252892234036	202210271225_MouseHanqingB22_VMSC01101	Slice5	90	56	1140.07	2	5142.85	5386.95	Astro-TE NN	HIP - CA	NN
C5-R1-201373567267464099946016441578672273073	202210271225_MouseHanqingB22_VMSC01101	Slice5	60	51	1100.52	0	5110.87	5473.87	Microglia NN	CTXsp - CLA-EP-LA-BLA-BMA-PA	NN
C5-R1-230032950460573306265083830561769774363	202210271225_MouseHanqingB22_VMSC01101	Slice5	64	45	1020.47	0	5031.29	5460.84	Endo NN	MY - MYsat-MYmot post	NN
C5-R1-264862223609004410026583735167944197708	202210271225_MouseHanqingB22_VMSC01101	Slice5	86	60	796.527	0	5148.26	5549.95	OPC NN		NN
C5-R1-270379382517906482017310612112071988336	202210271225_MouseHanqingB22_VMSC01101	Slice5	122	77	1167.27	1	5025.75	5477.34	Microglia NN	CTXsp - CLA-EP-LA-BLA-BMA-PA	NN
C5-R1-29713323069326215473157633286335751432	202210271225_MouseHanqingB22_VMSC01101	Slice5	46	39	449.144	0	5070.76	5545.29	Oligo NN		NN
C5-R1-29832857036055506188294204394059777939	202210271225_MouseHanqingB22_VMSC01101	Slice5	252	107	990.785	3	5124.71	5406.16	Oligo NN		NN
C5-R1-302272588689348023004724160454694457569	202210271225_MouseHanqingB22_VMSC01101	Slice5	68	47	976.539	0	5093.9	5494.74	Endo NN	MY - MYsat-MYmot post	NN
C5-R1-303277826567071704792716987447141213503	202210271225_MouseHanqingB22_VMSC01101	Slice5	97	65	411.488	1	5034.52	5529.98	L2/3 IT CTX Glut	SSp	Glut
C5-R1-39119776518304035566040286813300817445	202210271225_MouseHanqingB22_VMSC01101	Slice5	171	83	1195.67	2	5098.94	5523.59	Astro-TE NN	HIP - CA	NN
C5-R1-58332449912239781817358518641639923544	202210271225_MouseHanqingB22_VMSC01101	Slice5	22	20	247.743	0	5032.62	5522.15	IT EP-CLA Glut	AI-CLA	Glut
C5-R1-62325811288177740726129358024882788865	202210271225_MouseHanqingB22_VMSC01101	Slice5	135	78	902.807	1	5094.59	5458.66	Astro-TE NN	HIP - CA	NN
C5-R1-64993329044257339876785476576170901020	202210271225_MouseHanqingB22_VMSC01101	Slice5	27	24	449.026	0	5140.06	5439.84	IT AON-TT-DP Glut		Glut
C5-R1-75489046623340982035411223100894571232	202210271225_MouseHanqingB22_VMSC01101	Slice5	49	40	732.632	1	5092.18	5420.92	Endo NN	MY - MYsat-MYmot post	NN
C5-R1-7922086166746528866916325723965219755	202210271225_MouseHanqingB22_VMSC01101	Slice5	112	66	1240.15	1	5103.68	5443.77	Endo NN	ENT	NN
C5-R1-8037824861334050622849274901425423148	202210271225_MouseHanqingB22_VMSC01101	Slice5	40	35	386.823	1	5010.83	5502.96	Endo NN	MY - MYsat-MYmot post	NN
C5-R1-223214354630064221294019386730615538516	202210271225_MouseHanqingB22_VMSC01101	Slice5	69	49	1048.15	0	5138.68	5322.81	Astro-TE NN	HIP - CA	NN
C5-R1-224709930124257393531095158230439399284	202210271225_MouseHanqingB22_VMSC01101	Slice5	108	71	944.928	0	5119.23	5322.49	Oligo NN		NN
C5-R1-275252280410372031669196309703389622737	202210271225_MouseHanqingB22_VMSC01101	Slice5	14	12	266.079	0	5143.49	5350.34	Astro-TE NN	HIP - CA	NN
C5-R1-94814960361942108900040645455419945262	202210271225_MouseHanqingB22_VMSC01101	Slice5	65	50	1164.62	1	5154.44	5301.79	Astro-TE NN	HIP - CA	NN
C5-R1-103293028598844099146913713543566753727	202210271225_MouseHanqingB22_VMSC01101	Slice5	109	70	1550.04	1	5186.88	4808.47	Astro-TE NN	HIP - CA	NN
C5-R1-117425423294826638584795264366147031791	202210271225_MouseHanqingB22_VMSC01101	Slice5	53	36	931.233	0	5171.62	4969.05	Astro-TE NN	HIP - CA	NN
C5-R1-131108618291514760121512223685574448141	202210271225_MouseHanqingB22_VMSC01101	Slice5	66	44	980.542	0	5175.18	4990.43	Astro-TE NN	HIP - CA	NN
C5-R1-182695501590502232361950985983386115666	202210271225_MouseHanqingB22_VMSC01101	Slice5	55	40	961.283	1	5177.32	5083.39	Astro-TE NN	HIP - CA	NN
C5-R1-227298085898189699852706311101459234059	202210271225_MouseHanqingB22_VMSC01101	Slice5	44	37	630.516	0	5102.81	5073.67	VLMC NN	STR - STRd	NN
C5-R1-247741542490686870905513598071960584366	202210271225_MouseHanqingB22_VMSC01101	Slice5	102	50	983.485	0	5089.42	4965.3	Astro-TE NN	HIP - CA	NN
C5-R1-272487152661945303432572621589879605099	202210271225_MouseHanqingB22_VMSC01101	Slice5	63	44	842.17	0	5102.42	5029.3	Microglia NN	CTXsp - CLA-EP-LA-BLA-BMA-PA	NN
C5-R1-280740875598972370846716623608240981274	202210271225_MouseHanqingB22_VMSC01101	Slice5	34	24	407.005	0	5096.81	4971.94	Endo NN	MY - MYsat-MYmot post	NN
C5-R1-291465695454056039919204631097064039686	202210271225_MouseHanqingB22_VMSC01101	Slice5	106	64	648.564	0	5143.14	4913.2	Astro-TE NN	HIP - CA	NN
C5-R1-292191823002105303145409050077441507550	202210271225_MouseHanqingB22_VMSC01101	Slice5	471	175	1142.36	4	5127.62	4984.24	Lamp5 Gaba	VIS	Gaba
C5-R1-304117632119509599597781442409399095376	202210271225_MouseHanqingB22_VMSC01101	Slice5	52	39	390.362	1	5092.22	5031.64	Astro-TE NN	HIP - CA	NN
C5-R1-327143138702050581390098333092373669156	202210271225_MouseHanqingB22_VMSC01101	Slice5	71	52	1305.76	0	5095.63	5085.55	VLMC NN	STR - STRd	NN
C5-R1-339940235780894904241822859257802798200	202210271225_MouseHanqingB22_VMSC01101	Slice5	478	171	1051.58	4	5084.47	4987.38	Lamp5 Gaba	AId-AIv-AIp	Gaba
C5-R1-53696489606051886345468733904186407977	202210271225_MouseHanqingB22_VMSC01101	Slice5	64	37	1272.02	1	5171.32	5007.16	Astro-TE NN	HIP - CA	NN
C5-R1-111009935614128889396068613596709049091	202210271225_MouseHanqingB22_VMSC01101	Slice5	128	61	826.476	0	5031.96	5141.36	Oligo NN		NN
C5-R1-114524457119716797337732449681320677881	202210271225_MouseHanqingB22_VMSC01101	Slice5	466	185	983.013	3	4957.82	5195.9	L2/3 IT CTX Glut	SSp	Glut
C5-R1-122034882000317724560241672584332289837	202210271225_MouseHanqingB22_VMSC01101	Slice5	212	116	1073.96	3	5068.24	5284.47	OPC NN		NN
C5-R1-128062672985680484144275702593886124671	202210271225_MouseHanqingB22_VMSC01101	Slice5	77	54	1050.7	0	5104.54	5119.54	Astro-TE NN	HIP - CA	NN
C5-R1-133954966910089402403903833142042935280	202210271225_MouseHanqingB22_VMSC01101	Slice5	79	58	249.349	0	4932.55	5222.39	L2/3 IT CTX Glut	SSp	Glut
C5-R1-138149027269443596020797551277762669748	202210271225_MouseHanqingB22_VMSC01101	Slice5	606	214	1193.96	2	5004.22	5151.17	L2/3 IT CTX Glut	RSP	Glut
C5-R1-148929093219790510492536335259378315500	202210271225_MouseHanqingB22_VMSC01101	Slice5	107	67	887.327	0	5070.96	5263.46	Astro-TE NN	HIP - CA	NN
C5-R1-149098245435651965924601335128509684100	202210271225_MouseHanqingB22_VMSC01101	Slice5	83	58	783.816	2	5037.22	5179.76	Microglia NN	CTXsp - CLA-EP-LA-BLA-BMA-PA	NN
C5-R1-150431745110229151531026992378399242711	202210271225_MouseHanqingB22_VMSC01101	Slice5	88	58	697.504	0	5059.84	5209.59	Endo NN	ENT	NN
C5-R1-151037781073892252523116599622291971200	202210271225_MouseHanqingB22_VMSC01101	Slice5	383	140	652.483	3	5039.75	5266.96	Vip Gaba	AUD	Gaba
C5-R1-162632571489260152044327007634850368781	202210271225_MouseHanqingB22_VMSC01101	Slice5	30	24	317.5	0	5084.15	5286.29	Endo NN	MY - MYsat-MYmot post	NN
C5-R1-170494417936315402483077136456788511025	202210271225_MouseHanqingB22_VMSC01101	Slice5	449	158	831.139	3	4947.64	5223.57	L2/3 IT CTX Glut	ACA	Glut
C5-R1-173617447021405807222236733444921496399	202210271225_MouseHanqingB22_VMSC01101	Slice5	95	70	1039.72	0	5037.05	5101.97	Endo NN	HIP - CA	NN
C5-R1-175446600286817971584468533905858417888	202210271225_MouseHanqingB22_VMSC01101	Slice5	138	89	1345.38	1	5074.98	5094.06	Astro-TE NN	HIP - CA	NN
C5-R1-17677629036406936521178314831778865759	202210271225_MouseHanqingB22_VMSC01101	Slice5	46	38	869.446	0	5144.56	5258.44	Astro-TE NN	HIP - CA	NN
C5-R1-186077323014252898048982207800357378263	202210271225_MouseHanqingB22_VMSC01101	Slice5	49	39	350.629	0	4975.89	5160.81	Microglia NN	CTXsp - CLA-EP-LA-BLA-BMA-PA	NN
C5-R1-192614923750809465279687543021055384529	202210271225_MouseHanqingB22_VMSC01101	Slice5	19	14	160.666	0	4960.63	5213.92	Endo NN	MY - MYsat-MYmot post	NN
C5-R1-193736161864884035503805942232795523318	202210271225_MouseHanqingB22_VMSC01101	Slice5	85	60	699.853	0	5023.78	5198.5	Astro-TE NN	HIP - CA	NN
C5-R1-195781853539036415691661605225013815770	202210271225_MouseHanqingB22_VMSC01101	Slice5	260	140	1182.7	2	5005.53	5179.79	Astro-TE NN	HIP - CA	NN
C5-R1-204064963552157979666629762989459468015	202210271225_MouseHanqingB22_VMSC01101	Slice5	50	42	559.583	0	5080.57	5190.76	Astro-TE NN	HIP - CA	NN
C5-R1-204829246346482351002599362059038492858	202210271225_MouseHanqingB22_VMSC01101	Slice5	175	101	1000.47	0	5132.2	5210.52	OPC NN		NN
C5-R1-234707599603518631607551861284423008651	202210271225_MouseHanqingB22_VMSC01101	Slice5	163	100	307.304	0	4961.53	5186.44	L2/3 IT CTX Glut	ACA	Glut
C5-R1-243586443492279585577938887285412682133	202210271225_MouseHanqingB22_VMSC01101	Slice5	56	39	857.492	1	5160.5	5187.64	Astro-TE NN	HIP - CA	NN
C5-R1-255065802143575689285726288358486837852	202210271225_MouseHanqingB22_VMSC01101	Slice5	60	44	1050.91	0	5154.69	5204.18	Astro-TE NN	HIP - CA	NN
C5-R1-255904431602223123295188847045566872807	202210271225_MouseHanqingB22_VMSC01101	Slice5	94	71	358.069	0	4940.57	5228.15	L2/3 IT CTX Glut	RSP	Glut
C5-R1-25905142164463653819247125784740143499	202210271225_MouseHanqingB22_VMSC01101	Slice5	50	40	833.426	0	5051.03	5244.84	Endo NN	MY - MYsat-MYmot post	NN
C5-R1-275227883989990826648798616243773099220	202210271225_MouseHanqingB22_VMSC01101	Slice5	54	40	512.244	0	5077.58	5216.34	Astro-TE NN	HIP - CA	NN
C5-R1-275337529186055211244554158166225964338	202210271225_MouseHanqingB22_VMSC01101	Slice5	295	148	1722.05	2	5112.12	5223.69	OPC NN		NN
C5-R1-283900321108237683014706489155885053400	202210271225_MouseHanqingB22_VMSC01101	Slice5	99	58	789.21	0	5013.29	5229.85	Microglia NN	CTXsp - CLA-EP-LA-BLA-BMA-PA	NN
C5-R1-289557551190701713601082195787330560838	202210271225_MouseHanqingB22_VMSC01101	Slice5	21	16	224.71	0	5093.4	5303.42	Astro-TE NN	HIP - CA	NN
C5-R1-294392734657590018089639804251696725607	202210271225_MouseHanqingB22_VMSC01101	Slice5	114	72	1728.69	0	5012.46	5088.95	L2/3 IT RSP Glut	RSP	Glut
C5-R1-310540399199902750891046701230519931863	202210271225_MouseHanqingB22_VMSC01101	Slice5	51	43	328.247	0	4949.92	5201.69	L2/3 IT CTX Glut	SSp	Glut
C5-R1-313529286135011465280972793678830203008	202210271225_MouseHanqingB22_VMSC01101	Slice5	58	42	681.202	0	5021.57	5228.46	Endo NN	MY - MYsat-MYmot post	NN
C5-R1-314669705845673581012074386133347327301	202210271225_MouseHanqingB22_VMSC01101	Slice5	22	17	246.952	0	5072.43	5224.4	Astro-TE NN	HIP - CA	NN
C5-R1-324084396070356186438087225688736052082	202210271225_MouseHanqingB22_VMSC01101	Slice5	38	33	415.359	0	5079.28	5299.38	Astro-TE NN	HIP - CA	NN
C5-R1-328321474886760814638863556193339475218	202210271225_MouseHanqingB22_VMSC01101	Slice5	27	25	331.401	0	5035.77	5262.41	Astro-TE NN	HIP - CA	NN
C5-R1-47334452789668382348883688119615024686	202210271225_MouseHanqingB22_VMSC01101	Slice5	69	46	583.837	0	5048.38	5102.33	Oligo NN		NN
C5-R1-47451760492578032958025113479905036852	202210271225_MouseHanqingB22_VMSC01101	Slice5	59	36	970.529	0	5179.03	5133.93	TRS Sln Glut	CNU - PAL	Glut
C5-R1-52035445445858966720226745777141823575	202210271225_MouseHanqingB22_VMSC01101	Slice5	69	56	1054.12	1	5152.46	5226.09	SNc-VTA-RAmb Foxa1 Dopa	MB - VTA-SN	Dopa
C5-R1-83051767176227495730621740584460574666	202210271225_MouseHanqingB22_VMSC01101	Slice5	191	95	969.532	0	5062.1	5112.81	Astro-TE NN	HIP - CA	NN
C5-R1-85453735941730493498758532853242710080	202210271225_MouseHanqingB22_VMSC01101	Slice5	56	42	826.957	0	5064.3	5165.9	Astro-TE NN	HIP - CA	NN
C5-R1-104336182155295083037321121853558839101	202210271225_MouseHanqingB22_VMSC01101	Slice5	90	65	1338.37	0	5013.55	5305.7	Microglia NN	CTXsp - CLA-EP-LA-BLA-BMA-PA	NN
C5-R1-113376591688756691158161623441907089063	202210271225_MouseHanqingB22_VMSC01101	Slice5	711	228	974.405	4	4946.83	5405.6	L2/3 IT CTX Glut	RSP	Glut
C5-R1-114229311036920583745448853011718612541	202210271225_MouseHanqingB22_VMSC01101	Slice5	785	234	1487.68	1	4975.48	5403.82	L2/3 IT CTX Glut	ACA	Glut
C5-R1-115977768218315513663003689644722547389	202210271225_MouseHanqingB22_VMSC01101	Slice5	89	64	111.196	2	4938.23	5418.23	L2/3 IT CTX Glut	ACA	Glut
C5-R1-117959578291506625924373217035252692952	202210271225_MouseHanqingB22_VMSC01101	Slice5	319	144	565.396	2	4947.39	5462.3	Vip Gaba	ACA	Gaba
C5-R1-120593219734901036371438569913043975146	202210271225_MouseHanqingB22_VMSC01101	Slice5	20	19	39.0729	0	4936.03	5240.81	L6 IT CTX Glut	PL-ILA-ORB	Glut
C5-R1-129651277122924831177537023909795588271	202210271225_MouseHanqingB22_VMSC01101	Slice5	96	71	197.425	0	4946.08	5430.24	L6 IT CTX Glut	VIS	Glut
C5-R1-131610988513753692575634050651452291484	202210271225_MouseHanqingB22_VMSC01101	Slice5	39	29	528.038	0	5066.16	5327.97	L6 IT CTX Glut		Glut
C5-R1-13405311401709687524709780720692367622	202210271225_MouseHanqingB22_VMSC01101	Slice5	26	22	220.03	1	5037.85	5390.62	Astro-TE NN	HIP - CA	NN
C5-R1-1497822293799026873746133653920141137	202210271225_MouseHanqingB22_VMSC01101	Slice5	87	56	1053.97	0	5005.44	5405.28	Endo NN	MY - MYsat-MYmot post	NN
C5-R1-155734749303996784778112453591690909898	202210271225_MouseHanqingB22_VMSC01101	Slice5	57	45	35.5125	0	4916.86	5302.32	L2/3 IT CTX Glut	SSp	Glut
C5-R1-159298319419103983277092242977549218455	202210271225_MouseHanqingB22_VMSC01101	Slice5	45	38	47.7378	2	4853.54	5383.8	L2/3 IT CTX Glut	SSp	Glut
C5-R1-159615630197280836783552595742214700112	202210271225_MouseHanqingB22_VMSC01101	Slice5	175	115	274.232	1	4938.06	5319.17	L2/3 IT CTX Glut	ACA	Glut
C5-R1-160446585648130344215912611249535120060	202210271225_MouseHanqingB22_VMSC01101	Slice5	14	13	136.154	1	4997.08	5321.38	Microglia NN	CTXsp - CLA-EP-LA-BLA-BMA-PA	NN
C5-R1-161163781159487880953883967694089983806	202210271225_MouseHanqingB22_VMSC01101	Slice5	121	71	1083.73	2	5071.7	5346.57	Astro-TE NN	HIP - CA	NN
C5-R1-162720324074176250399113852070530419968	202210271225_MouseHanqingB22_VMSC01101	Slice5	111	80	105.453	0	4958.69	5276.52	L2/3 IT CTX Glut	RSP	Glut
C5-R1-168904178652632126153164928596816612145	202210271225_MouseHanqingB22_VMSC01101	Slice5	673	212	973.495	1	4854.42	5393.72	L4/5 IT CTX Glut	AId-AIv	Glut
C5-R1-173350256723820282288805001291853592268	202210271225_MouseHanqingB22_VMSC01101	Slice5	482	178	722.104	2	4921.51	5449.35	Lamp5 Lhx6 Gaba	HIP	Gaba
C5-R1-174375223785090329966423772367180226687	202210271225_MouseHanqingB22_VMSC01101	Slice5	46	32	267.439	0	5038.98	5326.12	Astro-TE NN	HIP - CA	NN
C5-R1-180429447328232096650300382951564425079	202210271225_MouseHanqingB22_VMSC01101	Slice5	67	57	75.0578	0	4963.96	5322.9	L2/3 IT CTX Glut	SSp	Glut
C5-R1-180692659806542039748792135927433073861	202210271225_MouseHanqingB22_VMSC01101	Slice5	359	164	619.993	3	4915.12	5324.45	Vip Gaba	MOp	Gaba
C5-R1-190659535563005027305909383414220463423	202210271225_MouseHanqingB22_VMSC01101	Slice5	30	27	59.3508	0	4864.78	5391.22	L2/3 IT CTX Glut	SSp	Glut
C5-R1-190726068568371495275969507728379998132	202210271225_MouseHanqingB22_VMSC01101	Slice5	35	32	40.5995	1	4955.31	5336.49	L4/5 IT CTX Glut	VIS	Glut
C5-R1-193123907853630210046765408100469681673	202210271225_MouseHanqingB22_VMSC01101	Slice5	211	111	398.428	1	4892.61	5349.17	L2/3 IT CTX Glut	SSp	Glut
C5-R1-195512943928262939129602753351679471216	202210271225_MouseHanqingB22_VMSC01101	Slice5	12	9	86.767	0	4967	5373.91	Endo NN	MY - MYsat-MYmot post	NN
C5-R1-196945898932777167598898289701139560492	202210271225_MouseHanqingB22_VMSC01101	Slice5	146	79	665.819	2	4966.52	5242.32	Astro-TE NN	HIP - CA	NN
C5-R1-202010339774018965051353552565068670931	202210271225_MouseHanqingB22_VMSC01101	Slice5	244	130	449.752	1	4842.93	5413.96	L4/5 IT CTX Glut	VISm	Glut
C5-R1-214490654828562378085481912964742161953	202210271225_MouseHanqingB22_VMSC01101	Slice5	113	63	1037.56	2	5044.78	5354.85	Oligo NN		NN
C5-R1-222218674098255088572163450402788091543	202210271225_MouseHanqingB22_VMSC01101	Slice5	109	83	166.601	2	4876.26	5386.68	L4/5 IT CTX Glut	MOp	Glut
C5-R1-233914555769608705569856878509448769864	202210271225_MouseHanqingB22_VMSC01101	Slice5	33	28	404.932	0	5042.57	5400.59	SCig Foxb1 Glut	MB - SC	Glut
C5-R1-237083005583391077592732619474664355550	202210271225_MouseHanqingB22_VMSC01101	Slice5	428	187	654.346	2	4942	5309.1	L2/3 IT CTX Glut	ACA	Glut
C5-R1-239570691102923323033877021024858386429	202210271225_MouseHanqingB22_VMSC01101	Slice5	64	50	698.349	0	4949.16	5241.84	Peri NN		NN
C5-R1-244995293760570059568271375424298780406	202210271225_MouseHanqingB22_VMSC01101	Slice5	84	62	905.453	0	5048.9	5322.87	Astro-TE NN	HIP - CA	NN
C5-R1-271416311685623199956058027760637685690	202210271225_MouseHanqingB22_VMSC01101	Slice5	31	27	120.11	0	4908.97	5430.45	OPC NN		NN
C5-R1-274886050961716289665655575751329214220	202210271225_MouseHanqingB22_VMSC01101	Slice5	695	234	1412.35	4	4983.22	5439.02	L2/3 IT CTX Glut		Glut
C5-R1-278509599647705205916496187006013547733	202210271225_MouseHanqingB22_VMSC01101	Slice5	104	68	1165.17	0	5035.05	5421.06	Endo NN	ENT	NN
C5-R1-280720000984631823978845757188448130240	202210271225_MouseHanqingB22_VMSC01101	Slice5	957	241	1224.97	4	4894.64	5294.79	L2/3 IT CTX Glut	SSp	Glut
C5-R1-284375245753485953853362817024291658113	202210271225_MouseHanqingB22_VMSC01101	Slice5	901	249	1177.07	4	4864.13	5369.89	L4/5 IT CTX Glut	MOp	Glut
C5-R1-286276947944858495350204248232838193564	202210271225_MouseHanqingB22_VMSC01101	Slice5	157	104	418.609	0	4950.92	5444.32	L2/3 IT CTX Glut	SSp	Glut
C5-R1-286910518032413466724008784460302709281	202210271225_MouseHanqingB22_VMSC01101	Slice5	87	48	182.387	1	4919.95	5302.36	Vip Gaba	VISl	Gaba
C5-R1-306239733990407222676713147769115733115	202210271225_MouseHanqingB22_VMSC01101	Slice5	875	237	1430.94	3	4962.75	5472.53	L2/3 IT CTX Glut	SSp	Glut
C5-R1-309365442923501032375953882819800850719	202210271225_MouseHanqingB22_VMSC01101	Slice5	205	114	328.934	1	4950.83	5264	L2/3 IT CTX Glut	ACA	Glut
C5-R1-310128569927094239304113528394765874431	202210271225_MouseHanqingB22_VMSC01101	Slice5	21	17	86.6533	0	4944.72	5244.45	OPC NN		NN
C5-R1-315187772284988835537496369846283115777	202210271225_MouseHanqingB22_VMSC01101	Slice5	101	66	202.556	1	4914.89	5411.67	L2/3 IT CTX Glut	SSp	Glut
C5-R1-317283299778011297705078052398799693313	202210271225_MouseHanqingB22_VMSC01101	Slice5	32	24	528.178	0	4828.57	5393.14	Endo NN	HIP - CA	NN
C5-R1-32186490527721974832359220533467640783	202210271225_MouseHanqingB22_VMSC01101	Slice5	577	215	1031.8	3	4949.41	5312.25	L2/3 IT CTX Glut	ACA	Glut
C5-R1-323683964091208783362115518975290526203	202210271225_MouseHanqingB22_VMSC01101	Slice5	111	85	349.846	0	4929.61	5372.47	L2/3 IT CTX Glut	ACA	Glut
C5-R1-324711082196938741676745528637039690816	202210271225_MouseHanqingB22_VMSC01101	Slice5	79	62	110.164	1	4909.79	5361.96	L2/3 IT ENTl-PIR Glut		Glut
C5-R1-326454858007175702584811189444862667721	202210271225_MouseHanqingB22_VMSC01101	Slice5	117	87	338.736	0	4960.08	5306.51	L2/3 IT CTX Glut	SSp	Glut
C5-R1-327432278620493277303579416558682061282	202210271225_MouseHanqingB22_VMSC01101	Slice5	15	15	50.0517	0	4891.14	5278.18	L4/5 IT CTX Glut	VIS	Glut
C5-R1-45839679449782218520355231838721302505	202210271225_MouseHanqingB22_VMSC01101	Slice5	31	28	282.832	0	4904.38	5264	L4/5 IT CTX Glut	VISm	Glut
C5-R1-50545768668191466326323184217924234624	202210271225_MouseHanqingB22_VMSC01101	Slice5	164	99	1202.25	0	5013.27	5374.01	Astro-TE NN	HIP - CA	NN
C5-R1-5204212293321043215411005836842771100	202210271225_MouseHanqingB22_VMSC01101	Slice5	790	234	959.398	2	4916.29	5310.53	L2/3 IT CTX Glut	SSp	Glut
C5-R1-55806380983635516270314779057713490953	202210271225_MouseHanqingB22_VMSC01101	Slice5	306	158	750.705	2	4925.11	5454.24
C5-R1-56992163739033647141885497218762616059	202210271225_MouseHanqingB22_VMSC01101	Slice5	192	97	709.559	2	4931.91	5361.14	Astro-TE NN	HIP - CA	NN
C5-R1-61418171320908944193711282003753924976	202210271225_MouseHanqingB22_VMSC01101	Slice5	22	19	41.0063	0	4976.38	5331.2	Astro-TE NN	HIP - CA	NN
C5-R1-69557801218528666772588012505347906965	202210271225_MouseHanqingB22_VMSC01101	Slice5	48	41	784.897	0	5052.04	5385.91	Endo NN	MY - MYsat-MYmot post	NN
C5-R1-7627695679848648172200304429774118452	202210271225_MouseHanqingB22_VMSC01101	Slice5	461	183	820.09	4	4870.47	5356.85	L4/5 IT CTX Glut	MOp	Glut
C5-R1-76861234313637271987731518975785615162	202210271225_MouseHanqingB22_VMSC01101	Slice5	270	160	457.52	3	4948.32	5349.35	L2/3 IT CTX Glut	ACA	Glut
C5-R1-80999314668993276863055824177304431239	202210271225_MouseHanqingB22_VMSC01101	Slice5	85	69	150.343	0	4953.35	5281.67	L2/3 IT CTX Glut	ACA	Glut
C5-R1-8302333001941577911459276088058987121	202210271225_MouseHanqingB22_VMSC01101	Slice5	30	26	55.2917	0	4930.79	5427.33	L4/5 IT CTX Glut	PTLp	Glut
C5-R1-104007588036647787966790876772000377110	202210271225_MouseHanqingB22_VMSC01101	Slice5	73	50	438.082	1	4914.45	5564.65	Endo NN	MY - MYsat-MYmot post	NN
C5-R1-109309915916383783755316590556179504386	202210271225_MouseHanqingB22_VMSC01101	Slice5	402	176	613.44	3	4964.14	5534.1	L2/3 IT CTX Glut	ACA	Glut
C5-R1-110127193378160204059193604891690715768	202210271225_MouseHanqingB22_VMSC01101	Slice5	556	211	495.233	4	4838.86	5586.92	L5 IT CTX Glut	RSP	Glut
C5-R1-111771439820902817823284613819163551354	202210271225_MouseHanqingB22_VMSC01101	Slice5	295	145	343.285	4	4850.44	5442.46	L4/5 IT CTX Glut	MOp	Glut
C5-R1-113507454175839073209002859647471770206	202210271225_MouseHanqingB22_VMSC01101	Slice5	216	127	784.228	0	4839.3	5552.25	L4/5 IT CTX Glut	MOp	Glut
C5-R1-121607129930696672892611707567274641635	202210271225_MouseHanqingB22_VMSC01101	Slice5	364	158	666.125	3	4799.25	5607.57	Sst Gaba	AId-AIv	Gaba
C5-R1-122300035588904681511613588770645209287	202210271225_MouseHanqingB22_VMSC01101	Slice5	102	76	135.301	1	4821.87	5425.84	L4/5 IT CTX Glut	MOp	Glut
C5-R1-127436005220343114906977402400444396589	202210271225_MouseHanqingB22_VMSC01101	Slice5	220	120	219.312	4	4982.46	5537.57	L2/3 IT CTX Glut	SSp	Glut
C5-R1-128046759958361885918398420867833334403	202210271225_MouseHanqingB22_VMSC01101	Slice5	12	11	98.0039	0	4752.68	5513.72	Sst Gaba		Gaba
C5-R1-131284474335974098883704606807852468751	202210271225_MouseHanqingB22_VMSC01101	Slice5	86	68	623.75	0	4925.08	5532.19	Microglia NN	CTXsp - CLA-EP-LA-BLA-BMA-PA	NN
C5-R1-131977308259968269279708461391387715242	202210271225_MouseHanqingB22_VMSC01101	Slice5	895	235	1397.94	4	4857.9	5551.46	L2/3 IT CTX Glut	ACA	Glut
C5-R1-132753055404375399226862396332327885211	202210271225_MouseHanqingB22_VMSC01101	Slice5	327	144	707.936	2	4883.69	5551.51	L2/3 IT CTX Glut	SSp	Glut
C5-R1-13281532354041972683618557604394357292	202210271225_MouseHanqingB22_VMSC01101	Slice5	885	250	1122.8	4	4801.8	5598.63	L4/5 IT CTX Glut	MOp	Glut
C5-R1-133876233779589608795542988513767793859	202210271225_MouseHanqingB22_VMSC01101	Slice5	287	152	929.016	3	4789.9	5532.09	L4/5 IT CTX Glut	MOp	Glut
C5-R1-135458086974235346414832747042503802190	202210271225_MouseHanqingB22_VMSC01101	Slice5	619	219	1131.64	4	4895.06	5575.78	L2/3 IT CTX Glut	SSp	Glut
C5-R1-136325809649886141693975320579558909408	202210271225_MouseHanqingB22_VMSC01101	Slice5	367	168	469.921	2	4972.8	5542.1	L2/3 IT CTX Glut	SSp	Glut
C5-R1-1477256023253263231910715393098901838	202210271225_MouseHanqingB22_VMSC01101	Slice5	59	40	239.63	2	4903.75	5512.77	Astro-TE NN	HIP - CA	NN
C5-R1-150109866331956963632839659463894126964	202210271225_MouseHanqingB22_VMSC01101	Slice5	20	18	230.733	0	4783.57	5460.65	IT EP-CLA Glut	CTXsp - CLA-EP-LA-BLA-BMA-PA	Glut
C5-R1-15145541606398765403873419348813764310	202210271225_MouseHanqingB22_VMSC01101	Slice5	595	203	688.004	3	4738.94	5585.35	L5 ET CTX Glut		Glut
C5-R1-151963657905726106580810216349635056769	202210271225_MouseHanqingB22_VMSC01101	Slice5	433	181	877.464	4	4914.46	5545.95	L2/3 IT CTX Glut	SSp	Glut
C5-R1-152468826073373671482042480060278325220	202210271225_MouseHanqingB22_VMSC01101	Slice5	295	143	473.319	1	4966.36	5509.51	L2/3 IT CTX Glut	ACA	Glut
C5-R1-154284734459968900535950333508813424263	202210271225_MouseHanqingB22_VMSC01101	Slice5	18	15	44.7548	0	4836.81	5622.02	Astro-TE NN	HIP - CA	NN
C5-R1-154936162028581615441902292388400081972	202210271225_MouseHanqingB22_VMSC01101	Slice5	182	118	538.715	2	4859.13	5411.31	L5 IT CTX Glut		Glut
C5-R1-18707940424023483497817813710639298166	202210271225_MouseHanqingB22_VMSC01101	Slice5	61	44	80.5035	0	4976.33	5515.89	Vip Gaba	AUD	Gaba
C5-R1-198262354605845994830802965773803698610	202210271225_MouseHanqingB22_VMSC01101	Slice5	866	243	1238.58	4	4856.61	5583.51	Sst Gaba	RSP	Gaba
C5-R1-204359592210261809676919209114356520218	202210271225_MouseHanqingB22_VMSC01101	Slice5	637	216	1034.26	2	4958.98	5492.71	L2/3 IT CTX Glut	ACA	Glut
C5-R1-212774898246974230989956906169433349860	202210271225_MouseHanqingB22_VMSC01101	Slice5	79	56	205.442	1	4747.82	5521.38	L4/5 IT CTX Glut	VISm	Glut
C5-R1-214116572991821869355979044901744802524	202210271225_MouseHanqingB22_VMSC01101	Slice5	38	34	154.345	0	4882.08	5436.47	L5 IT CTX Glut	SSp	Glut
C5-R1-216932220502062208559164368749622131529	202210271225_MouseHanqingB22_VMSC01101	Slice5	65	51	165.875	1	5000.12	5510.98	L2/3 IT CTX Glut	ACA	Glut
C5-R1-219754858647677982851812916877404209035	202210271225_MouseHanqingB22_VMSC01101	Slice5	49	44	36.7066	0	4837.25	5565.85	L4/5 IT CTX Glut		Glut
C5-R1-220525636613960558125697315541475446792	202210271225_MouseHanqingB22_VMSC01101	Slice5	395	172	682.847	3	4829.68	5418.37	L4/5 IT CTX Glut	MOp	Glut
C5-R1-221535912079199918026916277510054651593	202210271225_MouseHanqingB22_VMSC01101	Slice5	67	51	82.1656	0	4770.11	5606.96	L4/5 IT CTX Glut	VISm	Glut
C5-R1-223747365677124710040669743500114223480	202210271225_MouseHanqingB22_VMSC01101	Slice5	13	12	41.1506	1	4968.5	5495.22	Astro-NT NN		NN
C5-R1-223844353842322808124914069284199404690	202210271225_MouseHanqingB22_VMSC01101	Slice5	124	87	126.693	1	4894.83	5461.04	L2/3 IT CTX Glut	SSp	Glut
C5-R1-227076242775068597396572229399590016008	202210271225_MouseHanqingB22_VMSC01101	Slice5	31	24	166.387	0	4954.29	5577.18	DG-PIR Ex IMN	OLF - AON-TT-DP-PIR-COA-NLOT-PAA-TR	IMN
C5-R1-235169529844691280466920391549061335557	202210271225_MouseHanqingB22_VMSC01101	Slice5	540	206	997.968	4	4970.09	5520.77	L2/3 IT CTX Glut	ACA	Glut
C5-R1-253591931812744108050539349300744405281	202210271225_MouseHanqingB22_VMSC01101	Slice5	83	67	127.178	1	4999.24	5488.21	L2/3 IT CTX Glut	SSp	Glut
C5-R1-254797670409013553584623814977624756857	202210271225_MouseHanqingB22_VMSC01101	Slice5	85	66	75.3203	1	4840.06	5606.44	L2/3 IT RSP Glut	RSP	Glut
C5-R1-258683434864252093659862467343445083322	202210271225_MouseHanqingB22_VMSC01101	Slice5	171	103	928.92	1	4812.8	5565.64	Endo NN	ENT	NN
C5-R1-261348374897965319053507419403059443362	202210271225_MouseHanqingB22_VMSC01101	Slice5	99	73	80.1492	1	4857.42	5503.04	L4/5 IT CTX Glut	MOp	Glut
C5-R1-262162424892192934009823004093003496614	202210271225_MouseHanqingB22_VMSC01101	Slice5	190	111	368.645	2	4992.03	5525.33	Pvalb Gaba	AUD	Gaba
C5-R1-262873134164868635750679808250120955170	202210271225_MouseHanqingB22_VMSC01101	Slice5	278	144	308.608	3	4930.09	5489.07	L2/3 IT CTX Glut	RSP	Glut
C5-R1-266012342896371059138847058093113245193	202210271225_MouseHanqingB22_VMSC01101	Slice5	52	41	78.9463	1	4924.21	5498.39	Astro-TE NN	HIP - CA	NN
C5-R1-266215203643119121203245918137443701165	202210271225_MouseHanqingB22_VMSC01101	Slice5	580	205	818.633	2	4745.57	5531	L5 IT CTX Glut	RSP	Glut
C5-R1-267340505583534590208184454947789415059	202210271225_MouseHanqingB22_VMSC01101	Slice5	171	91	902.063	1	4794.46	5561.66	Astro-TE NN	HIP - CA	NN
C5-R1-270674102488399519461888069572498371357	202210271225_MouseHanqingB22_VMSC01101	Slice5	490	167	758.412	2	4771.84	5602.78	L4/5 IT CTX Glut	MOs-FRP	Glut
C5-R1-276263272312779999921357478380192209478	202210271225_MouseHanqingB22_VMSC01101	Slice5	69	50	176.473	0	4888.35	5674.98	L4/5 IT CTX Glut	MOp	Glut
C5-R1-276355406896577646408082416530539502824	202210271225_MouseHanqingB22_VMSC01101	Slice5	354	160	926.943	0	4859.43	5628.85	L4/5 IT CTX Glut	MOp	Glut
C5-R1-28101380317543538299314880148038205296	202210271225_MouseHanqingB22_VMSC01101	Slice5	224	115	1328.36	1	4809.37	5468.44	VLMC NN	STR - STRd	NN
C5-R1-283559116756242657483081828725561033090	202210271225_MouseHanqingB22_VMSC01101	Slice5	42	32	290.832	0	4792.99	5464.1	SMC NN	HY LZ	NN
C5-R1-287736731076808547465307570782765281529	202210271225_MouseHanqingB22_VMSC01101	Slice5	62	50	233.908	0	4894.6	5430.23	L5/6 IT TPE-ENT Glut		Glut
C5-R1-299347895363349785397151449588468020939	202210271225_MouseHanqingB22_VMSC01101	Slice5	107	65	535.246	0	4858.55	5530.69	Astro-TE NN	HIP - CA	NN
C5-R1-303230103471594254941761494753866836245	202210271225_MouseHanqingB22_VMSC01101	Slice5	80	65	64.7833	0	4786.81	5542.09	L4/5 IT CTX Glut	ACA	Glut
C5-R1-314213891083713324276532754336648654588	202210271225_MouseHanqingB22_VMSC01101	Slice5	623	220	906.512	2	4878.23	5492.17	L4/5 IT CTX Glut	MOp	Glut
C5-R1-314294347105457519382184017224240129669	202210271225_MouseHanqingB22_VMSC01101	Slice5	348	150	800.385	1	4976.8	5504.94	L2/3 IT CTX Glut	ACA	Glut
C5-R1-326505086439594828151923668568175911073	202210271225_MouseHanqingB22_VMSC01101	Slice5	732	227	1372.51	3	4912.92	5658.23	L2/3 IT CTX Glut	SSp	Glut
C5-R1-330607247202020175349217428250022475837	202210271225_MouseHanqingB22_VMSC01101	Slice5	940	243	1379.95	4	4933.98	5580.73	L2/3 IT CTX Glut	ACA	Glut
C5-R1-332721826703430879602444765666666173729	202210271225_MouseHanqingB22_VMSC01101	Slice5	178	94	868.729	0	4827.71	5478.59	VLMC NN	STR - STRd	NN
C5-R1-34035829616840070893190114690666444925	202210271225_MouseHanqingB22_VMSC01101	Slice5	606	191	838.15	4	4885.22	5569.6	Lamp5 Gaba	MOs-FRP	Gaba
C5-R1-51368441099974831808090919535480696387	202210271225_MouseHanqingB22_VMSC01101	Slice5	42	39	62.0233	1	4854.99	5607.58	OPC NN		NN
C5-R1-52978823043374878937822522770642675174	202210271225_MouseHanqingB22_VMSC01101	Slice5	154	95	167.222	1	4885.88	5645.56	L2/3 IT CTX Glut	SSp	Glut
C5-R1-6226956820204846872421717823442291051	202210271225_MouseHanqingB22_VMSC01101	Slice5	28	22	214.094	0	4916.21	5502.63	Endo NN	MY - MYsat-MYmot post	NN
C5-R1-66482736183333632587747844184723629429	202210271225_MouseHanqingB22_VMSC01101	Slice5	1102	269	1318.66	3	4848.25	5515.15	L5 IT CTX Glut	RSP	Glut
C5-R1-73515073617308623917769666891578921755	202210271225_MouseHanqingB22_VMSC01101	Slice5	276	130	1465.82	0	4879.14	5621.71	Astro-TE NN	HIP - CA	NN
C5-R1-76886929484978884093941946271265678823	202210271225_MouseHanqingB22_VMSC01101	Slice5	449	185	954.254	3	4823.09	5572.76	L4/5 IT CTX Glut	VISm	Glut
C5-R1-79597376654574820011868234253565238339	202210271225_MouseHanqingB22_VMSC01101	Slice5	25	18	346.53	0	4813.65	5594.31	Endo NN	MY - MYsat-MYmot post	NN
C5-R1-81317867163188838269838579518323796857	202210271225_MouseHanqingB22_VMSC01101	Slice5	589	193	908.322	2	4881.69	5657.79	L4/5 IT CTX Glut	VISm	Glut
C5-R1-87083563294964760100290882567561259698	202210271225_MouseHanqingB22_VMSC01101	Slice5	277	153	537.167	0	4844.67	5607.86	OPC NN		NN
C5-R1-89340594781323832053615258791139928392	202210271225_MouseHanqingB22_VMSC01101	Slice5	35	30	210.857	0	4827.96	5532.05	L2/3 IT CTX Glut	SSp	Glut
C5-R1-91274966427520310296031097911390064420	202210271225_MouseHanqingB22_VMSC01101	Slice5	60	53	72.7615	1	4915.85	5574	L4/5 IT CTX Glut	MOp	Glut
C5-R1-95992166853868400068370152186188177075	202210271225_MouseHanqingB22_VMSC01101	Slice5	36	31	432.488	0	4816.93	5434.83	Endo NN	ENT	NN
C5-R1-99540007780696005426657985813400369773	202210271225_MouseHanqingB22_VMSC01101	Slice5	941	241	1949.89	4	4873.17	5465.18	L4/5 IT CTX Glut	MOp	Glut
C5-R1-115618183754681881867130275360398819742	202210271225_MouseHanqingB22_VMSC01101	Slice5	195	111	248.098	1	4821.86	5725.79	L4/5 IT CTX Glut	VISm	Glut
C5-R1-115684859222626899785859469805097259773	202210271225_MouseHanqingB22_VMSC01101	Slice5	102	70	418.636	0	4820.43	5744.04	Astro-TE NN	HIP - CA	NN
C5-R1-119859384128607572037050387539167938916	202210271225_MouseHanqingB22_VMSC01101	Slice5	366	151	521.04	0	4876.09	5696.12	L2/3 IT CTX Glut	SSp	Glut
C5-R1-12156618139349404811624363360502034938	202210271225_MouseHanqingB22_VMSC01101	Slice5	432	180	730.082	2	4778.46	5806.8	L4/5 IT CTX Glut	MOp	Glut
C5-R1-122461135643947990415349279241034083222	202210271225_MouseHanqingB22_VMSC01101	Slice5	281	136	722.322	1	4691.57	5711.92	L4/5 IT CTX Glut	MOp	Glut
C5-R1-140065926050932338825902993275477784080	202210271225_MouseHanqingB22_VMSC01101	Slice5	72	60	196.082	0	4720.76	5738.69
C5-R1-158678468594020564210488897452712340642	202210271225_MouseHanqingB22_VMSC01101	Slice5	24	20	183.804	0	4784.12	5650.44	Endo NN	MY - MYsat-MYmot post	NN
C5-R1-161889128707706132935395706040091006648	202210271225_MouseHanqingB22_VMSC01101	Slice5	77	56	493.313	1	4638.16	5733.9	Astro-TE NN	HIP - CA	NN
C5-R1-162773708642024965640100926235449097284	202210271225_MouseHanqingB22_VMSC01101	Slice5	277	141	609.626	1	4811.69	5657.76	L4/5 IT CTX Glut	VISm	Glut
C5-R1-163016919864193360904412687789198879391	202210271225_MouseHanqingB22_VMSC01101	Slice5	41	37	73.5357	0	4666.37	5654.04	L5 ET CTX Glut	ACA	Glut
C5-R1-164406461874976796920408547414583972845	202210271225_MouseHanqingB22_VMSC01101	Slice5	53	41	49.0238	0	4800.08	5632.84	Pvalb Gaba	AUD	Gaba
C5-R1-164990929313114421709591313430993967256	202210271225_MouseHanqingB22_VMSC01101	Slice5	39	32	265.161	0	4716.22	5795.37	Microglia NN	CTXsp - CLA-EP-LA-BLA-BMA-PA	NN
C5-R1-165386488468038437941190008195055722619	202210271225_MouseHanqingB22_VMSC01101	Slice5	36	27	67.5564	0	4879.81	5690.54	L2/3 IT CTX Glut	SSp	Glut
C5-R1-168164991686994966418875325396087090291	202210271225_MouseHanqingB22_VMSC01101	Slice5	23	22	68.8205	0	4789.27	5769.83	OPC NN		NN
C5-R1-169920702989904487261134369146463160099	202210271225_MouseHanqingB22_VMSC01101	Slice5	351	164	907.093	0	4845.61	5760.58	L2/3 IT RSP Glut	RSP	Glut
C5-R1-175502845037301642711022711709334835113	202210271225_MouseHanqingB22_VMSC01101	Slice5	257	122	153.947	1	4817.03	5667.2	L4/5 IT CTX Glut	MOp	Glut
C5-R1-179042584147528071925251902150029765103	202210271225_MouseHanqingB22_VMSC01101	Slice5	66	51	394.697	0	4695.63	5609.2	Microglia NN	CTXsp - CLA-EP-LA-BLA-BMA-PA	NN
C5-R1-179680225245349603256813670001500064373	202210271225_MouseHanqingB22_VMSC01101	Slice5	138	83	595.468	0	4805.76	5769.12	Lamp5 Gaba	VISp	Gaba
C5-R1-179951029985298273642931026528956823870	202210271225_MouseHanqingB22_VMSC01101	Slice5	170	106	991.691	1	4745.52	5619.55	Peri NN		NN
C5-R1-180861191247591780290156037543283898796	202210271225_MouseHanqingB22_VMSC01101	Slice5	75	58	152.998	0	4713.05	5740.16	L2/3 IT CTX Glut	SSp	Glut
C5-R1-181586076394880647618045623967233248341	202210271225_MouseHanqingB22_VMSC01101	Slice5	873	240	1071.09	3	4770.34	5628.52	L4/5 IT CTX Glut	MOs-FRP	Glut
C5-R1-184572123609835971503600281997590273082	202210271225_MouseHanqingB22_VMSC01101	Slice5	76	59	81.6582	0	4780.64	5664.46	L4/5 IT CTX Glut	VISm	Glut
C5-R1-187512799220723891832911198221336967346	202210271225_MouseHanqingB22_VMSC01101	Slice5	277	138	345.008	3	4703.4	5692.07	L5 IT CTX Glut	VIS	Glut
C5-R1-190109086445404626933397903811912376763	202210271225_MouseHanqingB22_VMSC01101	Slice5	16	15	70.1327	0	4745.75	5824.46	PH-ant Otp Glut	HY - MEZ-PVZ-PVR	Glut
C5-R1-199741900248940432343921643303321717574	202210271225_MouseHanqingB22_VMSC01101	Slice5	742	223	1042.56	4	4750.48	5666.25	L4/5 IT CTX Glut	MOs-FRP	Glut
C5-R1-200797157590985550531184079811819389557	202210271225_MouseHanqingB22_VMSC01101	Slice5	621	214	788.505	2	4784.42	5724.75	L4/5 IT CTX Glut	MOp	Glut
C5-R1-205702561999927655425714757722517247511	202210271225_MouseHanqingB22_VMSC01101	Slice5	22	21	128.67	0	4728.82	5736.61	MOB-in Frmd7 Gaba	OLF - MOB-AOB	Gaba
C5-R1-206730524352277199401470886108244817647	202210271225_MouseHanqingB22_VMSC01101	Slice5	87	67	447.11	0	4773.68	5709.45	Microglia NN	CTXsp - CLA-EP-LA-BLA-BMA-PA	NN
C5-R1-213010049668840405577570681555266413521	202210271225_MouseHanqingB22_VMSC01101	Slice5	621	235	657.39	3	4764.32	5703.73	L4/5 IT CTX Glut	MOp	Glut
C5-R1-217170769285229374992987908665865277341	202210271225_MouseHanqingB22_VMSC01101	Slice5	543	203	657.163	1	4817.79	5631.53	L4/5 IT CTX Glut	VISm	Glut
C5-R1-224677742504402771205070831911700632893	202210271225_MouseHanqingB22_VMSC01101	Slice5	480	152	619.94	3	4749.13	5644.08	Sst Gaba	AId-AIv	Gaba
C5-R1-225480799671859526938947862068133445922	202210271225_MouseHanqingB22_VMSC01101	Slice5	126	82	668.255	0	4838.17	5734.15	Endo NN	HIP - CA	NN
C5-R1-238180661191405871864628225303613007194	202210271225_MouseHanqingB22_VMSC01101	Slice5	168	112	398.03	1	4704.27	5648.24	L4/5 IT CTX Glut	MOp	Glut
C5-R1-238675040709555911886857525314518611896	202210271225_MouseHanqingB22_VMSC01101	Slice5	513	196	684.719	4	4754.69	5705.41	L4/5 IT CTX Glut	VISm	Glut
C5-R1-239486479342579961964179486865117515597	202210271225_MouseHanqingB22_VMSC01101	Slice5	110	74	128.346	1	4688.87	5776.96	L4/5 IT CTX Glut	VISm	Glut
C5-R1-239849764613846745158069602139820763418	202210271225_MouseHanqingB22_VMSC01101	Slice5	102	64	399.609	1	4837.73	5629.51	Astro-TE NN	HIP - CA	NN
C5-R1-244669280898655072286800435703954558682	202210271225_MouseHanqingB22_VMSC01101	Slice5	180	105	383.762	3	4662.79	5759.72	L4/5 IT CTX Glut	PL-ILA-ORB	Glut
C5-R1-244925470217372175397808286574202466087	202210271225_MouseHanqingB22_VMSC01101	Slice5	525	212	886.579	2	4790.16	5735.55	L4/5 IT CTX Glut	MOp	Glut
C5-R1-246208148542233217372776766393272305602	202210271225_MouseHanqingB22_VMSC01101	Slice5	55	43	119.231	1	4706.64	5799	Astro-TE NN	HIP - CA	NN
C5-R1-247638967027506992807064336534142537577	202210271225_MouseHanqingB22_VMSC01101	Slice5	137	73	661.764	0	4831.42	5685.36	Oligo NN		NN
C5-R1-251929001470915248508841449333676218732	202210271225_MouseHanqingB22_VMSC01101	Slice5	111	83	731.455	0	4817.64	5676.84	Endo NN	MY - MYsat-MYmot post	NN
C5-R1-254766687509894478379806636511694343996	202210271225_MouseHanqingB22_VMSC01101	Slice5	101	73	762.537	0	4682.5	5663.91	Peri NN		NN
C5-R1-269315689773857118355422298914818526626	202210271225_MouseHanqingB22_VMSC01101	Slice5	138	83	424.212	1	4736.94	5706.01	Astro-TE NN	HIP - CA	NN
C5-R1-273856727648316713052729542400741203078	202210271225_MouseHanqingB22_VMSC01101	Slice5	244	125	329.638	2	4713.93	5732.81	L4/5 IT CTX Glut	MOs-FRP	Glut
C5-R1-27737239401231020793879566387456170677	202210271225_MouseHanqingB22_VMSC01101	Slice5	341	154	670.521	3	4740.86	5648.91	L5 IT CTX Glut	VIS	Glut
C5-R1-282233937371955858444164696468556969193	202210271225_MouseHanqingB22_VMSC01101	Slice5	316	128	243.654	0	4773.02	5589.85	Pvalb Gaba	VISp	Gaba
C5-R1-2859832942207233796661373492789527889	202210271225_MouseHanqingB22_VMSC01101	Slice5	42	32	426.771	0	4657.73	5722.69	SMC NN	HY LZ	NN
C5-R1-289478706041476379773580841460356217978	202210271225_MouseHanqingB22_VMSC01101	Slice5	73	45	699.818	1	4791.6	5709.19	Endo NN	MY - MYsat-MYmot post	NN
C5-R1-290556562396797919084673021299659537466	202210271225_MouseHanqingB22_VMSC01101	Slice5	109	75	138.022	0	4818.55	5776.88	L4/5 IT CTX Glut	VIS	Glut
C5-R1-292271256027761153624517790480873643811	202210271225_MouseHanqingB22_VMSC01101	Slice5	589	232	964.721	2	4825.92	5624.69	L4/5 IT CTX Glut	VISm	Glut
C5-R1-29322333413234305588687395543438005793	202210271225_MouseHanqingB22_VMSC01101	Slice5	116	73	207.061	0	4755.29	5780.39	L4/5 IT CTX Glut	MOp	Glut
C5-R1-296336624595261816549215797188542507599	202210271225_MouseHanqingB22_VMSC01101	Slice5	645	231	901.858	3	4786.33	5741.32	L4/5 IT CTX Glut	MOp	Glut
C5-R1-297442783873428335596907082899461802604	202210271225_MouseHanqingB22_VMSC01101	Slice5	36	24	42.0954	0	4797.89	5789.34	Lamp5 Lhx6 Gaba	HIP	Gaba
C5-R1-303478698408300187622897014348046187462	202210271225_MouseHanqingB22_VMSC01101	Slice5	33	27	332.551	0	4648.53	5710.65	VLMC NN	STR - STRd	NN
C5-R1-306050724968761404463372470081828066336	202210271225_MouseHanqingB22_VMSC01101	Slice5	285	143	354.102	0	4751.9	5735.84	L4/5 IT CTX Glut	MOp	Glut
C5-R1-309361051146919391445290700170640177762	202210271225_MouseHanqingB22_VMSC01101	Slice5	755	232	983.096	2	4787.87	5757.55	L4/5 IT CTX Glut	MOp	Glut
C5-R1-309947430087068803765804831711022237384	202210271225_MouseHanqingB22_VMSC01101	Slice5	156	110	617.788	2	4757.48	5632.75	Astro-TE NN	HIP - CA	NN
C5-R1-310765641610038479664771150801896787452	202210271225_MouseHanqingB22_VMSC01101	Slice5	128	87	156.983	0	4817.59	5615.89	L4/5 IT CTX Glut	VIS	Glut
C5-R1-313614845165041917547057332928228834965	202210271225_MouseHanqingB22_VMSC01101	Slice5	98	59	195.575	2	4760.1	5731.04	Vip Gaba	MOp	Gaba
C5-R1-318109983677894359553603876528449291519	202210271225_MouseHanqingB22_VMSC01101	Slice5	364	160	890.048	2	4630.95	5739.91	L5 ET CTX Glut		Glut
C5-R1-319390694888874409672490006607445476774	202210271225_MouseHanqingB22_VMSC01101	Slice5	479	186	1360.27	2	4803.68	5830.84	L4/5 IT CTX Glut	MOp	Glut
C5-R1-31972285638298717324191358832170795840	202210271225_MouseHanqingB22_VMSC01101	Slice5	19	12	59.0315	0	4773.75	5620.88	Astro-TE NN	HIP - CA	NN
C5-R1-333047505382873760315260442532030103031	202210271225_MouseHanqingB22_VMSC01101	Slice5	262	126	1127.5	1	4838.05	5659.94	OPC NN		NN
C5-R1-34874968220284502001141525792508593710	202210271225_MouseHanqingB22_VMSC01101	Slice5	14	14	139.679	0	4683.61	5748.17	Peri NN		NN
C5-R1-43476541708573715861107125280357893419	202210271225_MouseHanqingB22_VMSC01101	Slice5	208	111	353.874	0	4734.82	5752.36	L4/5 IT CTX Glut	MOs-FRP	Glut
C5-R1-5108838325168549332465969193347552306	202210271225_MouseHanqingB22_VMSC01101	Slice5	315	166	366.935	2	4714.82	5696.6	L6 CT CTX Glut	SSp	Glut
C5-R1-53395249221916315292527688723093549814	202210271225_MouseHanqingB22_VMSC01101	Slice5	189	105	281.533	3	4705.03	5721.32	L4/5 IT CTX Glut	MOs-FRP	Glut
C5-R1-53714502157737523944397220767799550795	202210271225_MouseHanqingB22_VMSC01101	Slice5	181	96	746.957	4	4796.19	5686.78	Astro-TE NN	HIP - CA	NN
C5-R1-55984482147468831000342550062529953166	202210271225_MouseHanqingB22_VMSC01101	Slice5	122	87	310.808	2	4756.21	5581.27	L5 IT CTX Glut	RSP	Glut
C5-R1-59491390690143392633540191143148603374	202210271225_MouseHanqingB22_VMSC01101	Slice5	31	24	276.944	0	4755.94	5598.81	L4/5 IT CTX Glut	MOs-FRP	Glut
C5-R1-61197394487660484485482442885778610103	202210271225_MouseHanqingB22_VMSC01101	Slice5	23	22	74.6073	0	4654.35	5771.74	L4/5 IT CTX Glut	VIS	Glut
C5-R1-6169991042332461719280944623850389155	202210271225_MouseHanqingB22_VMSC01101	Slice5	196	114	540.421	2	4688.77	5764.93	L4/5 IT CTX Glut	MOp	Glut
C5-R1-62254659106581842485238108000509352698	202210271225_MouseHanqingB22_VMSC01101	Slice5	87	68	279.936	1	4778.76	5816.32	L4/5 IT CTX Glut	VIS	Glut
C5-R1-63723917181506873101168843667325310740	202210271225_MouseHanqingB22_VMSC01101	Slice5	689	223	909.088	4	4750.22	5719.85	L4/5 IT CTX Glut	VISm	Glut
C5-R1-65741033925551756989624096125001553309	202210271225_MouseHanqingB22_VMSC01101	Slice5	488	186	687.497	3	4708.58	5593.36	L5 IT CTX Glut	RSP	Glut
C5-R1-76344689658400244998118242194317430599	202210271225_MouseHanqingB22_VMSC01101	Slice5	245	138	461.628	1	4704.24	5791.38	L4/5 IT CTX Glut	MOp	Glut
C5-R1-80951502824149645415650323633337412172	202210271225_MouseHanqingB22_VMSC01101	Slice5	690	257	1226.26	3	4793.54	5647.4	L4/5 IT CTX Glut	VISm	Glut
C5-R1-98713677936501097176737868158680916954	202210271225_MouseHanqingB22_VMSC01101	Slice5	1035	257	1939.14	4	4847.58	5691.82	L2/3 IT RSP Glut	RSP	Glut
C5-R1-101791925151518785986046315661980944873	202210271225_MouseHanqingB22_VMSC01101	Slice5	41	36	392.816	0	4598.55	5968.05	L6 CT CTX Glut	MOp	Glut
C5-R1-104317771557370178165446109972555632799	202210271225_MouseHanqingB22_VMSC01101	Slice5	74	56	105.155	0	4600.87	5757.32	L5 ET CTX Glut	PL-ILA-ORB	Glut
C5-R1-109501879192548928072698190065475519502	202210271225_MouseHanqingB22_VMSC01101	Slice5	491	188	856.63	4	4624.27	5815.61	L4/5 IT CTX Glut	MOp	Glut
C5-R1-110428440088406360847820524191366220640	202210271225_MouseHanqingB22_VMSC01101	Slice5	354	165	920.036	0	4657.98	5855.4	L4/5 IT CTX Glut	VISm	Glut
C5-R1-112239784650608534724915825773982909602	202210271225_MouseHanqingB22_VMSC01101	Slice5	645	209	973.338	3	4763.46	5823.89	L4/5 IT CTX Glut	VISm	Glut
C5-R1-126213462657034222174440915358381935554	202210271225_MouseHanqingB22_VMSC01101	Slice5	288	141	419.209	1	4632.81	5905.58	L4/5 IT CTX Glut	VISm	Glut
C5-R1-127904597317267008024956593366450641273	202210271225_MouseHanqingB22_VMSC01101	Slice5	196	128	661.747	2	4649.09	5802.75	L4/5 IT CTX Glut	PL-ILA-ORB	Glut
C5-R1-12874773829008946454741545679364881603	202210271225_MouseHanqingB22_VMSC01101	Slice5	205	123	763.263	0	4607.94	5949.84	L2/3 IT CTX Glut	SSp	Glut
C5-R1-131664004915068625567483127253807409810	202210271225_MouseHanqingB22_VMSC01101	Slice5	187	116	379.514	2	4654.34	5814.07	L4/5 IT CTX Glut	MOp	Glut
C5-R1-134047880400121221756201594641119604884	202210271225_MouseHanqingB22_VMSC01101	Slice5	78	55	174.606	0	4751.56	5811.34	L6 IT CTX Glut	MOp	Glut
C5-R1-135562685726296182983850701897781067054	202210271225_MouseHanqingB22_VMSC01101	Slice5	24	24	105.881	0	4651.61	5957.03	NDB-SI-ant Prdm12 Gaba	CNU - PAL	Gaba
C5-R1-149724818006254648260952804361848353975	202210271225_MouseHanqingB22_VMSC01101	Slice5	93	68	200.526	0	4643.67	5905.56	L4/5 IT CTX Glut	AUD	Glut
C5-R1-151211194340898433939813137791650292591	202210271225_MouseHanqingB22_VMSC01101	Slice5	119	86	157.67	0	4545.65	5893.36	L4/5 IT CTX Glut	VIS	Glut
C5-R1-155315034345637903214668078612347046546	202210271225_MouseHanqingB22_VMSC01101	Slice5	183	101	276.747	1	4716.63	5858.02	L4/5 IT CTX Glut	VIS	Glut
C5-R1-158045082170853574849765378973331438834	202210271225_MouseHanqingB22_VMSC01101	Slice5	61	53	92.4445	0	4648.03	5921.55	L4/5 IT CTX Glut	MOp	Glut
C5-R1-160383443669327478241689494603048828036	202210271225_MouseHanqingB22_VMSC01101	Slice5	867	238	1490.47	3	4642.84	5939.94	L2/3 IT CTX Glut	SSp	Glut
C5-R1-173098156849404242939716525953568446593	202210271225_MouseHanqingB22_VMSC01101	Slice5	47	35	262.164	0	4573.03	5956.75	Endo NN	MY - MYsat-MYmot post	NN
C5-R1-174621782581548964830283817297318216329	202210271225_MouseHanqingB22_VMSC01101	Slice5	311	150	424.575	3	4725.88	5808.3	L4/5 IT CTX Glut	MOp	Glut
C5-R1-175268605269315574267035013312005416769	202210271225_MouseHanqingB22_VMSC01101	Slice5	673	217	1464.29	4	4725.65	5850.94	L4/5 IT CTX Glut	VISm	Glut
C5-R1-183140734180045545748771587908797685446	202210271225_MouseHanqingB22_VMSC01101	Slice5	107	77	464.514	1	4670.98	5886.34	L2/3 IT CTX Glut	SSp	Glut
C5-R1-198334681954963053095030479701080452095	202210271225_MouseHanqingB22_VMSC01101	Slice5	86	62	124.764	1	4574.94	5938.96	L4/5 IT CTX Glut	VIS	Glut
C5-R1-198533829450235696900812993107636481262	202210271225_MouseHanqingB22_VMSC01101	Slice5	581	212	913.51	4	4709.58	5909.44	L4/5 IT CTX Glut	VISm	Glut
C5-R1-200085157425868997929117668257007469218	202210271225_MouseHanqingB22_VMSC01101	Slice5	179	113	662.665	1	4524.12	5892.84	L4/5 IT CTX Glut	MOp	Glut
C5-R1-200849084376201704880920165230687768325	202210271225_MouseHanqingB22_VMSC01101	Slice5	12	12	51.5257	0	4594.21	5965.3	L6 IT CTX Glut	VIS	Glut
C5-R1-203460903185000837230388897800234593888	202210271225_MouseHanqingB22_VMSC01101	Slice5	584	204	952.723	1	4606.83	5819.69	L4/5 IT CTX Glut	VISm	Glut
C5-R1-206127622689009551481129777932457042877	202210271225_MouseHanqingB22_VMSC01101	Slice5	234	123	461.886	2	4638.15	5958.86	Vip Gaba	ACA	Gaba
C5-R1-207955627372251663563635620481128066235	202210271225_MouseHanqingB22_VMSC01101	Slice5	64	54	395.362	0	4720.22	5824.92	Endo NN	ENT	NN
C5-R1-209949062393436070025669032590815915955	202210271225_MouseHanqingB22_VMSC01101	Slice5	21	19	100.506	0	4725.32	5873.76	Microglia NN	CTXsp - CLA-EP-LA-BLA-BMA-PA	NN
C5-R1-211926673517217242207291429480138862178	202210271225_MouseHanqingB22_VMSC01101	Slice5	174	110	304.916	0	4727.1	5830.39	L4/5 IT CTX Glut	MOp	Glut
C5-R1-216818225575158673931845998987864938016	202210271225_MouseHanqingB22_VMSC01101	Slice5	81	61	98.0695	1	4657.95	5936.12	L5 ET CTX Glut	RSP	Glut
C5-R1-218600506490754354781517378007826982951	202210271225_MouseHanqingB22_VMSC01101	Slice5	70	57	96.5998	1	4592.97	5875.98	PVT-PT-RE Ntrk1 Glut	TH - Anterior	Glut
C5-R1-222244078413982683067925028845153163312	202210271225_MouseHanqingB22_VMSC01101	Slice5	137	81	739.346	1	4782.99	5846.76	Endo NN	MY - MYsat-MYmot post	NN
C5-R1-222695749329564052024716284814545357845	202210271225_MouseHanqingB22_VMSC01101	Slice5	347	162	527.767	3	4693.09	5919.32	L4/5 IT CTX Glut	MOp	Glut
C5-R1-226426044560771712478253217690617223190	202210271225_MouseHanqingB22_VMSC01101	Slice5	37	31	388.875	0	4612.58	5833.05	Endo NN	MY - MYsat-MYmot post	NN
C5-R1-233303622775492376475532610029318336762	202210271225_MouseHanqingB22_VMSC01101	Slice5	136	87	267.641	1	4567.59	5903.85	L4/5 IT CTX Glut	MOp	Glut
C5-R1-239502060023749700102046781897691348933	202210271225_MouseHanqingB22_VMSC01101	Slice5	40	33	95.082	1	4772.52	5850.44	Pvalb Gaba	AUD	Gaba
C5-R1-2398194469573756362814458794774544181	202210271225_MouseHanqingB22_VMSC01101	Slice5	320	149	400.475	2	4724.81	5818.59	L4/5 IT CTX Glut	VISm	Glut
C5-R1-240040917861982045806773622555961279824	202210271225_MouseHanqingB22_VMSC01101	Slice5	102	73	373.951	0	4567.1	5935.8	L2/3 IT CTX Glut	SSp	Glut
C5-R1-240639817780615278846906046489636613069	202210271225_MouseHanqingB22_VMSC01101	Slice5	194	115	738.764	0	4660.33	5913.74	OPC NN		NN
C5-R1-244291274711268804789864444501108642793	202210271225_MouseHanqingB22_VMSC01101	Slice5	150	95	429.575	0	4780.14	5875.04	L2/3 IT CTX Glut	SSp	Glut
C5-R1-248032537629992732918525997686386103377	202210271225_MouseHanqingB22_VMSC01101	Slice5	51	43	59.4252	0	4692.51	5817.72	L4/5 IT CTX Glut	VIS	Glut
C5-R1-257249563617435425772386718180647143394	202210271225_MouseHanqingB22_VMSC01101	Slice5	86	65	369.852	0	4576.87	5869.42	L4/5 IT CTX Glut	VISm	Glut
C5-R1-259805421531129487350268319348158393386	202210271225_MouseHanqingB22_VMSC01101	Slice5	208	136	734.193	2	4669.48	5998.34	L2/3 IT CTX Glut	SSp	Glut
C5-R1-266546826651978547726467139023398387352	202210271225_MouseHanqingB22_VMSC01101	Slice5	89	62	450.255	0	4677.94	6003.66	Astro-TE NN	HIP - CA	NN
C5-R1-270320469340898443784774742030339391865	202210271225_MouseHanqingB22_VMSC01101	Slice5	915	260	1061.9	4	4626.2	5899.53	L4/5 IT CTX Glut	VISm	Glut
C5-R1-272115563635167542815113211197975773248	202210271225_MouseHanqingB22_VMSC01101	Slice5	95	61	468.609	0	4738.33	5864.19	Astro-TE NN	HIP - CA	NN
C5-R1-273761922137439301416092845518076300038	202210271225_MouseHanqingB22_VMSC01101	Slice5	43	35	198.225	0	4586.09	5901.62	Astro-TE NN	HIP - CA	NN
C5-R1-276927575673825957308150054720074010912	202210271225_MouseHanqingB22_VMSC01101	Slice5	305	138	812.96	2	4760.01	5858.06	L4/5 IT CTX Glut	VISm	Glut
C5-R1-278073809987930135877087585642111705744	202210271225_MouseHanqingB22_VMSC01101	Slice5	122	75	101.612	1	4673.06	5900.02	L2/3 IT CTX Glut	SSp	Glut
C5-R1-28091792388923555403885699434895068274	202210271225_MouseHanqingB22_VMSC01101	Slice5	131	68	565.252	0	4633.23	5787.67	Oligo NN		NN
C5-R1-281865076809031987080501511812466971588	202210271225_MouseHanqingB22_VMSC01101	Slice5	51	46	58.0517	0	4704.08	5921.23	L4/5 IT CTX Glut	MOp	Glut
C5-R1-289063609882675900066642624267818196505	202210271225_MouseHanqingB22_VMSC01101	Slice5	346	147	445.269	3	4649.12	5816.73	L4/5 IT CTX Glut	MOp	Glut
C5-R1-291132387425372851986917791439485236060	202210271225_MouseHanqingB22_VMSC01101	Slice5	580	208	846.378	3	4592.98	5854.9	L4/5 IT CTX Glut	VISm	Glut
C5-R1-291133703416041018202323405716311832959	202210271225_MouseHanqingB22_VMSC01101	Slice5	53	35	269.819	1	4577.75	5917.88	Astro-TE NN	HIP - CA	NN
C5-R1-295097103194393345699445825658364780305	202210271225_MouseHanqingB22_VMSC01101	Slice5	179	105	262.003	0	4507.47	5919.09	Pvalb Gaba	VISp	Gaba
C5-R1-310506198202854829584422880821721134452	202210271225_MouseHanqingB22_VMSC01101	Slice5	92	60	683.958	1	4580.73	5892.54	Endo NN	ENT	NN
C5-R1-318045502403983226236757240000967296987	202210271225_MouseHanqingB22_VMSC01101	Slice5	463	184	723.053	0	4627.19	5853.21	L4/5 IT CTX Glut	VIS	Glut
C5-R1-322403069019166628478187674028336631790	202210271225_MouseHanqingB22_VMSC01101	Slice5	565	208	851.548	4	4696.17	5897.03	L4/5 IT CTX Glut	MOp	Glut
C5-R1-33355779854834877689935145842114471202	202210271225_MouseHanqingB22_VMSC01101	Slice5	64	49	98.5637	0	4697.04	5993.8	L2/3 IT CTX Glut	SSp	Glut
C5-R1-34656294279077427263808623867308969424	202210271225_MouseHanqingB22_VMSC01101	Slice5	73	52	479.583	2	4651.22	5862.46	Endo NN	MY - MYsat-MYmot post	NN
C5-R1-40256167147003360040480547592753414587	202210271225_MouseHanqingB22_VMSC01101	Slice5	203	111	364.835	1	4633.14	5756.19	L4/5 IT CTX Glut	MOs-FRP	Glut
C5-R1-40368002748861188931411542067186935119	202210271225_MouseHanqingB22_VMSC01101	Slice5	1111	254	1542.35	3	4678.16	5936.01	L2/3 IT CTX Glut	SSp	Glut
C5-R1-43231861727251005076331616085122930727	202210271225_MouseHanqingB22_VMSC01101	Slice5	211	120	610.339	0	4652.12	5793.4	Astro-TE NN	HIP - CA	NN
C5-R1-43468930711917826178232938612112624439	202210271225_MouseHanqingB22_VMSC01101	Slice5	117	88	156.642	1	4705.01	5836.9	L6 CT CTX Glut	SSp	Glut
C5-R1-48534596675963114251483187128485205422	202210271225_MouseHanqingB22_VMSC01101	Slice5	19	18	185.208	0	4584.88	5840.63	Microglia NN	CTXsp - CLA-EP-LA-BLA-BMA-PA	NN
C5-R1-48781791209650082845278879962760135916	202210271225_MouseHanqingB22_VMSC01101	Slice5	318	150	431.163	1	4696.66	5831.71	L4/5 IT CTX Glut	PL-ILA-ORB	Glut
C5-R1-54773685245190344443574476062871478851	202210271225_MouseHanqingB22_VMSC01101	Slice5	28	24	100.768	0	4615.28	5862.61	Astro-TE NN	HIP - CA	NN
C5-R1-56492939202670885593300773542990598017	202210271225_MouseHanqingB22_VMSC01101	Slice5	239	123	296.575	0	4691.63	5935.99	L2/3 IT CTX Glut	SSp	Glut
C5-R1-65178040485060400357187442507293965285	202210271225_MouseHanqingB22_VMSC01101	Slice5	457	176	759.956	3	4687.96	5910.18	Vip Gaba	MOp	Gaba
C5-R1-70245857744197684827657468907798262928	202210271225_MouseHanqingB22_VMSC01101	Slice5	117	71	113.488	1	4739.59	5912.86	L4/5 IT CTX Glut	MOp	Glut
C5-R1-78508753780319242768531909959587474653	202210271225_MouseHanqingB22_VMSC01101	Slice5	47	36	202.744	0	4619.51	5863.92	Astro-TE NN	HIP - CA	NN
C5-R1-80686606136354129261879852398146687873	202210271225_MouseHanqingB22_VMSC01101	Slice5	25	21	93.2274	0	4667.69	5833.94	Astro-TE NN	HIP - CA	NN
C5-R1-83584580242864388498545096134826365269	202210271225_MouseHanqingB22_VMSC01101	Slice5	726	229	1402.64	3	4627.86	5763.06	L5 IT CTX Glut	RSP	Glut
C5-R1-89765122293891086946138430349125272673	202210271225_MouseHanqingB22_VMSC01101	Slice5	142	81	475.747	0	4654.69	5922.77	Astro-TE NN	HIP - CA	NN
C5-R1-92564319133757288915617939187309505160	202210271225_MouseHanqingB22_VMSC01101	Slice5	509	202	876.278	3	4702.18	5816.75	L4/5 IT CTX Glut	VISm	Glut
C5-R1-94480935693302659740641900754258311646	202210271225_MouseHanqingB22_VMSC01101	Slice5	260	143	519.78	1	4609.68	5884.62	L4/5 IT CTX Glut	MOp	Glut
C5-R1-97426882474992692891589833834727726768	202210271225_MouseHanqingB22_VMSC01101	Slice5	338	154	451.287	1	4642.91	5778.79	Sst Gaba	RSP	Gaba
C5-R1-101480309370206636803426799246371228020	202210271225_MouseHanqingB22_VMSC01101	Slice5	214	112	330.932	1	4575.44	6074.2	L2/3 IT CTX Glut	RSP	Glut
C5-R1-102630907511307254462470796128361882733	202210271225_MouseHanqingB22_VMSC01101	Slice5	30	24	224.999	0	4647.44	6085.34	VLMC NN	STR - STRd	NN
C5-R1-104415616893551617761559005969237621532	202210271225_MouseHanqingB22_VMSC01101	Slice5	509	196	791.554	2	4529.11	6065.66	L2/3 IT CTX Glut	VIS	Glut
C5-R1-113864120257030726824666564143161045808	202210271225_MouseHanqingB22_VMSC01101	Slice5	357	160	691.766	1	4426.2	6105.01	L2/3 IT CTX Glut	ACA	Glut
C5-R1-118599706188529876332414836602850310573	202210271225_MouseHanqingB22_VMSC01101	Slice5	131	88	233.865	0	4519.08	5951.37	L2/3 IT CTX Glut	SSp	Glut
C5-R1-124597277943012963198324586066685885945	202210271225_MouseHanqingB22_VMSC01101	Slice5	64	46	46.8455	0	4621	6007.16	L2/3 IT CTX Glut	SSp	Glut
C5-R1-127770202902558859466638856906386681117	202210271225_MouseHanqingB22_VMSC01101	Slice5	296	142	524.596	1	4601.98	6039.45	L2/3 IT CTX Glut	ACA	Glut
C5-R1-131209039412201641519327172078335949726	202210271225_MouseHanqingB22_VMSC01101	Slice5	471	187	729.168	3	4612.11	6049.67	L2/3 IT CTX Glut	SSp	Glut
C5-R1-133353572790399311144188079182533052000	202210271225_MouseHanqingB22_VMSC01101	Slice5	360	177	693.192	4	4455.46	6040.72	L2/3 IT CTX Glut	SSp	Glut
C5-R1-15102888923613890948798753205422295894	202210271225_MouseHanqingB22_VMSC01101	Slice5	340	173	1146.95	3	4550.27	5995.2	Microglia NN	CTXsp - CLA-EP-LA-BLA-BMA-PA	NN
C5-R1-154207644587012130525952649636110529413	202210271225_MouseHanqingB22_VMSC01101	Slice5	33	29	113.781	1	4510.51	6069.26	Endo NN	MY - MYsat-MYmot post	NN
C5-R1-166276892990916172129892322651999898963	202210271225_MouseHanqingB22_VMSC01101	Slice5	132	88	158.977	0	4611.62	6066.72	L2/3 IT CTX Glut	SSp	Glut
C5-R1-167667072644230142886636681985726729611	202210271225_MouseHanqingB22_VMSC01101	Slice5	82	62	317.88	0	4603.21	6046.4	L2/3 IT CTX Glut	SSp	Glut
C5-R1-183315951323250394430596912729644517328	202210271225_MouseHanqingB22_VMSC01101	Slice5	388	178	881.838	3	4638.21	6060.18	Pvalb Gaba	AUD	Gaba
C5-R1-183985596580044323448055799744090608923	202210271225_MouseHanqingB22_VMSC01101	Slice5	48	37	181.088	1	4532.63	5979.21	Astro-TE NN	HIP - CA	NN
C5-R1-188053983056803327935959332831979706252	202210271225_MouseHanqingB22_VMSC01101	Slice5	158	86	965.167	1	4502.9	6044.54	Endo NN	ENT	NN
C5-R1-191756040917114575289610177070439793986	202210271225_MouseHanqingB22_VMSC01101	Slice5	101	77	351.219	0	4556.81	6107.53	L2/3 IT CTX Glut	VIS	Glut
C5-R1-192377503686288319858134917067536774737	202210271225_MouseHanqingB22_VMSC01101	Slice5	221	121	413.409	1	4517.28	5931.81	Pvalb Gaba	VISp	Gaba
C5-R1-196649406687817429735450520827253167597	202210271225_MouseHanqingB22_VMSC01101	Slice5	43	38	461.181	1	4538.55	6077.28	Endo NN	MY - MYsat-MYmot post	NN
C5-R1-197783798963071383259118633783381090927	202210271225_MouseHanqingB22_VMSC01101	Slice5	351	176	742.224	1	4468.03	6039.37	L2/3 IT CTX Glut	SSp	Glut
C5-R1-210001475040628317458272307424366560969	202210271225_MouseHanqingB22_VMSC01101	Slice5	21	20	234.958	0	4553.51	5950.17	L4/5 IT CTX Glut	VIS	Glut
C5-R1-220162285303570988066120116788866712765	202210271225_MouseHanqingB22_VMSC01101	Slice5	319	148	414.716	2	4571.44	6066.53	L2/3 IT CTX Glut	TEa-PERI-ECT	Glut
C5-R1-227072440438120355894879069059475293675	202210271225_MouseHanqingB22_VMSC01101	Slice5	119	83	131.181	2	4507.22	6096.67	L2/3 IT CTX Glut	SSp	Glut
C5-R1-23100357260698428574787071800234863133	202210271225_MouseHanqingB22_VMSC01101	Slice5	284	154	446.782	2	4628.66	6053.61	L2/3 IT CTX Glut	SSp	Glut
C5-R1-238264839925637922555275247068389794779	202210271225_MouseHanqingB22_VMSC01101	Slice5	310	153	606.131	0	4505.11	6029.48	Vip Gaba	ACA	Gaba
C5-R1-240005743514802646814193382030488403939	202210271225_MouseHanqingB22_VMSC01101	Slice5	192	124	447.666	0	4498.8	6083.27	L4/5 IT CTX Glut	MOp	Glut
C5-R1-244158434007762914407862970093515180539	202210271225_MouseHanqingB22_VMSC01101	Slice5	448	189	723.25	2	4457.01	6094.74	L2/3 IT CTX Glut	SSp	Glut
C5-R1-263372748684878305934123888570097679987	202210271225_MouseHanqingB22_VMSC01101	Slice5	230	129	811.198	3	4460.23	5998.89	OPC NN		NN
C5-R1-267167651149663522105193816588041687145	202210271225_MouseHanqingB22_VMSC01101	Slice5	325	158	800.683	3	4642.41	6072.46	L2/3 IT CTX Glut	ACA	Glut
C5-R1-274485934260841891226246357826130330522	202210271225_MouseHanqingB22_VMSC01101	Slice5	60	44	85.7698	1	4500.15	6104.81	L2/3 IT CTX Glut	SSp	Glut
C5-R1-277897703889493696675238933379713584076	202210271225_MouseHanqingB22_VMSC01101	Slice5	53	40	330.915	0	4548.03	6039.8	Oligo NN		NN
C5-R1-277933015528621526699945248701606056858	202210271225_MouseHanqingB22_VMSC01101	Slice5	122	79	622.604	1	4523.49	6023.44	Astro-TE NN	HIP - CA	NN
C5-R1-280225121374173408119141553230415744901	202210271225_MouseHanqingB22_VMSC01101	Slice5	706	236	976.294	3	4445.25	6025.04	Pvalb Gaba	AUD	Gaba
C5-R1-282917922912204165993361913490309970255	202210271225_MouseHanqingB22_VMSC01101	Slice5	52	37	234.411	1	4470.86	6046.99	Astro-TE NN	HIP - CA	NN
C5-R1-284669871456375470451211252074788407602	202210271225_MouseHanqingB22_VMSC01101	Slice5	229	120	702.115	3	4591.85	6123.52	Vip Gaba	ACA	Gaba
C5-R1-285996835398118758346320390966807331855	202210271225_MouseHanqingB22_VMSC01101	Slice5	102	64	636.889	0	4534.75	6148.98	OPC NN		NN
C5-R1-311518317425303776802420466155556971687	202210271225_MouseHanqingB22_VMSC01101	Slice5	17	17	36.7766	0	4489.61	6062.37	Astro-TE NN	HIP - CA	NN
C5-R1-319153473206453226275352177677591039028	202210271225_MouseHanqingB22_VMSC01101	Slice5	433	169	1160.79	1	4545.62	6078	L2/3 IT CTX Glut	ACA	Glut
C5-R1-319285598300610964836252996226626967551	202210271225_MouseHanqingB22_VMSC01101	Slice5	122	79	258.709	2	4684.3	6016.96	L2/3 IT CTX Glut	VIS	Glut
C5-R1-319361225471936852084964726635788701134	202210271225_MouseHanqingB22_VMSC01101	Slice5	179	104	125.954	1	4539.6	6030.31	L2/3 IT CTX Glut	SSp	Glut
C5-R1-4075636993461506568791008456217821845	202210271225_MouseHanqingB22_VMSC01101	Slice5	180	102	823.406	4	4605.06	6069.98	Astro-TE NN	HIP - CA	NN
C5-R1-50333452998294497351866714118883686568	202210271225_MouseHanqingB22_VMSC01101	Slice5	303	148	753.763	4	4682.04	6029.62	L2/3 IT CTX Glut	SSp	Glut
C5-R1-55813150691684799701104949455020699860	202210271225_MouseHanqingB22_VMSC01101	Slice5	124	75	782.876	0	4570.35	6126.32	Endo NN	ENT	NN
C5-R1-59844419196644161033363266591371792186	202210271225_MouseHanqingB22_VMSC01101	Slice5	176	111	506.107	1	4508.77	6115.9	L2/3 IT CTX Glut	AId-AIv	Glut
C5-R1-69744387742765096894361424901376866414	202210271225_MouseHanqingB22_VMSC01101	Slice5	122	81	145.09	2	4557.08	5937.83	L4/5 IT CTX Glut	MO-FRP	Glut
C5-R1-71357183671489141383129602310654494693	202210271225_MouseHanqingB22_VMSC01101	Slice5	605	213	857.934	3	4465.58	6058.85	L2/3 IT CTX Glut	SSp	Glut
C5-R1-75836384888054715286368421681311584390	202210271225_MouseHanqingB22_VMSC01101	Slice5	94	64	508.613	1	4507.45	5978.33	L2/3 IT CTX Glut	SSp	Glut
C5-R1-78732903541895136731951114084317830742	202210271225_MouseHanqingB22_VMSC01101	Slice5	589	201	881.803	2	4621.03	5978.81	L2/3 IT CTX Glut	SSp	Glut
C5-R1-89653955133873635079559977121237237442	202210271225_MouseHanqingB22_VMSC01101	Slice5	414	164	474.365	2	4443.31	6064.26	L2/3 IT CTX Glut	SSp	Glut
C5-R1-91033911563922143263775899793081272547	202210271225_MouseHanqingB22_VMSC01101	Slice5	92	67	490.212	1	4494.19	6064.7	ABC NN	ENT	NN
C5-R1-93689707770646237251165281667488367341	202210271225_MouseHanqingB22_VMSC01101	Slice5	23	22	157.254	0	4531.89	5953.72	Microglia NN	CTXsp - CLA-EP-LA-BLA-BMA-PA	NN
C5-R1-94387335517359163716732099897353635961	202210271225_MouseHanqingB22_VMSC01101	Slice5	701	231	1335.99	4	4610.23	6107.25	L2/3 IT CTX Glut	ACA	Glut
C5-R1-9855519590969238173829988148875259286	202210271225_MouseHanqingB22_VMSC01101	Slice5	582	198	1172.04	4	4670.41	6024.4	L2/3 IT CTX Glut	SSp	Glut
C5-R1-103291262311577670022704573296079299317	202210271225_MouseHanqingB22_VMSC01101	Slice5	39	34	360.203	0	4397.56	6094.07	L2/3 IT CTX Glut	VIS	Glut
C5-R1-121632471537343242918454527533455220719	202210271225_MouseHanqingB22_VMSC01101	Slice5	558	205	1569.82	4	4400.46	6133.66	L2/3 IT CTX Glut	SSp	Glut
C5-R1-123409443633174056202667536670519730190	202210271225_MouseHanqingB22_VMSC01101	Slice5	188	95	1134.68	0	4397.44	6203.8	Astro-TE NN	HIP - CA	NN
C5-R1-132439644085612956928278685348772271330	202210271225_MouseHanqingB22_VMSC01101	Slice5	125	77	908.454	3	4417.55	6222.65	Astro-TE NN	HIP - CA	NN
C5-R1-143551337106891052309208164535567508670	202210271225_MouseHanqingB22_VMSC01101	Slice5	77	55	1200.11	0	4488.82	6183.55	Endo NN	MY - MYsat-MYmot post	NN
C5-R1-144164146419530134294549744687110240455	202210271225_MouseHanqingB22_VMSC01101	Slice5	52	37	782.461	0	4461.69	6223.19	Endo NN	MY - MYsat-MYmot post	NN
C5-R1-146886382907995452727809807566571341189	202210271225_MouseHanqingB22_VMSC01101	Slice5	838	250	1288.44	4	4434.08	6099.19	L2/3 IT CTX Glut	ACA	Glut
C5-R1-154538229512315210358026507743534087970	202210271225_MouseHanqingB22_VMSC01101	Slice5	27	25	74.8829	0	4414.76	6107.93	L2/3 IT CTX Glut	SSp	Glut
C5-R1-164294292339292638733575101610502535983	202210271225_MouseHanqingB22_VMSC01101	Slice5	28	21	197.495	0	4414.44	6253.4	HPF CR Glut	PAR-POST-PRE-SUB-ProS	Glut
C5-R1-182785745253365184513214522448619768302	202210271225_MouseHanqingB22_VMSC01101	Slice5	324	150	1175.65	1	4479.09	6126.42	L2/3 IT CTX Glut	RSP	Glut
C5-R1-185900095822486945496059994600632866792	202210271225_MouseHanqingB22_VMSC01101	Slice5	171	105	1138.61	1	4342.34	6212.08	OPC NN		NN
C5-R1-196082023502228169151169714571349981783	202210271225_MouseHanqingB22_VMSC01101	Slice5	30	26	118.859	1	4559.4	6239.39	L5 IT CTX Glut	MOp	Glut
C5-R1-211702729479515202003182296980986986767	202210271225_MouseHanqingB22_VMSC01101	Slice5	163	83	1059.28	0	4367.83	6165.01	Astro-TE NN	HIP - CA	NN
C5-R1-214045308953297007061688721148458652874	202210271225_MouseHanqingB22_VMSC01101	Slice5	34	24	388.652	0	4564.18	6207.79	STN-PSTN Pitx2 Glut	HY - HYml	Glut
C5-R1-219632426017478369438782349807686107207	202210271225_MouseHanqingB22_VMSC01101	Slice5	125	71	822.456	1	4476.43	6193.67	Astro-TE NN	HIP - CA	NN
C5-R1-253648917706591966302753465458181011706	202210271225_MouseHanqingB22_VMSC01101	Slice5	21	19	393.927	0	4563.46	6219.41	Microglia NN	CTXsp - CLA-EP-LA-BLA-BMA-PA	NN
C5-R1-257016112423784952755413498872569063733	202210271225_MouseHanqingB22_VMSC01101	Slice5	51	40	847.847	0	4472.13	6249.92	Astro-TE NN	HIP - CA	NN
C5-R1-276911628654519870663350107571814126150	202210271225_MouseHanqingB22_VMSC01101	Slice5	83	61	290.587	1	4397.71	6144.79	L2/3 IT CTX Glut	VIS	Glut
C5-R1-28087340006487263814453063952783722261	202210271225_MouseHanqingB22_VMSC01101	Slice5	47	38	132.655	2	4420.83	6170.42	Sncg Gaba	VIS	Gaba
C5-R1-290576470246329293121154475778388601257	202210271225_MouseHanqingB22_VMSC01101	Slice5	47	38	930.459	0	4557.38	6169.88	Endo NN	MY - MYsat-MYmot post	NN
C5-R1-30374309879506005568648950157296060261	202210271225_MouseHanqingB22_VMSC01101	Slice5	64	51	825.763	1	4480.23	6222.73	Microglia NN	CTXsp - CLA-EP-LA-BLA-BMA-PA	NN
C5-R1-68523664065446959164118229175465947103	202210271225_MouseHanqingB22_VMSC01101	Slice5	13	11	118.562	0	4540.92	6213.5	Astro-NT NN		NN
C5-R1-74005593480717568382009120955705806627	202210271225_MouseHanqingB22_VMSC01101	Slice5	82	49	938.35	1	4366.73	6215.63	Astro-TE NN	HIP - CA	NN
C5-R1-74726977844522070048371908902248055017	202210271225_MouseHanqingB22_VMSC01101	Slice5	184	106	1573.56	2	4451.36	6255.89	OPC NN		NN
C5-R1-84754193149618744056542808412000004560	202210271225_MouseHanqingB22_VMSC01101	Slice5	14	13	45.3671	0	4451.73	6153.4	MEA-BST Sox6 Gaba	OLF - COA-PAA-NLOT-TR	Gaba
C5-R1-90049730315103558732827796374121628371	202210271225_MouseHanqingB22_VMSC01101	Slice5	77	54	968.342	2	4494.88	6240.67	Astro-TE NN	HIP - CA	NN
C5-R1-153456176992531784777972240459175404552	202210271225_MouseHanqingB22_VMSC01101	Slice5	46	38	741.765	1	4143.89	6262.08	VLMC NN		NN
C5-R1-181410816847269256748369921059915300668	202210271225_MouseHanqingB22_VMSC01101	Slice5	111	79	580.539	0	4157.55	6207.74	OPC NN		NN
C5-R1-20221891933517705067808647965091502975	202210271225_MouseHanqingB22_VMSC01101	Slice5	88	64	1569.96	4	4160.32	6265.26	VLMC NN		NN
C5-R1-219500126282484303913080579371640464248	202210271225_MouseHanqingB22_VMSC01101	Slice5	49	37	835.775	0	4233.07	6272.85	VLMC NN		NN
C5-R1-224227518408779241182353961219537617216	202210271225_MouseHanqingB22_VMSC01101	Slice5	69	46	1316.6	1	4247.21	6276.65	SMC NN	HY LZ	NN
C5-R1-254605366145927613569676945056860585544	202210271225_MouseHanqingB22_VMSC01101	Slice5	73	42	850.1	2	4264.37	6230.94	Astro-TE NN	HIP - CA	NN
C5-R1-282539764408247472730486677836235677481	202210271225_MouseHanqingB22_VMSC01101	Slice5	34	28	495.172	1	4209.33	6275.3	SCig Tfap2b Chrnb3 Glut	MB - SC	Glut
C5-R1-28554896341685118010556645488577530878	202210271225_MouseHanqingB22_VMSC01101	Slice5	30	24	578.702	0	4131.58	6262.02	PVR Six3 Gaba	CNU - PAL	Gaba
C5-R1-287673793360613402931103834974801300908	202210271225_MouseHanqingB22_VMSC01101	Slice5	86	59	808.429	2	4200.96	6224.88	Astro-TE NN	HIP - CA	NN
C5-R1-302737173066562658471035044924510160151	202210271225_MouseHanqingB22_VMSC01101	Slice5	80	60	1363.98	1	4198.91	6281.25	VLMC NN		NN
C5-R1-97758693513281949971856550321424325954	202210271225_MouseHanqingB22_VMSC01101	Slice5	55	45	904.425	1	4209.71	6245.71	Astro-TE NN	HIP - CA	NN
C5-R1-121383708825210886998397745364020359505	202210271225_MouseHanqingB22_VMSC01101	Slice5	71	45	518.564	0	4203.24	6164.55	Astro-TE NN	HIP - CA	NN
C5-R1-121915739195745914866742690708520209483	202210271225_MouseHanqingB22_VMSC01101	Slice5	14	12	102.929	1	4174.84	6179.83	Astro-TE NN	HIP - CA	NN
C5-R1-126235557790864292675429417387588189463	202210271225_MouseHanqingB22_VMSC01101	Slice5	449	168	712.695	3	4247.67	6082.08	Pvalb chandelier Gaba	PAR-POST-PRE-SUB-ProS	Gaba
C5-R1-129478087060202181756277892505041833577	202210271225_MouseHanqingB22_VMSC01101	Slice5	102	74	129.466	1	4295.39	6031.51	L2/3 IT CTX Glut	SSp	Glut
C5-R1-133494984657476324374825577898840445646	202210271225_MouseHanqingB22_VMSC01101	Slice5	229	102	936.412	0	4258.91	6111.77	Astro-TE NN	HIP - CA	NN
C5-R1-14674519286248547038249336032082825607	202210271225_MouseHanqingB22_VMSC01101	Slice5	237	131	365.281	2	4338.33	6096.89	L2/3 IT CTX Glut	SSp	Glut
C5-R1-14774620579422486427184248749838009903	202210271225_MouseHanqingB22_VMSC01101	Slice5	19	16	177.361	0	4217.27	6158.18	Astro-TE NN	HIP - CA	NN
C5-R1-149982780514417602059097070979246938201	202210271225_MouseHanqingB22_VMSC01101	Slice5	96	58	750.325	1	4215.84	6173.82	Astro-TE NN	HIP - CA	NN
C5-R1-15491772289381089593657396973813861064	202210271225_MouseHanqingB22_VMSC01101	Slice5	298	152	528.904	3	4243.98	6042.91	L2/3 IT CTX Glut	SSp	Glut
C5-R1-158935068300843824444214337586390315368	202210271225_MouseHanqingB22_VMSC01101	Slice5	123	88	942.265	0	4338.89	6116.23	Endo NN	MY - MYsat-MYmot post	NN
C5-R1-159787740725394626167625214851995076268	202210271225_MouseHanqingB22_VMSC01101	Slice5	310	138	573.567	1	4246.44	6063.48	L2/3 IT CTX Glut	VIS	Glut
C5-R1-184619063653112833594465761125028699378	202210271225_MouseHanqingB22_VMSC01101	Slice5	90	59	143.082	1	4215.53	6123.39	Lamp5 Gaba	VIS	Gaba
C5-R1-18742608180143286040495417801848147032	202210271225_MouseHanqingB22_VMSC01101	Slice5	73	59	251.365	0	4231.09	6061.23	L2/3 IT CTX Glut	SSp	Glut
C5-R1-188898656401737650189201371440013182595	202210271225_MouseHanqingB22_VMSC01101	Slice5	32	27	339.895	0	4206.49	6135.06	SPA-SPFp-PIL-PoT-SPFm-PVT Glut		Glut
C5-R1-193290934532427166991521933241096669817	202210271225_MouseHanqingB22_VMSC01101	Slice5	77	57	1360.14	0	4316.92	6206.87	Astro-TE NN	HIP - CA	NN
C5-R1-19509902330740061590723748590053717411	202210271225_MouseHanqingB22_VMSC01101	Slice5	54	49	596.395	1	4232.22	6138.32	Endo NN	ENT	NN
C5-R1-197304867858010467808626612390436832495	202210271225_MouseHanqingB22_VMSC01101	Slice5	172	105	444.132	2	4212.88	6082.08	L2/3 IT CTX Glut	SSp	Glut
C5-R1-197715793221480851404759685832951227473	202210271225_MouseHanqingB22_VMSC01101	Slice5	147	93	1092.92	2	4198.95	6144.87	Endo NN	ENT	NN
C5-R1-199935503476768388708391084101335450412	202210271225_MouseHanqingB22_VMSC01101	Slice5	234	128	754.546	1	4320.42	6039.78	L2/3 IT CTX Glut	SSp	Glut
C5-R1-216406489552116728674466964448053661812	202210271225_MouseHanqingB22_VMSC01101	Slice5	447	188	770.979	3	4239.6	6016.25	Pvalb Gaba	AUD	Gaba
C5-R1-216723331806860926935077668628351068819	202210271225_MouseHanqingB22_VMSC01101	Slice5	30	27	37.9445	1	4314.34	6065.64	L4/5 IT CTX Glut	MOp	Glut
C5-R1-218776594355996272858971206682969224007	202210271225_MouseHanqingB22_VMSC01101	Slice5	33	27	60.6018	1	4290.78	6018.12	L4/5 IT CTX Glut	MOp	Glut
C5-R1-241586904988268809020693754974827349066	202210271225_MouseHanqingB22_VMSC01101	Slice5	80	59	180.121	1	4399.39	6069.22	L2/3 IT CTX Glut	SSp	Glut
C5-R1-242084629178562947246490484494640567283	202210271225_MouseHanqingB22_VMSC01101	Slice5	127	83	775.515	2	4219.72	6007.27	Microglia NN	CTXsp - CLA-EP-LA-BLA-BMA-PA	NN
C5-R1-246235222407180175989117885198138598546	202210271225_MouseHanqingB22_VMSC01101	Slice5	274	148	331.663	1	4296.12	6054	L2/3 IT ENT Glut	ENT	Glut
C5-R1-262334956333387561260444834430850870101	202210271225_MouseHanqingB22_VMSC01101	Slice5	26	22	394.99	0	4276.19	6142.63	Astro-NT NN		NN
C5-R1-280986055817386863802354620353751163367	202210271225_MouseHanqingB22_VMSC01101	Slice5	39	33	294.69	0	4361.17	6146.43	Sncg Gaba	CTXsp - CLA-EP-LA-BLA-BMA-PA	Gaba
C5-R1-2845030352233248800110676801283964292	202210271225_MouseHanqingB22_VMSC01101	Slice5	80	69	82.03	1	4364.24	6092.52	L2/3 IT RSP Glut	RSP	Glut
C5-R1-284610748739516733539098683435422742960	202210271225_MouseHanqingB22_VMSC01101	Slice5	299	166	959.839	0	4302.79	6106.92	L2/3 IT CTX Glut	SSp	Glut
C5-R1-287168768490965328820108553022369888417	202210271225_MouseHanqingB22_VMSC01101	Slice5	12	12	209.103	0	4378.29	6142.91	L2/3 IT CTX Glut	SSp	Glut
C5-R1-293848076944057000919876091593583247236	202210271225_MouseHanqingB22_VMSC01101	Slice5	33	28	30.3468	1	4235.47	6050.41	Pvalb Gaba	VISp	Gaba
C5-R1-296115658591196668463027133235675941728	202210271225_MouseHanqingB22_VMSC01101	Slice5	58	45	208.775	0	4287.51	6099.6	MOB-in Frmd7 Gaba		Gaba
C5-R1-297447968592444834405696546832602838341	202210271225_MouseHanqingB22_VMSC01101	Slice5	314	135	564.233	2	4388.86	6066.39	L2/3 IT CTX Glut	ACA	Glut
C5-R1-297572316042643849948832738185696160360	202210271225_MouseHanqingB22_VMSC01101	Slice5	654	196	1038.1	1	4378.83	6112.6	L2/3 IT CTX Glut	SSp	Glut
C5-R1-302180297613125423982276293615370938945	202210271225_MouseHanqingB22_VMSC01101	Slice5	363	155	834.883	4	4359.45	6124.79	Sst Gaba	MOp	Gaba
C5-R1-305745273187384252447145891604609212627	202210271225_MouseHanqingB22_VMSC01101	Slice5	108	74	133.14	1	4234.34	6021.7	L2/3 IT CTX Glut	SSp	Glut
C5-R1-317137082252784578879352682540052982693	202210271225_MouseHanqingB22_VMSC01101	Slice5	106	74	994.547	0	4174.92	6168.46	Astro-TE NN	HIP - CA	NN
C5-R1-325573175644271713787112942448262161	202210271225_MouseHanqingB22_VMSC01101	Slice5	26	22	177.886	0	4328.39	6048.87	Endo NN	MY - MYsat-MYmot post	NN
C5-R1-325738130016508544795680520809629969967	202210271225_MouseHanqingB22_VMSC01101	Slice5	54	40	930.639	0	4275.24	6215.35	Astro-TE NN	HIP - CA	NN
C5-R1-328056267710399459496158861053887929604	202210271225_MouseHanqingB22_VMSC01101	Slice5	245	117	940.078	0	4274.31	6004.31	Astro-TE NN	HIP - CA	NN
C5-R1-35700449784739322536744777189694196010	202210271225_MouseHanqingB22_VMSC01101	Slice5	418	182	608.384	2	4231.55	6047.15	L2/3 IT CTX Glut	SSp	Glut
C5-R1-37573424565643915097334474213998499767	202210271225_MouseHanqingB22_VMSC01101	Slice5	135	84	1227.5	0	4226.72	6123.55	Endo NN	ENT	NN
C5-R1-40740009095236029515776966388346956926	202210271225_MouseHanqingB22_VMSC01101	Slice5	56	49	538.641	1	4225.74	6139.63	Peri NN		NN
C5-R1-41117019061795181689128226117901728041	202210271225_MouseHanqingB22_VMSC01101	Slice5	185	112	431.543	3	4157.64	6105.61	L2/3 IT CTX Glut	SSp	Glut
C5-R1-5010007471288042865823399128991057089	202210271225_MouseHanqingB22_VMSC01101	Slice5	176	93	213.937	3	4300.35	6085.12	L2/3 IT CTX Glut	SSp	Glut
C5-R1-52509186778583780023180153264406981777	202210271225_MouseHanqingB22_VMSC01101	Slice5	129	86	139.246	2	4288.47	6023.95	L4/5 IT CTX Glut	VIS	Glut
C5-R1-63547556108093015878973961953215341233	202210271225_MouseHanqingB22_VMSC01101	Slice5	439	174	474.255	3	4345.36	6078.88	L2/3 IT CTX Glut	ACA	Glut
C5-R1-7194012332476886044133492317302190333	202210271225_MouseHanqingB22_VMSC01101	Slice5	41	34	322.679	0	4223.94	6055.16	Endo NN	MY - MYsat-MYmot post	NN
C5-R1-77332770622773141098459245363296779656	202210271225_MouseHanqingB22_VMSC01101	Slice5	337	159	430.625	1	4315.81	6063.43	L2/3 IT CTX Glut	SSp	Glut
C5-R1-8045816114897910969593241100112954639	202210271225_MouseHanqingB22_VMSC01101	Slice5	66	39	351.508	0	4203.43	6157.74	Astro-TE NN	HIP - CA	NN
C5-R1-114993914180474571651314662051350690297	202210271225_MouseHanqingB22_VMSC01101	Slice5	332	173	796.803	0	4377.16	5993.43	L2/3 IT CTX Glut	SSp	Glut
C5-R1-116972496131721742006456011370772760028	202210271225_MouseHanqingB22_VMSC01101	Slice5	268	140	396.451	3	4385.05	6061.84	L2/3 IT CTX Glut	SSp	Glut
C5-R1-125042000918368443751105657120753849811	202210271225_MouseHanqingB22_VMSC01101	Slice5	217	125	411.322	0	4438.36	5888.72	L2/3 IT CTX Glut	SSp	Glut
C5-R1-126874721308043693288249640601597586087	202210271225_MouseHanqingB22_VMSC01101	Slice5	195	103	520.646	4	4488.93	5946.72	Sst Gaba	ENT	Gaba
C5-R1-13022213925440322794668678554936128224	202210271225_MouseHanqingB22_VMSC01101	Slice5	339	155	828.125	2	4489.96	5893.63	L4/5 IT CTX Glut	VISl	Glut
C5-R1-140383997264072761659109348482215447275	202210271225_MouseHanqingB22_VMSC01101	Slice5	62	47	506.177	0	4465.73	5878.46	Microglia NN	CTXsp - CLA-EP-LA-BLA-BMA-PA	NN
C5-R1-151779750794725941509901257175529105473	202210271225_MouseHanqingB22_VMSC01101	Slice5	253	133	1243.66	4	4367.88	5965.87	VLMC NN	STR - STRd	NN
C5-R1-186124540488203868722440037522544628435	202210271225_MouseHanqingB22_VMSC01101	Slice5	79	59	350.799	0	4502.21	5945.1	Astro-TE NN	HIP - CA	NN
C5-R1-190813143599244951861920199216244389289	202210271225_MouseHanqingB22_VMSC01101	Slice5	719	229	1576.19	4	4304.3	5987.97	L2/3 IT CTX Glut	SSp	Glut
C5-R1-191333441660336666813259310688586570722	202210271225_MouseHanqingB22_VMSC01101	Slice5	16	16	38.7843	0	4324.59	5860.38	L2/3 IT ENTl-PIR Glut	OLF - PIR	Glut
C5-R1-200129906225029953274125411624595791021	202210271225_MouseHanqingB22_VMSC01101	Slice5	163	98	187.977	1	4347.28	5915.69	L4/5 IT CTX Glut	SSp	Glut
C5-R1-205787905208323299051575047634807381919	202210271225_MouseHanqingB22_VMSC01101	Slice5	58	48	44.9385	0	4356.98	5957.96	L4/5 IT CTX Glut	MOp	Glut
C5-R1-207186122943929210298469845775794153586	202210271225_MouseHanqingB22_VMSC01101	Slice5	178	113	1081.65	2	4292.35	5935.23	L4/5 IT CTX Glut	VISm	Glut
C5-R1-213760929275838180439868077140383079608	202210271225_MouseHanqingB22_VMSC01101	Slice5	722	209	1459.37	2	4253.85	5967.88	L2/3 IT CTX Glut	SSp	Glut
C5-R1-217697188580889685621648580901654145775	202210271225_MouseHanqingB22_VMSC01101	Slice5	121	66	407.635	0	4451.01	5867.03	Oligo NN		NN
C5-R1-219903494402105914601137375646785154589	202210271225_MouseHanqingB22_VMSC01101	Slice5	305	150	528.064	2	4418	5905.52	L4/5 IT CTX Glut	VISm	Glut
C5-R1-223181460971200492597749660438127976702	202210271225_MouseHanqingB22_VMSC01101	Slice5	395	191	917.897	1	4383.66	5897.92	OPC NN		NN
C5-R1-223886066663608014441093467488061055749	202210271225_MouseHanqingB22_VMSC01101	Slice5	502	189	959.174	2	4449.16	5932.12	L4/5 IT CTX Glut	MOp	Glut
C5-R1-224780371542576165793283677100697208742	202210271225_MouseHanqingB22_VMSC01101	Slice5	501	189	794.148	4	4371.32	6015.31	L2/3 IT CTX Glut	SSp	Glut
C5-R1-227812747814224096783175507063094868552	202210271225_MouseHanqingB22_VMSC01101	Slice5	141	95	1255.09	1	4312.38	5859.5	Endo NN	MY - MYsat-MYmot post	NN
C5-R1-24178677476531354437509903764695930377	202210271225_MouseHanqingB22_VMSC01101	Slice5	170	91	853.109	0	4327.77	5844.07	Astro-TE NN	HIP - CA	NN
C5-R1-244786361735764014061640669082381648584	202210271225_MouseHanqingB22_VMSC01101	Slice5	114	74	483.904	0	4291.95	5990.13	Oligo NN		NN
C5-R1-250355429041432597621676840870915742764	202210271225_MouseHanqingB22_VMSC01101	Slice5	72	55	115.211	1	4243.15	5995.81	L2/3 IT CTX Glut	SSp	Glut
C5-R1-251136998521327273035945396940830815806	202210271225_MouseHanqingB22_VMSC01101	Slice5	577	189	772.195	1	4382.52	5877.43	L4/5 IT CTX Glut	VISm	Glut
C5-R1-253468637877854585095353775465681149678	202210271225_MouseHanqingB22_VMSC01101	Slice5	522	197	850.673	3	4496.6	5936.99	L4/5 IT CTX Glut	MOp	Glut
C5-R1-256187687029155596397517647000403505741	202210271225_MouseHanqingB22_VMSC01101	Slice5	12	11	135.091	0	4337.57	5917.82	Microglia NN	CTXsp - CLA-EP-LA-BLA-BMA-PA	NN
C5-R1-264653195602407015631386559644893985813	202210271225_MouseHanqingB22_VMSC01101	Slice5	172	88	172.204	2	4490.1	5940.79	Sst Gaba	ENT	Gaba
C5-R1-271728850239528718481114334471682926726	202210271225_MouseHanqingB22_VMSC01101	Slice5	169	112	409.03	1	4490.38	5906.72	L4/5 IT CTX Glut	VIS	Glut
C5-R1-272043529709673190118626982256145923802	202210271225_MouseHanqingB22_VMSC01101	Slice5	33	25	173.123	0	4450.67	5913.72	Endo NN	ENT	NN
C5-R1-275319225078479168981898799898453732195	202210271225_MouseHanqingB22_VMSC01101	Slice5	968	245	1488.09	4	4335.12	6015.8	L2/3 IT CTX Glut	SSp	Glut
C5-R1-275841950415989777744610331158610602282	202210271225_MouseHanqingB22_VMSC01101	Slice5	143	89	173.88	1	4382.73	6015.42	L2/3 IT CTX Glut	SSp	Glut
C5-R1-277557600390506045369994034597064200122	202210271225_MouseHanqingB22_VMSC01101	Slice5	477	184	822.172	0	4348.86	5904.95	L4/5 IT CTX Glut	MOp	Glut
C5-R1-279153770030262140123495248869491589137	202210271225_MouseHanqingB22_VMSC01101	Slice5	66	48	724.002	0	4412.83	5877.53	Endo NN	MY - MYsat-MYmot post	NN
C5-R1-280192257470206773959881070531055522695	202210271225_MouseHanqingB22_VMSC01101	Slice5	237	127	436.779	0	4336.25	5890.62	L4/5 IT CTX Glut	VISm	Glut
C5-R1-28647686508020245000961520380531574299	202210271225_MouseHanqingB22_VMSC01101	Slice5	58	38	364.674	0	4400.9	6023.59	Oligo NN		NN
C5-R1-287031551594141899519023905262885669903	202210271225_MouseHanqingB22_VMSC01101	Slice5	520	209	915.102	2	4418.73	5990	L2/3 IT CTX Glut	SSp	Glut
C5-R1-293833171427734578033921801394848583261	202210271225_MouseHanqingB22_VMSC01101	Slice5	28	24	265.926	0	4326.92	5830.74	Endo NN	MY - MYsat-MYmot post	NN
C5-R1-299937290787200711482189311810812257867	202210271225_MouseHanqingB22_VMSC01101	Slice5	603	203	1587.65	3	4425.02	6039.58	L2/3 IT CTX Glut	SSp	Glut
C5-R1-301737384484126609514186787217852278628	202210271225_MouseHanqingB22_VMSC01101	Slice5	204	128	700.999	3	4319.57	6012.06	L2/3 IT CTX Glut	SSp	Glut
C5-R1-3147968788419073823802255879099286012	202210271225_MouseHanqingB22_VMSC01101	Slice5	43	36	193.042	0	4357.26	5866.21	L4/5 IT CTX Glut	VIS	Glut
C5-R1-318396591128876861857980801859795105889	202210271225_MouseHanqingB22_VMSC01101	Slice5	134	84	806.933	0	4477.68	5961.24	Astro-TE NN	HIP - CA	NN
C5-R1-318929147467505732412609098648434058166	202210271225_MouseHanqingB22_VMSC01101	Slice5	64	49	478.564	0	4316.06	5870.3	Endo NN	MY - MYsat-MYmot post	NN
C5-R1-321974622764555819540955371505331755390	202210271225_MouseHanqingB22_VMSC01101	Slice5	477	200	1250.42	1	4347.23	6036.2	L2/3 IT CTX Glut	SSp	Glut
C5-R1-326350783086780397631993988696855983503	202210271225_MouseHanqingB22_VMSC01101	Slice5	516	198	742.456	2	4417.28	5849.3	L4/5 IT CTX Glut	MOp	Glut
C5-R1-32797521002046079630320668803518470767	202210271225_MouseHanqingB22_VMSC01101	Slice5	56	46	416.068	0	4427.17	5961.57	Astro-TE NN	HIP - CA	NN
C5-R1-333956780997475699791162283191997722513	202210271225_MouseHanqingB22_VMSC01101	Slice5	1050	283	1562.29	4	4352.83	5929.19	Sst Gaba	RSP	Gaba
C5-R1-335234172019322540546207661166818343117	202210271225_MouseHanqingB22_VMSC01101	Slice5	518	187	901.381	4	4322.63	5952.66	Sst Gaba	AId-AIv	Gaba
C5-R1-34881929353499630899820107416644554640	202210271225_MouseHanqingB22_VMSC01101	Slice5	60	43	308.52	0	4324.48	6004.42	Microglia NN	CTXsp - CLA-EP-LA-BLA-BMA-PA	NN
C5-R1-37546730346171216844897579857985733754	202210271225_MouseHanqingB22_VMSC01101	Slice5	46	38	405.059	0	4436.44	6036.45	Endo NN	MY - MYsat-MYmot post	NN
C5-R1-37857515018099819844750230328044630994	202210271225_MouseHanqingB22_VMSC01101	Slice5	60	50	37.5552	0	4355.85	5945.02	L5 IT CTX Glut		Glut
C5-R1-39669405106986514117036994949895275524	202210271225_MouseHanqingB22_VMSC01101	Slice5	445	200	1374.01	4	4296.09	5905.1	OPC NN		NN
C5-R1-4331508179330768583300887226306473324	202210271225_MouseHanqingB22_VMSC01101	Slice5	101	64	458.277	2	4457.35	5871.5	Astro-TE NN	HIP - CA	NN
C5-R1-49640587204746599454351630634009802089	202210271225_MouseHanqingB22_VMSC01101	Slice5	285	139	518.805	4	4362.76	6023.65	Lamp5 Gaba	MOs-FRP	Gaba
C5-R1-5020225854084649001789518519373241943	202210271225_MouseHanqingB22_VMSC01101	Slice5	731	203	1737.07	3	4340.76	5810.23	L5 IT CTX Glut	VIS	Glut
C5-R1-51051396867601419054781218906179460416	202210271225_MouseHanqingB22_VMSC01101	Slice5	163	87	661.9	1	4398.7	6014.66	Astro-TE NN	HIP - CA	NN
C5-R1-52666802282314703495598645452776455566	202210271225_MouseHanqingB22_VMSC01101	Slice5	197	107	322.561	2	4471.57	5923.86	L4/5 IT CTX Glut	VISm	Glut
C5-R1-55186361508016959351968942093125261400	202210271225_MouseHanqingB22_VMSC01101	Slice5	764	208	1228.34	2	4409.63	6077.9	Pvalb Gaba	AUD	Gaba
C5-R1-59471462822561828066105204234648534066	202210271225_MouseHanqingB22_VMSC01101	Slice5	518	191	871.288	2	4326.78	5967.83	L2/3 IT RSP Glut	RSP	Glut
C5-R1-6578157812154332822495205896990129606	202210271225_MouseHanqingB22_VMSC01101	Slice5	20	17	137.89	0	4402.63	5853.94	Endo NN	MY - MYsat-MYmot post	NN
C5-R1-6968414975123382344684656702770366570	202210271225_MouseHanqingB22_VMSC01101	Slice5	305	155	690.668	2	4392.08	5865.74	Pvalb Gaba	VISp	Gaba
C5-R1-76477624680688301708430230663054168064	202210271225_MouseHanqingB22_VMSC01101	Slice5	418	171	860.834	4	4322.44	5996.07	L2/3 IT CTX Glut	SSp	Glut
C5-R1-79053157502907839000720577705937191441	202210271225_MouseHanqingB22_VMSC01101	Slice5	180	114	373.89	3	4278.04	5968.88	L4/5 IT CTX Glut	MOp	Glut
C5-R1-83883109106994652084481258155923179990	202210271225_MouseHanqingB22_VMSC01101	Slice5	791	230	1452.25	4	4365.9	5888.84	L4/5 IT CTX Glut	VISm	Glut
C5-R1-84373667618444268797672698484346775157	202210271225_MouseHanqingB22_VMSC01101	Slice5	415	174	859.15	3	4458.44	5909.66	L4/5 IT CTX Glut	VISm	Glut
C5-R1-87128084504179620696581386451752369182	202210271225_MouseHanqingB22_VMSC01101	Slice5	235	120	424.239	1	4328.7	5901.85	L4/5 IT CTX Glut	MOs-FRP	Glut
C5-R1-95965623676986794953117296741074059840	202210271225_MouseHanqingB22_VMSC01101	Slice5	317	146	937.711	3	4302.01	5920.55	Astro-TE NN	HIP - CA	NN
C5-R1-98402364593356824435286964694861377357	202210271225_MouseHanqingB22_VMSC01101	Slice5	131	81	939.107	0	4272.8	5983.25	Endo NN	MY - MYsat-MYmot post	NN
C5-R1-107037866474479651522362001655188032831	202210271225_MouseHanqingB22_VMSC01101	Slice5	89	67	149.446	2	4437.6	5875.68	L4/5 IT CTX Glut	MOp	Glut
C5-R1-1112861091410413515460832745539936396	202210271225_MouseHanqingB22_VMSC01101	Slice5	554	177	785.68	4	4581.9	5756.1	Pvalb Gaba	AId-AIv	Gaba
C5-R1-117710852883349380992076485324029848626	202210271225_MouseHanqingB22_VMSC01101	Slice5	136	91	717.529	0	4561.5	5735.28	Peri NN		NN
C5-R1-122085961296326118681197282029642444506	202210271225_MouseHanqingB22_VMSC01101	Slice5	400	171	1213.54	2	4453.02	5799.29	L5 IT CTX Glut	VIS	Glut
C5-R1-136620533395992273782773232089657988584	202210271225_MouseHanqingB22_VMSC01101	Slice5	26	23	157.368	0	4472.76	5882.39	Endo NN	MY - MYsat-MYmot post	NN
C5-R1-141428748427250675008521339961191292108	202210271225_MouseHanqingB22_VMSC01101	Slice5	28	25	74.6554	0	4380.51	5805.75	L4/5 IT CTX Glut	AId-AIv	Glut
C5-R1-14675043865518656999474018867339686630	202210271225_MouseHanqingB22_VMSC01101	Slice5	388	178	788.427	3	4483.51	5687.07	L5 NP CTX Glut	MOp	Glut
C5-R1-159185594415197978107632508156613519640	202210271225_MouseHanqingB22_VMSC01101	Slice5	180	96	635.691	0	4416.3	5830.71	Astro-NT NN		NN
C5-R1-161211641338544528545034171724774926838	202210271225_MouseHanqingB22_VMSC01101	Slice5	88	69	178.074	0	4481.53	5674.52	Pvalb Gaba	VISp	Gaba
C5-R1-169456664576854290260698662834863226484	202210271225_MouseHanqingB22_VMSC01101	Slice5	166	96	205.316	0	4490.02	5839.1	L5 IT CTX Glut	RSP	Glut
C5-R1-170101229162164663420870754942312758777	202210271225_MouseHanqingB22_VMSC01101	Slice5	50	42	32.5469	0	4521.53	5774.37	Pvalb Gaba	AUD	Gaba
C5-R1-1761405634992279306491820329169713955	202210271225_MouseHanqingB22_VMSC01101	Slice5	209	105	1352.31	1	4453.5	5827.62	Endo NN	MY - MYsat-MYmot post	NN
C5-R1-178713308705299874292407243319750139739	202210271225_MouseHanqingB22_VMSC01101	Slice5	812	233	1144.9	1	4394.84	5830.73	L4/5 IT CTX Glut	MOp	Glut
C5-R1-18189860990930456360402469138290297879	202210271225_MouseHanqingB22_VMSC01101	Slice5	224	114	234.127	2	4589.12	5742.18	L5 ET CTX Glut		Glut
C5-R1-18386819542258373522784615986452130446	202210271225_MouseHanqingB22_VMSC01101	Slice5	187	121	636.846	2	4578.33	5714.44	OPC NN		NN
C5-R1-194492128682492330903774044699033724432	202210271225_MouseHanqingB22_VMSC01101	Slice5	12	12	48.4246	0	4511.27	5744.94	Astro-TE NN	HIP - CA	NN
C5-R1-205794113831475330260375182453253776530	202210271225_MouseHanqingB22_VMSC01101	Slice5	136	88	612.627	0	4550.99	5753.47	OPC NN		NN
C5-R1-20926501779359082940191777834786233437	202210271225_MouseHanqingB22_VMSC01101	Slice5	33	28	241.65	0	4524.99	5901.76	Oligo NN		NN
C5-R1-21524535823415351812005268098283828411	202210271225_MouseHanqingB22_VMSC01101	Slice5	105	63	905.401	0	4599.61	5733.52	Peri NN		NN
C5-R1-230233597792816415965655305186477374704	202210271225_MouseHanqingB22_VMSC01101	Slice5	140	69	525.89	0	4421.55	5702.8	Oligo NN		NN
C5-R1-230734451417353485334638146740451075927	202210271225_MouseHanqingB22_VMSC01101	Slice5	14	14	110.741	1	4349.41	5792.66	L2/3 IT CTX Glut	SSp	Glut
C5-R1-236606863650538681004003101280653605345	202210271225_MouseHanqingB22_VMSC01101	Slice5	60	49	502.586	1	4537.9	5715.23	Microglia NN	CTXsp - CLA-EP-LA-BLA-BMA-PA	NN
C5-R1-24303526256927968275619571291681478315	202210271225_MouseHanqingB22_VMSC01101	Slice5	70	56	316.28	1	4591.71	5776.79	Astro-TE NN	HIP - CA	NN
C5-R1-248779313710695909282908615115156775793	202210271225_MouseHanqingB22_VMSC01101	Slice5	328	141	489.219	2	4490.93	5682	L5 IT CTX Glut	VIS	Glut
C5-R1-257359034606907085702323314187248279040	202210271225_MouseHanqingB22_VMSC01101	Slice5	351	172	946.346	3	4511.09	5909.95	L4/5 IT CTX Glut	MOp	Glut
C5-R1-262801445280873894839079700533178909692	202210271225_MouseHanqingB22_VMSC01101	Slice5	276	157	509.637	3	4528.01	5705.15	L5 ET CTX Glut		Glut
C5-R1-269820932985802221617795484914335876153	202210271225_MouseHanqingB22_VMSC01101	Slice5	229	119	189.25	2	4427.19	5826.53	L5 IT CTX Glut	VIS	Glut
C5-R1-272582159872604460234665741725598342802	202210271225_MouseHanqingB22_VMSC01101	Slice5	153	101	945.733	3	4541.05	5829.22	L5 NP CTX Glut		Glut
C5-R1-287415642296504221458652658188100004338	202210271225_MouseHanqingB22_VMSC01101	Slice5	173	111	170.048	0	4529.13	5910.57	Sst Gaba	TEa-PERI-ECT	Gaba
C5-R1-28855812893067682035526333120840870965	202210271225_MouseHanqingB22_VMSC01101	Slice5	19	17	126.619	0	4375.3	5781.73	Astro-TE NN	HIP - CA	NN
C5-R1-297000500666794849511194859971008672354	202210271225_MouseHanqingB22_VMSC01101	Slice5	107	69	443.178	0	4510.85	5772.88	Oligo NN		NN
C5-R1-304938436784105706675901000692409739700	202210271225_MouseHanqingB22_VMSC01101	Slice5	257	129	925.722	0	4572.1	5759.67	Oligo NN		NN
C5-R1-305722957807097422987714378247432921876	202210271225_MouseHanqingB22_VMSC01101	Slice5	435	167	744.652	1	4477.39	5889.93	L4/5 IT CTX Glut	VISm	Glut
C5-R1-307598302222082212512816155869713856985	202210271225_MouseHanqingB22_VMSC01101	Slice5	18	17	134.242	0	4391.37	5820.31	Endo NN	ENT	NN
C5-R1-30887061134610943684816445957817209928	202210271225_MouseHanqingB22_VMSC01101	Slice5	200	115	379.567	0	4532.54	5727.97	L5 NP CTX Glut	MOp	Glut
C5-R1-313224712726490181596915306813786468860	202210271225_MouseHanqingB22_VMSC01101	Slice5	71	51	408.833	0	4370.18	5756.14	L5 ET CTX Glut		Glut
C5-R1-313982304406830528912011052007173797305	202210271225_MouseHanqingB22_VMSC01101	Slice5	99	56	742.316	0	4525.62	5794.94	Endo NN	MY - MYsat-MYmot post	NN
C5-R1-328955168890527556946766295205580302392	202210271225_MouseHanqingB22_VMSC01101	Slice5	57	48	226.521	0	4462.93	5806.75	Astro-TE NN	HIP - CA	NN
C5-R1-329686630429297912369164948513277151426	202210271225_MouseHanqingB22_VMSC01101	Slice5	55	48	87.6593	0	4480.2	5776.94	L5 ET CTX Glut		Glut
C5-R1-337007597689102707590662283173175607465	202210271225_MouseHanqingB22_VMSC01101	Slice5	582	223	633.78	3	4422.31	5761.98	L5 ET CTX Glut		Glut
C5-R1-337053140106611377341469331125753522220	202210271225_MouseHanqingB22_VMSC01101	Slice5	14	11	49.5662	0	4542.77	5780.46	L2/3 IT PPP Glut	PAR-POST-PRE-SUB-ProS	Glut
C5-R1-38340287763130067700958468161925199605	202210271225_MouseHanqingB22_VMSC01101	Slice5	49	44	287.866	0	4441.93	5770.87	Microglia NN	CTXsp - CLA-EP-LA-BLA-BMA-PA	NN
C5-R1-44961692210982626256937524864241021177	202210271225_MouseHanqingB22_VMSC01101	Slice5	237	124	894.829	2	4452.37	5727.95	Oligo NN		NN
C5-R1-45003888543320778363922258557686384458	202210271225_MouseHanqingB22_VMSC01101	Slice5	208	120	388.945	2	4425.12	5863.93	L4/5 IT CTX Glut	VISm	Glut
C5-R1-47413210978496001620001213770691579131	202210271225_MouseHanqingB22_VMSC01101	Slice5	281	151	987.041	2	4471.45	5750.19	Astro-TE NN	HIP - CA	NN
C5-R1-51875749676459485555155423222836752338	202210271225_MouseHanqingB22_VMSC01101	Slice5	129	84	516.932	0	4512.93	5889.81	L4/5 IT CTX Glut	SSp	Glut
C5-R1-62067022777987320677734007537203526924	202210271225_MouseHanqingB22_VMSC01101	Slice5	531	192	797.686	2	4424.81	5836.38	L4/5 IT CTX Glut	MOp	Glut
C5-R1-63701158493656529064663800784124407818	202210271225_MouseHanqingB22_VMSC01101	Slice5	23	20	166.16	0	4453.68	5854.85	Microglia NN	CTXsp - CLA-EP-LA-BLA-BMA-PA	NN
C5-R1-70664725046249883103907464073942681490	202210271225_MouseHanqingB22_VMSC01101	Slice5	26	21	116.563	1	4562.49	5834.87	Oligo NN		NN
C5-R1-7183445673903938890579175912166393022	202210271225_MouseHanqingB22_VMSC01101	Slice5	119	70	518.857	1	4498.68	5772.59	Oligo NN	MB - MRN-CUN-RN-RR-PPN-PRT	NN
C5-R1-72784956989617130599673077694073845406	202210271225_MouseHanqingB22_VMSC01101	Slice5	571	208	1016.8	3	4490.23	5873.4	L4/5 IT CTX Glut	VISm	Glut
C5-R1-78694642607482893655595647303572790307	202210271225_MouseHanqingB22_VMSC01101	Slice5	98	66	434.05	0	4428.99	5654.28	L5 ET CTX Glut		Glut
C5-R1-79579602448122348390806318540081099979	202210271225_MouseHanqingB22_VMSC01101	Slice5	109	77	566.678	0	4443.38	5665.65	Astro-TE NN	HIP - CA	NN
C5-R1-88975778002806041007027650997306363799	202210271225_MouseHanqingB22_VMSC01101	Slice5	167	90	607.273	0	4489.94	5717.41	Oligo NN		NN
C5-R1-90847042322858928444776914717282118916	202210271225_MouseHanqingB22_VMSC01101	Slice5	778	248	1250.1	3	4463.32	5763.52	L5 NP CTX Glut		Glut
C5-R1-91327277222011070177673008911130572695	202210271225_MouseHanqingB22_VMSC01101	Slice5	428	172	786.948	0	4438.47	5742.19	Pvalb Gaba	VISp	Gaba
C5-R1-9512305659379621475664905784930694491	202210271225_MouseHanqingB22_VMSC01101	Slice5	64	45	514.702	0	4448.39	5685.81	Endo NN	HIP - CA	NN
C5-R1-97004861261722753558467145892557097758	202210271225_MouseHanqingB22_VMSC01101	Slice5	190	119	727.724	0	4391.1	5721.2	L5 ET CTX Glut	PL-ILA-ORB	Glut
C5-R1-103997085484270293534255935100838533015	202210271225_MouseHanqingB22_VMSC01101	Slice5	180	98	575.942	0	4495.64	5650.83	Astro-TE NN	HIP - CA	NN
C5-R1-107288896618920683002224574967774819679	202210271225_MouseHanqingB22_VMSC01101	Slice5	644	210	887.423	2	4571.01	5560.9	L5 IT CTX Glut	VIS	Glut
C5-R1-10946292608400363428085977914528163544	202210271225_MouseHanqingB22_VMSC01101	Slice5	439	180	955.216	2	4543.76	5504.52	L6 IT CTX Glut	PL-ILA-ORB	Glut
C5-R1-110948065102433713479408130819283659075	202210271225_MouseHanqingB22_VMSC01101	Slice5	283	134	1105.16	4	4448.48	5635.32	L5 IT CTX Glut	MOp	Glut
C5-R1-114389540181293168697109823366191114209	202210271225_MouseHanqingB22_VMSC01101	Slice5	309	140	754.401	2	4490.08	5616.5	Sst Gaba	VIS	Gaba
C5-R1-120872535825054432081969139254432938237	202210271225_MouseHanqingB22_VMSC01101	Slice5	186	77	674.042	1	4671.99	5612.91	Oligo NN		NN
C5-R1-126536974515370812961018194211229253962	202210271225_MouseHanqingB22_VMSC01101	Slice5	30	27	301.251	0	4621.59	5521.02	Endo NN	MY - MYsat-MYmot post	NN
C5-R1-127004102591725779764302970776108588435	202210271225_MouseHanqingB22_VMSC01101	Slice5	27	21	32.8881	0	4697.2	5560.49	OPC NN		NN
C5-R1-1278833194404015974763557711087214608	202210271225_MouseHanqingB22_VMSC01101	Slice5	25	23	198.943	0	4605.84	5616.99	L6 CT CTX Glut	PL-ILA-ORB	Glut
C5-R1-136988113504899325086078338827218942230	202210271225_MouseHanqingB22_VMSC01101	Slice5	182	105	773.183	0	4474.86	5587.58	L2/3 IT CTX Glut	SSp	Glut
C5-R1-137245876201808888783190176434172067472	202210271225_MouseHanqingB22_VMSC01101	Slice5	239	128	696.201	0	4696.01	5551.21	L5 NP CTX Glut		Glut
C5-R1-144850617434827967656716637357673344979	202210271225_MouseHanqingB22_VMSC01101	Slice5	44	37	223.092	0	4594.19	5519.35	L2/3 IT ENTl-PIR Glut	OLF - COA-PAA-NLOT-TR	Glut
C5-R1-147010738401268628886368676252341651410	202210271225_MouseHanqingB22_VMSC01101	Slice5	408	176	550.783	3	4567.73	5652.23	L5 NP CTX Glut	VIS	Glut
C5-R1-148005185746827330704237386981709262637	202210271225_MouseHanqingB22_VMSC01101	Slice5	143	87	598.105	2	4603.85	5598.51	Astro-TE NN	HIP - CA	NN
C5-R1-152554446006648483680228813088689204583	202210271225_MouseHanqingB22_VMSC01101	Slice5	70	57	55.7423	0	4554	5538.3	L5 ET CTX Glut		Glut
C5-R1-155822727390635469271531396967749791404	202210271225_MouseHanqingB22_VMSC01101	Slice5	28	24	158.724	0	4594.45	5669.34	PRT Tcf7l2 Gaba	HY - HYpl	Gaba
C5-R1-160954873812457974455431676620485256438	202210271225_MouseHanqingB22_VMSC01101	Slice5	141	81	633.858	1	4529.19	5577.17	Astro-TE NN	HIP - CA	NN
C5-R1-161342871070150548905346313515512814654	202210271225_MouseHanqingB22_VMSC01101	Slice5	84	62	630.936	0	4606.58	5669.61	VLMC NN	STR - STRd	NN
C5-R1-161958652530236821610086069481403376537	202210271225_MouseHanqingB22_VMSC01101	Slice5	22	18	79.0819	1	4658.15	5595.5	Astro-TE NN	HIP - CA	NN
C5-R1-163181053702076674452260881322271613191	202210271225_MouseHanqingB22_VMSC01101	Slice5	221	127	499.174	0	4676.33	5604.19	L5 IT CTX Glut	MOp	Glut
C5-R1-166413409890214020577454473374218356952	202210271225_MouseHanqingB22_VMSC01101	Slice5	554	190	910.317	4	4518.91	5524.34	L6 IT CTX Glut	SSp	Glut
C5-R1-183597083321705093216630056152233675274	202210271225_MouseHanqingB22_VMSC01101	Slice5	18	18	31.1298	0	4657.62	5527.42	Oligo NN		NN
C5-R1-18568377937514426629097925450583218585	202210271225_MouseHanqingB22_VMSC01101	Slice5	55	47	223.275	1	4479.04	5602.9	Astro-TE NN	HIP - CA	NN
C5-R1-195012824408008245802794227838447827748	202210271225_MouseHanqingB22_VMSC01101	Slice5	109	75	124.283	0	4588.53	5625.7	L5 IT CTX Glut	MOp	Glut
C5-R1-196384801235995421399082761197160120644	202210271225_MouseHanqingB22_VMSC01101	Slice5	893	254	1097.67	4	4559.56	5644.77	L5 ET CTX Glut		Glut
C5-R1-202925858171654845361128379483134855567	202210271225_MouseHanqingB22_VMSC01101	Slice5	17	16	34.1085	0	4693.86	5577.08	COAp Grxcr2 Glut	CTXsp - CLA-EP-LA-BLA-BMA-PA	Glut
C5-R1-207754033889878636045524236584319437341	202210271225_MouseHanqingB22_VMSC01101	Slice5	412	172	893.862	1	4581.72	5633.62	L5 IT CTX Glut	VIS	Glut
C5-R1-208473208665869730292977642863631847804	202210271225_MouseHanqingB22_VMSC01101	Slice5	158	94	621.458	0	4558.04	5478.28	L2/3 IT RSP Glut	RSP	Glut
C5-R1-211818213044809586062022004303336760243	202210271225_MouseHanqingB22_VMSC01101	Slice5	484	172	849.658	3	4593.67	5493.36	L6 IT CTX Glut	SSp	Glut
C5-R1-216536658533608794016871093791711956960	202210271225_MouseHanqingB22_VMSC01101	Slice5	249	127	410.854	1	4543.57	5681.43	L5 NP CTX Glut		Glut
C5-R1-218222868952621222840186124502899357216	202210271225_MouseHanqingB22_VMSC01101	Slice5	170	81	690.086	0	4544.19	5490.61	Oligo NN	MB - MRN-CUN-RN-RR-PPN-PRT	NN
C5-R1-222651249250990622941745502096567305659	202210271225_MouseHanqingB22_VMSC01101	Slice5	457	167	604.767	2	4498.18	5636.71	L5 IT CTX Glut	VIS	Glut
C5-R1-228050728914422251506215370504446854099	202210271225_MouseHanqingB22_VMSC01101	Slice5	95	61	371.265	1	4585.98	5496.41	Astro-TE NN	HIP - CA	NN
C5-R1-238509121553158616145675104201093972134	202210271225_MouseHanqingB22_VMSC01101	Slice5	273	139	386.382	2	4644.12	5620.14	Pvalb Gaba	VISp	Gaba
C5-R1-241453499822923539968507653062947865660	202210271225_MouseHanqingB22_VMSC01101	Slice5	582	184	550.625	2	4589.33	5597.42	L5 IT CTX Glut	MOp	Glut
C5-R1-242383217835062887261650033366220376101	202210271225_MouseHanqingB22_VMSC01101	Slice5	270	135	639.138	1	4687.28	5573.35	L4/5 IT CTX Glut	MOs-FRP	Glut
C5-R1-243637217947598829259384406467333695460	202210271225_MouseHanqingB22_VMSC01101	Slice5	120	81	101.989	1	4564.87	5711.5	L5 ET CTX Glut	AI-CLA	Glut
C5-R1-248464046758894275173146925887817678479	202210271225_MouseHanqingB22_VMSC01101	Slice5	97	66	491.813	1	4606.36	5565.66	Astro-TE NN	HIP - CA	NN
C5-R1-24925676366251273325581290099973925744	202210271225_MouseHanqingB22_VMSC01101	Slice5	74	65	59.3202	2	4582.18	5600.4	L6 CT CTX Glut	MOp	Glut
C5-R1-253440786719145835268203454294298727329	202210271225_MouseHanqingB22_VMSC01101	Slice5	124	74	479.425	2	4606.47	5639.12	Astro-TE NN	HIP - CA	NN
C5-R1-255851624021416593694699344838157906224	202210271225_MouseHanqingB22_VMSC01101	Slice5	72	53	366.331	0	4605.49	5620.09	L5 IT CTX Glut	ACA	Glut
C5-R1-260993540262159396679150746877706389449	202210271225_MouseHanqingB22_VMSC01101	Slice5	26	22	155.382	0	4453.43	5618.97	L6 IT CTX Glut		Glut
C5-R1-283925517460117387424145582308924088862	202210271225_MouseHanqingB22_VMSC01101	Slice5	72	55	614.42	0	4540.01	5537.15	Microglia NN	CTXsp - CLA-EP-LA-BLA-BMA-PA	NN
C5-R1-292851588589658888051239789441064623948	202210271225_MouseHanqingB22_VMSC01101	Slice5	160	95	163.754	1	4729.94	5572.91	L5 IT CTX Glut	VIS	Glut
C5-R1-305374085275138183137996101495696274770	202210271225_MouseHanqingB22_VMSC01101	Slice5	237	141	742.732	2	4614.19	5679.86	L5 IT CTX Glut	VIS	Glut
C5-R1-309019116697126060307496678795846435357	202210271225_MouseHanqingB22_VMSC01101	Slice5	333	169	459.861	1	4593.84	5483.98	L4/5 IT CTX Glut	MOs-FRP	Glut
C5-R1-311924545192252876988977179315016341944	202210271225_MouseHanqingB22_VMSC01101	Slice5	406	168	881.466	4	4476.56	5647.6	Pvalb Gaba	VISp	Gaba
C5-R1-320853656988070621292594483844116178848	202210271225_MouseHanqingB22_VMSC01101	Slice5	754	244	1503.77	3	4546.12	5670.87	L5 NP CTX Glut	MOp	Glut
C5-R1-327581987973923126717820690533483117035	202210271225_MouseHanqingB22_VMSC01101	Slice5	291	132	388.7	0	4458.02	5652.18	L5 ET CTX Glut		Glut
C5-R1-330759901087825417324559101793846747698	202210271225_MouseHanqingB22_VMSC01101	Slice5	908	237	852.344	3	4599.44	5547.95	L5 ET CTX Glut		Glut
C5-R1-331643365415018139951781673684678204234	202210271225_MouseHanqingB22_VMSC01101	Slice5	82	55	262.584	0	4611.14	5493.23	Oligo NN		NN
C5-R1-331840733203854627638511585533785762841	202210271225_MouseHanqingB22_VMSC01101	Slice5	27	22	152.272	0	4678.94	5628.52	Endo NN	MY - MYsat-MYmot post	NN
C5-R1-332184922012187841572357972770808640215	202210271225_MouseHanqingB22_VMSC01101	Slice5	75	57	319.385	0	4565.34	5605.27	STR Prox1 Lhx6 Gaba	STR - sAMY	Gaba
C5-R1-332487523957440751867917510787376443486	202210271225_MouseHanqingB22_VMSC01101	Slice5	215	113	467.358	2	4608.68	5715.65	L5 ET CTX Glut		Glut
C5-R1-335062412757442003714893315724885550064	202210271225_MouseHanqingB22_VMSC01101	Slice5	140	103	200.88	1	4546.92	5704.69	L5 IT CTX Glut	VIS	Glut
C5-R1-338293841346541903517424578597465457838	202210271225_MouseHanqingB22_VMSC01101	Slice5	452	185	597.72	2	4628.42	5638.26	L5 ET CTX Glut		Glut
C5-R1-339523913075757811101664966760494140346	202210271225_MouseHanqingB22_VMSC01101	Slice5	94	68	949.552	0	4484.39	5658.55	SMC NN		NN
C5-R1-36227160359357712120250465294343149851	202210271225_MouseHanqingB22_VMSC01101	Slice5	15	12	251.798	0	4635.4	5723.91	Microglia NN	CTXsp - CLA-EP-LA-BLA-BMA-PA	NN
C5-R1-48117523966123794475679238172620832808	202210271225_MouseHanqingB22_VMSC01101	Slice5	160	96	385.695	1	4522.01	5669.42	L5 NP CTX Glut	PL-ILA-ORB	Glut
C5-R1-48396926162327012279932852217232029309	202210271225_MouseHanqingB22_VMSC01101	Slice5	21	21	82.6861	0	4595.05	5666.25	L2/3 IT ENT Glut	ENT	Glut
C5-R1-49794497340583899312714813559621315406	202210271225_MouseHanqingB22_VMSC01101	Slice5	510	178	839.786	1	4625.67	5608.24	L4/5 IT CTX Glut	MOs-FRP	Glut
C5-R1-58271885607580338635093006608596727477	202210271225_MouseHanqingB22_VMSC01101	Slice5	64	42	41.3168	0	4532.13	5615.28	Pvalb Gaba	SSs-GU-VISC-AIp	Gaba
C5-R1-59049667463961528489253872578935017654	202210271225_MouseHanqingB22_VMSC01101	Slice5	38	32	41.3474	0	4595.03	5694.68	Lamp5 Gaba	MOs-FRP	Gaba
C5-R1-59994525123258852916932606665004721901	202210271225_MouseHanqingB22_VMSC01101	Slice5	939	228	1090.35	4	4544.88	5697.53	L5 IT CTX Glut	VIS	Glut
C5-R1-66993201941042560798160542665719910740	202210271225_MouseHanqingB22_VMSC01101	Slice5	180	106	844.331	0	4520.34	5532.34	L6 CT CTX Glut	RSP	Glut
C5-R1-69319808127633542651610560699481519890	202210271225_MouseHanqingB22_VMSC01101	Slice5	48	33	562.619	0	4619.23	5686.14	Endo NN	HIP - CA	NN
C5-R1-7506270270446228321307489059294851075	202210271225_MouseHanqingB22_VMSC01101	Slice5	18	15	69.0086	0	4631.7	5582.04	Endo NN	MY - MYsat-MYmot post	NN
C5-R1-91814799873548228280166717315394000178	202210271225_MouseHanqingB22_VMSC01101	Slice5	106	68	88.2105	1	4567.98	5564.64	L5 IT CTX Glut	VIS	Glut
C5-R1-99064943026512330024133637791225966631	202210271225_MouseHanqingB22_VMSC01101	Slice5	19	18	100.475	0	4649.26	5671.93	MOB-STR-CTX Inh IMN	OLF - MOB-AOB	IMN
C5-R1-101684502686337067886082192024541669528	202210271225_MouseHanqingB22_VMSC01101	Slice5	442	177	1166.08	2	4577.85	5428.07	L5 NP CTX Glut	MOp	Glut
C5-R1-102280954034530819250024681899018885892	202210271225_MouseHanqingB22_VMSC01101	Slice5	97	67	399.547	0	4753.14	5411.74	Oligo NN		NN
C5-R1-103364895678441787886095979419570055002	202210271225_MouseHanqingB22_VMSC01101	Slice5	157	93	618.191	3	4663.98	5370.68	Astro-TE NN	HIP - CA	NN
C5-R1-104732202288885926983645087711388129320	202210271225_MouseHanqingB22_VMSC01101	Slice5	31	28	32.4813	0	4630.14	5488.69	IT EP-CLA Glut	CTXsp - CLA-EP-LA-BLA-BMA-PA	Glut
C5-R1-110946323926487134052678220413632611573	202210271225_MouseHanqingB22_VMSC01101	Slice5	30	26	202.604	1	4625.52	5473.37	L6 CT CTX Glut	VISp	Glut
C5-R1-112299586954427414954943586348996259200	202210271225_MouseHanqingB22_VMSC01101	Slice5	170	100	188.777	2	4603.02	5437.93	Sst Gaba	RSP	Gaba
C5-R1-115008531500175392213706296236545484618	202210271225_MouseHanqingB22_VMSC01101	Slice5	142	101	539.948	1	4747.16	5429.99	L5 IT CTX Glut	VIS	Glut
C5-R1-115617790626332318484129179544656196933	202210271225_MouseHanqingB22_VMSC01101	Slice5	105	77	128.757	1	4788.13	5434.94	L5 IT CTX Glut	SSp	Glut
C5-R1-118524707936336176028548381149704721267	202210271225_MouseHanqingB22_VMSC01101	Slice5	357	160	793.068	0	4771.99	5468.83	L4/5 IT CTX Glut	ACA	Glut
C5-R1-118606133583185072366871455044754599610	202210271225_MouseHanqingB22_VMSC01101	Slice5	523	201	770.191	2	4609.06	5404.69	L5 ET CTX Glut		Glut
C5-R1-128600345330333625969418957002105256553	202210271225_MouseHanqingB22_VMSC01101	Slice5	158	85	1707.84	2	4810.79	5395.14	SMC NN	HY LZ	NN
C5-R1-130323525216282205865210420041267950633	202210271225_MouseHanqingB22_VMSC01101	Slice5	221	117	1528.39	0	4629.91	5380.56	SMC NN		NN
C5-R1-137901585121535546322274893204155303976	202210271225_MouseHanqingB22_VMSC01101	Slice5	22	21	55.0118	0	4598.85	5417.07	Astro-NT NN		NN
C5-R1-145028382665964303983153226409542425937	202210271225_MouseHanqingB22_VMSC01101	Slice5	74	58	444.652	0	4659.36	5437.22	Sst Gaba	CTXsp - CLA-EP-LA-BLA-BMA-PA	Gaba
C5-R1-146896804060642417821701942231877775361	202210271225_MouseHanqingB22_VMSC01101	Slice5	627	227	1125.82	1	4735.77	5391.92	L5 ET CTX Glut		Glut
C5-R1-149947023647527715380730909481545198907	202210271225_MouseHanqingB22_VMSC01101	Slice5	142	87	768.731	0	4752.25	5460.8	Oligo NN		NN
C5-R1-151245515086874804207304088761355478578	202210271225_MouseHanqingB22_VMSC01101	Slice5	13	13	157.438	0	4691.7	5420.73	Microglia NN	CTXsp - CLA-EP-LA-BLA-BMA-PA	NN
C5-R1-155746258071281193354244643274530651722	202210271225_MouseHanqingB22_VMSC01101	Slice5	33	27	477.619	0	4701.91	5438.47	Endo NN	MY - MYsat-MYmot post	NN
C5-R1-161199014352281243084857821880122421212	202210271225_MouseHanqingB22_VMSC01101	Slice5	26	24	301.119	0	4834.63	5394.69	SMC NN		NN
C5-R1-161972078870698014223690940966136069427	202210271225_MouseHanqingB22_VMSC01101	Slice5	98	74	631.689	0	4710.66	5466.84	Endo NN	ENT	NN
C5-R1-167158562529609870107959210114159523581	202210271225_MouseHanqingB22_VMSC01101	Slice5	325	162	380.94	4	4671.71	5521.36	L5 ET CTX Glut		Glut
C5-R1-17040783014040560766190566271759538977	202210271225_MouseHanqingB22_VMSC01101	Slice5	157	90	1100.2	1	4714.11	5387.21	SMC NN	HY LZ	NN
C5-R1-173660345723811857713076252493895242196	202210271225_MouseHanqingB22_VMSC01101	Slice5	223	127	440.921	1	4642.37	5482.97	L5 ET CTX Glut		Glut
C5-R1-1757824563290370711654246474758721004	202210271225_MouseHanqingB22_VMSC01101	Slice5	49	42	66.5679	0	4706.71	5379.2	L5 NP CTX Glut	PTLp	Glut
C5-R1-182025835402881707378471069890547455128	202210271225_MouseHanqingB22_VMSC01101	Slice5	424	164	638.171	3	4630.78	5327.32	Pvalb Gaba	AUD	Gaba
C5-R1-183658824212853830374217524093204837177	202210271225_MouseHanqingB22_VMSC01101	Slice5	245	119	188.318	4	4604.29	5412.72	L6 IT CTX Glut	SSp	Glut
C5-R1-184575256205261551587338893062438528069	202210271225_MouseHanqingB22_VMSC01101	Slice5	89	58	390.445	0	4707.88	5418.1	Astro-TE NN	HIP - CA	NN
C5-R1-186336855844414831776068359470574304010	202210271225_MouseHanqingB22_VMSC01101	Slice5	11	11	81.2602	0	4670.89	5303.96	DG Glut	HIP	Glut
C5-R1-187153726329977243319460500281951423575	202210271225_MouseHanqingB22_VMSC01101	Slice5	492	181	914.516	4	4800.15	5448.67	L4/5 IT CTX Glut	MOp	Glut
C5-R1-18765089967649888834070317702544886861	202210271225_MouseHanqingB22_VMSC01101	Slice5	72	49	435.117	0	4755.96	5469.17	Oligo NN		NN
C5-R1-192585448766612560146419134987622769842	202210271225_MouseHanqingB22_VMSC01101	Slice5	299	153	783.344	2	4729.78	5355.86	Astro-TE NN	HIP - CA	NN
C5-R1-195472274842404952563618093435153797367	202210271225_MouseHanqingB22_VMSC01101	Slice5	58	43	242.446	1	4771.46	5419.76	Astro-TE NN	HIP - CA	NN
C5-R1-197349036647224751263920414028176962014	202210271225_MouseHanqingB22_VMSC01101	Slice5	190	103	288.675	0	4721.97	5351.47	L5 IT CTX Glut	SSp	Glut
C5-R1-203076061823423908689375688541163226336	202210271225_MouseHanqingB22_VMSC01101	Slice5	436	184	1071.35	3	4637.96	5476.56	L6 IT CTX Glut	MOp	Glut
C5-R1-207855485555209613381345652334329565778	202210271225_MouseHanqingB22_VMSC01101	Slice5	246	142	367.937	0	4675.16	5353.81	L5 NP CTX Glut	RSP	Glut
C5-R1-208812483755088555966767957519885150618	202210271225_MouseHanqingB22_VMSC01101	Slice5	111	88	157.67	0	4704.88	5374.59	L5 IT CTX Glut	MOp	Glut
C5-R1-219953848150982404599131995962070176406	202210271225_MouseHanqingB22_VMSC01101	Slice5	1016	249	1474.83	3	4703.69	5346.4	L5 IT CTX Glut	VIS	Glut
C5-R1-222842056865378305017409095934883200559	202210271225_MouseHanqingB22_VMSC01101	Slice5	455	184	868.768	3	4770.02	5396.54	L5 IT CTX Glut	VIS	Glut
C5-R1-22349392890794024223137435623403567780	202210271225_MouseHanqingB22_VMSC01101	Slice5	50	32	507.576	0	4698.86	5388.57	Endo NN	HIP - CA	NN
C5-R1-229099106498114043162538399882649215653	202210271225_MouseHanqingB22_VMSC01101	Slice5	202	122	531.1	1	4805.3	5441.17	L5 IT CTX Glut	MOp	Glut
C5-R1-230836561252747639774987886231222329944	202210271225_MouseHanqingB22_VMSC01101	Slice5	53	39	471.224	1	4738.62	5489.91	Endo NN	MY - MYsat-MYmot post	NN
C5-R1-24039440138660793234981338312784355524	202210271225_MouseHanqingB22_VMSC01101	Slice5	303	133	324.065	0	4649.02	5521.23	L5 IT CTX Glut	VIS	Glut
C5-R1-244023788356187189801008887362223698000	202210271225_MouseHanqingB22_VMSC01101	Slice5	129	74	552.795	0	4639.88	5357.14	Oligo NN		NN
C5-R1-246676484569372813311387689399889845942	202210271225_MouseHanqingB22_VMSC01101	Slice5	376	167	625.36	3	4729.17	5405.63	L4/5 IT CTX Glut	MOs-FRP	Glut
C5-R1-247059087783003718270016779867462049562	202210271225_MouseHanqingB22_VMSC01101	Slice5	105	66	129.099	1	4659.33	5528.86	L5 IT CTX Glut	MOp	Glut
C5-R1-255969421383020876408196102185289683296	202210271225_MouseHanqingB22_VMSC01101	Slice5	22	19	434.653	0	4803.84	5384.83	Peri NN		NN
C5-R1-260199483414382481560276946233715903263	202210271225_MouseHanqingB22_VMSC01101	Slice5	101	73	489.079	1	4644.19	5382.51	VLMC NN	STR - STRd	NN
C5-R1-261880438517349007113796016343144588553	202210271225_MouseHanqingB22_VMSC01101	Slice5	349	143	277.154	1	4653.98	5525.28	L5 IT CTX Glut	VIS	Glut
C5-R1-28855584390745329851555359514775029833	202210271225_MouseHanqingB22_VMSC01101	Slice5	25	19	381.68	1	4794.88	5389.76	SMC NN	HY LZ	NN
C5-R1-299119331940525465223697054948759343315	202210271225_MouseHanqingB22_VMSC01101	Slice5	403	169	839.537	2	4653.74	5324.92	Oligo NN	TH - Anterior	NN
C5-R1-308165224958317074139807198945920203571	202210271225_MouseHanqingB22_VMSC01101	Slice5	558	187	899.789	2	4599.45	5451.14	L5 IT CTX Glut	MOp	Glut
C5-R1-319580991054431452245342020614069989196	202210271225_MouseHanqingB22_VMSC01101	Slice5	182	107	480.969	0	4627.8	5498.69	OPC NN		NN
C5-R1-331391506339477205318061576300999085050	202210271225_MouseHanqingB22_VMSC01101	Slice5	56	47	636.093	0	4782.06	5477.2	BAM NN		NN
C5-R1-333173272210867855928423744505704797338	202210271225_MouseHanqingB22_VMSC01101	Slice5	129	75	428.809	2	4591.41	5468.2	Oligo NN		NN
C5-R1-33401991461453708497954503323310187233	202210271225_MouseHanqingB22_VMSC01101	Slice5	34	30	440.007	0	4817.26	5385.78	VLMC NN		NN
C5-R1-337781515957844691303559234807930892762	202210271225_MouseHanqingB22_VMSC01101	Slice5	343	147	700.404	1	4643.94	5397.08	L5 NP CTX Glut	MOp	Glut
C5-R1-338198565225935379441961399778134404354	202210271225_MouseHanqingB22_VMSC01101	Slice5	149	91	250.56	1	4645.79	5308.23	L5 IT CTX Glut		Glut
C5-R1-338449019185489054741152111113426875835	202210271225_MouseHanqingB22_VMSC01101	Slice5	35	29	417.997	0	4798.34	5397.06	VLMC NN	STR - STRd	NN
C5-R1-339412891629039470756051726023236112471	202210271225_MouseHanqingB22_VMSC01101	Slice5	664	200	925.683	4	4726.41	5518.4	Pvalb Gaba	AUD	Gaba
C5-R1-339961078854459861754514436373642684925	202210271225_MouseHanqingB22_VMSC01101	Slice5	409	181	878.715	2	4640.95	5315.1	L5 NP CTX Glut		Glut
C5-R1-35728232283713817702804064453721142638	202210271225_MouseHanqingB22_VMSC01101	Slice5	183	101	755.119	1	4645.37	5341.79	Astro-TE NN	HIP - CA	NN
C5-R1-43308635281870473242686796014823012121	202210271225_MouseHanqingB22_VMSC01101	Slice5	511	178	814.579	0	4690.77	5371.37	L5 IT CTX Glut	VIS	Glut
C5-R1-548377626053494240471777042207366546	202210271225_MouseHanqingB22_VMSC01101	Slice5	17	17	274.381	0	4561.96	5447.71	L6 CT CTX Glut	VIS	Glut
C5-R1-57213359532157039779049246276488686592	202210271225_MouseHanqingB22_VMSC01101	Slice5	140	92	352.698	1	4805.01	5374.28	L4/5 IT CTX Glut	MOp	Glut
C5-R1-57989663252500657375355163659754022984	202210271225_MouseHanqingB22_VMSC01101	Slice5	133	88	359.359	0	4655.78	5350.54	L5 ET CTX Glut	PL-ILA-ORB	Glut
C5-R1-59082568014518436960870184178103172865	202210271225_MouseHanqingB22_VMSC01101	Slice5	291	159	826.9	1	4677.36	5362.19	L5 NP CTX Glut	RSP	Glut
C5-R1-59147655644386662116278548960227450857	202210271225_MouseHanqingB22_VMSC01101	Slice5	11	11	57.8768	0	4619.17	5423.56	ZI Pax6 Gaba	HY - MEZ-PVZ-PVR	Gaba
C5-R1-65639018500819349498506665481273157713	202210271225_MouseHanqingB22_VMSC01101	Slice5	19	17	217.213	0	4776.84	5463.46	Endo NN	MY - MYsat-MYmot post	NN
C5-R1-74081089080096045139989483638623272700	202210271225_MouseHanqingB22_VMSC01101	Slice5	119	73	228.17	0	4685.28	5427	Oligo NN		NN
C5-R1-77532677137132389662352707448681489886	202210271225_MouseHanqingB22_VMSC01101	Slice5	142	82	1019.41	0	4671.26	5382.05	Endo NN	HIP - CA	NN
C5-R1-82013650322897628092944848245904538658	202210271225_MouseHanqingB22_VMSC01101	Slice5	16	13	91.176	0	4669.07	5471.82	Endo NN	MY - MYsat-MYmot post	NN
C5-R1-82097029608327355533958396341064254339	202210271225_MouseHanqingB22_VMSC01101	Slice5	131	83	643.319	1	4681.65	5385.99	SMC NN	HY LZ	NN
C5-R1-89324991576595462411831436392958113778	202210271225_MouseHanqingB22_VMSC01101	Slice5	34	32	207.844	0	4638.44	5416.54	L2/3 IT CTX Glut	VIS	Glut
C5-R1-96436878673043687809159676381234117531	202210271225_MouseHanqingB22_VMSC01101	Slice5	33	28	139.308	0	4670.69	5322.55	L6 IT CTX Glut	VIS	Glut
C5-R1-99654010320053094670786938175293659049	202210271225_MouseHanqingB22_VMSC01101	Slice5	188	116	323.344	1	4629.37	5349.95	L6 IT CTX Glut	MOp	Glut
C5-R1-101555943337140298188379756209491937736	202210271225_MouseHanqingB22_VMSC01101	Slice5	757	222	966.755	3	4768.42	5187.9	L4/5 IT CTX Glut	PL-ILA-ORB	Glut
C5-R1-112231193404700239634424446088835907343	202210271225_MouseHanqingB22_VMSC01101	Slice5	73	53	178.289	0	4864.95	5308.42	L6 CT CTX Glut	MOp	Glut
C5-R1-116088785541778379882323371273187866422	202210271225_MouseHanqingB22_VMSC01101	Slice5	1161	260	1274.52	2	4736.58	5203.19	Sst Gaba	RSP	Gaba
C5-R1-124392892713980268748968960814796425129	202210271225_MouseHanqingB22_VMSC01101	Slice5	792	266	1321.9	2	4839.06	5278.95	L6 CT CTX Glut	SSp	Glut
C5-R1-125450416431203456792856790934396335777	202210271225_MouseHanqingB22_VMSC01101	Slice5	42	34	362.648	0	4776.98	5320.49	L6 CT CTX Glut	MOp	Glut
C5-R1-131430035252915038816859608615650674006	202210271225_MouseHanqingB22_VMSC01101	Slice5	450	165	472.904	2	4798.04	5241.36	Pvalb Gaba		Gaba
C5-R1-131731732927805812582616859571602092685	202210271225_MouseHanqingB22_VMSC01101	Slice5	250	132	401.494	4	4747.14	5354.57	L5 IT CTX Glut	MOp	Glut
C5-R1-134894278199258604607061636315338174914	202210271225_MouseHanqingB22_VMSC01101	Slice5	394	157	493.65	1	4746.61	5146.51	L5 IT CTX Glut	VIS	Glut
C5-R1-14018425288287203853595499020805377931	202210271225_MouseHanqingB22_VMSC01101	Slice5	54	43	340.533	0	4690.35	5303.14	Endo NN	MY - MYsat-MYmot post	NN
C5-R1-143869188644803075980914801459860427744	202210271225_MouseHanqingB22_VMSC01101	Slice5	397	173	320.098	4	4820.75	5231.83	L4/5 IT CTX Glut	PL-ILA-ORB	Glut
C5-R1-154729907981127034852282013503961402682	202210271225_MouseHanqingB22_VMSC01101	Slice5	68	52	207.454	1	4681.85	5288.7	L5 ET CTX Glut		Glut
C5-R1-15781103380590258756909652575958468081	202210271225_MouseHanqingB22_VMSC01101	Slice5	233	124	813.166	4	4750.9	5187.46	L5 ET CTX Glut	AI-CLA	Glut
C5-R1-1662097938813996946568888371987573211	202210271225_MouseHanqingB22_VMSC01101	Slice5	808	232	841.855	2	4789	5183.89	L5 IT CTX Glut	RSP	Glut
C5-R1-167849993255132749172405361022841255887	202210271225_MouseHanqingB22_VMSC01101	Slice5	642	213	823.646	0	4786.52	5196.18	L5 IT CTX Glut	RSP	Glut
C5-R1-167913858726389362399973327342062538585	202210271225_MouseHanqingB22_VMSC01101	Slice5	791	236	853.018	2	4802.02	5212.11	L5 IT CTX Glut	RSP	Glut
C5-R1-171943179805273201331932103373946503183	202210271225_MouseHanqingB22_VMSC01101	Slice5	328	146	343.56	1	4875.29	5338.03	L4/5 IT CTX Glut	ACA	Glut
C5-R1-172747858949229034846490288469926947513	202210271225_MouseHanqingB22_VMSC01101	Slice5	711	250	1245.21	2	4786.43	5166.63	L5 IT CTX Glut	RSP	Glut
C5-R1-191047747522779952060961191292072222939	202210271225_MouseHanqingB22_VMSC01101	Slice5	123	87	644.719	0	4828.97	5314.46	Microglia NN	CTXsp - CLA-EP-LA-BLA-BMA-PA	NN
C5-R1-191858495206920088414044754753586646525	202210271225_MouseHanqingB22_VMSC01101	Slice5	196	115	762.161	2	4803.57	5151.96	Astro-TE NN	HIP - CA	NN
C5-R1-198572284957326017729009133432335409258	202210271225_MouseHanqingB22_VMSC01101	Slice5	117	63	448.939	0	4733.46	5228.89	Oligo NN		NN
C5-R1-224137581476711393379378667157139537148	202210271225_MouseHanqingB22_VMSC01101	Slice5	106	79	433.319	0	4763.57	5275.89	L5 ET CTX Glut	RSP	Glut
C5-R1-226286470257058679019833763914547824827	202210271225_MouseHanqingB22_VMSC01101	Slice5	209	129	234.753	1	4718.78	5235.32	L5 ET CTX Glut	RSP	Glut
C5-R1-247038526089215398939882358915732548599	202210271225_MouseHanqingB22_VMSC01101	Slice5	365	168	294.204	4	4718.16	5294.39	L5 ET CTX Glut		Glut
C5-R1-257733071903067934502996128341971746457	202210271225_MouseHanqingB22_VMSC01101	Slice5	92	55	760.665	0	4854.43	5190.12	Endo NN	ENT	NN
C5-R1-262023715829458932794364059351779616295	202210271225_MouseHanqingB22_VMSC01101	Slice5	157	97	1330.37	1	4822.4	5194.94	Endo NN	ENT	NN
C5-R1-274108195035389498340847006116791316747	202210271225_MouseHanqingB22_VMSC01101	Slice5	584	200	1023.22	3	4761.78	5314.2	L5 IT CTX Glut	VIS	Glut
C5-R1-276322383112022607843744524620214651755	202210271225_MouseHanqingB22_VMSC01101	Slice5	127	89	148.327	0	4886.36	5241.53	L2/3 IT CTX Glut	ACA	Glut
C5-R1-276902916858181063438180361863648184222	202210271225_MouseHanqingB22_VMSC01101	Slice5	15	12	93.2537	0	4822.39	5251.67	Endo NN	MY - MYsat-MYmot post	NN
C5-R1-287550102532913454698908150571109845227	202210271225_MouseHanqingB22_VMSC01101	Slice5	95	64	356.07	0	4716.67	5250.31	Astro-TE NN	HIP - CA	NN
C5-R1-290649073402732659654705046338866387445	202210271225_MouseHanqingB22_VMSC01101	Slice5	72	52	92.5932	0	4848.79	5321.6	L4/5 IT CTX Glut	VIS	Glut
C5-R1-303511635612455520564241602667399814985	202210271225_MouseHanqingB22_VMSC01101	Slice5	439	189	758.753	3	4764.27	5292.07	L5 IT CTX Glut	RSP	Glut
C5-R1-308373980898901847685364544649973139051	202210271225_MouseHanqingB22_VMSC01101	Slice5	461	178	999.783	3	4916.31	5220.1	L2/3 IT RSP Glut	RSP	Glut
C5-R1-313762351266470442569436423570640998681	202210271225_MouseHanqingB22_VMSC01101	Slice5	113	78	103.082	0	4779.09	5125.67	L5 ET CTX Glut	RSP	Glut
C5-R1-314144236909906993299566531534926315863	202210271225_MouseHanqingB22_VMSC01101	Slice5	39	38	52.6323	0	4708.04	5233.73	L5 ET CTX Glut	PL-ILA-ORB	Glut
C5-R1-318938849432937678580304837099793536814	202210271225_MouseHanqingB22_VMSC01101	Slice5	102	79	143.651	2	4892.36	5237.39	L2/3 IT CTX Glut	SSp	Glut
C5-R1-319036933407895244737104570981787013068	202210271225_MouseHanqingB22_VMSC01101	Slice5	529	198	580.128	3	4713.4	5228.97	L5 ET CTX Glut	RSP	Glut
C5-R1-320033605843103140935475361205544189588	202210271225_MouseHanqingB22_VMSC01101	Slice5	176	112	641.417	1	4710.98	5264.05	Astro-TE NN	HIP - CA	NN
C5-R1-320392323707767788781747829534797020578	202210271225_MouseHanqingB22_VMSC01101	Slice5	125	84	202.328	0	4768.1	5141.89	L4/5 IT CTX Glut	MOs-FRP	Glut
C5-R1-324638503885142118536674393260683308697	202210271225_MouseHanqingB22_VMSC01101	Slice5	86	61	78.4783	1	4789.2	5176.52	L5 IT CTX Glut	RSP	Glut
C5-R1-326449333211026456160165403386140940502	202210271225_MouseHanqingB22_VMSC01101	Slice5	214	108	114.651	1	4894.82	5220.29	L2/3 IT CTX Glut	ACA	Glut
C5-R1-334188218889103915381978172021645635731	202210271225_MouseHanqingB22_VMSC01101	Slice5	28	21	119.021	0	4797.93	5339.5	Endo NN	MY - MYsat-MYmot post	NN
C5-R1-336088201574557973665838910698094615188	202210271225_MouseHanqingB22_VMSC01101	Slice5	27	22	162.665	2	4797.61	5346.43	Endo NN	MY - MYsat-MYmot post	NN
C5-R1-36348773855364999966739412105736720466	202210271225_MouseHanqingB22_VMSC01101	Slice5	53	43	111.598	0	4745.45	5135.24	SCig Foxb1 Glut	MB - SC	Glut
C5-R1-45994181627219075017800099821184805560	202210271225_MouseHanqingB22_VMSC01101	Slice5	324	161	517.418	1	4717.93	5217.24	L6 IT CTX Glut	MOp	Glut
C5-R1-48867678879117792873248813005348557397	202210271225_MouseHanqingB22_VMSC01101	Slice5	99	73	365.623	1	4924.7	5252.88	L2/3 IT CTX Glut	SSp	Glut
C5-R1-54487875385342080714185418058356087256	202210271225_MouseHanqingB22_VMSC01101	Slice5	101	68	671.606	1	4743.28	5236.74	Microglia NN	CTXsp - CLA-EP-LA-BLA-BMA-PA	NN
C5-R1-54881223128311710409734289515198495357	202210271225_MouseHanqingB22_VMSC01101	Slice5	566	206	1432.22	4	4761.48	5121.73	L5 ET CTX Glut		Glut
C5-R1-56914499571828650301447498045724481638	202210271225_MouseHanqingB22_VMSC01101	Slice5	82	56	116.462	0	4745.78	5333.59	Pvalb Gaba	VISp	Gaba
C5-R1-66775008184703233446569279000918934706	202210271225_MouseHanqingB22_VMSC01101	Slice5	14	13	104.622	0	4753.7	5205.72	Endo NN	ENT	NN
C5-R1-67386713927442223358591173265692150600	202210271225_MouseHanqingB22_VMSC01101	Slice5	582	191	1022.03	3	4823.81	5307.31	L5 IT CTX Glut	RSP	Glut
C5-R1-679107096030123157828900440609645508	202210271225_MouseHanqingB22_VMSC01101	Slice5	391	157	1218.4	1	4866.07	5317.49	L4/5 IT CTX Glut	VISm	Glut
C5-R1-71188120179369361599139745400789514745	202210271225_MouseHanqingB22_VMSC01101	Slice5	427	180	822.334	3	4855.86	5209.46	L4/5 IT CTX Glut	MOp	Glut
C5-R1-75846870225139988331003502945439222060	202210271225_MouseHanqingB22_VMSC01101	Slice5	12	11	51.8275	0	4763.14	5273.84	Microglia NN	CTXsp - CLA-EP-LA-BLA-BMA-PA	NN
C5-R1-79410686567122991982154167989803873103	202210271225_MouseHanqingB22_VMSC01101	Slice5	133	83	204.598	2	4787.07	5128.28	L4/5 IT CTX Glut	AId-AIv	Glut
C5-R1-79941787112967590722952474959406396267	202210271225_MouseHanqingB22_VMSC01101	Slice5	286	129	404.07	2	4858.43	5217.43	Sst Gaba	AId-AIv	Gaba
C5-R1-80858652956128743243000549338874537505	202210271225_MouseHanqingB22_VMSC01101	Slice5	17	17	66.7122	0	4736.84	5148.1	Endo NN	MY - MYsat-MYmot post	NN
C5-R1-83165073051653769303314271697607683906	202210271225_MouseHanqingB22_VMSC01101	Slice5	505	175	556.43	1	4845.55	5204.32	L4/5 IT CTX Glut	PL-ILA-ORB	Glut
C5-R1-83750814018824932675542072003157351270	202210271225_MouseHanqingB22_VMSC01101	Slice5	65	49	209.703	0	4697.75	5214.07	L5 ET CTX Glut	PL-ILA-ORB	Glut
C5-R1-91920274791018445282251572523895456866	202210271225_MouseHanqingB22_VMSC01101	Slice5	45	35	34.3665	0	4753.31	5296.91	L5 IT CTX Glut	MOp	Glut
C5-R1-102155171907732847739381615522425864090	202210271225_MouseHanqingB22_VMSC01101	Slice5	160	91	540.626	0	4947.67	5029.76	Astro-TE NN	HIP - CA	NN
C5-R1-104478782970860577617391819388026553969	202210271225_MouseHanqingB22_VMSC01101	Slice5	320	143	355.86	1	4881.2	4950.05	L2/3 IT CTX Glut	SSp	Glut
C5-R1-108822555534118852864633958233903450010	202210271225_MouseHanqingB22_VMSC01101	Slice5	334	146	717.135	3	4848.13	5098.06	L4/5 IT CTX Glut	MOp	Glut
C5-R1-128159825333295360261500553717010726527	202210271225_MouseHanqingB22_VMSC01101	Slice5	199	124	1405.27	3	4792.38	5084.02	Endo NN	MY - MYsat-MYmot post	NN
C5-R1-131248787344508071303527456136790244480	202210271225_MouseHanqingB22_VMSC01101	Slice5	709	214	1107.15	4	4875.19	5191.69	L4/5 IT CTX Glut	MOp	Glut
C5-R1-134498113218889254503733393490548525303	202210271225_MouseHanqingB22_VMSC01101	Slice5	261	125	478.153	1	4966.56	5164.76	L2/3 IT CTX Glut	ACA	Glut
C5-R1-151050302620156557934397650951152488560	202210271225_MouseHanqingB22_VMSC01101	Slice5	17	15	123.614	0	4916.99	5022.96	Endo NN	MY - MYsat-MYmot post	NN
C5-R1-154409647333080213679144319191217863853	202210271225_MouseHanqingB22_VMSC01101	Slice5	164	101	196.721	3	4935.55	5041.79	L2/3 IT CTX Glut	SSp	Glut
C5-R1-160362506800088541229915975034318474228	202210271225_MouseHanqingB22_VMSC01101	Slice5	20	19	73.0983	0	4948.25	5151.01	L2/3 IT PPP Glut	PAR-POST-PRE-SUB-ProS	Glut
C5-R1-16177588510266771297877751793374175898	202210271225_MouseHanqingB22_VMSC01101	Slice5	424	160	824.985	1	4847.22	4987.74	L4/5 IT CTX Glut	VISm	Glut
C5-R1-162369664228623611758491504425697775103	202210271225_MouseHanqingB22_VMSC01101	Slice5	708	227	1031.52	1	4856.9	5151.01	L2/3 IT CTX Glut	RSP	Glut
C5-R1-16794171494069805522577130369729681218	202210271225_MouseHanqingB22_VMSC01101	Slice5	145	97	993.458	0	4835.13	5103.84	L5 IT CTX Glut	RSP	Glut
C5-R1-173322861731929618146133981021997782909	202210271225_MouseHanqingB22_VMSC01101	Slice5	524	196	789.538	4	4909.17	5031.42	L4/5 IT CTX Glut	MOp	Glut
C5-R1-177803930843932502400072374041546913675	202210271225_MouseHanqingB22_VMSC01101	Slice5	37	35	61.3629	0	4960.62	5146.86	L2/3 IT CTX Glut	SSp	Glut
C5-R1-17795265325309602694100714582416823571	202210271225_MouseHanqingB22_VMSC01101	Slice5	367	176	597.725	3	4895.06	5037.18	L2/3 IT CTX Glut	SSp	Glut
C5-R1-18107904678063342601070772263255590498	202210271225_MouseHanqingB22_VMSC01101	Slice5	196	115	260.677	0	4888.99	5139.92	L4/5 IT CTX Glut	PL-ILA-ORB	Glut
C5-R1-19320380862150286225602362881321574839	202210271225_MouseHanqingB22_VMSC01101	Slice5	83	67	174.715	0	4841.74	5137.96	L4/5 IT CTX Glut	MOp	Glut
C5-R1-195417538595452444123915768927025711796	202210271225_MouseHanqingB22_VMSC01101	Slice5	44	37	245.889	0	4871.68	5038.15	Peri NN		NN
C5-R1-195853762766587562522192353688442744304	202210271225_MouseHanqingB22_VMSC01101	Slice5	124	86	232.981	4	4969.66	5024.5	Vip Gaba	PL-ILA-ORB	Gaba
C5-R1-198088071212433211647847412600283753870	202210271225_MouseHanqingB22_VMSC01101	Slice5	446	176	1013.52	2	4992.07	5036.45	L2/3 IT CTX Glut	ACA	Glut
C5-R1-205403079616127009495165254787051016106	202210271225_MouseHanqingB22_VMSC01101	Slice5	62	45	732.746	0	4875.23	5132.23	Endo NN	ENT	NN
C5-R1-213254836534583127176930741107594624111	202210271225_MouseHanqingB22_VMSC01101	Slice5	401	169	880.237	1	4982.81	5147.2	L2/3 IT CTX Glut	VIS	Glut
C5-R1-216475039390385964268225758127946013658	202210271225_MouseHanqingB22_VMSC01101	Slice5	123	80	122.183	1	4967.23	5136.71	L2/3 IT CTX Glut	SSp	Glut
C5-R1-217024313240605549261269135873301523521	202210271225_MouseHanqingB22_VMSC01101	Slice5	64	56	295.468	2	4997.19	5104.69	L2/3 IT CTX Glut	ACA	Glut
C5-R1-219278364781899955122523070706002578927	202210271225_MouseHanqingB22_VMSC01101	Slice5	31	27	84.5757	0	4895.56	5067.64	Astro-TE NN	HIP - CA	NN
C5-R1-236293437831171603166128703864094005698	202210271225_MouseHanqingB22_VMSC01101	Slice5	336	157	849.873	3	4960.28	5159.45	L2/3 IT CTX Glut	ACA	Glut
C5-R1-241733225012326687482803198489182218524	202210271225_MouseHanqingB22_VMSC01101	Slice5	382	168	785.811	3	4867.25	4966.12	L4/5 IT CTX Glut	MOp	Glut
C5-R1-248670078250747030395479005674298817919	202210271225_MouseHanqingB22_VMSC01101	Slice5	34	25	467.603	1	5015.45	5064.97	L2/3 IT CTX Glut	SSp	Glut
C5-R1-256832731156001363017090964392885947315	202210271225_MouseHanqingB22_VMSC01101	Slice5	146	93	202.276	4	4872.99	5062.78	L4/5 IT CTX Glut	MOp	Glut
C5-R1-259767753809082880924590338997635683711	202210271225_MouseHanqingB22_VMSC01101	Slice5	431	176	620.964	4	4950.47	5020.59	L2/3 IT CTX Glut	ACA	Glut
C5-R1-266242637889363078544317336838428605931	202210271225_MouseHanqingB22_VMSC01101	Slice5	729	231	901.757	3	4866.62	5050.37	L4/5 IT CTX Glut	PL-ILA-ORB	Glut
C5-R1-266753037829489754001886591060250022083	202210271225_MouseHanqingB22_VMSC01101	Slice5	199	118	371.952	1	4891.03	4956.47	L4/5 IT CTX Glut	VISm	Glut
C5-R1-267935297685563535082267829515523794394	202210271225_MouseHanqingB22_VMSC01101	Slice5	376	169	874.358	2	4811.83	5031.22	L5 IT CTX Glut	RSP	Glut
C5-R1-279092420983607946073049008000921985882	202210271225_MouseHanqingB22_VMSC01101	Slice5	243	131	689.093	1	4831.5	4999.86	L5 IT CTX Glut	RSP	Glut
C5-R1-29081086365985376939039196498706947655	202210271225_MouseHanqingB22_VMSC01101	Slice5	48	40	99.2942	0	4886.9	5176.81	Lamp5 Gaba	MOs-FRP	Gaba
C5-R1-294633693515680134184634164243684777070	202210271225_MouseHanqingB22_VMSC01101	Slice5	563	203	869.976	4	4989.8	5081.09	L2/3 IT CTX Glut	ACA	Glut
C5-R1-305462371155800422131939597586715075289	202210271225_MouseHanqingB22_VMSC01101	Slice5	153	77	634.768	2	4854.52	4996.81	Astro-TE NN	HIP - CA	NN
C5-R1-306570782766517706111490995644815630916	202210271225_MouseHanqingB22_VMSC01101	Slice5	99	74	93.1531	1	4884.83	4976.71	L4/5 IT CTX Glut		Glut
C5-R1-307393253025419476289206721259409966945	202210271225_MouseHanqingB22_VMSC01101	Slice5	249	129	617.609	4	4949.24	5163.55	L2/3 IT CTX Glut	SSp	Glut
C5-R1-307452996441779806864888545880856532381	202210271225_MouseHanqingB22_VMSC01101	Slice5	373	176	525.764	2	4956.55	5141.27	L2/3 IT CTX Glut	SSp	Glut
C5-R1-308020341558428035212944444469994407255	202210271225_MouseHanqingB22_VMSC01101	Slice5	76	51	601.784	0	4855	5158.84	Endo NN	ENT	NN
C5-R1-308340248540985582679187342782626749900	202210271225_MouseHanqingB22_VMSC01101	Slice5	141	84	493.545	1	4844.95	5033.69	Astro-TE NN	HIP - CA	NN
C5-R1-312259646632273865386527092822323357838	202210271225_MouseHanqingB22_VMSC01101	Slice5	37	29	30.2987	0	4860.99	5147.7	L4/5 IT CTX Glut	MOp	Glut
C5-R1-313048644497085630952556384854219469341	202210271225_MouseHanqingB22_VMSC01101	Slice5	148	98	182.938	1	4805.26	5102	L4/5 IT CTX Glut	PL-ILA-ORB	Glut
C5-R1-313832531682617858236399817827790299171	202210271225_MouseHanqingB22_VMSC01101	Slice5	26	23	271.114	0	4926.66	5152.44	Endo NN	ENT	NN
C5-R1-317804849897953620091443545985650154581	202210271225_MouseHanqingB22_VMSC01101	Slice5	367	152	647.221	1	4784.41	5087.46	L5 IT CTX Glut	RSP	Glut
C5-R1-318632604236051193687286024720380408545	202210271225_MouseHanqingB22_VMSC01101	Slice5	141	92	136.333	0	4946.26	5052.08	L2/3 IT CTX Glut	SSp	Glut
C5-R1-329764947754352280691718681079221234071	202210271225_MouseHanqingB22_VMSC01101	Slice5	40	29	118.107	1	4957.49	5112	Astro-TE NN	HIP - CA	NN
C5-R1-334542197819682667275325208200161371251	202210271225_MouseHanqingB22_VMSC01101	Slice5	51	38	317.841	0	4794.61	5063.42	L5 IT CTX Glut	RSP	Glut
C5-R1-338946145002674038164206530848240556728	202210271225_MouseHanqingB22_VMSC01101	Slice5	70	52	644.863	0	4850.94	5122.57	L4/5 IT CTX Glut	VISm	Glut
C5-R1-43967211764278156646241325610000485521	202210271225_MouseHanqingB22_VMSC01101	Slice5	329	156	541.383	2	4951.42	5057.5	L2/3 IT CTX Glut	SSp	Glut
C5-R1-45729791882189823753390640865007795245	202210271225_MouseHanqingB22_VMSC01101	Slice5	344	156	806.386	4	4918.4	5100.66	L2/3 IT CTX Glut	ACA	Glut
C5-R1-5425004098414584534662568264622816579	202210271225_MouseHanqingB22_VMSC01101	Slice5	19	17	51.9456	0	4802.6	5081.44	L4/5 IT CTX Glut	VIS	Glut
C5-R1-55905086931490135461190395421847295570	202210271225_MouseHanqingB22_VMSC01101	Slice5	96	63	81.2296	1	4910.74	5010.13	L2/3 IT CTX Glut	SSp	Glut
C5-R1-57364637722713028638002260705925430896	202210271225_MouseHanqingB22_VMSC01101	Slice5	91	68	745.212	0	4828.43	5023.09	L5 IT CTX Glut	RSP	Glut
C5-R1-6999029189045662885000455044383214633	202210271225_MouseHanqingB22_VMSC01101	Slice5	76	58	142.977	3	4899.11	5077.68	L2/3 IT CTX Glut	SSp	Glut
C5-R1-70230270773229898720603634017191236509	202210271225_MouseHanqingB22_VMSC01101	Slice5	112	69	721.701	1	4855.7	5170.59	Endo NN	ENT	NN
C5-R1-73070761848945680509937567953394785423	202210271225_MouseHanqingB22_VMSC01101	Slice5	332	157	493.221	0	4810.88	5068.83	L4/5 IT CTX Glut	MOp	Glut
C5-R1-75664862738992111955740154871223611416	202210271225_MouseHanqingB22_VMSC01101	Slice5	25	21	209.663	0	4906.6	4985.98	Endo NN	MY - MYsat-MYmot post	NN
C5-R1-75795040075067133050659172075565490825	202210271225_MouseHanqingB22_VMSC01101	Slice5	57	46	519.378	0	4864.71	5159.95	Endo NN	ENT	NN
C5-R1-76052631874814902103529850919920803463	202210271225_MouseHanqingB22_VMSC01101	Slice5	53	39	69.8353	0	4833.79	5165.98	Pvalb Gaba	AId-AIv	Gaba
C5-R1-7777903961489251316802060827634540915	202210271225_MouseHanqingB22_VMSC01101	Slice5	14	14	156.388	0	4859.55	4943.6	L4/5 IT CTX Glut		Glut
C5-R1-82614529330680417792765888595101061727	202210271225_MouseHanqingB22_VMSC01101	Slice5	183	94	135.231	3	4867.16	5150.52	L4/5 IT CTX Glut	MOs-FRP	Glut
C5-R1-87122849143794907736585774330936719630	202210271225_MouseHanqingB22_VMSC01101	Slice5	182	97	171.15	1	4901.86	5133.95	Lamp5 Gaba	CTXsp - CLA-EP-LA-BLA-BMA-PA	Gaba
C5-R1-88390890282579149503812498203650009861	202210271225_MouseHanqingB22_VMSC01101	Slice5	297	146	483.314	2	4925.31	5120.11	L2/3 IT CTX Glut	SSp	Glut
C5-R1-88638439713550487618955544397403156770	202210271225_MouseHanqingB22_VMSC01101	Slice5	15	15	92.2039	1	4883.28	5147.54	Endo NN	ENT	NN
C5-R1-8953992889617536538465929578409742916	202210271225_MouseHanqingB22_VMSC01101	Slice5	729	225	1190.26	3	4895.67	5116.47	L5 IT CTX Glut	RSP	Glut
C5-R1-9108045329286876470414541953262332623	202210271225_MouseHanqingB22_VMSC01101	Slice5	131	96	538.453	1	4847.96	5177.4	L6 CT CTX Glut	MOp	Glut
C5-R1-9438063504799303126994562870531196825	202210271225_MouseHanqingB22_VMSC01101	Slice5	116	73	89.5445	0	4954.69	5097.3	L2/3 IT CTX Glut	SSp	Glut
C5-R1-94799783360123497232938803008824555747	202210271225_MouseHanqingB22_VMSC01101	Slice5	26	26	385.892	0	4812.29	5093.39	L2/3 IT PPP Glut	PAR-POST-PRE-SUB-ProS	Glut
C5-R1-97627870098943205471517412328861605879	202210271225_MouseHanqingB22_VMSC01101	Slice5	33	29	77.516	0	4881.81	4993.17	Pvalb Gaba	AUD	Gaba
C5-R1-105814564259545168850696781349503692056	202210271225_MouseHanqingB22_VMSC01101	Slice5	70	48	360.938	0	4997.45	4835.03	Astro-TE NN	HIP - CA	NN
C5-R1-117107356626963225911506626788366348937	202210271225_MouseHanqingB22_VMSC01101	Slice5	59	45	865.348	0	5114.61	4914.21	Peri NN		NN
C5-R1-129805858114260380873800977393129273898	202210271225_MouseHanqingB22_VMSC01101	Slice5	68	54	728.949	0	4903.47	4882.79	STR-PAL Chst9 Gaba		Gaba
C5-R1-130714669112731168727120521637491061921	202210271225_MouseHanqingB22_VMSC01101	Slice5	860	260	1193.43	3	4980.18	4949.4	L2/3 IT CTX Glut	SSp	Glut
C5-R1-134321237572918256900270446908001690787	202210271225_MouseHanqingB22_VMSC01101	Slice5	112	68	863.826	0	5029.35	4927.09	Endo NN	MY - MYsat-MYmot post	NN
C5-R1-134352279479837177126162464845600641025	202210271225_MouseHanqingB22_VMSC01101	Slice5	44	36	76.4531	0	4965.73	4936.63	L2/3 IT CTX Glut	SSp	Glut
C5-R1-13595940730034120242835813021842347297	202210271225_MouseHanqingB22_VMSC01101	Slice5	366	166	671.881	2	4924.59	4861.55	L2/3 IT CTX Glut	RSP	Glut
C5-R1-138926659603549771409205124647410928316	202210271225_MouseHanqingB22_VMSC01101	Slice5	39	36	277.793	0	4956.9	4828.58	Astro-TE NN	HIP - CA	NN
C5-R1-138980793751354362244089229049761997741	202210271225_MouseHanqingB22_VMSC01101	Slice5	37	34	75.4777	1	4916.83	4920.99	L2/3 IT CTX Glut	TEa-PERI-ECT	Glut
C5-R1-142033788331859129901082536659571574072	202210271225_MouseHanqingB22_VMSC01101	Slice5	237	147	657.959	1	4959.12	5009.75	Pvalb Gaba	AUD	Gaba
C5-R1-147161861510313928086635852437025485904	202210271225_MouseHanqingB22_VMSC01101	Slice5	326	157	348.135	3	4984.36	4905.66	L2/3 IT CTX Glut	ACA	Glut
C5-R1-152438611104583696784575868659478891265	202210271225_MouseHanqingB22_VMSC01101	Slice5	258	132	291.453	2	4951.66	4857.86	L2/3 IT CTX Glut	ACA	Glut
C5-R1-160731906995372245998202792807414925686	202210271225_MouseHanqingB22_VMSC01101	Slice5	30	21	244.738	1	5125.77	4914.42	Astro-TE NN	HIP - CA	NN
C5-R1-174065253488746426694408886412425887679	202210271225_MouseHanqingB22_VMSC01101	Slice5	44	35	71.9129	0	4896.53	4952.92	L4/5 IT CTX Glut	VISm	Glut
C5-R1-177225183215090686042073348703839772066	202210271225_MouseHanqingB22_VMSC01101	Slice5	51	42	950.05	0	5048.46	4895.29	L2/3 IT RSP Glut	RSP	Glut
C5-R1-179609019912223830480935631540807367500	202210271225_MouseHanqingB22_VMSC01101	Slice5	589	203	887.471	3	4974.65	4971.4	L2/3 IT CTX Glut	SSp	Glut
C5-R1-187102692230145424868809998759808860968	202210271225_MouseHanqingB22_VMSC01101	Slice5	243	118	602.217	1	5033.01	4836.73	Vip Gaba	MOp	Gaba
C5-R1-188386300559526922958747617626807890332	202210271225_MouseHanqingB22_VMSC01101	Slice5	182	103	357.898	1	4961.77	4879.34	L2/3 IT CTX Glut	ACA	Glut
C5-R1-193375453269984620692729204227962348018	202210271225_MouseHanqingB22_VMSC01101	Slice5	114	66	852.899	0	5031.33	5048.83	Astro-TE NN	HIP - CA	NN
C5-R1-196311579282688193105285986725895494078	202210271225_MouseHanqingB22_VMSC01101	Slice5	125	88	385.301	4	4971.62	5017.91	Vip Gaba	MOp	Gaba
C5-R1-198505198027749942247352622923657464861	202210271225_MouseHanqingB22_VMSC01101	Slice5	14	13	118.199	0	4911.83	4912.05	Endo NN	ENT	NN
C5-R1-212205847956776810207825045070438915635	202210271225_MouseHanqingB22_VMSC01101	Slice5	144	104	228.502	1	4991.05	4930.36	L4/5 IT CTX Glut		Glut
C5-R1-217092172572035963196523839379920493145	202210271225_MouseHanqingB22_VMSC01101	Slice5	522	191	911.686	3	4974.96	4856.59	L2/3 IT CTX Glut	SSp	Glut
C5-R1-218322152335964219994856850704945941938	202210271225_MouseHanqingB22_VMSC01101	Slice5	452	180	889.825	1	4986.35	4866.47	L2/3 IT CTX Glut	ACA	Glut
C5-R1-218434908035564252105651934782533764219	202210271225_MouseHanqingB22_VMSC01101	Slice5	657	219	762.375	3	4949.85	4862.61	L2/3 IT CTX Glut	ACA	Glut
C5-R1-21950320323500463536967602753322113903	202210271225_MouseHanqingB22_VMSC01101	Slice5	154	90	977.917	0	4894.34	4969.24	Endo NN	MY - MYsat-MYmot post	NN
C5-R1-221421835152820117058456714704872693704	202210271225_MouseHanqingB22_VMSC01101	Slice5	24	20	377.997	0	5062.63	5017.2	Astro-NT NN		NN
C5-R1-237325788814061956922427958556531594692	202210271225_MouseHanqingB22_VMSC01101	Slice5	59	44	395.55	0	4896.68	4917.34	Endo NN	ENT	NN
C5-R1-237940220353641160481388421770994736755	202210271225_MouseHanqingB22_VMSC01101	Slice5	166	82	955.627	2	5072.34	4922.73	Astro-TE NN	HIP - CA	NN
C5-R1-238901201657827634158892157058515859182	202210271225_MouseHanqingB22_VMSC01101	Slice5	50	37	361.734	0	5056.05	5017.14	Oligo NN		NN
C5-R1-241615203470072888661577599037976500517	202210271225_MouseHanqingB22_VMSC01101	Slice5	29	24	85.0612	0	4942.84	4893.98	Astro-TE NN	HIP - CA	NN
C5-R1-250834609765223533503914080263069074645	202210271225_MouseHanqingB22_VMSC01101	Slice5	49	40	516.565	0	4937.67	4966.88	Endo NN	MY - MYsat-MYmot post	NN
C5-R1-254039678015040731981628170262602745051	202210271225_MouseHanqingB22_VMSC01101	Slice5	41	31	379.322	0	4969.29	4880.13	Endo NN	ENT	NN
C5-R1-273688438131574612378877390973241781257	202210271225_MouseHanqingB22_VMSC01101	Slice5	155	110	184.049	1	4951.97	4870.94	L2/3 IT CTX Glut	ACA	Glut
C5-R1-28015064160881408769765307533129567579	202210271225_MouseHanqingB22_VMSC01101	Slice5	530	196	724.859	4	4935.38	4826.01	L2/3 IT CTX Glut	SSp	Glut
C5-R1-281751742887427289759919586166138666253	202210271225_MouseHanqingB22_VMSC01101	Slice5	490	198	975.529	4	4890	4931.19	L4/5 IT CTX Glut	MOp	Glut
C5-R1-286956744502983177946576903029996853044	202210271225_MouseHanqingB22_VMSC01101	Slice5	263	132	305.336	3	4982.99	4940.54	L2/3 IT CTX Glut	SSp	Glut
C5-R1-288761046059480703995049781134805736347	202210271225_MouseHanqingB22_VMSC01101	Slice5	56	47	827.784	0	5087.83	4936.29	Endo NN	MY - MYsat-MYmot post	NN
C5-R1-291569696317684234549262966364285183887	202210271225_MouseHanqingB22_VMSC01101	Slice5	44	36	161.851	0	5008.46	5015.98	Astro-TE NN	HIP - CA	NN
C5-R1-293553191265993136116625171967111377268	202210271225_MouseHanqingB22_VMSC01101	Slice5	191	117	313.463	0	4979.52	4915.78	L2/3 IT CTX Glut	SSp	Glut
C5-R1-295207699071242563347632784581108416407	202210271225_MouseHanqingB22_VMSC01101	Slice5	329	150	387.711	4	4957.37	4852.61	L2/3 IT CTX Glut	ACA	Glut
C5-R1-295522299099695605839662203030113898872	202210271225_MouseHanqingB22_VMSC01101	Slice5	633	205	855.808	2	4954.81	4885.24	L2/3 IT CTX Glut		Glut
C5-R1-296006963927160122574213580006518418369	202210271225_MouseHanqingB22_VMSC01101	Slice5	206	123	341.111	2	4942.89	4820.56	L2/3 IT CTX Glut	ACA	Glut
C5-R1-297137357466838332927125502535665978838	202210271225_MouseHanqingB22_VMSC01101	Slice5	69	52	385.139	1	4983.02	5024.61	L2/3 IT CTX Glut	ACA	Glut
C5-R1-299546969535169061927363560943616865062	202210271225_MouseHanqingB22_VMSC01101	Slice5	53	41	171.347	0	5105.29	4871.05	Lamp5 Gaba	VIS	Gaba
C5-R1-302896291555338362758817193298166798434	202210271225_MouseHanqingB22_VMSC01101	Slice5	37	31	698.886	2	5115.21	4888.12	Endo NN	MY - MYsat-MYmot post	NN
C5-R1-316241274910336124273541901096293419615	202210271225_MouseHanqingB22_VMSC01101	Slice5	36	31	54.4344	0	4977.74	4962.27	L4/5 IT CTX Glut	PTLp	Glut
C5-R1-318137653209466581011080392596400098931	202210271225_MouseHanqingB22_VMSC01101	Slice5	57	50	110.378	1	4926.81	4877.36	L4/5 IT CTX Glut	VIS	Glut
C5-R1-318768914921024815614052535459198812419	202210271225_MouseHanqingB22_VMSC01101	Slice5	44	34	279.346	0	5041.77	4971.36	Astro-TE NN	HIP - CA	NN
C5-R1-320568835728282092042589292270246284878	202210271225_MouseHanqingB22_VMSC01101	Slice5	498	170	742.675	3	4908.39	4941.87	Sst Gaba	AId-AIv	Gaba
C5-R1-40403270824804035698422850801049569862	202210271225_MouseHanqingB22_VMSC01101	Slice5	172	86	1071.85	0	5094.59	4887	Astro-TE NN	HIP - CA	NN
C5-R1-4071836639375224190670248718672947761	202210271225_MouseHanqingB22_VMSC01101	Slice5	902	258	1016.7	3	4949.08	4940.42	L5 IT CTX Glut	RSP	Glut
C5-R1-42610468042754968233211008439843239530	202210271225_MouseHanqingB22_VMSC01101	Slice5	71	54	198.986	1	4900.25	4930.06	Astro-TE NN	HIP - CA	NN
C5-R1-4519688108167100571112739295332662848	202210271225_MouseHanqingB22_VMSC01101	Slice5	52	38	146.525	0	5001.71	5020.44	OPC NN		NN
C5-R1-46109926566084958639305861590823589694	202210271225_MouseHanqingB22_VMSC01101	Slice5	250	122	1139.24	2	5008.79	4838.83	OPC NN		NN
C5-R1-50708959711030837087617747839107784640	202210271225_MouseHanqingB22_VMSC01101	Slice5	173	99	830.741	4	5027.13	4845.94	OPC NN		NN
C5-R1-56348327164973589598317612652078043897	202210271225_MouseHanqingB22_VMSC01101	Slice5	115	61	115.277	1	4947.19	4899.3	Vip Gaba	VISl	Gaba
C5-R1-61853165095398510047612109944732697162	202210271225_MouseHanqingB22_VMSC01101	Slice5	350	146	649.452	3	4981.3	4996.5	L2/3 IT CTX Glut	ACA	Glut
C5-R1-64626555316624153740583186677352136993	202210271225_MouseHanqingB22_VMSC01101	Slice5	491	187	1054.98	2	4957.03	4794.55	L2/3 IT CTX Glut	SSp	Glut
C5-R1-66804744909898151029695917773805884792	202210271225_MouseHanqingB22_VMSC01101	Slice5	76	54	873.899	0	5071.52	4948.13	Microglia NN	CTXsp - CLA-EP-LA-BLA-BMA-PA	NN
C5-R1-70563485156686366673342479191996483055	202210271225_MouseHanqingB22_VMSC01101	Slice5	429	178	836.44	1	4951.08	4963.52	L2/3 IT CTX Glut	SSp	Glut
C5-R1-72324910364128063118534982493618551334	202210271225_MouseHanqingB22_VMSC01101	Slice5	178	97	379.186	3	4924.46	4967.17	Vip Gaba		Gaba
C5-R1-76487583529116298305079062938753038798	202210271225_MouseHanqingB22_VMSC01101	Slice5	167	94	457.56	1	5013.26	4940.38	L2/3 IT CTX Glut	ACA	Glut
C5-R1-85598278465186137381024766005672746162	202210271225_MouseHanqingB22_VMSC01101	Slice5	113	86	213.233	1	4936.69	4859.81	L2/3 IT CTX Glut	ACA	Glut
C5-R1-86067186297265098509384058345943669473	202210271225_MouseHanqingB22_VMSC01101	Slice5	19	18	141.411	1	4876	4924.54	Astro-TE NN	HIP - CA	NN
C5-R1-86877743428430947565729505774572728681	202210271225_MouseHanqingB22_VMSC01101	Slice5	396	153	847.638	4	5054.33	4956.29	Lamp5 Gaba	MOs-FRP	Gaba
C5-R1-101997360384251713331029150731606456644	202210271225_MouseHanqingB22_VMSC01101	Slice5	114	68	481.564	0	5092.81	4724.85	Astro-NT NN		NN
C5-R1-107707433007016734339732916916552110996	202210271225_MouseHanqingB22_VMSC01101	Slice5	137	78	1183.04	0	5100.03	4754.89	Astro-TE NN	HIP - CA	NN
C5-R1-109879641832719620131204415854693768704	202210271225_MouseHanqingB22_VMSC01101	Slice5	69	59	946.026	0	5033.18	4734.94	L2/3 IT PPP Glut	PAR-POST-PRE-SUB-ProS	Glut
C5-R1-125756936105962802080649315602254192815	202210271225_MouseHanqingB22_VMSC01101	Slice5	27	24	515.218	0	5076.86	4800.44	Endo NN	MY - MYsat-MYmot post	NN
C5-R1-129081785129763768213191460041073164812	202210271225_MouseHanqingB22_VMSC01101	Slice5	28	24	162.888	0	5038.06	4798.74	Microglia NN	CTXsp - CLA-EP-LA-BLA-BMA-PA	NN
C5-R1-131610637132167150926556102882349451960	202210271225_MouseHanqingB22_VMSC01101	Slice5	198	101	1068.78	1	5093.82	4849.89	Astro-TE NN	HIP - CA	NN
C5-R1-164308151589729598854115134872481368939	202210271225_MouseHanqingB22_VMSC01101	Slice5	124	77	1260.98	1	5086.65	4639.29	Astro-TE NN	HIP - CA	NN
C5-R1-174745379366441533789624053997254925607	202210271225_MouseHanqingB22_VMSC01101	Slice5	112	63	947.347	1	5096.96	4776.75	Astro-TE NN	HIP - CA	NN
C5-R1-178352107716693733500632259612406355732	202210271225_MouseHanqingB22_VMSC01101	Slice5	84	58	307.182	1	5092.61	4810.41	Lamp5 Gaba	VIS	Gaba
C5-R1-205764386380199482946871770142875226828	202210271225_MouseHanqingB22_VMSC01101	Slice5	205	95	954.162	1	5103.48	4728.51	Oligo NN		NN
C5-R1-224676801889536800702396436617513356896	202210271225_MouseHanqingB22_VMSC01101	Slice5	43	36	288.395	0	5098.16	4717.52	Astro-TE NN	HIP - CA	NN
C5-R1-23502320753674577324275637657590478117	202210271225_MouseHanqingB22_VMSC01101	Slice5	134	89	1389.02	1	5003.46	4720.96	Astro-TE NN	HIP - CA	NN
C5-R1-238117805430543095940809497614228983672	202210271225_MouseHanqingB22_VMSC01101	Slice5	89	62	636.513	0	5055.77	4741.38	Astro-TE NN	HIP - CA	NN
C5-R1-252136190983601062564740098036888145685	202210271225_MouseHanqingB22_VMSC01101	Slice5	34	26	357.872	0	5022.52	4774.56	L4/5 IT CTX Glut	VIS	Glut
C5-R1-260095971725918576625774181309366028468	202210271225_MouseHanqingB22_VMSC01101	Slice5	137	67	758.167	1	5111.35	4807.01	Astro-TE NN	HIP - CA	NN
C5-R1-274424645765475041044910397370545889417	202210271225_MouseHanqingB22_VMSC01101	Slice5	68	53	977.506	1	5056.95	4772.48	Astro-TE NN	HIP - CA	NN
C5-R1-288521261508525347544475388888535277350	202210271225_MouseHanqingB22_VMSC01101	Slice5	84	45	558.844	1	5030.47	4773.22	Oligo NN		NN
C5-R1-315617893774010350548830792489052291091	202210271225_MouseHanqingB22_VMSC01101	Slice5	67	49	1028.61	0	5125.43	4831.22	Peri NN		NN
C5-R1-31569165148770033728551317489006324893	202210271225_MouseHanqingB22_VMSC01101	Slice5	142	85	918.006	0	5048.28	4701.76	Astro-TE NN	HIP - CA	NN
C5-R1-321509288956459178529050394102832105724	202210271225_MouseHanqingB22_VMSC01101	Slice5	84	63	590.56	0	5051.96	4715.36	Astro-TE NN	HIP - CA	NN
C5-R1-322536054107248501153231797252605496918	202210271225_MouseHanqingB22_VMSC01101	Slice5	113	70	551.058	0	5041.31	4682.4	Astro-TE NN	HIP - CA	NN
C5-R1-32907400286895964455234928933200580337	202210271225_MouseHanqingB22_VMSC01101	Slice5	172	88	1236.28	2	5037.1	4663.13	Astro-TE NN	HIP - CA	NN
C5-R1-39420262351932174704596440072593100691	202210271225_MouseHanqingB22_VMSC01101	Slice5	378	153	1145.14	2	5109.83	4855.33	Lamp5 Gaba	VIS	Gaba
C5-R1-40344578557722028020724301011273724745	202210271225_MouseHanqingB22_VMSC01101	Slice5	67	50	513.849	0	5036.1	4691.86	Oligo NN		NN
C5-R1-43104957468895642845230165401803698020	202210271225_MouseHanqingB22_VMSC01101	Slice5	122	71	923.461	1	5098.58	4804.5	Microglia NN	CTXsp - CLA-EP-LA-BLA-BMA-PA	NN
C5-R1-50117388022608730142568795705062151784	202210271225_MouseHanqingB22_VMSC01101	Slice5	69	53	906.651	0	5060.67	4829.88	Astro-TE NN	HIP - CA	NN
C5-R1-62969415833158393706969561238563651437	202210271225_MouseHanqingB22_VMSC01101	Slice5	106	68	783.06	0	5019.24	4708.43	Endo NN	MY - MYsat-MYmot post	NN
C5-R1-74166060818987590380170370498717749000	202210271225_MouseHanqingB22_VMSC01101	Slice5	50	39	935.284	0	5171.17	4732.99	Astro-TE NN	HIP - CA	NN
C5-R1-87864176027660543497686847523202957661	202210271225_MouseHanqingB22_VMSC01101	Slice5	37	33	576.686	0	5082.87	4825.23	Endo NN	MY - MYsat-MYmot post	NN
C5-R1-215584839135708502293426989955159032363	202210271225_MouseHanqingB22_VMSC01101	Slice5	93	70	797.564	0	5098.04	4595.16	OPC NN		NN
C5-R1-64168288420809163957742363333635427883	202210271225_MouseHanqingB22_VMSC01101	Slice5	81	56	965.39	0	5085.34	4593.38	Astro-TE NN	HIP - CA	NN
C5-R1-137581251751249994663575646007819823648	202210271225_MouseHanqingB22_VMSC01101	Slice5	30	27	180.318	0	4973.45	4416.55	Astro-TE NN	HIP - CA	NN
C5-R1-148989368255538927240549514643205454125	202210271225_MouseHanqingB22_VMSC01101	Slice5	70	43	672.393	2	5003.82	4523.25	Astro-TE NN	HIP - CA	NN
C5-R1-155490831959708143682175433556051244372	202210271225_MouseHanqingB22_VMSC01101	Slice5	111	60	1936.9	3	4989.1	4471.41	Tanycyte NN		NN
C5-R1-171463128640759830102863961825872580734	202210271225_MouseHanqingB22_VMSC01101	Slice5	149	76	960.355	0	4922.93	4472.74	Astro-TE NN	HIP - CA	NN
C5-R1-177423213797158389974671905124228897899	202210271225_MouseHanqingB22_VMSC01101	Slice5	63	49	945.396	0	4922.68	4465.93	Endo NN	ENT	NN
C5-R1-180286371718879092219306376982753897434	202210271225_MouseHanqingB22_VMSC01101	Slice5	289	120	1097.24	0	4945.77	4429.62	Lamp5 Lhx6 Gaba	HIP	Gaba
C5-R1-193169725094109276646597623999420120581	202210271225_MouseHanqingB22_VMSC01101	Slice5	62	47	668.54	1	4963.96	4531.16	Endo NN	MY - MYsat-MYmot post	NN
C5-R1-203247922541328333527027814507551369574	202210271225_MouseHanqingB22_VMSC01101	Slice5	49	33	672.035	0	4964.11	4388.02	Astro-NT NN		NN
C5-R1-207875698365815000353644330721133977730	202210271225_MouseHanqingB22_VMSC01101	Slice5	102	67	1173.56	0	4934.63	4443.51	Astro-TE NN	HIP - CA	NN
C5-R1-223113904126141563594258571382445366815	202210271225_MouseHanqingB22_VMSC01101	Slice5	35	26	273.099	0	4971.71	4376.26	MEA-COA-BMA Ccdc42 Glut	OLF - COA-PAA-NLOT-TR	Glut
C5-R1-228070333646929172025593918332748772884	202210271225_MouseHanqingB22_VMSC01101	Slice5	23	22	389.977	0	4949.52	4452.92	Astro-TE NN	HIP - CA	NN
C5-R1-233510091910521846202085944709590535704	202210271225_MouseHanqingB22_VMSC01101	Slice5	66	51	888.911	1	5036.96	4560.46	Microglia NN	CTXsp - CLA-EP-LA-BLA-BMA-PA	NN
C5-R1-251660990936783234508290928072572898500	202210271225_MouseHanqingB22_VMSC01101	Slice5	39	31	430.082	1	4965.3	4437.03	Astro-TE NN	HIP - CA	NN
C5-R1-270862757501653943836481729597406458001	202210271225_MouseHanqingB22_VMSC01101	Slice5	19	10	366.073	2	5035.56	4449.6	PM Pitx2 Glut	HY LZ	Glut
C5-R1-31352572920721998132105835007191561757	202210271225_MouseHanqingB22_VMSC01101	Slice5	47	39	608.227	1	5042.95	4577.51	SMC NN		NN
C5-R1-313865981340409730194177542033144859455	202210271225_MouseHanqingB22_VMSC01101	Slice5	104	74	1648.11	2	5019.85	4443.65	Lamp5 Gaba	VIS	Gaba
C5-R1-337367424533269570974596865756887962958	202210271225_MouseHanqingB22_VMSC01101	Slice5	56	42	724.553	0	5006.45	4545.9	Astro-TE NN	HIP - CA	NN
C5-R1-65680945235987865119455751272563183179	202210271225_MouseHanqingB22_VMSC01101	Slice5	98	67	1288.72	0	4955.24	4409.21	Astro-TE NN	HIP - CA	NN
C5-R1-93911837613290684393020711712363394726	202210271225_MouseHanqingB22_VMSC01101	Slice5	46	42	588.264	0	4981.14	4490.39	Endo NN	MY - MYsat-MYmot post	NN
C5-R1-95267823256315106629185390441089732543	202210271225_MouseHanqingB22_VMSC01101	Slice5	107	69	1628.09	3	4997.75	4429.33	Astro-TE NN	HIP - CA	NN
C5-R1-100396892756807061697478346446594969569	202210271225_MouseHanqingB22_VMSC01101	Slice5	170	87	1161.61	2	4954.4	4563.31	Astro-TE NN	HIP - CA	NN
C5-R1-104809591922825079535444472334703798014	202210271225_MouseHanqingB22_VMSC01101	Slice5	441	188	845.057	4	4855.29	4624.06	L2/3 IT CTX Glut	RSP	Glut
C5-R1-108754383054990073402297455377257591569	202210271225_MouseHanqingB22_VMSC01101	Slice5	246	137	482.763	0	4905.24	4688.63	L2/3 IT CTX Glut	ACA	Glut
C5-R1-115797188372550021334522710083382591041	202210271225_MouseHanqingB22_VMSC01101	Slice5	334	165	603.778	3	4875.97	4650.66	L2/3 IT CTX Glut	ACA	Glut
C5-R1-116900442480360153650357557534674824704	202210271225_MouseHanqingB22_VMSC01101	Slice5	290	144	647.076	4	4890.96	4657.75	L2/3 IT CTX Glut	ACA	Glut
C5-R1-119269256860079885012480824639687430172	202210271225_MouseHanqingB22_VMSC01101	Slice5	48	34	765.844	0	5017.24	4651.78	Endo NN	HIP - CA	NN
C5-R1-130744742578390848351097423420687047238	202210271225_MouseHanqingB22_VMSC01101	Slice5	250	136	817.956	2	4897.97	4561.04	OPC NN		NN
C5-R1-134654644116713811095978682700024760583	202210271225_MouseHanqingB22_VMSC01101	Slice5	283	126	344.431	1	4889.72	4686.9	Lamp5 Gaba	MOs-FRP	Gaba
C5-R1-134787871487048184491682393329208755281	202210271225_MouseHanqingB22_VMSC01101	Slice5	186	101	433.096	1	4820.96	4663.54	L5 IT CTX Glut	RSP	Glut
C5-R1-13906097703136029649972373732775946152	202210271225_MouseHanqingB22_VMSC01101	Slice5	30	26	233.025	0	4849.25	4577.49	CA3 Glut	CTXsp - CLA-EP-LA-BLA-BMA-PA	Glut
C5-R1-148482118415121360917589288055332118008	202210271225_MouseHanqingB22_VMSC01101	Slice5	53	42	660.601	0	4915	4530.9	PVR Six3 Gaba	HY - MEZ-PVZ-PVR	Gaba
C5-R1-159753784080768621715586329584212170651	202210271225_MouseHanqingB22_VMSC01101	Slice5	135	88	802.891	0	4978.54	4643.97	Lamp5 Gaba	VIS	Gaba
C5-R1-160242687242510788050936427187686697044	202210271225_MouseHanqingB22_VMSC01101	Slice5	369	159	636.806	3	4868.95	4684.64	L2/3 IT CTX Glut	RSP	Glut
C5-R1-163792958054752204037074034526274843405	202210271225_MouseHanqingB22_VMSC01101	Slice5	125	68	554.715	3	4898.52	4665.61	Astro-TE NN	HIP - CA	NN
C5-R1-167666350652824694742820430120358429288	202210271225_MouseHanqingB22_VMSC01101	Slice5	261	138	393.747	0	4845.77	4669.7	L2/3 IT CTX Glut	ACA	Glut
C5-R1-175166834294398535344150742878791767521	202210271225_MouseHanqingB22_VMSC01101	Slice5	51	41	676.938	0	4992.14	4711.24	Astro-TE NN	HIP - CA	NN
C5-R1-176024753126244352288310644034446524622	202210271225_MouseHanqingB22_VMSC01101	Slice5	119	66	507.152	2	4976.24	4675.5	Astro-TE NN	HIP - CA	NN
C5-R1-1788983807148207948465837254448274808	202210271225_MouseHanqingB22_VMSC01101	Slice5	408	195	1005.41	4	4881.76	4546.13	L2/3 IT CTX Glut	SSp	Glut
C5-R1-18058752208474529897081816455715379658	202210271225_MouseHanqingB22_VMSC01101	Slice5	41	36	300.454	1	4929.05	4582.91	Endo NN	ENT	NN
C5-R1-182748060540546795635765528234855913445	202210271225_MouseHanqingB22_VMSC01101	Slice5	46	40	83.9152	0	4854.19	4565.81	L4/5 IT CTX Glut	VISm	Glut
C5-R1-183387508499778387471071078945305984775	202210271225_MouseHanqingB22_VMSC01101	Slice5	267	142	639.448	2	4951.99	4733.58	L2/3 IT CTX Glut	ACA	Glut
C5-R1-185533927139287085109896336708913194752	202210271225_MouseHanqingB22_VMSC01101	Slice5	126	79	271.372	1	4867.55	4716.44	L2/3 IT RSP Glut	RSP	Glut
C5-R1-188579885747473723301634778542553158940	202210271225_MouseHanqingB22_VMSC01101	Slice5	141	72	744.223	0	4941.2	4516.41	Astro-TE NN	HIP - CA	NN
C5-R1-19233721874403054894236593296564793833	202210271225_MouseHanqingB22_VMSC01101	Slice5	29	27	306.438	0	4892.65	4500.6	L4/5 IT CTX Glut	VIS	Glut
C5-R1-192951732821638758547376051841391220858	202210271225_MouseHanqingB22_VMSC01101	Slice5	627	231	970.258	3	4914.84	4683.45	L4/5 IT CTX Glut	MOp	Glut
C5-R1-194486734641488145798574359966967461438	202210271225_MouseHanqingB22_VMSC01101	Slice5	349	163	1233.58	3	4891.63	4602.15	Astro-TE NN	HIP - CA	NN
C5-R1-202487805828958352361785665694645342968	202210271225_MouseHanqingB22_VMSC01101	Slice5	19	18	85.258	0	4883.73	4566.91	Endo NN	MY - MYsat-MYmot post	NN
C5-R1-208550269443694629847624785958877015235	202210271225_MouseHanqingB22_VMSC01101	Slice5	46	35	565.068	0	4951.63	4540.57	Endo NN	ENT	NN
C5-R1-214352520739461401218025341464457520732	202210271225_MouseHanqingB22_VMSC01101	Slice5	494	204	965.727	4	4920.85	4636.1	L2/3 IT CTX Glut	SSp	Glut
C5-R1-217961301085911642385821823065895041018	202210271225_MouseHanqingB22_VMSC01101	Slice5	198	108	1711.87	0	5013.24	4595.85	Astro-TE NN	HIP - CA	NN
C5-R1-224169322122726992519928660899088064198	202210271225_MouseHanqingB22_VMSC01101	Slice5	266	119	449.372	0	4978.26	4755.92	L2/3 IT CTX Glut	ACA	Glut
C5-R1-227257780214625554500516062002723366286	202210271225_MouseHanqingB22_VMSC01101	Slice5	124	72	951.183	0	5007.15	4639.78	Astro-TE NN	HIP - CA	NN
C5-R1-227894939503875922206694922953558126611	202210271225_MouseHanqingB22_VMSC01101	Slice5	66	53	208.579	0	4940.76	4688.13	L5 IT CTX Glut	RSP	Glut
C5-R1-229250456836395736458130174866458484489	202210271225_MouseHanqingB22_VMSC01101	Slice5	114	74	332.013	0	4947.89	4692.31	OPC NN		NN
C5-R1-236637868336691594950616748491143475302	202210271225_MouseHanqingB22_VMSC01101	Slice5	316	157	483.817	2	4921.2	4690.37	L2/3 IT CTX Glut	ACA	Glut
C5-R1-237588537842709094424464459418195579676	202210271225_MouseHanqingB22_VMSC01101	Slice5	43	37	80.9496	0	4928.26	4710.22	L2/3 IT CTX Glut	TEa-PERI-ECT	Glut
C5-R1-238796504429838122264474342834874691550	202210271225_MouseHanqingB22_VMSC01101	Slice5	269	142	444.412	4	4880.49	4694.67	L4/5 IT CTX Glut	VISm	Glut
C5-R1-240881603189760330669623209843814203138	202210271225_MouseHanqingB22_VMSC01101	Slice5	102	66	172.734	0	4842.58	4598.77	L2/3 IT CTX Glut	RSP	Glut
C5-R1-244659821430472081477618170466444838944	202210271225_MouseHanqingB22_VMSC01101	Slice5	143	80	656.454	2	4933.4	4598.83	Astro-TE NN	HIP - CA	NN
C5-R1-248559949545683706591179146477646330912	202210271225_MouseHanqingB22_VMSC01101	Slice5	443	186	674.974	4	4857.6	4607.32	L5 IT CTX Glut	RSP	Glut
C5-R1-250738620758532595136293307565891526721	202210271225_MouseHanqingB22_VMSC01101	Slice5	149	92	556.268	0	4886.92	4562.14	Astro-TE NN	HIP - CA	NN
C5-R1-256439824353050669954985028886144338631	202210271225_MouseHanqingB22_VMSC01101	Slice5	90	64	67.9195	1	4903.18	4610.44	L2/3 IT CTX Glut		Glut
C5-R1-263602132712038233202301959760514918877	202210271225_MouseHanqingB22_VMSC01101	Slice5	565	209	1064.04	3	4859.71	4671.26	L2/3 IT CTX Glut	RSP	Glut
C5-R1-264665755919549730072033933809664927474	202210271225_MouseHanqingB22_VMSC01101	Slice5	148	94	412.744	0	4965.96	4739.09	L2/3 IT CTX Glut		Glut
C5-R1-265927611861156561943239597709557899158	202210271225_MouseHanqingB22_VMSC01101	Slice5	143	100	281.209	0	4871.71	4537.08	L2/3 IT CTX Glut	ACA	Glut
C5-R1-270374935288792125739151222601324545438	202210271225_MouseHanqingB22_VMSC01101	Slice5	276	148	617.311	3	4878.9	4528.52	L2/3 IT CTX Glut	ACA	Glut
C5-R1-272266942986528919756260228886737721588	202210271225_MouseHanqingB22_VMSC01101	Slice5	43	41	67.6833	0	4867.34	4625.22	L4/5 IT CTX Glut	AUD	Glut
C5-R1-272640750906399852460544396409301381988	202210271225_MouseHanqingB22_VMSC01101	Slice5	432	182	499.345	2	4877.58	4586.86	L2/3 IT CTX Glut	ACA	Glut
C5-R1-296523717069524914388377744801015448168	202210271225_MouseHanqingB22_VMSC01101	Slice5	478	196	831.427	4	4874.23	4571.27	L2/3 IT CTX Glut	ACA	Glut
C5-R1-308108066249288488821502964803048658820	202210271225_MouseHanqingB22_VMSC01101	Slice5	395	156	793.269	4	4958.67	4716.18	Pvalb Gaba	AUD	Gaba
C5-R1-309555915204745286939155381186524060365	202210271225_MouseHanqingB22_VMSC01101	Slice5	312	162	466.299	1	4889.12	4627.57	Vip Gaba	ACA	Gaba
C5-R1-311619404814892010835833753601188306183	202210271225_MouseHanqingB22_VMSC01101	Slice5	25	24	106.699	0	4989.19	4745.08	Astro-TE NN	HIP - CA	NN
C5-R1-31821690462592728981735880130885869706	202210271225_MouseHanqingB22_VMSC01101	Slice5	33	31	79.4668	0	4866.01	4545.02	L4/5 IT CTX Glut	VIS	Glut
C5-R1-318821554193410087904964239730967444863	202210271225_MouseHanqingB22_VMSC01101	Slice5	461	180	681.286	1	4929.9	4716.34	L2/3 IT CTX Glut	ACA	Glut
C5-R1-322569969573805927079390075865850819207	202210271225_MouseHanqingB22_VMSC01101	Slice5	350	163	705.216	3	4954.03	4755.65	L2/3 IT CTX Glut	ACA	Glut
C5-R1-325014177884450245887158005021268549144	202210271225_MouseHanqingB22_VMSC01101	Slice5	136	69	790.745	0	4944.17	4631.79	Astro-TE NN	HIP - CA	NN
C5-R1-328332734518428512183813867184026268908	202210271225_MouseHanqingB22_VMSC01101	Slice5	78	57	270.436	0	4905.52	4599.38	Astro-TE NN	HIP - CA	NN
C5-R1-32877450520656250230042380516032752047	202210271225_MouseHanqingB22_VMSC01101	Slice5	162	100	708.221	1	4958.77	4734.26	L2/3 IT RSP Glut	RSP	Glut
C5-R1-340239608250386984246709202102673964736	202210271225_MouseHanqingB22_VMSC01101	Slice5	31	24	88.6741	0	4805.89	4684.46	L4/5 IT CTX Glut	VIS	Glut
C5-R1-34188863748416631161805409297481477430	202210271225_MouseHanqingB22_VMSC01101	Slice5	709	222	1433.89	3	4829.69	4622.07	L5 IT CTX Glut	RSP	Glut
C5-R1-36116622916826506158081764102664655572	202210271225_MouseHanqingB22_VMSC01101	Slice5	124	75	900.93	1	4973.3	4546.67	Astro-TE NN	HIP - CA	NN
C5-R1-40737622199215971983314759680479484259	202210271225_MouseHanqingB22_VMSC01101	Slice5	173	115	332.896	1	4891.78	4693.58	L4/5 IT CTX Glut	MOp	Glut
C5-R1-46856123663420103858670561497462034323	202210271225_MouseHanqingB22_VMSC01101	Slice5	48	41	268.218	0	4915.26	4592.66	Peri NN		NN
C5-R1-47079416264905261528725714703115221217	202210271225_MouseHanqingB22_VMSC01101	Slice5	258	134	855.178	4	4812.19	4681.43	L5 IT CTX Glut	RSP	Glut
C5-R1-47753591100144459196915347095393786395	202210271225_MouseHanqingB22_VMSC01101	Slice5	340	160	1138.04	2	4964.07	4646.03	L2/3 IT CTX Glut	ACA	Glut
C5-R1-47941416126778565991017882309616201490	202210271225_MouseHanqingB22_VMSC01101	Slice5	193	113	865.413	0	4956.58	4581.03	OPC NN		NN
C5-R1-51331864416340268918217499764604071911	202210271225_MouseHanqingB22_VMSC01101	Slice5	186	98	414.808	0	4954.62	4653.11	Lamp5 Gaba	VIS	Gaba
C5-R1-54666967637486050368097881123351487253	202210271225_MouseHanqingB22_VMSC01101	Slice5	42	32	58.8478	2	4865.24	4719.04	L4/5 IT CTX Glut	VIS	Glut
C5-R1-59865502733831009691763811155783921477	202210271225_MouseHanqingB22_VMSC01101	Slice5	105	77	428.836	0	4933.07	4560.29	L2/3 IT CTX Glut	RSP	Glut
C5-R1-64033900153644788532313482834450180866	202210271225_MouseHanqingB22_VMSC01101	Slice5	167	113	352.619	4	4932.78	4588.87	L2/3 IT RSP Glut	RSP	Glut
C5-R1-78806658484928333354660201164508444899	202210271225_MouseHanqingB22_VMSC01101	Slice5	63	50	687.125	0	4923.41	4571.73	Microglia NN	CTXsp - CLA-EP-LA-BLA-BMA-PA	NN
C5-R1-79476354529378986477539338639650561694	202210271225_MouseHanqingB22_VMSC01101	Slice5	213	101	412.499	4	4945.71	4704.39	Vip Gaba	AUD	Gaba
C5-R1-85697896889949049747880809552311855273	202210271225_MouseHanqingB22_VMSC01101	Slice5	154	82	784.271	1	4924.46	4619.6	Astro-TE NN	HIP - CA	NN
C5-R1-90513794904808084583656835983751691151	202210271225_MouseHanqingB22_VMSC01101	Slice5	24	20	452.888	0	4976.57	4583.66	Oligo NN		NN
C5-R1-91880337904121386820325209049528124542	202210271225_MouseHanqingB22_VMSC01101	Slice5	17	16	73.855	0	4994.39	4687.04	Endo NN	MY - MYsat-MYmot post	NN
C5-R1-92630566598608832342642756017995683276	202210271225_MouseHanqingB22_VMSC01101	Slice5	19	19	185.913	0	4946.59	4548.33	Peri NN		NN
C5-R1-96741614980967987018588196178337690814	202210271225_MouseHanqingB22_VMSC01101	Slice5	65	57	82.0912	0	4849.71	4640.3	L2/3 IT CTX Glut	ACA	Glut
C5-R1-98384092747406147444469702323912408958	202210271225_MouseHanqingB22_VMSC01101	Slice5	369	168	758.062	2	4955.56	4747.49	L2/3 IT CTX Glut	ACA	Glut
C5-R1-98840417553402259951747681543059913885	202210271225_MouseHanqingB22_VMSC01101	Slice5	308	149	567.833	2	4913.05	4569.81	L2/3 IT RSP Glut	RSP	Glut
C5-R1-105468299279597241429954735952600694017	202210271225_MouseHanqingB22_VMSC01101	Slice5	620	219	846.785	4	4898.83	4815.8	L4/5 IT CTX Glut	MOs-FRP	Glut
C5-R1-110249078486327614846700938582549103442	202210271225_MouseHanqingB22_VMSC01101	Slice5	213	124	251.339	1	4819.49	4717.24	L5 IT CTX Glut	RSP	Glut
C5-R1-117479163290131649110816456785533822449	202210271225_MouseHanqingB22_VMSC01101	Slice5	74	56	118.601	2	4808.41	4800.7	Pvalb Gaba	VISp	Gaba
C5-R1-11787504759221142202801112734082356319	202210271225_MouseHanqingB22_VMSC01101	Slice5	211	116	611.07	1	4806.99	4873.58	OPC NN		NN
C5-R1-118064578069176611923060330988512422769	202210271225_MouseHanqingB22_VMSC01101	Slice5	147	81	1277.8	0	4864.51	4923.31	Endo NN	ENT	NN
C5-R1-134425147792465996201674594430784009980	202210271225_MouseHanqingB22_VMSC01101	Slice5	112	71	656.782	0	4821.58	4873.58	Endo NN	MY - MYsat-MYmot post	NN
C5-R1-134794208048710128007857870356605016164	202210271225_MouseHanqingB22_VMSC01101	Slice5	265	147	465.884	1	4936.32	4842.25	L2/3 IT RSP Glut	RSP	Glut
C5-R1-140698034146028081486620647983683467296	202210271225_MouseHanqingB22_VMSC01101	Slice5	303	148	566.219	2	4857.54	4737.96	L4/5 IT CTX Glut	VISm	Glut
C5-R1-141700111496669380794815435557125943755	202210271225_MouseHanqingB22_VMSC01101	Slice5	23	23	172.257	0	4870.99	4861.33	Endo NN	MY - MYsat-MYmot post	NN
C5-R1-149512235851401799765671597725528418046	202210271225_MouseHanqingB22_VMSC01101	Slice5	233	142	315.645	2	4801.28	4703.11	L4/5 IT CTX Glut	VISm	Glut
C5-R1-15056691615959375455495943401228115273	202210271225_MouseHanqingB22_VMSC01101	Slice5	180	109	246.764	3	4743.85	4848.16	L5 IT CTX Glut	RSP	Glut
C5-R1-15134860437894661811980056563366035372	202210271225_MouseHanqingB22_VMSC01101	Slice5	209	121	391.967	3	4860.68	4748.19	L4/5 IT CTX Glut	MOp	Glut
C5-R1-155809287490325522438399338308983657091	202210271225_MouseHanqingB22_VMSC01101	Slice5	518	197	978.665	4	4953.1	4770.19	L2/3 IT CTX Glut	ACA	Glut
C5-R1-158641645927444753555317503180196711421	202210271225_MouseHanqingB22_VMSC01101	Slice5	93	69	608.336	0	4838	4743.52	Microglia NN	CTXsp - CLA-EP-LA-BLA-BMA-PA	NN
C5-R1-162343733259676218431244471502348023628	202210271225_MouseHanqingB22_VMSC01101	Slice5	22	21	33.6448	0	4897.93	4899.34	L4/5 IT CTX Glut	MOp	Glut
C5-R1-164369712038303034205105414745407104324	202210271225_MouseHanqingB22_VMSC01101	Slice5	62	44	206.138	0	4842.27	4804.16	L4/5 IT CTX Glut	PTLp	Glut
C5-R1-16540688032878887673752641515591750329	202210271225_MouseHanqingB22_VMSC01101	Slice5	242	133	379.055	1	4821.59	4890.74	L5 IT CTX Glut	VIS	Glut
C5-R1-165523675102700705471817538035804555562	202210271225_MouseHanqingB22_VMSC01101	Slice5	577	198	929.834	3	4748.61	4762.8	L5 IT CTX Glut	SSp	Glut
C5-R1-165949789799978353412105826427192130151	202210271225_MouseHanqingB22_VMSC01101	Slice5	538	209	870.531	3	4892.67	4846.35	L4/5 IT CTX Glut	MOp	Glut
C5-R1-16631064020834219790530489811937319357	202210271225_MouseHanqingB22_VMSC01101	Slice5	57	49	84.4882	0	4790.09	4897.12	L4/5 IT CTX Glut	VIS	Glut
C5-R1-168718142197287691081303998853782200738	202210271225_MouseHanqingB22_VMSC01101	Slice5	192	118	188.414	2	4888.53	4777.49	L5 IT CTX Glut	RSP	Glut
C5-R1-171185603423530050583324878976945111264	202210271225_MouseHanqingB22_VMSC01101	Slice5	683	225	810.957	4	4861.21	4856.56	L5 IT CTX Glut	RSP	Glut
C5-R1-178267861689416859866268668170536471794	202210271225_MouseHanqingB22_VMSC01101	Slice5	65	55	139.286	0	4839.79	4790.63	L4/5 IT CTX Glut	MOp	Glut
C5-R1-179771792929105203725767545059734506500	202210271225_MouseHanqingB22_VMSC01101	Slice5	495	190	498.632	3	4862.94	4868.03	L4/5 IT CTX Glut	MOp	Glut
C5-R1-180702561423070178855642588789324888153	202210271225_MouseHanqingB22_VMSC01101	Slice5	372	172	483.218	3	4836.51	4854.21	L5 IT CTX Glut	RSP	Glut
C5-R1-183137292369410944396559748421484950036	202210271225_MouseHanqingB22_VMSC01101	Slice5	336	149	634.589	2	4849.7	4714.17	L2/3 IT RSP Glut	RSP	Glut
C5-R1-184156941276061238302100655699864316808	202210271225_MouseHanqingB22_VMSC01101	Slice5	522	205	1224.24	4	4867.25	4905.94	L4/5 IT CTX Glut	MOp	Glut
C5-R1-193267967952901829623785122210609182915	202210271225_MouseHanqingB22_VMSC01101	Slice5	160	97	181.731	0	4836.94	4886.51	L4/5 IT CTX Glut	MOp	Glut
C5-R1-193747048591735830120477813938374146607	202210271225_MouseHanqingB22_VMSC01101	Slice5	340	159	424.387	3	4775.34	4823.32	L5 IT CTX Glut	RSP	Glut
C5-R1-195040512734898942932847530575532436972	202210271225_MouseHanqingB22_VMSC01101	Slice5	1061	246	1121.32	2	4779.24	4731.35	L5 IT CTX Glut	RSP	Glut
C5-R1-197566068943646586912747924099692454453	202210271225_MouseHanqingB22_VMSC01101	Slice5	279	125	356.044	4	4843.23	4822.8	L4/5 IT CTX Glut	MOp	Glut
C5-R1-19935378765359025075125677306252175964	202210271225_MouseHanqingB22_VMSC01101	Slice5	35	32	259.05	0	4941.28	4787.75	Microglia NN	CTXsp - CLA-EP-LA-BLA-BMA-PA	NN
C5-R1-210895156482854598309598126976690745147	202210271225_MouseHanqingB22_VMSC01101	Slice5	221	134	313.708	3	4885.93	4713.95	L2/3 IT RSP Glut	RSP	Glut
C5-R1-211614659915863084214962542218412237621	202210271225_MouseHanqingB22_VMSC01101	Slice5	18	18	133.429	1	4947.1	4773.02	LSX Prdm12 do Gaba	STR - LSX	Gaba
C5-R1-211762816379542491473395753340035241299	202210271225_MouseHanqingB22_VMSC01101	Slice5	29	26	55.5586	0	4896.81	4904.42	L4/5 IT CTX Glut	MOp	Glut
C5-R1-216626119635578483814446218250158938382	202210271225_MouseHanqingB22_VMSC01101	Slice5	696	245	1436.67	4	4839.29	4840.53	L5 IT CTX Glut	RSP	Glut
C5-R1-220467626529251336748629833224334199590	202210271225_MouseHanqingB22_VMSC01101	Slice5	304	132	402.408	4	4768.58	4804.45	Sst Gaba	AId-AIv	Gaba
C5-R1-223582643277031871093121819761831468639	202210271225_MouseHanqingB22_VMSC01101	Slice5	180	109	236.034	1	4857.34	4836.8	L5 IT CTX Glut	RSP	Glut
C5-R1-225886966870020841273100309392764797813	202210271225_MouseHanqingB22_VMSC01101	Slice5	278	152	942.015	1	4913.91	4794.01	Astro-TE NN	HIP - CA	NN
C5-R1-226370519586144620584101009993317075525	202210271225_MouseHanqingB22_VMSC01101	Slice5	13	13	32.2976	0	4787.21	4673.16	L4/5 IT CTX Glut	VIS	Glut
C5-R1-234509868224343506308109070718050027181	202210271225_MouseHanqingB22_VMSC01101	Slice5	260	140	611.302	0	4729.23	4780.05	L5 IT CTX Glut	RSP	Glut
C5-R1-238512757928013565599932339425311076600	202210271225_MouseHanqingB22_VMSC01101	Slice5	35	33	227.719	0	4787.14	4837.55	Microglia NN	CTXsp - CLA-EP-LA-BLA-BMA-PA	NN
C5-R1-241550670614186306877605194401818996917	202210271225_MouseHanqingB22_VMSC01101	Slice5	159	97	127.489	2	4881.36	4735.26	L5 IT CTX Glut	RSP	Glut
C5-R1-247825867413307725932832653837207486049	202210271225_MouseHanqingB22_VMSC01101	Slice5	280	132	824.014	1	4850.87	4867.99	Vip Gaba	ACA	Gaba
C5-R1-257443527856494178109006355163206037222	202210271225_MouseHanqingB22_VMSC01101	Slice5	274	133	401.109	3	4833.32	4811.77	L4/5 IT CTX Glut	MOp	Glut
C5-R1-259575123293059099364866188912399612093	202210271225_MouseHanqingB22_VMSC01101	Slice5	371	173	643.411	1	4904.72	4785.53	L4/5 IT CTX Glut	PL-ILA-ORB	Glut
C5-R1-268677023633739910478995230511905581449	202210271225_MouseHanqingB22_VMSC01101	Slice5	200	118	276.883	1	4937.52	4803.66	L2/3 IT RSP Glut	RSP	Glut
C5-R1-27149407840963629269014097522232067682	202210271225_MouseHanqingB22_VMSC01101	Slice5	14	11	71.4755	0	4903.64	4903.06	Oligo NN		NN
C5-R1-284229632482400860923976699937210325850	202210271225_MouseHanqingB22_VMSC01101	Slice5	21	21	55.9216	0	4810.09	4717.99	L4/5 IT CTX Glut	VIS	Glut
C5-R1-288103775134536086699822247119137877258	202210271225_MouseHanqingB22_VMSC01101	Slice5	86	72	204.279	1	4881.54	4775.02	L4/5 IT CTX Glut	VISm	Glut
C5-R1-288122588320576513571935851741417332330	202210271225_MouseHanqingB22_VMSC01101	Slice5	68	51	114.433	0	4827.69	4775.41	L4/5 IT CTX Glut	MOp	Glut
C5-R1-290829645055656138729346274027981566432	202210271225_MouseHanqingB22_VMSC01101	Slice5	426	180	844.882	4	4931.76	4779.94	L2/3 IT CTX Glut	RSP	Glut
C5-R1-292161177542860576017729384483879510496	202210271225_MouseHanqingB22_VMSC01101	Slice5	47	36	101.206	1	4790.36	4699.55	L4/5 IT CTX Glut	MOp	Glut
C5-R1-293447156778592245941088518518315489244	202210271225_MouseHanqingB22_VMSC01101	Slice5	396	182	530.676	2	4830.12	4836.43	L4/5 IT CTX Glut	PL-ILA-ORB	Glut
C5-R1-295481372059029753198503540966732186094	202210271225_MouseHanqingB22_VMSC01101	Slice5	506	196	1256.48	0	4874.46	4830.04	L5 IT CTX Glut	RSP	Glut
C5-R1-301382359786823038374652845651439284269	202210271225_MouseHanqingB22_VMSC01101	Slice5	387	165	781.621	2	4975.56	4771.25	L2/3 IT CTX Glut	ACA	Glut
C5-R1-302468904353721210584255054786218603916	202210271225_MouseHanqingB22_VMSC01101	Slice5	470	177	768.822	2	4927.69	4770.79	L2/3 IT CTX Glut	ACA	Glut
C5-R1-302570588548036958767101906840285475218	202210271225_MouseHanqingB22_VMSC01101	Slice5	181	111	297.135	1	4871.55	4783.9	L4/5 IT CTX Glut	PL-ILA-ORB	Glut
C5-R1-30416584543545908822779726895907041528	202210271225_MouseHanqingB22_VMSC01101	Slice5	143	92	838.671	1	4716.19	4861.5	Astro-TE NN	HIP - CA	NN
C5-R1-306115383546658859786152220090388215756	202210271225_MouseHanqingB22_VMSC01101	Slice5	495	194	772.851	1	4902.92	4727.94	L2/3 IT CTX Glut	RSP	Glut
C5-R1-314103836907023823370436234494788728937	202210271225_MouseHanqingB22_VMSC01101	Slice5	36	30	31.3441	0	4840.87	4712.94	L2/3 IT PPP Glut	PAR-POST-PRE-SUB-ProS	Glut
C5-R1-31901960823236279202925713711527197970	202210271225_MouseHanqingB22_VMSC01101	Slice5	177	116	297.546	2	4781.47	4709.01	L4/5 IT CTX Glut	VIS	Glut
C5-R1-320181679053850865541275395774666851648	202210271225_MouseHanqingB22_VMSC01101	Slice5	558	201	1313.99	1	4843.04	4780.35	L4/5 IT CTX Glut	MOp	Glut
C5-R1-320616185461769103167914979974867149171	202210271225_MouseHanqingB22_VMSC01101	Slice5	600	191	854.78	1	4711.79	4819.55	L5 IT CTX Glut	MOp	Glut
C5-R1-324243296908283655204629572347596062808	202210271225_MouseHanqingB22_VMSC01101	Slice5	263	133	391.254	4	4922.04	4764.6	L2/3 IT CTX Glut	RSP	Glut
C5-R1-325119469199037750252471125985327611230	202210271225_MouseHanqingB22_VMSC01101	Slice5	112	86	139.771	1	4746.99	4840.87	L5 ET CTX Glut		Glut
C5-R1-327899374421698693556444381672596577440	202210271225_MouseHanqingB22_VMSC01101	Slice5	239	126	491.06	2	4792.19	4767.14	L5 IT CTX Glut	RSP	Glut
C5-R1-329332161700314936286835558122925944229	202210271225_MouseHanqingB22_VMSC01101	Slice5	54	37	358.48	0	4812.61	4826.26	Astro-TE NN	HIP - CA	NN
C5-R1-331316443792314292794083289671259120766	202210271225_MouseHanqingB22_VMSC01101	Slice5	243	131	362.089	3	4804.65	4789.61	L5 IT CTX Glut	RSP	Glut
C5-R1-37431823204175209322811940431509889483	202210271225_MouseHanqingB22_VMSC01101	Slice5	152	91	680.931	3	4799.23	4816.6	Astro-TE NN	HIP - CA	NN
C5-R1-43590921633285663179821533056794752221	202210271225_MouseHanqingB22_VMSC01101	Slice5	43	32	340.971	0	4864.21	4784.84	Endo NN	MY - MYsat-MYmot post	NN
C5-R1-45403554265684162654149848510962133806	202210271225_MouseHanqingB22_VMSC01101	Slice5	955	259	1553.51	3	4884.33	4881.75	L4/5 IT CTX Glut	ACA	Glut
C5-R1-46269871321456669896016318058390420597	202210271225_MouseHanqingB22_VMSC01101	Slice5	124	89	305.861	1	4792.58	4663.74	L4/5 IT CTX Glut	AUD	Glut
C5-R1-47971986493703586069915038880969927934	202210271225_MouseHanqingB22_VMSC01101	Slice5	556	195	690.274	3	4892.27	4797.8	L5 IT CTX Glut	RSP	Glut
C5-R1-55143796013338185271766198173915248219	202210271225_MouseHanqingB22_VMSC01101	Slice5	436	182	664.489	4	4824.54	4825.47	Sst Gaba	RSP	Gaba
C5-R1-56512724500441011559705741756837108198	202210271225_MouseHanqingB22_VMSC01101	Slice5	76	59	145.969	0	4764.74	4791.45	OPC NN		NN
C5-R1-59766089025052013589820786520593279258	202210271225_MouseHanqingB22_VMSC01101	Slice5	128	85	95.3226	2	4888.57	4863.5	L4/5 IT CTX Glut	AUD	Glut
C5-R1-60051745617367079326343040982976291924	202210271225_MouseHanqingB22_VMSC01101	Slice5	38	31	32.4113	1	4836.52	4683.86	L2/3 IT RSP Glut	RSP	Glut
C5-R1-66081458100582777083912429433876085490	202210271225_MouseHanqingB22_VMSC01101	Slice5	502	192	587.971	2	4909.56	4817.32	L2/3 IT CTX Glut	RSP	Glut
C5-R1-6676082573993215557091985613955333415	202210271225_MouseHanqingB22_VMSC01101	Slice5	228	123	317.469	2	4888.7	4873.86	L5 IT CTX Glut	RSP	Glut
C5-R1-7059376399391761677982721133763832294	202210271225_MouseHanqingB22_VMSC01101	Slice5	219	119	306.884	1	4799.1	4829.24	L5 IT CTX Glut	RSP	Glut
C5-R1-72982164883910619575586315491926793384	202210271225_MouseHanqingB22_VMSC01101	Slice5	243	125	260.515	0	4906.57	4732.41	L2/3 IT CTX Glut	SSp	Glut
C5-R1-73499369442368076671278395679084600220	202210271225_MouseHanqingB22_VMSC01101	Slice5	214	119	393.809	2	4876.01	4898.21	L2/3 IT RSP Glut	RSP	Glut
C5-R1-73995431529167394741741413343552373643	202210271225_MouseHanqingB22_VMSC01101	Slice5	277	135	382.559	2	4881.7	4803.04	L5 IT CTX Glut	RSP	Glut
C5-R1-74048672892358949997307815956291112806	202210271225_MouseHanqingB22_VMSC01101	Slice5	568	192	924.655	4	4819.41	4733.91	Sst Gaba	AId-AIv	Gaba
C5-R1-77072657880252571999951226615575267415	202210271225_MouseHanqingB22_VMSC01101	Slice5	605	211	886.662	1	4805.28	4778.69	L5 IT CTX Glut	RSP	Glut
C5-R1-77712508952932403495357485782691106932	202210271225_MouseHanqingB22_VMSC01101	Slice5	167	78	585.176	0	4816.32	4863.57	Oligo NN	MB - MRN-CUN-RN-RR-PPN-PRT	NN
C5-R1-79708382048841297819977291799623475438	202210271225_MouseHanqingB22_VMSC01101	Slice5	314	152	409.769	2	4828.7	4846.77	L5 IT CTX Glut	RSP	Glut
C5-R1-85883799958972153177128268550965143505	202210271225_MouseHanqingB22_VMSC01101	Slice5	24	20	98.0607	1	4774.56	4717.43	Oligo NN		NN
C5-R1-86434559375465127205050071333820650173	202210271225_MouseHanqingB22_VMSC01101	Slice5	301	139	377.787	4	4824.4	4856.38	L5 IT CTX Glut	RSP	Glut
C5-R1-90192254407081626642388142156357060678	202210271225_MouseHanqingB22_VMSC01101	Slice5	38	33	466.509	0	4893.9	4909.35	Endo NN	ENT	NN
C5-R1-94926493644494793340309968465001817784	202210271225_MouseHanqingB22_VMSC01101	Slice5	181	112	251.956	1	4753.06	4769.55	L5 IT CTX Glut	SSp	Glut
C5-R1-97648657922758315002132697808343443357	202210271225_MouseHanqingB22_VMSC01101	Slice5	144	101	266.77	1	4740.99	4855.49	L5 IT CTX Glut	RSP	Glut
C5-R1-985392283670160926338575121749733273	202210271225_MouseHanqingB22_VMSC01101	Slice5	26	23	36.3436	0	4959.51	4773.89	L2/3 IT CTX Glut	SSp	Glut
C5-R1-1061553521648793258214677059162046785	202210271225_MouseHanqingB22_VMSC01101	Slice5	906	270	1229.63	3	4719.08	5079.44	L5 ET CTX Glut	PL-ILA-ORB	Glut
C5-R1-108572133713966797040475522154951351681	202210271225_MouseHanqingB22_VMSC01101	Slice5	175	89	249.309	1	4701.64	5029.09	Vip Gaba	PL-ILA-ORB	Gaba
C5-R1-113674345498765449273160260726646491324	202210271225_MouseHanqingB22_VMSC01101	Slice5	19	18	73.4001	0	4695.56	4963.91	L4/5 IT CTX Glut	VIS	Glut
C5-R1-120939211378866974714576517471122940131	202210271225_MouseHanqingB22_VMSC01101	Slice5	11	9	93.7042	0	4631.49	4949.49	Endo NN	MY - MYsat-MYmot post	NN
C5-R1-123523184011010805457075473177137916681	202210271225_MouseHanqingB22_VMSC01101	Slice5	99	56	214.925	0	4685.35	4924.47	Oligo NN		NN
C5-R1-127784681118519495597356781839983908843	202210271225_MouseHanqingB22_VMSC01101	Slice5	453	190	873.383	2	4719.64	4971.01	Pvalb Gaba	PL-ILA-ORB	Gaba
C5-R1-131707077573768915840328381115228968202	202210271225_MouseHanqingB22_VMSC01101	Slice5	123	82	274.884	0	4845.15	4967.9	L4/5 IT CTX Glut	MOp	Glut
C5-R1-131988772583476390362711629183271315540	202210271225_MouseHanqingB22_VMSC01101	Slice5	96	68	660.203	0	4830.33	4949.93	Endo NN	ENT	NN
C5-R1-149653341713630291702523609314426357435	202210271225_MouseHanqingB22_VMSC01101	Slice5	252	135	287.429	2	4781.37	4965.5	L4/5 IT CTX Glut	MOs-FRP	Glut
C5-R1-151146992968222308927820931005882667928	202210271225_MouseHanqingB22_VMSC01101	Slice5	284	132	201.309	1	4672.56	5017.03	L5 ET CTX Glut		Glut
C5-R1-155803392120229872924784216411879456017	202210271225_MouseHanqingB22_VMSC01101	Slice5	34	34	85.2536	0	4710.38	4898.82	L5 IT CTX Glut	VIS	Glut
C5-R1-156884365931648399120503221233075159468	202210271225_MouseHanqingB22_VMSC01101	Slice5	85	64	503.574	1	4743.16	5057.92	Astro-TE NN	HIP - CA	NN
C5-R1-157402674878961299437311746102961419304	202210271225_MouseHanqingB22_VMSC01101	Slice5	179	111	505.416	0	4672.93	4961.2	L5 ET CTX Glut		Glut
C5-R1-162624624564998135779025983490066218188	202210271225_MouseHanqingB22_VMSC01101	Slice5	72	60	91.5391	1	4713.04	4915.27	L5 NP CTX Glut	RSP	Glut
C5-R1-163517273477751300502602735791235478402	202210271225_MouseHanqingB22_VMSC01101	Slice5	28	21	104.928	0	4633.11	5025.31	Endo NN	MY - MYsat-MYmot post	NN
C5-R1-164594667811055840881064725610698865115	202210271225_MouseHanqingB22_VMSC01101	Slice5	370	176	922.932	2	4747.12	4987.13	L5 ET CTX Glut		Glut
C5-R1-167234987649468382146104356778804894575	202210271225_MouseHanqingB22_VMSC01101	Slice5	136	83	628.693	0	4643.85	4955.19	Astro-TE NN	HIP - CA	NN
C5-R1-170597538461776858844781855489627431881	202210271225_MouseHanqingB22_VMSC01101	Slice5	940	230	1258.67	1	4770.83	5077.51	Pvalb Gaba		Gaba
C5-R1-174182202133143919060048762622500120116	202210271225_MouseHanqingB22_VMSC01101	Slice5	153	104	875.049	0	4671.78	4910.71	Peri NN		NN
C5-R1-177418878787494731827745647545526486123	202210271225_MouseHanqingB22_VMSC01101	Slice5	193	93	613.384	2	4683.4	4913.37	Oligo NN		NN
C5-R1-181673009925906069123635757066233117504	202210271225_MouseHanqingB22_VMSC01101	Slice5	128	86	184.832	0	4738.12	4994.84	L5 ET CTX Glut		Glut
C5-R1-191018942828831089733691371688235377943	202210271225_MouseHanqingB22_VMSC01101	Slice5	1017	244	1291.09	4	4653.02	5026.14	L6 IT CTX Glut	MOp	Glut
C5-R1-192787074703091230592614088960008630692	202210271225_MouseHanqingB22_VMSC01101	Slice5	510	192	704.533	3	4779.06	4934.3	L5 IT CTX Glut	RSP	Glut
C5-R1-194929900335180578700272445619570276399	202210271225_MouseHanqingB22_VMSC01101	Slice5	31	25	184.832	1	4833.7	4973.26	Endo NN	MY - MYsat-MYmot post	NN
C5-R1-195115250568033292187899109848900113590	202210271225_MouseHanqingB22_VMSC01101	Slice5	262	123	926.501	0	4619.79	5030.78	Astro-TE NN	HIP - CA	NN
C5-R1-197594363836991273611199273992110559125	202210271225_MouseHanqingB22_VMSC01101	Slice5	37	29	437.208	0	4839.91	4944.24	Endo NN	MY - MYsat-MYmot post	NN
C5-R1-198496741853701810760851964362801466053	202210271225_MouseHanqingB22_VMSC01101	Slice5	212	133	398.747	1	4645.27	5023.79	OPC NN		NN
C5-R1-217564237638183689598468971261895855545	202210271225_MouseHanqingB22_VMSC01101	Slice5	381	172	916.204	3	4798.09	4942.05	L5 IT CTX Glut	RSP	Glut
C5-R1-21905156125112507488729949121887101108	202210271225_MouseHanqingB22_VMSC01101	Slice5	39	32	292.901	0	4784.13	4999.39	Endo NN	ENT	NN
C5-R1-220833603822797527341567242036366692038	202210271225_MouseHanqingB22_VMSC01101	Slice5	626	208	1214.8	4	4642.51	4927.05	Pvalb Gaba	CTXsp - CLA-EP-LA-BLA-BMA-PA	Gaba
C5-R1-232365511510358876245958998921669750556	202210271225_MouseHanqingB22_VMSC01101	Slice5	321	141	564.478	2	4628.23	5046.5	L6 IT CTX Glut	VIS	Glut
C5-R1-235129445701654284951322929726416126295	202210271225_MouseHanqingB22_VMSC01101	Slice5	737	217	991.796	2	4852.19	4967.48	L4/5 IT CTX Glut	MOp	Glut
C5-R1-238113368141542003187898796136919785562	202210271225_MouseHanqingB22_VMSC01101	Slice5	506	203	668.815	4	4696.92	5068.58	L5 ET CTX Glut		Glut
C5-R1-242718261302107700329215177258061898245	202210271225_MouseHanqingB22_VMSC01101	Slice5	865	236	1046.01	4	4716.11	5012.56	L6 IT CTX Glut	PL-ILA-ORB	Glut
C5-R1-247304546083466472063680892645266104259	202210271225_MouseHanqingB22_VMSC01101	Slice5	25	24	37.319	0	4687.34	5055.69	L2/3 IT RSP Glut	RSP	Glut
C5-R1-247848961529771624036954423769427062671	202210271225_MouseHanqingB22_VMSC01101	Slice5	420	179	595.485	2	4681.39	4887.58	L5 IT CTX Glut	VIS	Glut
C5-R1-258546341476786194824224658949095306845	202210271225_MouseHanqingB22_VMSC01101	Slice5	401	166	671.755	0	4745.11	4933.59	L5 IT CTX Glut	MOp	Glut
C5-R1-276815325134473453849833627631303823610	202210271225_MouseHanqingB22_VMSC01101	Slice5	17	17	68.3919	0	4681.55	4973.59	Oligo NN		NN
C5-R1-278977259614334546530079231872234409426	202210271225_MouseHanqingB22_VMSC01101	Slice5	29	24	45.1572	0	4705.97	5093.51	Sst Gaba	CTXsp - CLA-EP-LA-BLA-BMA-PA	Gaba
C5-R1-284176158857944808793168504493558723675	202210271225_MouseHanqingB22_VMSC01101	Slice5	428	175	390.336	2	4762.55	4913.54	L5 ET CTX Glut	RSP	Glut
C5-R1-286599445698339051622240015710949264321	202210271225_MouseHanqingB22_VMSC01101	Slice5	188	113	293.229	2	4826.06	4980.02	L5 IT CTX Glut	RSP	Glut
C5-R1-287221465442214512567905639792935545330	202210271225_MouseHanqingB22_VMSC01101	Slice5	146	105	286.79	1	4791.59	5026.96	L5 IT CTX Glut	ACA	Glut
C5-R1-287548789368282332976367285229652286850	202210271225_MouseHanqingB22_VMSC01101	Slice5	326	154	247.56	3	4729.2	4915.8	L5/6 IT TPE-ENT Glut	TEa-PERI-ECT	Glut
C5-R1-289866611871879853544885354668371430509	202210271225_MouseHanqingB22_VMSC01101	Slice5	134	91	111.813	1	4705.71	5060.37	L5 NP CTX Glut	ACA	Glut
C5-R1-299558905041894201378779516542764974656	202210271225_MouseHanqingB22_VMSC01101	Slice5	171	112	205.473	1	4709.99	4922.92	L4/5 IT CTX Glut	ACA	Glut
C5-R1-305155350659849482763911878007848574290	202210271225_MouseHanqingB22_VMSC01101	Slice5	68	49	57.6974	2	4615.32	4994.46	L6 IT CTX Glut	PL-ILA-ORB	Glut
C5-R1-307070306943419885086204906823053717602	202210271225_MouseHanqingB22_VMSC01101	Slice5	20	20	44.7854	0	4728.52	5055.21	L2/3 IT CTX Glut	SSp	Glut
C5-R1-308348185796147771792439719541416792456	202210271225_MouseHanqingB22_VMSC01101	Slice5	283	147	414.314	2	4831.58	4916.99	L5 IT CTX Glut	RSP	Glut
C5-R1-309209496691525328386253821936800755070	202210271225_MouseHanqingB22_VMSC01101	Slice5	56	43	228.826	0	4794.26	4894.25	Astro-TE NN	HIP - CA	NN
C5-R1-310788844889104422747231803876771490450	202210271225_MouseHanqingB22_VMSC01101	Slice5	453	187	1215.71	3	4811.1	4966.83	L5 IT CTX Glut	RSP	Glut
C5-R1-314428911421901634890317901219427419257	202210271225_MouseHanqingB22_VMSC01101	Slice5	21	18	93.6211	0	4717.32	4849.21	L2/3 IT RSP Glut		Glut
C5-R1-315736871856400632154705705044553439426	202210271225_MouseHanqingB22_VMSC01101	Slice5	222	107	586.903	0	4727.68	4983.45	Oligo NN		NN
C5-R1-322383596501400149269441464292455409869	202210271225_MouseHanqingB22_VMSC01101	Slice5	400	157	281.589	2	4743.49	5027.87	L5 IT CTX Glut	VIS	Glut
C5-R1-326186742542681814062801811163359454354	202210271225_MouseHanqingB22_VMSC01101	Slice5	621	208	820.904	3	4774.94	5028.7	L5 IT CTX Glut	RSP	Glut
C5-R1-329903762987426500143342542743847009999	202210271225_MouseHanqingB22_VMSC01101	Slice5	374	161	579.279	3	4758.67	5067.25	L5 IT CTX Glut	RSP	Glut
C5-R1-334935109661013042470756324264482061792	202210271225_MouseHanqingB22_VMSC01101	Slice5	47	34	59.154	0	4701.13	4869.48	L6 IT CTX Glut	MOp	Glut
C5-R1-335171055907086988291338884642398934764	202210271225_MouseHanqingB22_VMSC01101	Slice5	85	55	703.68	0	4785.76	4970.22	Endo NN	ENT	NN
C5-R1-336586565131483772043118149326898328132	202210271225_MouseHanqingB22_VMSC01101	Slice5	278	135	546.138	2	4754.01	4872.07	L5 IT CTX Glut	VIS	Glut
C5-R1-336700713806988310132929737136338054928	202210271225_MouseHanqingB22_VMSC01101	Slice5	674	208	884.204	3	4705.04	5076.44	L5 ET CTX Glut		Glut
C5-R1-33901290470863886085440601655555016662	202210271225_MouseHanqingB22_VMSC01101	Slice5	138	70	401.472	3	4654.95	5037.05	Astro-TE NN	HIP - CA	NN
C5-R1-339228957701194626423796653754217340693	202210271225_MouseHanqingB22_VMSC01101	Slice5	33	28	270.204	0	4744.5	4888.22	Endo NN	ENT	NN
C5-R1-40484927986165162454510758159717461617	202210271225_MouseHanqingB22_VMSC01101	Slice5	268	146	629.156	3	4764.14	4959.61	Pvalb Gaba	AUD	Gaba
C5-R1-53161913065052893326809133424084555920	202210271225_MouseHanqingB22_VMSC01101	Slice5	73	51	243.553	0	4666.07	5069.1	Astro-TE NN	HIP - CA	NN
C5-R1-64295983792504338197030954766706848969	202210271225_MouseHanqingB22_VMSC01101	Slice5	142	78	698.292	1	4725.95	5060.52	Astro-TE NN	HIP - CA	NN
C5-R1-68040745899890471979932702498427006470	202210271225_MouseHanqingB22_VMSC01101	Slice5	643	211	817.566	3	4814.46	4910.9	Pvalb Gaba	AUD	Gaba
C5-R1-82740950106723810846465289420686729559	202210271225_MouseHanqingB22_VMSC01101	Slice5	331	178	901.328	4	4789.97	4934.74	L5 IT CTX Glut	RSP	Glut
C5-R1-82773996189560068214591702905199369284	202210271225_MouseHanqingB22_VMSC01101	Slice5	157	89	204.135	3	4818.81	4958	L4/5 IT CTX Glut	PL-ILA-ORB	Glut
C5-R1-88919122153482681273221317811431889935	202210271225_MouseHanqingB22_VMSC01101	Slice5	369	164	861.004	0	4749.67	4876.12	L5 IT CTX Glut	VIS	Glut
C5-R1-95852466464610791772905841775103503728	202210271225_MouseHanqingB22_VMSC01101	Slice5	557	188	952.272	2	4799.32	4982.04	L5 IT CTX Glut	RSP	Glut
C5-R1-95892378835013284273697376055951873636	202210271225_MouseHanqingB22_VMSC01101	Slice5	969	264	1704.46	4	4698.13	5051.69	L6 IT CTX Glut	PL-ILA-ORB	Glut
C5-R1-99561665568714910747721786987373881696	202210271225_MouseHanqingB22_VMSC01101	Slice5	87	73	197.197	1	4684.96	5060.67	L5 ET CTX Glut		Glut
C5-R1-105549598801812175458531151588926722609	202210271225_MouseHanqingB22_VMSC01101	Slice5	116	75	181.788	0	4640	5179.32	L5 NP CTX Glut	MOp	Glut
C5-R1-112257246501745743880568214522613976172	202210271225_MouseHanqingB22_VMSC01101	Slice5	220	112	263.612	0	4701.1	5110.1	L5 IT CTX Glut	VIS	Glut
C5-R1-112467288163895878643735891363811971169	202210271225_MouseHanqingB22_VMSC01101	Slice5	1032	250	1178.81	3	4628.25	5191.25	L5 ET CTX Glut	AId-AIv-AIp	Glut
C5-R1-113442118711525920032256437168776764870	202210271225_MouseHanqingB22_VMSC01101	Slice5	84	63	537.766	0	4671.46	5088.43	LSX Prdm12 do Gaba		Gaba
C5-R1-115677633637658773427048678672170319754	202210271225_MouseHanqingB22_VMSC01101	Slice5	211	136	430.161	0	4645.28	5098.88	L5 ET CTX Glut		Glut
C5-R1-126044470335197121428593680382562671060	202210271225_MouseHanqingB22_VMSC01101	Slice5	123	79	489.249	0	4690.22	5090.28	Astro-TE NN	HIP - CA	NN
C5-R1-130175381190199715490270173463332629330	202210271225_MouseHanqingB22_VMSC01101	Slice5	189	105	366.799	1	4549.47	5131.36	L5 ET CTX Glut		Glut
C5-R1-130568879109139525115755991848407365702	202210271225_MouseHanqingB22_VMSC01101	Slice5	457	170	506.54	3	4546.16	5213	Sst Gaba		Gaba
C5-R1-133440866177059010768843085221671063880	202210271225_MouseHanqingB22_VMSC01101	Slice5	44	39	240.023	0	4522.72	5114.61	Peri NN		NN
C5-R1-140893585598423335937559818965645064677	202210271225_MouseHanqingB22_VMSC01101	Slice5	938	245	1099.95	3	4683.53	5147.34	L5 ET CTX Glut		Glut
C5-R1-144741106592768474527916110736672137052	202210271225_MouseHanqingB22_VMSC01101	Slice5	32	26	37.0259	0	4708.31	5120.93	L5 IT CTX Glut	SSp	Glut
C5-R1-146345692838886380207737047289933754991	202210271225_MouseHanqingB22_VMSC01101	Slice5	1014	226	1288.49	3	4578.89	5053.94	L6 IT CTX Glut	MOp	Glut
C5-R1-14648295506229017767664771309948624541	202210271225_MouseHanqingB22_VMSC01101	Slice5	116	79	239.778	0	4612.59	5257.47	L5 IT CTX Glut	VIS	Glut
C5-R1-148531701015283430419804192593475984567	202210271225_MouseHanqingB22_VMSC01101	Slice5	16	15	124.147	0	4686.16	5218.38	Endo NN	MY - MYsat-MYmot post	NN
C5-R1-151788853447533212699229486700462047930	202210271225_MouseHanqingB22_VMSC01101	Slice5	164	88	621.93	1	4585.08	5188.9	Astro-TE NN	HIP - CA	NN
C5-R1-153032760820368362335186594194921844196	202210271225_MouseHanqingB22_VMSC01101	Slice5	366	158	909.25	1	4646.59	5216.61	L4/5 IT CTX Glut	MOs-FRP	Glut
C5-R1-153350321298055638360493769726826287922	202210271225_MouseHanqingB22_VMSC01101	Slice5	390	175	477.794	1	4619.1	5125.55	L5 NP CTX Glut	RSP	Glut
C5-R1-154164357122676535963097192414900913549	202210271225_MouseHanqingB22_VMSC01101	Slice5	797	237	1152.91	3	4694.48	5176.54	L5 ET CTX Glut		Glut
C5-R1-161051103713116954537174335510242406870	202210271225_MouseHanqingB22_VMSC01101	Slice5	814	253	1320.64	4	4637.5	5093.14	L5 ET CTX Glut		Glut
C5-R1-174235993902542025646272160823914300188	202210271225_MouseHanqingB22_VMSC01101	Slice5	386	154	768.092	1	4631.26	5249.1	L6 IT CTX Glut	MOp	Glut
C5-R1-180124358158612808786757533203362248228	202210271225_MouseHanqingB22_VMSC01101	Slice5	53	46	375.482	0	4547.39	5115.51	L4/5 IT CTX Glut	VIS	Glut
C5-R1-186563202800935182181394252195207011100	202210271225_MouseHanqingB22_VMSC01101	Slice5	255	137	542.512	1	4495.92	5203.14	L6 IT CTX Glut	MOp	Glut
C5-R1-192988425626922662702664214130005492066	202210271225_MouseHanqingB22_VMSC01101	Slice5	373	158	551.531	1	4677.83	5134.2	Pvalb Gaba	VISp	Gaba
C5-R1-197779565885151253872283956099770623213	202210271225_MouseHanqingB22_VMSC01101	Slice5	231	115	978.04	0	4572.72	5171.22	Oligo NN		NN
C5-R1-217194255600312382730946706273725368460	202210271225_MouseHanqingB22_VMSC01101	Slice5	514	189	799.817	2	4651.26	5234.34	L5 NP CTX Glut	MOp	Glut
C5-R1-217687720332791061907626322226406782360	202210271225_MouseHanqingB22_VMSC01101	Slice5	278	112	400.597	1	4575.14	5026.09	Sst Chodl Gaba	AUD	Gaba
C5-R1-218964696140267780544268389667774093371	202210271225_MouseHanqingB22_VMSC01101	Slice5	586	188	575.247	2	4608.24	5170.72	L5 ET CTX Glut		Glut
C5-R1-219214885464887293604356815517243229784	202210271225_MouseHanqingB22_VMSC01101	Slice5	467	189	596.014	3	4698.15	5233.79	L5 ET CTX Glut		Glut
C5-R1-219898381367206628402143760139486348144	202210271225_MouseHanqingB22_VMSC01101	Slice5	198	106	439.023	4	4658.01	5295.97	L5 ET CTX Glut		Glut
C5-R1-225107210786089788583864098106939622859	202210271225_MouseHanqingB22_VMSC01101	Slice5	152	96	646.722	0	4657.4	5164.74	Astro-TE NN	HIP - CA	NN
C5-R1-226467034278997002222947782763788692190	202210271225_MouseHanqingB22_VMSC01101	Slice5	50	40	343.079	0	4670.85	5152.68	Endo NN	MY - MYsat-MYmot post	NN
C5-R1-227321543093432874194299836151753918382	202210271225_MouseHanqingB22_VMSC01101	Slice5	93	64	648.984	0	4643.93	5166.25	Endo NN	ENT	NN
C5-R1-230620307431157312294757626305406020982	202210271225_MouseHanqingB22_VMSC01101	Slice5	844	228	943.004	4	4746.48	5103.31	L5 ET CTX Glut	RSP	Glut
C5-R1-243886699104369437215490242703709832386	202210271225_MouseHanqingB22_VMSC01101	Slice5	91	61	147.294	1	4479.98	5190.69	Pvalb Gaba	PL-ILA-ORB	Gaba
C5-R1-249709460858756225784258436373170928720	202210271225_MouseHanqingB22_VMSC01101	Slice5	396	146	535.658	1	4719.03	5183.37	Pvalb Gaba	VISp	Gaba
C5-R1-251995789791360115239563936941580923133	202210271225_MouseHanqingB22_VMSC01101	Slice5	443	185	694.587	4	4713.27	5112.13	L5 NP CTX Glut		Glut
C5-R1-252837344523637397180030092984872071495	202210271225_MouseHanqingB22_VMSC01101	Slice5	86	65	479.15	0	4690.64	5158.68	L5 ET CTX Glut	VIS	Glut
C5-R1-256701777507340908717117609764100274426	202210271225_MouseHanqingB22_VMSC01101	Slice5	328	135	443.677	3	4616.23	5252.77	L5 IT CTX Glut	VIS	Glut
C5-R1-261254465599519291792999519814421422725	202210271225_MouseHanqingB22_VMSC01101	Slice5	75	53	628.666	1	4657.82	5110.11	Endo NN	HIP - CA	NN
C5-R1-265020037850051629998842485536663203039	202210271225_MouseHanqingB22_VMSC01101	Slice5	337	149	667.031	4	4588.29	5137.12	L6 CT CTX Glut	MOp	Glut
C5-R1-267471550453770949643496483919415368634	202210271225_MouseHanqingB22_VMSC01101	Slice5	252	125	549.318	0	4707.88	5152.79	Oligo NN		NN
C5-R1-27966697159166399543688461288404007768	202210271225_MouseHanqingB22_VMSC01101	Slice5	130	88	202.411	0	4653.53	5147.79	L6 IT CTX Glut		Glut
C5-R1-281557744240557746083968468992810873429	202210271225_MouseHanqingB22_VMSC01101	Slice5	13	11	117.341	0	4544.23	5076.39	L4/5 IT CTX Glut	VISl	Glut
C5-R1-284129389684893739772672352965649782491	202210271225_MouseHanqingB22_VMSC01101	Slice5	557	188	830.811	4	4709.66	5200.9	L5 IT CTX Glut	ACA	Glut
C5-R1-285340904677480386607626118718923692588	202210271225_MouseHanqingB22_VMSC01101	Slice5	102	74	142.496	0	4721.01	5167.86	L5 ET CTX Glut		Glut
C5-R1-293017557505617020936393332385728981251	202210271225_MouseHanqingB22_VMSC01101	Slice5	59	42	400.947	1	4624.93	5276.81	Endo NN	MY - MYsat-MYmot post	NN
C5-R1-293355843535966972361086463807677427005	202210271225_MouseHanqingB22_VMSC01101	Slice5	63	50	188.349	0	4564.13	5041.8	L6 IT CTX Glut	VIS	Glut
C5-R1-293487780103821400574688719008434802308	202210271225_MouseHanqingB22_VMSC01101	Slice5	34	29	343.442	0	4670.8	5284.4	Oligo NN		NN
C5-R1-299827443919222818431130898109563034577	202210271225_MouseHanqingB22_VMSC01101	Slice5	251	136	347.243	0	4600.75	5201.62	L5 ET CTX Glut	AId-AIv-AIp	Glut
C5-R1-300065690275849546639754474502326084751	202210271225_MouseHanqingB22_VMSC01101	Slice5	281	147	475.681	3	4722.87	5174.35	L5 ET CTX Glut		Glut
C5-R1-300715002511539250431391784132673649347	202210271225_MouseHanqingB22_VMSC01101	Slice5	165	104	862.054	0	4648.63	5055.3	Endo NN	MY - MYsat-MYmot post	NN
C5-R1-304490855148851555321404794983088854885	202210271225_MouseHanqingB22_VMSC01101	Slice5	136	84	326.117	0	4669.21	5059.39	Pvalb Gaba	VISp	Gaba
C5-R1-3088405563762583253337290693751568471	202210271225_MouseHanqingB22_VMSC01101	Slice5	537	211	1073.33	3	4606.84	5161.05	Pvalb Gaba	VISp	Gaba
C5-R1-314241730573403355796659462133975640035	202210271225_MouseHanqingB22_VMSC01101	Slice5	25	20	149.621	0	4553.49	5065.96	Astro-TE NN	HIP - CA	NN
C5-R1-317749846548920097464878234884070403173	202210271225_MouseHanqingB22_VMSC01101	Slice5	1329	283	1496.17	3	4605.79	5194.62	L5 ET CTX Glut	AId-AIv-AIp	Glut
C5-R1-318621091972102488642832635112154649264	202210271225_MouseHanqingB22_VMSC01101	Slice5	452	193	1126.85	0	4575.53	5101.01	OPC NN		NN
C5-R1-32169648086318500166526184552434618695	202210271225_MouseHanqingB22_VMSC01101	Slice5	225	115	382.397	2	4736.65	5095.51	L5 ET CTX Glut		Glut
C5-R1-322544446900020289629380197815441841947	202210271225_MouseHanqingB22_VMSC01101	Slice5	486	187	741.695	4	4606.2	5066.03	L6 IT CTX Glut	PL-ILA-ORB	Glut
C5-R1-333558544546538758801870136509740431432	202210271225_MouseHanqingB22_VMSC01101	Slice5	200	107	200.058	1	4506.65	5179.71	L6 IT CTX Glut	SSp	Glut
C5-R1-335742984513266299142169509484058407903	202210271225_MouseHanqingB22_VMSC01101	Slice5	199	116	1103.18	0	4697.99	5117.53	Peri NN		NN
C5-R1-36234488058212127946836661203778080368	202210271225_MouseHanqingB22_VMSC01101	Slice5	97	63	761.247	1	4732.44	5117.16	Microglia NN	CTXsp - CLA-EP-LA-BLA-BMA-PA	NN
C5-R1-3662736172796915830959036407170047023	202210271225_MouseHanqingB22_VMSC01101	Slice5	79	59	270.567	0	4494.48	5163.21	L5 NP CTX Glut	VIS	Glut
C5-R1-37129581369544466291663103814163289640	202210271225_MouseHanqingB22_VMSC01101	Slice5	162	108	461.925	1	4547.24	5162.75	Astro-TE NN	HIP - CA	NN
C5-R1-39690033696866405729575158850287017788	202210271225_MouseHanqingB22_VMSC01101	Slice5	793	219	932.099	4	4625.35	5077.58	L5 IT CTX Glut	SSp	Glut
C5-R1-40265847223746490340818312454376805265	202210271225_MouseHanqingB22_VMSC01101	Slice5	236	123	335.547	4	4611.89	5269.59	L6 IT CTX Glut	PL-ILA-ORB	Glut
C5-R1-40308329359642534642025618045064469471	202210271225_MouseHanqingB22_VMSC01101	Slice5	124	75	1001.17	1	4539.88	5093.21	Endo NN	MY - MYsat-MYmot post	NN
C5-R1-41329142149441634494088041670189120736	202210271225_MouseHanqingB22_VMSC01101	Slice5	142	81	542.901	1	4530.65	5176.36	Oligo NN		NN
C5-R1-42822902308086300629223448511232554076	202210271225_MouseHanqingB22_VMSC01101	Slice5	403	179	568.283	1	4689.75	5191.65	L5 ET CTX Glut		Glut
C5-R1-50792397344311367996512331453918078015	202210271225_MouseHanqingB22_VMSC01101	Slice5	575	197	554.943	2	4639.79	5193.29	L4/5 IT CTX Glut	MOp	Glut
C5-R1-57737452903848824827158000165250385778	202210271225_MouseHanqingB22_VMSC01101	Slice5	194	118	305.878	2	4646.85	5089.81	L5 ET CTX Glut	AUD	Glut
C5-R1-59369652341541107220891355161723347837	202210271225_MouseHanqingB22_VMSC01101	Slice5	70	37	79.165	2	4632.52	5273.28	Sst Chodl Gaba	TEa-PERI-ECT	Gaba
C5-R1-67264891493640278852685118169755539349	202210271225_MouseHanqingB22_VMSC01101	Slice5	332	139	490.837	2	4522.57	5173.94	L6 IT CTX Glut	MOp	Glut
C5-R1-68134125799195166902559270347684393689	202210271225_MouseHanqingB22_VMSC01101	Slice5	503	190	886.562	3	4611.83	5106.94	L6 IT CTX Glut	MOp	Glut
C5-R1-75152218517632547352266976221700827863	202210271225_MouseHanqingB22_VMSC01101	Slice5	91	56	518.888	0	4654.79	5173.15	Peri NN		NN
C5-R1-77785694251571340341847421836571324255	202210271225_MouseHanqingB22_VMSC01101	Slice5	14	14	79.5062	0	4557.05	5074.38	L4/5 IT CTX Glut	VISm	Glut
C5-R1-93448952262987035219904069293997179963	202210271225_MouseHanqingB22_VMSC01101	Slice5	77	52	219.601	0	4599.95	5230.22	Astro-TE NN	HIP - CA	NN
C5-R1-93490760013269367855070659262070229502	202210271225_MouseHanqingB22_VMSC01101	Slice5	246	133	747.307	2	4607.58	5131.36	Astro-TE NN	HIP - CA	NN
C5-R1-98990550053415374341450306735642058932	202210271225_MouseHanqingB22_VMSC01101	Slice5	184	115	1386.4	1	4524.2	5206.56	VLMC NN	STR - STRd	NN
C5-R1-103928591249188873330517862377633634269	202210271225_MouseHanqingB22_VMSC01101	Slice5	150	74	784.354	1	4486.33	5238.39	Oligo NN		NN
C5-R1-10642144862987736307517881048813877421	202210271225_MouseHanqingB22_VMSC01101	Slice5	483	191	892.016	2	4613.81	5304.44	L5 ET CTX Glut		Glut
C5-R1-111425365326136261368378305923479761182	202210271225_MouseHanqingB22_VMSC01101	Slice5	22	17	261.049	0	4543.22	5337.39	SPA-SPFp-PIL-PoT-SPFm-PVT Glut	TH - Posterior	Glut
C5-R1-122774655443371884420188146760087311033	202210271225_MouseHanqingB22_VMSC01101	Slice5	527	212	1149.72	2	4563.4	5334.83	OPC NN		NN
C5-R1-128612567932050350725560075073868471041	202210271225_MouseHanqingB22_VMSC01101	Slice5	542	207	1211.76	2	4598.44	5341.65	L5 ET CTX Glut	AId-AIv-AIp	Glut
C5-R1-132365983267659386413423706761471827848	202210271225_MouseHanqingB22_VMSC01101	Slice5	358	152	421.509	2	4445.6	5408.73	Pvalb Gaba	PAR-POST-PRE-SUB-ProS	Gaba
C5-R1-14972631528138343977731699097787238870	202210271225_MouseHanqingB22_VMSC01101	Slice5	53	38	615.264	0	4523.96	5251.07	Endo NN	ENT	NN
C5-R1-156374542275428495667150050336376932630	202210271225_MouseHanqingB22_VMSC01101	Slice5	147	78	761.282	1	4560.96	5406.24	Oligo NN		NN
C5-R1-159825907510970667124590950544123838585	202210271225_MouseHanqingB22_VMSC01101	Slice5	77	49	292.774	1	4466.24	5342.64	Astro-TE NN	HIP - CA	NN
C5-R1-168882850144342337083771359582479081512	202210271225_MouseHanqingB22_VMSC01101	Slice5	21	20	62.1021	0	4461.72	5415.48	L6 IT CTX Glut	VIS	Glut
C5-R1-178616083289330828889208981609520510136	202210271225_MouseHanqingB22_VMSC01101	Slice5	69	41	229.858	0	4482.08	5258.82	Oligo NN		NN
C5-R1-181299808083094311331010683009166572123	202210271225_MouseHanqingB22_VMSC01101	Slice5	148	106	711.694	0	4465.55	5207.75	Microglia NN	CTXsp - CLA-EP-LA-BLA-BMA-PA	NN
C5-R1-192866124782491822124625835105296490347	202210271225_MouseHanqingB22_VMSC01101	Slice5	83	56	738.305	1	4602.77	5317.4	Endo NN	MY - MYsat-MYmot post	NN
C5-R1-193024420459637718790962022920848864373	202210271225_MouseHanqingB22_VMSC01101	Slice5	175	99	162.975	1	4464.96	5259.85	L6 CT CTX Glut		Glut
C5-R1-200873391844669754505000948324371349025	202210271225_MouseHanqingB22_VMSC01101	Slice5	665	213	1095.84	4	4421.86	5337.97	L5 NP CTX Glut	SSs-GU-VISC-AIp	Glut
C5-R1-206745077651372135494885937456350926968	202210271225_MouseHanqingB22_VMSC01101	Slice5	394	149	509.562	4	4469.62	5292.28	Sst Gaba	PL-ILA-ORB	Gaba
C5-R1-209841600240526547437143459204476435501	202210271225_MouseHanqingB22_VMSC01101	Slice5	604	209	1207.03	2	4457.3	5320.21	Oligo NN		NN
C5-R1-210785733427111494560457274200331759069	202210271225_MouseHanqingB22_VMSC01101	Slice5	232	116	334.125	3	4501.4	5376.23	L6 IT CTX Glut	RSP	Glut
C5-R1-212779522196276177097764018974013782061	202210271225_MouseHanqingB22_VMSC01101	Slice5	364	136	387.326	3	4570.49	5316.72	Pvalb Gaba	PL-ILA-ORB	Gaba
C5-R1-215524439138022590120726994947570499446	202210271225_MouseHanqingB22_VMSC01101	Slice5	75	63	37.577	0	4585.49	5259.1	L5 ET CTX Glut	AId-AIv-AIp	Glut
C5-R1-219181680866859778434029771414813667655	202210271225_MouseHanqingB22_VMSC01101	Slice5	225	107	621.007	1	4592.39	5267.01	Oligo NN		NN
C5-R1-229050370828353095391474955904078901679	202210271225_MouseHanqingB22_VMSC01101	Slice5	170	102	469.51	0	4593.02	5297.36	Pvalb Gaba	PL-ILA-ORB	Gaba
C5-R1-247388487965557638896032079246914545422	202210271225_MouseHanqingB22_VMSC01101	Slice5	511	190	837.862	2	4430.77	5369.61	L5 NP CTX Glut	SSs-GU-VISC-AIp	Glut
C5-R1-251082598084680034470868016922032229335	202210271225_MouseHanqingB22_VMSC01101	Slice5	191	99	417.84	0	4422.5	5287.71	L6 IT CTX Glut	MOp	Glut
C5-R1-251852058145495004681856828400320563603	202210271225_MouseHanqingB22_VMSC01101	Slice5	17	13	58.2223	0	4608.22	5326.22	Endo NN	ENT	NN
C5-R1-259658769656339323874179981925094034327	202210271225_MouseHanqingB22_VMSC01101	Slice5	28	23	235.829	0	4497.14	5429.94	Endo NN	MY - MYsat-MYmot post	NN
C5-R1-269404349569277851434615165891968220275	202210271225_MouseHanqingB22_VMSC01101	Slice5	257	141	892.283	1	4533.65	5294.14	L5 ET CTX Glut	PL-ILA-ORB	Glut
C5-R1-270191911273079559202716430285150014048	202210271225_MouseHanqingB22_VMSC01101	Slice5	25	23	297.734	1	4449.05	5299.61	Microglia NN	CTXsp - CLA-EP-LA-BLA-BMA-PA	NN
C5-R1-285357306434283083708723613349008695107	202210271225_MouseHanqingB22_VMSC01101	Slice5	321	175	514.767	2	4451.9	5358.93	L5 ET CTX Glut	VIS	Glut
C5-R1-287026817970568546147293807433427439557	202210271225_MouseHanqingB22_VMSC01101	Slice5	152	97	674.134	0	4605.44	5373.37	CT SUB Glut	PAR-POST-PRE-SUB-ProS	Glut
C5-R1-293982046843868795837585645064128368636	202210271225_MouseHanqingB22_VMSC01101	Slice5	156	88	1021.74	0	4583.87	5317.96	Peri NN		NN
C5-R1-298475154165057078823735071235491642557	202210271225_MouseHanqingB22_VMSC01101	Slice5	41	34	84.2389	0	4498.35	5366.17	L6 IT CTX Glut	AUD	Glut
C5-R1-298804753336086393178835169675474263317	202210271225_MouseHanqingB22_VMSC01101	Slice5	171	88	533.698	0	4471.52	5397.32	Oligo NN		NN
C5-R1-299385391049934154973894113736998533232	202210271225_MouseHanqingB22_VMSC01101	Slice5	214	121	440.116	2	4517.94	5448.13	Sst Gaba	ACA	Gaba
C5-R1-302162248154270297483189419118743526887	202210271225_MouseHanqingB22_VMSC01101	Slice5	365	163	918.531	0	4437.24	5257.75	L5 NP CTX Glut	SSs-GU-VISC-AIp	Glut
C5-R1-312936020295013866269202829188843651285	202210271225_MouseHanqingB22_VMSC01101	Slice5	119	65	547.043	0	4644.13	5287.34	Oligo NN		NN
C5-R1-318283726299169582148802445516953709100	202210271225_MouseHanqingB22_VMSC01101	Slice5	42	36	206.61	0	4584.57	5394.94	VLMC NN		NN
C5-R1-319311668976872845219744789927364775379	202210271225_MouseHanqingB22_VMSC01101	Slice5	594	193	846.688	2	4481.37	5304.11	L6 IT CTX Glut	MOp	Glut
C5-R1-323761140548557006558574173766227591839	202210271225_MouseHanqingB22_VMSC01101	Slice5	109	72	458.08	0	4449.8	5283.52	Astro-TE NN	HIP - CA	NN
C5-R1-324704520496559561631399377577295138058	202210271225_MouseHanqingB22_VMSC01101	Slice5	1037	256	1533.56	4	4577.61	5258.92	L5 ET CTX Glut	AId-AIv-AIp	Glut
C5-R1-336607224613967600023588166647781548241	202210271225_MouseHanqingB22_VMSC01101	Slice5	122	79	125.582	0	4601.31	5329.65	L5 ET CTX Glut		Glut
C5-R1-340167090126811950152580946755381880505	202210271225_MouseHanqingB22_VMSC01101	Slice5	206	112	195.129	1	4456.77	5264.53	L6 CT CTX Glut	MOp	Glut
C5-R1-48225123941544310675004403759178974874	202210271225_MouseHanqingB22_VMSC01101	Slice5	316	157	699.035	0	4575.06	5415.51	L5 ET CTX Glut	PL-ILA-ORB	Glut
C5-R1-50475024049630643823071416534075269545	202210271225_MouseHanqingB22_VMSC01101	Slice5	56	42	233.489	0	4634.75	5285.67	Astro-TE NN	HIP - CA	NN
C5-R1-5316666354025982438752176966215403812	202210271225_MouseHanqingB22_VMSC01101	Slice5	245	106	227.247	0	4455.69	5266.09	L6 CT CTX Glut	PL-ILA-ORB	Glut
C5-R1-53472422702638909150221162188657401665	202210271225_MouseHanqingB22_VMSC01101	Slice5	1228	256	1443.7	4	4563.33	5383.67	L5 IT CTX Glut	VIS	Glut
C5-R1-55298750393134877250083466713866502815	202210271225_MouseHanqingB22_VMSC01101	Slice5	77	57	766.915	0	4411.94	5301.57	PSV Glut		Glut
C5-R1-55754771448810691570838976994650991318	202210271225_MouseHanqingB22_VMSC01101	Slice5	20	17	192.552	0	4375.11	5361.36	L6 CT CTX Glut	MOp	Glut
C5-R1-56441987519776763060385030348794568488	202210271225_MouseHanqingB22_VMSC01101	Slice5	65	41	92.5626	1	4499.88	5190.4	Sst Gaba	MOp	Gaba
C5-R1-76318279639089450810564634932246245153	202210271225_MouseHanqingB22_VMSC01101	Slice5	105	69	380.332	1	4447.15	5343.84	Oligo NN		NN
C5-R1-8295901163075633343594497056800533889	202210271225_MouseHanqingB22_VMSC01101	Slice5	77	61	696.56	0	4551.77	5437.48	Peri NN		NN
C5-R1-83458911957028814585644231398845990842	202210271225_MouseHanqingB22_VMSC01101	Slice5	682	194	857.068	2	4592.38	5246.3	L6 IT CTX Glut	MOp	Glut
C5-R1-89718059392605413951613707503288143365	202210271225_MouseHanqingB22_VMSC01101	Slice5	618	207	1189.13	2	4527.79	5239.38	Sst Gaba	MOp	Gaba
C5-R1-90869644495123704267440192812285164046	202210271225_MouseHanqingB22_VMSC01101	Slice5	34	33	30.6661	0	4452.86	5366.03	L6 IT CTX Glut	VIS	Glut
C5-R1-94768408077368892237699420465788097655	202210271225_MouseHanqingB22_VMSC01101	Slice5	301	148	726.666	1	4562	5269.54	L6 CT CTX Glut	VISp	Glut
C5-R1-96921182296088664577956218277703254253	202210271225_MouseHanqingB22_VMSC01101	Slice5	391	156	741.599	1	4540.09	5452.31	L5 ET CTX Glut		Glut
C5-R1-97784764665056744426339562595741785660	202210271225_MouseHanqingB22_VMSC01101	Slice5	60	43	171.443	1	4600.45	5273.91	Astro-TE NN	HIP - CA	NN
C5-R1-104229353313440028254341557898538336252	202210271225_MouseHanqingB22_VMSC01101	Slice5	146	77	609.001	0	4371.95	5429.53	Oligo NN		NN
C5-R1-104606235896200033584378334197495825937	202210271225_MouseHanqingB22_VMSC01101	Slice5	243	123	378.837	0	4439.02	5545.76	Pvalb Gaba	VISp	Gaba
C5-R1-11054071216989600941208396291721872214	202210271225_MouseHanqingB22_VMSC01101	Slice5	167	106	378.46	1	4434.74	5388.15	L5 NP CTX Glut	SSs-GU-VISC-AIp	Glut
C5-R1-110884166840262259176528663213308257414	202210271225_MouseHanqingB22_VMSC01101	Slice5	216	109	626.059	1	4408.64	5415.11	Oligo NN	TH - Anterior	NN
C5-R1-112175259452765410014541551960749525179	202210271225_MouseHanqingB22_VMSC01101	Slice5	52	42	57.9555	0	4361	5546.98	L6 CT CTX Glut	VIS-PTLp	Glut
C5-R1-113031534925408388079937869879716955231	202210271225_MouseHanqingB22_VMSC01101	Slice5	226	104	954.49	1	4378.91	5513.36	Oligo NN		NN
C5-R1-115969162618684683997798596518904980466	202210271225_MouseHanqingB22_VMSC01101	Slice5	101	63	516.569	1	4478.05	5543.29	Astro-TE NN	HIP - CA	NN
C5-R1-137680558290104285830579829154263879218	202210271225_MouseHanqingB22_VMSC01101	Slice5	616	191	822.907	2	4436.92	5506.75	L6 CT CTX Glut	MOp	Glut
C5-R1-144043930513712251072822850221181631519	202210271225_MouseHanqingB22_VMSC01101	Slice5	166	102	535.649	0	4344.23	5470.83	Oligo NN		NN
C5-R1-14595898959527760757419979380753926695	202210271225_MouseHanqingB22_VMSC01101	Slice5	567	188	928.329	4	4380.7	5470.74	Sst Gaba	ACA	Gaba
C5-R1-149321920589327256530701792658123198806	202210271225_MouseHanqingB22_VMSC01101	Slice5	398	156	662.245	1	4491.98	5545.41	L6 IT CTX Glut	RSP	Glut
C5-R1-150072288945041361996228635674481830524	202210271225_MouseHanqingB22_VMSC01101	Slice5	234	121	356.127	4	4377.22	5382.81	L6 IT CTX Glut	SSp	Glut
C5-R1-15067693023273395546862642273265828149	202210271225_MouseHanqingB22_VMSC01101	Slice5	486	173	981.604	3	4331.34	5449.42	Pvalb Gaba	AId-AIv	Gaba
C5-R1-152151878158394332606444621090994055416	202210271225_MouseHanqingB22_VMSC01101	Slice5	174	82	559.107	1	4491.03	5488.74	Oligo NN		NN
C5-R1-152780995232498443356082135188325123841	202210271225_MouseHanqingB22_VMSC01101	Slice5	79	59	674.431	1	4519.39	5499	Endo NN	MY - MYsat-MYmot post	NN
C5-R1-153541209796470367884514393221274830034	202210271225_MouseHanqingB22_VMSC01101	Slice5	165	102	500.491	0	4534.09	5477.87	L5 ET CTX Glut	VIS	Glut
C5-R1-155783582841861465057138048042055052378	202210271225_MouseHanqingB22_VMSC01101	Slice5	831	234	995.645	4	4402.08	5519.57	L6 IT CTX Glut	MOp	Glut
C5-R1-159094203350723324763986712773953494071	202210271225_MouseHanqingB22_VMSC01101	Slice5	743	234	1169.37	3	4489.98	5462.69	L5 NP CTX Glut	SSs-GU-VISC-AIp	Glut
C5-R1-162039784342387124222887274684702871723	202210271225_MouseHanqingB22_VMSC01101	Slice5	11	11	77.8528	0	4443.52	5557.52	Endo NN	MY - MYsat-MYmot post	NN
C5-R1-166223736887398108197446571148071368971	202210271225_MouseHanqingB22_VMSC01101	Slice5	84	56	268.988	0	4308.11	5489.88	Oligo NN		NN
C5-R1-172054381228892333776908138305429333428	202210271225_MouseHanqingB22_VMSC01101	Slice5	989	239	1160.03	2	4345.26	5552.11	L6 IT CTX Glut	SSp	Glut
C5-R1-178557747817935948683255697947666066093	202210271225_MouseHanqingB22_VMSC01101	Slice5	241	122	261.456	4	4354.45	5406.27	L6 IT CTX Glut	VIS	Glut
C5-R1-184584180136618251883434748182785131098	202210271225_MouseHanqingB22_VMSC01101	Slice5	409	174	700.207	1	4411.13	5554.22	OPC NN		NN
C5-R1-19109841607929319992194400038571263807	202210271225_MouseHanqingB22_VMSC01101	Slice5	127	76	824.337	1	4332.71	5534.32	Peri NN		NN
C5-R1-197953645891451842455570249902127023036	202210271225_MouseHanqingB22_VMSC01101	Slice5	105	69	524.106	0	4409.15	5590.8	Oligo NN		NN
C5-R1-222475486838600133806905736743782684745	202210271225_MouseHanqingB22_VMSC01101	Slice5	506	181	542.682	3	4398.46	5417.96	L5 ET CTX Glut		Glut
C5-R1-225525823644462117891898734079896331632	202210271225_MouseHanqingB22_VMSC01101	Slice5	32	28	146.043	0	4386.36	5526.39	Endo NN	MY - MYsat-MYmot post	NN
C5-R1-232605000264325955500681046406641852366	202210271225_MouseHanqingB22_VMSC01101	Slice5	142	87	494.888	0	4496.73	5472.27	Astro-TE NN	HIP - CA	NN
C5-R1-237554625582043991823933126848051082597	202210271225_MouseHanqingB22_VMSC01101	Slice5	1076	237	1464.42	2	4400.35	5596.76	L5 IT CTX Glut	VIS	Glut
C5-R1-239536080868091255389666810864158394292	202210271225_MouseHanqingB22_VMSC01101	Slice5	355	137	391.285	1	4447.96	5392.91	L6 IT CTX Glut	PL-ILA-ORB	Glut
C5-R1-244391040524991510628987908019084669117	202210271225_MouseHanqingB22_VMSC01101	Slice5	12	9	31.086	0	4500.29	5515.03	Astro-TE NN	HIP - CA	NN
C5-R1-248214353297199689378344757267869025870	202210271225_MouseHanqingB22_VMSC01101	Slice5	532	211	884.073	4	4407.18	5395.18	L6 IT CTX Glut		Glut
C5-R1-249554718521024322744049148433976521146	202210271225_MouseHanqingB22_VMSC01101	Slice5	279	134	583.461	4	4527.83	5455.67	Vip Gaba	SSs-GU-VISC-AIp	Gaba
C5-R1-266476987462110758579516257027280692888	202210271225_MouseHanqingB22_VMSC01101	Slice5	41	33	195.137	0	4355.81	5540.86	Endo NN	HIP - CA	NN
C5-R1-267957921192263297259032092033009895692	202210271225_MouseHanqingB22_VMSC01101	Slice5	31	26	32.3107	0	4344.89	5488.48	L6 IT CTX Glut	MOp	Glut
C5-R1-270905950908482840049854790124817437868	202210271225_MouseHanqingB22_VMSC01101	Slice5	294	153	577.775	0	4449.75	5574.71	L6 IT CTX Glut	SSp	Glut
C5-R1-272713493853962784235283636127141998830	202210271225_MouseHanqingB22_VMSC01101	Slice5	156	91	549.764	1	4280.29	5519.71	Pvalb Gaba	PAR-POST-PRE-SUB-ProS	Gaba
C5-R1-276712720370272032626122266742056111849	202210271225_MouseHanqingB22_VMSC01101	Slice5	611	199	1261.94	3	4311.99	5519.55	L6 IT CTX Glut	SSp	Glut
C5-R1-276793708559412759377033724015402386483	202210271225_MouseHanqingB22_VMSC01101	Slice5	97	72	628.675	0	4402.97	5567.6	LGv-SPFp-SPFm Gata3 Gaba	TH - Middle-medial	Gaba
C5-R1-277487841689619782823257982877557518552	202210271225_MouseHanqingB22_VMSC01101	Slice5	62	39	201.112	2	4314.61	5499.68	Oligo NN	MB - MRN-CUN-RN-RR-PPN-PRT	NN
C5-R1-284930183980647965116496423478432234404	202210271225_MouseHanqingB22_VMSC01101	Slice5	69	52	308.656	0	4527.46	5504.16	Astro-TE NN	HIP - CA	NN
C5-R1-306014565794270270830283831086150964929	202210271225_MouseHanqingB22_VMSC01101	Slice5	164	92	528.589	0	4404.91	5545.33	Astro-TE NN	HIP - CA	NN
C5-R1-321919307162129193846056865883185274693	202210271225_MouseHanqingB22_VMSC01101	Slice5	20	19	37.5245	0	4330.9	5459.7	L6 IT CTX Glut	AUD	Glut
C5-R1-327537657519509051860945771194597008676	202210271225_MouseHanqingB22_VMSC01101	Slice5	59	40	106.122	0	4326.69	5449.91	L6 CT CTX Glut	PL-ILA-ORB	Glut
C5-R1-328305012072186390976257616059488900026	202210271225_MouseHanqingB22_VMSC01101	Slice5	667	195	957.053	3	4295.69	5500.92	L6 IT CTX Glut	PL-ILA-ORB	Glut
C5-R1-329478843954894796007330316411704571045	202210271225_MouseHanqingB22_VMSC01101	Slice5	23	22	55.5629	0	4329.96	5437.77	L4/5 IT CTX Glut	MOp	Glut
C5-R1-329701317480936462334218652241616857476	202210271225_MouseHanqingB22_VMSC01101	Slice5	963	243	947.583	3	4378.72	5536.7	L6 IT CTX Glut	SSp	Glut
C5-R1-332017287086974855005702172332586386640	202210271225_MouseHanqingB22_VMSC01101	Slice5	271	128	215.091	2	4444.35	5469.15	L6 IT CTX Glut	SSp	Glut
C5-R1-43594377366360949922605350996493482343	202210271225_MouseHanqingB22_VMSC01101	Slice5	107	72	372.617	1	4460.12	5557.5	L6 CT CTX Glut	SSp	Glut
C5-R1-48194648565799900242136439075265610785	202210271225_MouseHanqingB22_VMSC01101	Slice5	95	74	668.71	1	4488.05	5420.99	Microglia NN	CTXsp - CLA-EP-LA-BLA-BMA-PA	NN
C5-R1-49271530547035795367865531275976852488	202210271225_MouseHanqingB22_VMSC01101	Slice5	347	141	557.654	0	4510.48	5479.45	L6 CT CTX Glut	MOp	Glut
C5-R1-51376436996484744642015677191934211830	202210271225_MouseHanqingB22_VMSC01101	Slice5	327	167	670.416	2	4401.97	5406.58	Sst Gaba	AUD	Gaba
C5-R1-52912178475631881681821071925083616866	202210271225_MouseHanqingB22_VMSC01101	Slice5	162	95	147.189	2	4372.02	5445.28	L5 NP CTX Glut	SSs-GU-VISC-AIp	Glut
C5-R1-70842545514311916382511341710026670243	202210271225_MouseHanqingB22_VMSC01101	Slice5	67	55	402.535	0	4366.31	5517.81	Peri NN		NN
C5-R1-73334762432998253707604974937055203099	202210271225_MouseHanqingB22_VMSC01101	Slice5	132	79	711.44	2	4435.34	5443.06	Endo NN	MY - MYsat-MYmot post	NN
C5-R1-73543825609122833969599474380101626106	202210271225_MouseHanqingB22_VMSC01101	Slice5	444	185	650.497	2	4338.59	5521.76	L5 ET CTX Glut	AId-AIv-AIp	Glut
C5-R1-74792709811480516942857003363813853141	202210271225_MouseHanqingB22_VMSC01101	Slice5	41	33	77.4329	0	4332.98	5422.93	L6 IT CTX Glut	MOp	Glut
C5-R1-87578522363536618204749407022601029825	202210271225_MouseHanqingB22_VMSC01101	Slice5	137	83	369.393	1	4415.18	5487.6	L6 IT CTX Glut	MOp	Glut
C5-R1-89962656206680367514283363205487686241	202210271225_MouseHanqingB22_VMSC01101	Slice5	278	136	488.851	3	4518.85	5489.9	L5 NP CTX Glut	MOp	Glut
C5-R1-99001495829211605798544598852066366250	202210271225_MouseHanqingB22_VMSC01101	Slice5	24	18	348.512	1	4297.48	5531.07	Endo NN	MY - MYsat-MYmot post	NN
C5-R1-99658158696403989531172476878308547944	202210271225_MouseHanqingB22_VMSC01101	Slice5	514	196	1184.97	1	4384.78	5448.22	L6 CT CTX Glut	MOp	Glut
C5-R1-115940350551591602935210502674144245739	202210271225_MouseHanqingB22_VMSC01101	Slice5	50	34	212.279	0	4355.89	5791.25	Astro-TE NN	HIP - CA	NN
C5-R1-130207160571539284627223817267492561301	202210271225_MouseHanqingB22_VMSC01101	Slice5	401	156	348.376	2	4234.45	5710.53	L5 IT CTX Glut	VIS	Glut
C5-R1-138731784024127705262227607523862228684	202210271225_MouseHanqingB22_VMSC01101	Slice5	97	68	364.464	1	4296.27	5596.64	Astro-TE NN	HIP - CA	NN
C5-R1-14012971265298148663302577850395381624	202210271225_MouseHanqingB22_VMSC01101	Slice5	1065	229	1491.83	4	4205.26	5647.48	L5 IT CTX Glut	MOp	Glut
C5-R1-144530953997481568757727556388394858499	202210271225_MouseHanqingB22_VMSC01101	Slice5	281	136	770.988	4	4331.2	5583.45	Oligo NN		NN
C5-R1-145160054455657104527239697309772819000	202210271225_MouseHanqingB22_VMSC01101	Slice5	79	56	510.7	0	4330.13	5712.53	Microglia NN	CTXsp - CLA-EP-LA-BLA-BMA-PA	NN
C5-R1-147134060253536317160253776503329149075	202210271225_MouseHanqingB22_VMSC01101	Slice5	369	134	639.536	0	4407.78	5628.91	Oligo NN		NN
C5-R1-154293256949249946443859029423248931250	202210271225_MouseHanqingB22_VMSC01101	Slice5	699	223	882.07	3	4363.59	5580.7	L5 ET CTX Glut		Glut
C5-R1-155572751465147050621800873130075144414	202210271225_MouseHanqingB22_VMSC01101	Slice5	229	117	439.639	2	4267.29	5567.57	L6 CT CTX Glut	MOp	Glut
C5-R1-15568811671254799897563776093986295967	202210271225_MouseHanqingB22_VMSC01101	Slice5	103	71	363.742	0	4280.38	5778.08	Oligo NN		NN
C5-R1-157790763148993694744881803572670023655	202210271225_MouseHanqingB22_VMSC01101	Slice5	840	239	1159.38	4	4370.46	5634.36	L5 IT CTX Glut	MOp	Glut
C5-R1-168329121645674637480961808590543381330	202210271225_MouseHanqingB22_VMSC01101	Slice5	640	213	963.549	3	4390.57	5666.17	L5 ET CTX Glut		Glut
C5-R1-170843516181097477420610371042461332445	202210271225_MouseHanqingB22_VMSC01101	Slice5	122	76	436.18	1	4370.47	5589.41	Oligo NN		NN
C5-R1-173884140138460523517027108152888696322	202210271225_MouseHanqingB22_VMSC01101	Slice5	428	169	504.169	1	4286.73	5573.86	L6 IT CTX Glut	MOp	Glut
C5-R1-198487973314513518289470945996680515664	202210271225_MouseHanqingB22_VMSC01101	Slice5	1161	253	1270.45	4	4269.1	5664.76	L5 IT CTX Glut	VIS	Glut
C5-R1-200489913631680700425175899622179778188	202210271225_MouseHanqingB22_VMSC01101	Slice5	70	59	47.4623	1	4236.23	5688.12	L5 IT CTX Glut	VIS	Glut
C5-R1-203120615109549910436380594840341944559	202210271225_MouseHanqingB22_VMSC01101	Slice5	231	118	479.04	3	4198.87	5673.34	L5 IT CTX Glut	MOp	Glut
C5-R1-203501432890028108002592981298258765283	202210271225_MouseHanqingB22_VMSC01101	Slice5	69	50	216.74	0	4372.28	5618.89	Astro-NT NN		NN
C5-R1-204004283881522172923995120944337559488	202210271225_MouseHanqingB22_VMSC01101	Slice5	108	69	453.251	0	4402.74	5693.47	Oligo NN		NN
C5-R1-212007432214396853903171959462475940443	202210271225_MouseHanqingB22_VMSC01101	Slice5	62	49	198.273	0	4275.98	5631.69	L5 ET CTX Glut	VISp	Glut
C5-R1-224680752426366811461215593832847980563	202210271225_MouseHanqingB22_VMSC01101	Slice5	13	11	200.355	0	4334.22	5561.81	L4/5 IT CTX Glut	VIS	Glut
C5-R1-227816811121513939643551251516526487708	202210271225_MouseHanqingB22_VMSC01101	Slice5	327	134	256.938	2	4373.64	5739.45	Pvalb Gaba	VISp	Gaba
C5-R1-233749672297977222686399978989541614243	202210271225_MouseHanqingB22_VMSC01101	Slice5	112	83	318.541	0	4371.23	5583.99	L5 ET CTX Glut	PL-ILA-ORB	Glut
C5-R1-239993875973362458667777929798436903382	202210271225_MouseHanqingB22_VMSC01101	Slice5	120	79	201.353	1	4369.59	5743.98	Pvalb Gaba	VISp	Gaba
C5-R1-244269654795940039708137607009968889535	202210271225_MouseHanqingB22_VMSC01101	Slice5	91	57	710.731	0	4384.54	5698.42	Endo NN	MY - MYsat-MYmot post	NN
C5-R1-249817425051712066113989270926163864856	202210271225_MouseHanqingB22_VMSC01101	Slice5	320	157	539.222	2	4417.62	5651.49	L6 IT CTX Glut	RSP	Glut
C5-R1-249898031553749434514115960347108040352	202210271225_MouseHanqingB22_VMSC01101	Slice5	118	86	771.009	1	4304.41	5769.39	Peri NN		NN
C5-R1-253085588516291236801422448643211682789	202210271225_MouseHanqingB22_VMSC01101	Slice5	12	11	32.3414	0	4272.43	5740.32	L2/3 IT CTX Glut	SSp	Glut
C5-R1-260854716831806465519734439906793481946	202210271225_MouseHanqingB22_VMSC01101	Slice5	67	49	658.685	0	4302.9	5587.87	Endo NN	MY - MYsat-MYmot post	NN
C5-R1-262191978048433621186285144246165591653	202210271225_MouseHanqingB22_VMSC01101	Slice5	178	108	177.79	2	4250.76	5645.88	L5 ET CTX Glut		Glut
C5-R1-271946785162705384566480702547167389297	202210271225_MouseHanqingB22_VMSC01101	Slice5	123	79	185.016	0	4290.63	5666.46	L5 IT CTX Glut	VIS	Glut
C5-R1-272959889553525832603098354008048235518	202210271225_MouseHanqingB22_VMSC01101	Slice5	409	175	747.692	0	4235.92	5629.14	L5 NP CTX Glut	MOp	Glut
C5-R1-277973743812503820894627822779834769759	202210271225_MouseHanqingB22_VMSC01101	Slice5	39	34	439.43	0	4216.51	5619.24	Astro-NT NN		NN
C5-R1-281128911785277897759235673960632873829	202210271225_MouseHanqingB22_VMSC01101	Slice5	178	98	714.961	2	4229.03	5728.98	Astro-TE NN	HIP - CA	NN
C5-R1-28432082338878092809290591823306280532	202210271225_MouseHanqingB22_VMSC01101	Slice5	124	79	225.515	2	4420.27	5677.58	L5 NP CTX Glut	MOp	Glut
C5-R1-287269036544827207996584627732733343767	202210271225_MouseHanqingB22_VMSC01101	Slice5	92	63	549.462	0	4277.68	5716.98	Endo NN	HIP - CA	NN
C5-R1-288135883187261143938215557249037334778	202210271225_MouseHanqingB22_VMSC01101	Slice5	162	97	232.846	1	4350.52	5755.73	L5 ET CTX Glut		Glut
C5-R1-292050573103135347822323458206834748708	202210271225_MouseHanqingB22_VMSC01101	Slice5	381	162	359.298	1	4417.49	5640.06	L5 ET CTX Glut		Glut
C5-R1-292210717358116281498007833479604210166	202210271225_MouseHanqingB22_VMSC01101	Slice5	497	183	669.336	4	4282.87	5611.23	L5 IT CTX Glut	MOp	Glut
C5-R1-304591750188318732656893746207404179386	202210271225_MouseHanqingB22_VMSC01101	Slice5	227	119	289.104	2	4235.94	5740.89	L5 NP CTX Glut	PTLp	Glut
C5-R1-312052314489007550102744672791432164554	202210271225_MouseHanqingB22_VMSC01101	Slice5	80	62	428.853	0	4192.92	5658.69	L6 IT CTX Glut		Glut
C5-R1-31341523376599064259765325880424939322	202210271225_MouseHanqingB22_VMSC01101	Slice5	44	38	470.45	0	4354.74	5650.79	Microglia NN	CTXsp - CLA-EP-LA-BLA-BMA-PA	NN
C5-R1-314041167092783396663027649432084099196	202210271225_MouseHanqingB22_VMSC01101	Slice5	155	69	479.067	0	4356.33	5661.31	Oligo NN	MB - MRN-CUN-RN-RR-PPN-PRT	NN
C5-R1-32742174881815238725043475364869915903	202210271225_MouseHanqingB22_VMSC01101	Slice5	205	108	579.043	1	4315.61	5770.18	L6b CTX Glut		Glut
C5-R1-36743108257795248442339149240007669451	202210271225_MouseHanqingB22_VMSC01101	Slice5	34	26	277.675	0	4309.14	5579.75	Endo NN	HIP - CA	NN
C5-R1-41292095888750811344810750156059813545	202210271225_MouseHanqingB22_VMSC01101	Slice5	148	101	356.433	0	4298.8	5631.9	OPC NN		NN
C5-R1-4423629755964247903038691692194854703	202210271225_MouseHanqingB22_VMSC01101	Slice5	213	118	1004.64	1	4253.09	5605.57	Astro-TE NN	HIP - CA	NN
C5-R1-45087057069982326864760261949474110764	202210271225_MouseHanqingB22_VMSC01101	Slice5	512	184	502.752	1	4274.74	5749.07	L5 ET CTX Glut		Glut
C5-R1-45517975797938054817848984858219678168	202210271225_MouseHanqingB22_VMSC01101	Slice5	91	50	397.859	0	4315.36	5551.17	Oligo NN	MB - MRN-CUN-RN-RR-PPN-PRT	NN
C5-R1-52672302825501973444596458812463720463	202210271225_MouseHanqingB22_VMSC01101	Slice5	357	153	369.533	4	4379.14	5734.03	L6 CT CTX Glut	SSp	Glut
C5-R1-52859610846643559061785576405732949702	202210271225_MouseHanqingB22_VMSC01101	Slice5	97	63	452.556	1	4317.95	5759.12	Astro-TE NN	HIP - CA	NN
C5-R1-58361180265917491596495020522725504438	202210271225_MouseHanqingB22_VMSC01101	Slice5	605	206	1090.63	4	4317.99	5562.04	L6 CT CTX Glut	MOp	Glut
C5-R1-6150664586960589933863008254954009886	202210271225_MouseHanqingB22_VMSC01101	Slice5	58	44	290.95	0	4298.5	5551.1	Astro-TE NN	HIP - CA	NN
C5-R1-6278599183723426138860156078275166877	202210271225_MouseHanqingB22_VMSC01101	Slice5	276	157	946.297	1	4248.38	5723.01	OPC NN		NN
C5-R1-79922067449395436102159949844234223175	202210271225_MouseHanqingB22_VMSC01101	Slice5	113	79	538.348	0	4314.78	5649.04	Endo NN	ENT	NN
C5-R1-80072325722480882941072311910000514097	202210271225_MouseHanqingB22_VMSC01101	Slice5	182	99	713.907	1	4198.6	5690.65	Astro-TE NN	HIP - CA	NN
C5-R1-82759432755037793887699269886863191906	202210271225_MouseHanqingB22_VMSC01101	Slice5	21	20	38.6968	0	4254.63	5708.84	SCsg Gabrr2 Gaba	MB - SC	Gaba
C5-R1-90727743203502852987803518285308639623	202210271225_MouseHanqingB22_VMSC01101	Slice5	145	82	622.984	1	4368.65	5664.93	Oligo NN		NN
C5-R1-94386486283017386549793459698021568951	202210271225_MouseHanqingB22_VMSC01101	Slice5	133	82	123.832	2	4375.3	5746.83	Pvalb Gaba	VISp	Gaba
C5-R1-102866084012562011260628563376232082854	202210271225_MouseHanqingB22_VMSC01101	Slice5	180	104	296.43	1	4126.83	5762.02	L4/5 IT CTX Glut	MOs-FRP	Glut
C5-R1-110345858353298714854176595358692074328	202210271225_MouseHanqingB22_VMSC01101	Slice5	693	211	1062.81	2	4133.03	5892.24	L4/5 IT CTX Glut	VISm	Glut
C5-R1-110384231993027847501581053622461090831	202210271225_MouseHanqingB22_VMSC01101	Slice5	109	69	499.73	1	4206.86	5773.31	Astro-TE NN	HIP - CA	NN
C5-R1-112495426308184813833816881926639056615	202210271225_MouseHanqingB22_VMSC01101	Slice5	370	182	614.167	2	4178.85	5827.78	L4/5 IT CTX Glut	MOp	Glut
C5-R1-117227053876389090900375985812509285090	202210271225_MouseHanqingB22_VMSC01101	Slice5	326	159	639.973	2	4135.66	5749.53	L5 NP CTX Glut	PTLp	Glut
C5-R1-119247093394862295946222865676568761512	202210271225_MouseHanqingB22_VMSC01101	Slice5	294	153	260.594	2	4138.94	5827.56	L4/5 IT CTX Glut	MOp	Glut
C5-R1-122591491289064206318686138335486872582	202210271225_MouseHanqingB22_VMSC01101	Slice5	598	194	716.798	4	4211.23	5840.49	L4/5 IT CTX Glut	MOp	Glut
C5-R1-13005525264939178605450660487547958536	202210271225_MouseHanqingB22_VMSC01101	Slice5	17	16	30.3731	0	4198.1	5924.88	L4/5 IT CTX Glut	VIS	Glut
C5-R1-131262759440972398534425515157261267422	202210271225_MouseHanqingB22_VMSC01101	Slice5	155	108	369.76	3	4251.07	5877.96	L4/5 IT CTX Glut	VISm	Glut
C5-R1-134225247791860706726054217336779960866	202210271225_MouseHanqingB22_VMSC01101	Slice5	21	16	49.9904	0	4212.2	5926.6	Astro-TE NN	HIP - CA	NN
C5-R1-137716362491325318381276741710733046514	202210271225_MouseHanqingB22_VMSC01101	Slice5	86	53	425.057	0	4261.63	5809.67	Oligo NN		NN
C5-R1-13799808199720701208025532309522181483	202210271225_MouseHanqingB22_VMSC01101	Slice5	573	201	1109.65	1	4297.67	5886.47	Pvalb Gaba	VISp	Gaba
C5-R1-138188006567762133587576445512249467501	202210271225_MouseHanqingB22_VMSC01101	Slice5	49	39	66.5417	0	4235.01	5896.93	L4/5 IT CTX Glut	VIS	Glut
C5-R1-148700535907994414467113027260578327975	202210271225_MouseHanqingB22_VMSC01101	Slice5	662	207	913.694	3	4264.98	5863.48	L4/5 IT CTX Glut	VISm	Glut
C5-R1-15301514776245902801975820824991683132	202210271225_MouseHanqingB22_VMSC01101	Slice5	326	144	437.019	2	4191.81	5777.46	L4/5 IT CTX Glut	MOs-FRP	Glut
C5-R1-15425545246214669488420465275182431514	202210271225_MouseHanqingB22_VMSC01101	Slice5	496	193	957.582	3	4180.13	5907.21	L4/5 IT CTX Glut	VISm	Glut
C5-R1-16384223996472644268734062880412028710	202210271225_MouseHanqingB22_VMSC01101	Slice5	59	38	249.874	0	4233.68	5836.8	Astro-TE NN	HIP - CA	NN
C5-R1-168031751911553569406804158589283194383	202210271225_MouseHanqingB22_VMSC01101	Slice5	78	63	153.068	0	4282.41	5836.32	L4/5 IT CTX Glut	VIS	Glut
C5-R1-169928386284485536750609341388779740825	202210271225_MouseHanqingB22_VMSC01101	Slice5	284	141	1163.44	2	4125.49	5845.24	Oligo NN		NN
C5-R1-179699148403809163124640688335127377327	202210271225_MouseHanqingB22_VMSC01101	Slice5	98	74	105.868	0	4104.07	5910.75	L4/5 IT CTX Glut	VIS	Glut
C5-R1-186645194107931221840574608584878420679	202210271225_MouseHanqingB22_VMSC01101	Slice5	85	61	141.171	1	4269.43	5775.32	L5 ET CTX Glut		Glut
C5-R1-187784409517681355993607531620935373722	202210271225_MouseHanqingB22_VMSC01101	Slice5	802	210	963.706	3	4227.55	5899.05	Pvalb Gaba	AUD	Gaba
C5-R1-196942534775629633413961049537829301569	202210271225_MouseHanqingB22_VMSC01101	Slice5	203	106	403.453	0	4255.26	5747.81	L5 IT CTX Glut	VIS	Glut
C5-R1-196996952757898451788280845131904297805	202210271225_MouseHanqingB22_VMSC01101	Slice5	135	96	590.236	2	4274.39	5888.12	L4/5 IT CTX Glut	VISm	Glut
C5-R1-198553899825324350609858596126213156562	202210271225_MouseHanqingB22_VMSC01101	Slice5	12	11	172.362	0	4058.57	5881.23	L4/5 IT CTX Glut	VISm	Glut
C5-R1-203294816618998096984389540498257309470	202210271225_MouseHanqingB22_VMSC01101	Slice5	195	111	612.373	2	4210.29	5812.2	OPC NN		NN
C5-R1-214357098150025188105010837863557854735	202210271225_MouseHanqingB22_VMSC01101	Slice5	153	90	268.66	0	4147.89	5898.45	Vip Gaba	MOp	Gaba
C5-R1-216161763717354716077954548771677452196	202210271225_MouseHanqingB22_VMSC01101	Slice5	136	87	914.905	0	4149.78	5770.66	Endo NN	MY - MYsat-MYmot post	NN
C5-R1-222120922656850476975024199832324418137	202210271225_MouseHanqingB22_VMSC01101	Slice5	131	88	826.498	0	4116.27	5808.61	Microglia NN	CTXsp - CLA-EP-LA-BLA-BMA-PA	NN
C5-R1-240186793180450369410841929184521433793	202210271225_MouseHanqingB22_VMSC01101	Slice5	180	105	393.183	0	4065.48	5884.17	L4/5 IT CTX Glut	MOp	Glut
C5-R1-246767063259345657420667658847292693847	202210271225_MouseHanqingB22_VMSC01101	Slice5	382	178	728.07	1	4247.97	5916.7	L4/5 IT CTX Glut	VISm	Glut
C5-R1-25704974511863594855049680838222800069	202210271225_MouseHanqingB22_VMSC01101	Slice5	84	51	639.772	0	4196.73	5727.68	Endo NN	HIP - CA	NN
C5-R1-258692046860380774682142878015905650877	202210271225_MouseHanqingB22_VMSC01101	Slice5	43	32	355.024	0	4299.99	5798.52	Endo NN	MY - MYsat-MYmot post	NN
C5-R1-269025457243331439423757403272855507310	202210271225_MouseHanqingB22_VMSC01101	Slice5	40	36	38.5699	2	4193.67	5821.87	L4/5 IT CTX Glut	VIS	Glut
C5-R1-272502157303968663442287259139329366199	202210271225_MouseHanqingB22_VMSC01101	Slice5	309	148	445.435	1	4221.78	5847.58	L4/5 IT CTX Glut	VIS	Glut
C5-R1-287992184314933690327019058024196967389	202210271225_MouseHanqingB22_VMSC01101	Slice5	467	182	757.791	3	4240.55	5868.33	Pvalb Gaba	VISp	Gaba
C5-R1-289847655048313088345480824798686845683	202210271225_MouseHanqingB22_VMSC01101	Slice5	148	81	143.2	0	4242.28	5884.98	L4/5 IT CTX Glut	AUD	Glut
C5-R1-294645024109221274063915948273995766785	202210271225_MouseHanqingB22_VMSC01101	Slice5	134	88	301.202	2	4246.71	5859.17	OPC NN		NN
C5-R1-295638823239964713889628739106150116571	202210271225_MouseHanqingB22_VMSC01101	Slice5	15	14	120.351	0	4172.91	5834.82	BAM NN	MB - SC-IC	NN
C5-R1-298103056783635105806091169674288167806	202210271225_MouseHanqingB22_VMSC01101	Slice5	1012	268	1348.26	4	4185.9	5800.98	L4/5 IT CTX Glut	MOp	Glut
C5-R1-322446559496488099477881928802934933236	202210271225_MouseHanqingB22_VMSC01101	Slice5	173	116	146.516	3	4144.78	5817.77	L4/5 IT CTX Glut	MOp	Glut
C5-R1-324397589175681037159412778427905333123	202210271225_MouseHanqingB22_VMSC01101	Slice5	851	255	1051.75	3	4226.2	5825.25	L4/5 IT CTX Glut	MOp	Glut
C5-R1-325988056587213450006667079304833057371	202210271225_MouseHanqingB22_VMSC01101	Slice5	504	182	1060.66	3	4293.5	5845.4	L4/5 IT CTX Glut	MOp	Glut
C5-R1-328746788491226395434308152537693780852	202210271225_MouseHanqingB22_VMSC01101	Slice5	209	117	273.716	2	4104.21	5861.57	L4/5 IT CTX Glut	VISm	Glut
C5-R1-330374245302931681469893094037993083577	202210271225_MouseHanqingB22_VMSC01101	Slice5	135	81	242.77	2	4314.95	5825.42	Vip Gaba	SSs-GU-VISC-AIp	Gaba
C5-R1-332732381719374777817489403658489685453	202210271225_MouseHanqingB22_VMSC01101	Slice5	376	173	546.12	2	4219.36	5833.21	L4/5 IT CTX Glut	MOp	Glut
C5-R1-333703923070450067771641290152230234968	202210271225_MouseHanqingB22_VMSC01101	Slice5	1039	249	1131.69	3	4170.53	5764.43	L5 IT CTX Glut	MOp	Glut
C5-R1-335921677799637879677803249776722439051	202210271225_MouseHanqingB22_VMSC01101	Slice5	945	266	1467.38	2	4244.81	5784.8	L5 NP CTX Glut	PTLp	Glut
C5-R1-336439020203828452846265457394573542849	202210271225_MouseHanqingB22_VMSC01101	Slice5	442	194	706.349	4	4154.4	5828	L4/5 IT CTX Glut	VISm	Glut
C5-R1-37583114220256639733430078499039296033	202210271225_MouseHanqingB22_VMSC01101	Slice5	96	71	720.612	0	4253.26	5832.58	Peri NN		NN
C5-R1-4438951555712265966665628681792758232	202210271225_MouseHanqingB22_VMSC01101	Slice5	22	19	252.966	0	4232.32	5911.09	Endo NN	MY - MYsat-MYmot post	NN
C5-R1-48969357007731539109156730164497114406	202210271225_MouseHanqingB22_VMSC01101	Slice5	122	87	171.33	0	4183.94	5809.33	L4/5 IT CTX Glut	MOp	Glut
C5-R1-51723556502467618916835462538699341625	202210271225_MouseHanqingB22_VMSC01101	Slice5	128	85	635.35	1	4122.25	5884.33	Endo NN	ENT	NN
C5-R1-56013842266322472675393545288406288684	202210271225_MouseHanqingB22_VMSC01101	Slice5	13	13	58.7253	0	4266.24	5801.04	OPC NN		NN
C5-R1-56459788437875619052745139961340038941	202210271225_MouseHanqingB22_VMSC01101	Slice5	264	119	685.756	0	4199.74	5889.54	Oligo NN		NN
C5-R1-58437221961632349154424357658801017285	202210271225_MouseHanqingB22_VMSC01101	Slice5	303	138	381.645	3	4218.3	5818.51	Sst Gaba	AId-AIv	Gaba
C5-R1-66264685527890607242363971268314250327	202210271225_MouseHanqingB22_VMSC01101	Slice5	20	18	153.877	0	4266.54	5891.88	MOB-in Frmd7 Gaba	OLF - MOB-AOB	Gaba
C5-R1-68218706599891201489023877726539084053	202210271225_MouseHanqingB22_VMSC01101	Slice5	365	167	613.357	3	4203.34	5871.85	L4/5 IT CTX Glut	VISm	Glut
C5-R1-78241676590104225674638566289230904258	202210271225_MouseHanqingB22_VMSC01101	Slice5	243	119	304.129	1	4249.15	5840.68	L4/5 IT CTX Glut	MOp	Glut
C5-R1-86447539251203315574147929867279321148	202210271225_MouseHanqingB22_VMSC01101	Slice5	15	14	108.773	0	4263.95	5882.65	Endo NN	MY - MYsat-MYmot post	NN
C5-R1-101045924532775530717870640336543345125	202210271225_MouseHanqingB22_VMSC01101	Slice5	62	54	69.2011	2	4090.22	6130.13	L2/3 IT CTX Glut	SSp	Glut
C5-R1-103653381488491734400758884919578484983	202210271225_MouseHanqingB22_VMSC01101	Slice5	56	49	648.992	1	4046.57	6026.24	Peri NN		NN
C5-R1-10669827890027452739197910207215551752	202210271225_MouseHanqingB22_VMSC01101	Slice5	652	201	1166.07	4	4226.77	5971.91	Sst Gaba		Gaba
C5-R1-121324668759470870950200398165939069592	202210271225_MouseHanqingB22_VMSC01101	Slice5	34	26	44.1861	1	4105.58	6097.79	Sncg Gaba	MOp	Gaba
C5-R1-121653818645381088763032000693980925095	202210271225_MouseHanqingB22_VMSC01101	Slice5	291	142	514.951	1	4147.88	5998.94	L2/3 IT CTX Glut	SSp	Glut
C5-R1-127891352609930134809578196051252994654	202210271225_MouseHanqingB22_VMSC01101	Slice5	191	106	328.562	0	4116.52	6067.94	L2/3 IT CTX Glut	SSp	Glut
C5-R1-132604369998203511482687925752198434719	202210271225_MouseHanqingB22_VMSC01101	Slice5	461	182	803.736	3	4010.11	6012.05	L2/3 IT CTX Glut	SSp	Glut
C5-R1-137920646753441240376100023091259704045	202210271225_MouseHanqingB22_VMSC01101	Slice5	184	114	178.98	4	4083.99	5946.84	L2/3 IT CTX Glut	SSp	Glut
C5-R1-154008717966685393176592446126223739896	202210271225_MouseHanqingB22_VMSC01101	Slice5	57	39	396.884	0	4172.61	6021.88	Endo NN	MY - MYsat-MYmot post	NN
C5-R1-160539249950943758256504861464118805213	202210271225_MouseHanqingB22_VMSC01101	Slice5	20	17	164.182	0	4112.2	6016.25	Endo NN	MY - MYsat-MYmot post	NN
C5-R1-174894718989352572776015077126467082791	202210271225_MouseHanqingB22_VMSC01101	Slice5	24	21	272.907	0	4049.21	5902	L2 IT ENT-po Glut	ENT	Glut
C5-R1-174975298379955355895964023185912545250	202210271225_MouseHanqingB22_VMSC01101	Slice5	202	113	279.91	3	4084	6108.4	L2/3 IT CTX Glut	VIS	Glut
C5-R1-181388118888869275866127974118776471453	202210271225_MouseHanqingB22_VMSC01101	Slice5	209	112	586.282	2	4150.14	5974.93	L2/3 IT CTX Glut	SSp	Glut
C5-R1-185530976936119862527820977077372925203	202210271225_MouseHanqingB22_VMSC01101	Slice5	162	97	268.467	1	4017.9	6033.45	L2/3 IT CTX Glut	SSp	Glut
C5-R1-187073142209176523273300288390814023369	202210271225_MouseHanqingB22_VMSC01101	Slice5	596	204	1225.19	4	4087.74	6121.78	L2/3 IT CTX Glut	SSp	Glut
C5-R1-187097340785274938455604878716757426980	202210271225_MouseHanqingB22_VMSC01101	Slice5	30	28	287.153	0	4137.04	5942.55	ARH-DMH-LHA Gsx1 Gaba	HY - MEZ-PVZ-PVR	Gaba
C5-R1-194931519215169594114444035004755547404	202210271225_MouseHanqingB22_VMSC01101	Slice5	44	37	480.173	0	4112	6145.21	Endo NN	MY - MYsat-MYmot post	NN
C5-R1-197001871859137363818756648942876976491	202210271225_MouseHanqingB22_VMSC01101	Slice5	72	54	413.181	0	4114.53	5974.19	Endo NN	ENT	NN
C5-R1-198487335301721608457110835999288944144	202210271225_MouseHanqingB22_VMSC01101	Slice5	325	162	492.079	4	4103.95	6083.13	L2/3 IT CTX Glut	SSp	Glut
C5-R1-199204566987077360829888363635331387308	202210271225_MouseHanqingB22_VMSC01101	Slice5	850	231	1350.44	4	4030.72	6089.11	L2/3 IT CTX Glut	SSp	Glut
C5-R1-203559581872266109598269930936762230428	202210271225_MouseHanqingB22_VMSC01101	Slice5	736	231	1118.81	3	4111.16	6094.4	L2/3 IT CTX Glut	SSp	Glut
C5-R1-204193782653323908279240269317283741793	202210271225_MouseHanqingB22_VMSC01101	Slice5	228	130	515.165	0	4226.78	5995.23	L2/3 IT CTX Glut	SSp	Glut
C5-R1-205203250438709732720351686984122815731	202210271225_MouseHanqingB22_VMSC01101	Slice5	129	79	125.77	0	4117.77	5915.65	L4/5 IT CTX Glut	MOp	Glut
C5-R1-215970149066483185452726953825926181455	202210271225_MouseHanqingB22_VMSC01101	Slice5	192	114	1345.19	2	4197.31	5953.28	Endo NN	ENT	NN
C5-R1-21776749716164929679889053598145267707	202210271225_MouseHanqingB22_VMSC01101	Slice5	374	160	787.945	3	4158.28	6049.83	L2/3 IT CTX Glut	SSp	Glut
C5-R1-22223336248085522746718055663444869888	202210271225_MouseHanqingB22_VMSC01101	Slice5	515	181	881.772	0	4195.6	6048.69	Sst Gaba		Gaba
C5-R1-230751401287463140974880019690346916173	202210271225_MouseHanqingB22_VMSC01101	Slice5	145	95	400.623	2	4225.84	5988.21	L2/3 IT CTX Glut	SSp	Glut
C5-R1-234500030525257597841348794214329769871	202210271225_MouseHanqingB22_VMSC01101	Slice5	652	201	1116.46	4	4041.36	6068.94	L2/3 IT CTX Glut	VIS	Glut
C5-R1-235151517235700133508165517444354416196	202210271225_MouseHanqingB22_VMSC01101	Slice5	799	231	1178.39	4	4003.39	6047.46	L2/3 IT CTX Glut	SSp	Glut
C5-R1-237475119623258273412390629218686357552	202210271225_MouseHanqingB22_VMSC01101	Slice5	652	209	896.613	3	4084.53	5952.82	L2/3 IT CTX Glut	SSp	Glut
C5-R1-258420455445275413207639708474613061790	202210271225_MouseHanqingB22_VMSC01101	Slice5	585	186	873.212	3	4084.54	5885.3	Pvalb Gaba	AUD	Gaba
C5-R1-258807434159320742786251655608784884895	202210271225_MouseHanqingB22_VMSC01101	Slice5	462	175	876.755	3	4118.62	6059.99	L2/3 IT CTX Glut	SSp	Glut
C5-R1-269845532346858560068551299514169818785	202210271225_MouseHanqingB22_VMSC01101	Slice5	206	130	981.819	3	4102.23	5970.65	Astro-TE NN	HIP - CA	NN
C5-R1-269959596998916546706531294761888821743	202210271225_MouseHanqingB22_VMSC01101	Slice5	177	114	273.55	1	4152.37	5937.49	L2/3 IT CTX Glut	SSp	Glut
C5-R1-271403251223137675949864996738678641352	202210271225_MouseHanqingB22_VMSC01101	Slice5	18	16	174.947	0	4134.19	5935.6	ZI Pax6 Gaba	HY LZ	Gaba
C5-R1-2714705996830053714554274067208716598	202210271225_MouseHanqingB22_VMSC01101	Slice5	27	24	195.347	1	4034.87	6049.73	Endo NN	MY - MYsat-MYmot post	NN
C5-R1-27230974324017188571694379354113345975	202210271225_MouseHanqingB22_VMSC01101	Slice5	575	198	1213.91	4	4207.05	5978.85	L2/3 IT CTX Glut	SSp	Glut
C5-R1-276388956112269903538775108931352823579	202210271225_MouseHanqingB22_VMSC01101	Slice5	29	24	242.145	0	4148.02	5959.17	Endo NN	MY - MYsat-MYmot post	NN
C5-R1-284989594144392460126629657306079599978	202210271225_MouseHanqingB22_VMSC01101	Slice5	669	215	1091.8	4	4067.26	6053.15	L2/3 IT CTX Glut	SSp	Glut
C5-R1-287595223130304871704313060245384452342	202210271225_MouseHanqingB22_VMSC01101	Slice5	183	102	239.59	4	4033.64	5994.96	L4/5 IT CTX Glut	MOp	Glut
C5-R1-295781279729203852514419435404789163356	202210271225_MouseHanqingB22_VMSC01101	Slice5	330	153	451.169	3	4071.68	5949.15	L2/3 IT CTX Glut	SSp	Glut
C5-R1-305901359154051823091629763342835939957	202210271225_MouseHanqingB22_VMSC01101	Slice5	39	33	479.369	0	4024.42	5964.7	Endo NN	MY - MYsat-MYmot post	NN
C5-R1-306324259612706577576868056168109918683	202210271225_MouseHanqingB22_VMSC01101	Slice5	591	216	1054.73	4	4097.94	5903.57
C5-R1-307337214595010707129531669302586276195	202210271225_MouseHanqingB22_VMSC01101	Slice5	128	75	577.32	2	4148.02	6045.78	Astro-TE NN	HIP - CA	NN
C5-R1-308175404281185910980843213339031114620	202210271225_MouseHanqingB22_VMSC01101	Slice5	106	71	486.791	0	4102.11	6035.12	Astro-TE NN	HIP - CA	NN
C5-R1-311354269425197511094180641224663652081	202210271225_MouseHanqingB22_VMSC01101	Slice5	40	33	282.071	0	4055.35	6003.69	Endo NN	MY - MYsat-MYmot post	NN
C5-R1-316062176803505833884966930376201661206	202210271225_MouseHanqingB22_VMSC01101	Slice5	560	210	1360.25	4	4134.15	6116.46	L2/3 IT CTX Glut	SSp	Glut
C5-R1-327051337134621860676861070989884711614	202210271225_MouseHanqingB22_VMSC01101	Slice5	141	109	791.331	1	4147.07	6062.76	Endo NN	MY - MYsat-MYmot post	NN
C5-R1-328728279949045063428483989050270920705	202210271225_MouseHanqingB22_VMSC01101	Slice5	132	94	336.365	1	4080.28	6034.05	L4/5 IT CTX Glut	MOp	Glut
C5-R1-332743144704416887492170054463086169668	202210271225_MouseHanqingB22_VMSC01101	Slice5	28	27	32.2714	0	4025.82	6078.49	L2/3 IT ENT Glut	ENT	Glut
C5-R1-333336302649621399930053099665204484309	202210271225_MouseHanqingB22_VMSC01101	Slice5	569	218	1153.71	4	4005.95	5979.41	L2/3 IT CTX Glut	ACA	Glut
C5-R1-335692953562054461163233593433085441105	202210271225_MouseHanqingB22_VMSC01101	Slice5	624	206	1100.23	3	4084.82	5896.69	L4/5 IT CTX Glut	VISm	Glut
C5-R1-41351120415927935345881617557556492874	202210271225_MouseHanqingB22_VMSC01101	Slice5	559	205	1015.92	4	4022.49	5993.2	L2/3 IT CTX Glut	SSp	Glut
C5-R1-45014769455320403682294031628741875217	202210271225_MouseHanqingB22_VMSC01101	Slice5	126	87	190.217	1	4180.17	5941.07	L2/3 IT CTX Glut	SSp	Glut
C5-R1-46187437863104001246408496689379051431	202210271225_MouseHanqingB22_VMSC01101	Slice5	200	118	324.402	1	3995.59	5983.96	L2/3 IT CTX Glut	SSp	Glut
C5-R1-46802791826924526672295613598849841307	202210271225_MouseHanqingB22_VMSC01101	Slice5	117	87	183.865	0	3963.16	6061.08	L2/3 IT CTX Glut	SSp	Glut
C5-R1-54290510261066309721869540345927965066	202210271225_MouseHanqingB22_VMSC01101	Slice5	124	70	651.608	0	4037.06	5952.42	Astro-TE NN	HIP - CA	NN
C5-R1-6844777721611934770929347257342535516	202210271225_MouseHanqingB22_VMSC01101	Slice5	101	76	125.551	0	4133.65	5977.25	L6 CT CTX Glut	MOp	Glut
C5-R1-76386770825802788206350537273689751357	202210271225_MouseHanqingB22_VMSC01101	Slice5	552	204	895.607	3	4156.6	6065.27	L2/3 IT CTX Glut	SSp	Glut
C5-R1-79310200944878491841833377635704654533	202210271225_MouseHanqingB22_VMSC01101	Slice5	69	43	388.031	1	4060.2	6082.44	Astro-TE NN	HIP - CA	NN
C5-R1-79511827385117726180329075430893836656	202210271225_MouseHanqingB22_VMSC01101	Slice5	89	63	583.041	0	4052.23	5894.83	L4/5 IT CTX Glut	VIS	Glut
C5-R1-79710437709283706033687439410826385651	202210271225_MouseHanqingB22_VMSC01101	Slice5	805	249	1738.74	2	4056.3	5930.22	L2/3 IT CTX Glut	SSp	Glut
C5-R1-86892207354129175863935961625653770853	202210271225_MouseHanqingB22_VMSC01101	Slice5	937	254	1404.9	1	4073	5911.87	L4/5 IT CTX Glut	VISm	Glut
C5-R1-104816254835621034259619677722153496768	202210271225_MouseHanqingB22_VMSC01101	Slice5	94	66	1173.02	1	3966.62	6136.25	Endo NN	ENT	NN
C5-R1-11061550333862235904629675321857533360	202210271225_MouseHanqingB22_VMSC01101	Slice5	45	35	540.758	0	3949.21	6151.51	Endo NN	MY - MYsat-MYmot post	NN
C5-R1-113034100881251416162481674891609330408	202210271225_MouseHanqingB22_VMSC01101	Slice5	94	58	534.376	1	3976.68	6193.69	Oligo NN	TH - Anterior	NN
C5-R1-114360423772816651961718576287906598743	202210271225_MouseHanqingB22_VMSC01101	Slice5	117	71	906.73	1	3914.15	6160.83	Astro-TE NN	HIP - CA	NN
C5-R1-121495994829678873370479420243981302593	202210271225_MouseHanqingB22_VMSC01101	Slice5	164	110	260.94	3	4071.77	6119.7	L2/3 IT CTX Glut	TEa-PERI-ECT	Glut
C5-R1-122921010750444857512626241881310663815	202210271225_MouseHanqingB22_VMSC01101	Slice5	84	57	802.848	1	3981.61	6150.15	Microglia NN	CTXsp - CLA-EP-LA-BLA-BMA-PA	NN
C5-R1-139544594723731600909474772005778987286	202210271225_MouseHanqingB22_VMSC01101	Slice5	320	146	585.211	1	3983.32	6057.98	L2/3 IT CTX Glut	SSp	Glut
C5-R1-139802921595683392442576146421229106928	202210271225_MouseHanqingB22_VMSC01101	Slice5	287	148	485.593	2	3982.87	6065.57	L2/3 IT CTX Glut	SSp	Glut
C5-R1-151943425754372480532927334985269450457	202210271225_MouseHanqingB22_VMSC01101	Slice5	30	29	146.315	0	4036.13	6195.9	OPC NN		NN
C5-R1-187027926642262350645128023970160795065	202210271225_MouseHanqingB22_VMSC01101	Slice5	92	61	1066.86	0	3936.19	6167.69	Endo NN	ENT	NN
C5-R1-189468313619867630358273347922296995048	202210271225_MouseHanqingB22_VMSC01101	Slice5	44	32	578.562	0	3954.5	6180.57	Astro-TE NN	HIP - CA	NN
C5-R1-198448968506999430191351513844107789185	202210271225_MouseHanqingB22_VMSC01101	Slice5	48	33	438.752	0	4073.75	6181.39	Astro-TE NN	HIP - CA	NN
C5-R1-213700475623573979436968824123509075286	202210271225_MouseHanqingB22_VMSC01101	Slice5	42	28	330.469	0	3998.1	6194.71	Astro-TE NN	HIP - CA	NN
C5-R1-222509583775270275091353199229177824944	202210271225_MouseHanqingB22_VMSC01101	Slice5	57	40	584.139	1	4036.56	6156.06	Astro-TE NN	HIP - CA	NN
C5-R1-267341470548953156999581257053890469713	202210271225_MouseHanqingB22_VMSC01101	Slice5	31	27	469.803	0	3971.94	6082.77	Endo NN	MY - MYsat-MYmot post	NN
C5-R1-279452145011596965990947120465642199038	202210271225_MouseHanqingB22_VMSC01101	Slice5	234	128	928.347	3	3947.17	6059.24	L2/3 IT CTX Glut	SSp	Glut
C5-R1-280818548954422132190179782860845893925	202210271225_MouseHanqingB22_VMSC01101	Slice5	17	15	185.851	0	4014.08	6096.93	Endo NN	MY - MYsat-MYmot post	NN
C5-R1-314414962582828377012969898660809718300	202210271225_MouseHanqingB22_VMSC01101	Slice5	261	122	597.313	1	4024.8	6175.14	Lamp5 Gaba	VIS	Gaba
C5-R1-316839798018583242797092021746902433388	202210271225_MouseHanqingB22_VMSC01101	Slice5	53	41	535.36	2	3930.06	6158.54	Peri NN		NN
C5-R1-338891723712193057753883766077972650272	202210271225_MouseHanqingB22_VMSC01101	Slice5	45	39	808.149	1	3933.28	6184.28	Microglia NN	CTXsp - CLA-EP-LA-BLA-BMA-PA	NN
C5-R1-34749627081508112319022380294908088	202210271225_MouseHanqingB22_VMSC01101	Slice5	32	28	319.285	0	3983.65	6171.46	Astro-TE NN	HIP - CA	NN
C5-R1-54379835256510773485309921137609450269	202210271225_MouseHanqingB22_VMSC01101	Slice5	236	130	694.932	2	4004.06	6100.69	L2/3 IT CTX Glut	TEa-PERI-ECT	Glut
C5-R1-58110763312009793117595560964869707660	202210271225_MouseHanqingB22_VMSC01101	Slice5	21	17	394.627	0	4058.27	6142.65	Endo NN	MY - MYsat-MYmot post	NN
C5-R1-63576535292027252230759068874803053995	202210271225_MouseHanqingB22_VMSC01101	Slice5	195	94	451.362	0	4077.82	6188.92	Lamp5 Gaba	VIS	Gaba
C5-R1-93971733811095787748886959621461612335	202210271225_MouseHanqingB22_VMSC01101	Slice5	193	105	277.548	2	3989.28	6064.28	L2/3 IT CTX Glut	SSp	Glut
C5-R1-96816099469888540451619686715691925110	202210271225_MouseHanqingB22_VMSC01101	Slice5	191	104	785.951	0	4000.81	6151.56	Lamp5 Gaba	VISp	Gaba
C5-R1-162824516714841518842202111520915835472	202210271225_MouseHanqingB22_VMSC01101	Slice5	52	39	844.274	0	3702.98	6151.5	Peri NN		NN
C5-R1-163653428117433192968383492333512664560	202210271225_MouseHanqingB22_VMSC01101	Slice5	14	13	96.9497	0	3683.8	6220.68	Astro-TE NN	HIP - CA	NN
C5-R1-171831305715485997003285570118836355781	202210271225_MouseHanqingB22_VMSC01101	Slice5	41	36	587.573	0	3680.08	6204.87	VLMC NN	STR - STRd	NN
C5-R1-174917925203371211934102228709957790935	202210271225_MouseHanqingB22_VMSC01101	Slice5	49	38	914.757	0	3742.28	6212.91	Astro-TE NN	HIP - CA	NN
C5-R1-247833257460313451800739097630488519083	202210271225_MouseHanqingB22_VMSC01101	Slice5	35	31	538.343	2	3760.68	6214.74	Astro-TE NN	HIP - CA	NN
C5-R1-316500313852603745651505343526939558133	202210271225_MouseHanqingB22_VMSC01101	Slice5	128	82	899.732	1	3666.99	6224.63	OPC NN		NN
C5-R1-6217863093128993021241957790241446538	202210271225_MouseHanqingB22_VMSC01101	Slice5	100	65	1323.76	3	3667.94	6201.6	Astro-TE NN	HIP - CA	NN
C5-R1-10335187650067470479650644259103631814	202210271225_MouseHanqingB22_VMSC01101	Slice5	27	24	481.031	0	3765.93	6163.61	Endo NN	MY - MYsat-MYmot post	NN
C5-R1-111765916918971046129817553689666630654	202210271225_MouseHanqingB22_VMSC01101	Slice5	112	76	358.721	1	3920.34	6019.5	SCs Pax7 Nfia Gaba		Gaba
C5-R1-120357854712100119350494838277799595692	202210271225_MouseHanqingB22_VMSC01101	Slice5	175	93	732.75	4	3821.83	6017.55	Astro-TE NN	HIP - CA	NN
C5-R1-121018542431917732279342037948103884572	202210271225_MouseHanqingB22_VMSC01101	Slice5	77	58	440.331	0	3845.19	5978.91	Endo NN	MY - MYsat-MYmot post	NN
C5-R1-129014597860257465190363862693307305787	202210271225_MouseHanqingB22_VMSC01101	Slice5	193	111	162.665	1	3843.4	6078.14	L2/3 IT CTX Glut	SSp	Glut
C5-R1-132381225950811782800208410928476993553	202210271225_MouseHanqingB22_VMSC01101	Slice5	1043	250	1319.21	4	3815.46	5992.61	L2/3 IT CTX Glut	SSp	Glut
C5-R1-163701903552017264674494941099664611336	202210271225_MouseHanqingB22_VMSC01101	Slice5	235	99	203.544	0	3869.95	6006.99	Sncg Gaba	PL-ILA-ORB	Gaba
C5-R1-172487687989501405355824806567938682535	202210271225_MouseHanqingB22_VMSC01101	Slice5	40	32	253.189	0	3805.95	6101.54	Astro-TE NN	HIP - CA	NN
C5-R1-174894251674376701304125057773319880653	202210271225_MouseHanqingB22_VMSC01101	Slice5	379	177	781.214	4	3924.78	6019.69	L2/3 IT CTX Glut	SSp	Glut
C5-R1-177646438388224596445106018857113793229	202210271225_MouseHanqingB22_VMSC01101	Slice5	484	183	1110.8	3	3881.95	6070.66	L2/3 IT CTX Glut	SSp	Glut
C5-R1-188620943493345137367881097212795353223	202210271225_MouseHanqingB22_VMSC01101	Slice5	33	24	158.763	0	3796.44	5992.29	Astro-TE NN	HIP - CA	NN
C5-R1-199921535811437892711308239017410776296	202210271225_MouseHanqingB22_VMSC01101	Slice5	92	56	1204.99	0	3810.74	6161.49	Microglia NN	CTXsp - CLA-EP-LA-BLA-BMA-PA	NN
C5-R1-206627747079773696004728794102286162652	202210271225_MouseHanqingB22_VMSC01101	Slice5	111	76	195.115	2	3723.55	6078.91	L2/3 IT CTX Glut	TEa-PERI-ECT	Glut
C5-R1-207128000726634246249519008589625158680	202210271225_MouseHanqingB22_VMSC01101	Slice5	194	112	316.144	0	3852.89	6000.57	L2/3 IT CTX Glut	SSp	Glut
C5-R1-221024787599367055380377024839684843204	202210271225_MouseHanqingB22_VMSC01101	Slice5	36	32	61.5378	0	3897.89	6035.71	L2/3 IT CTX Glut	VIS	Glut
C5-R1-222801544242002697388777811230394588662	202210271225_MouseHanqingB22_VMSC01101	Slice5	26	22	259.383	0	3775.99	6000.5	Microglia NN	CTXsp - CLA-EP-LA-BLA-BMA-PA	NN
C5-R1-223473109906599793410180274600738071858	202210271225_MouseHanqingB22_VMSC01101	Slice5	44	35	141.998	0	3820.38	6044.9	MOB-in Frmd7 Gaba	OLF - MOB-AOB	Gaba
C5-R1-230585605428032013681569498682233187549	202210271225_MouseHanqingB22_VMSC01101	Slice5	50	37	775.283	1	3729.66	6122.97	Microglia NN	CTXsp - CLA-EP-LA-BLA-BMA-PA	NN
C5-R1-237418536081727291493051856810179388082	202210271225_MouseHanqingB22_VMSC01101	Slice5	180	114	407.508	4	3770.83	6072.72	L2/3 IT CTX Glut	VIS	Glut
C5-R1-240318311714314707591440873358262846489	202210271225_MouseHanqingB22_VMSC01101	Slice5	61	46	776.206	0	3857.9	6116.32	Endo NN	ENT	NN
C5-R1-246290040861944287877622177697254196726	202210271225_MouseHanqingB22_VMSC01101	Slice5	41	36	354.298	0	3779.9	6045.78	Endo NN	MY - MYsat-MYmot post	NN
C5-R1-255049497694925262507249355120471988851	202210271225_MouseHanqingB22_VMSC01101	Slice5	730	218	994.674	2	3846.1	6069.04	L2/3 IT CTX Glut	ACA	Glut
C5-R1-260112945015334340213090740409341444009	202210271225_MouseHanqingB22_VMSC01101	Slice5	373	153	1081.4	2	3956.7	6048.22	Lamp5 Gaba	MOs-FRP	Gaba
C5-R1-261009849189900529983283077218362530619	202210271225_MouseHanqingB22_VMSC01101	Slice5	17	15	74.756	0	3880.35	5993.41	L2/3 IT ENTl-PIR Glut	OLF - PIR	Glut
C5-R1-265096766544885368439584697262174687893	202210271225_MouseHanqingB22_VMSC01101	Slice5	17	15	186.385	0	3924.74	6056.7	BAM NN		NN
C5-R1-271320866498972493156677383540489424068	202210271225_MouseHanqingB22_VMSC01101	Slice5	672	207	1102.41	2	3830.97	6043.84	L2/3 IT CTX Glut	SSp	Glut
C5-R1-275708372105191386707013900170953094346	202210271225_MouseHanqingB22_VMSC01101	Slice5	143	74	1245.63	1	3769.26	6143.59	Astro-TE NN	HIP - CA	NN
C5-R1-281586387112362887052015500716632751463	202210271225_MouseHanqingB22_VMSC01101	Slice5	481	190	873.842	3	3815.34	6023.6	L2/3 IT CTX Glut	SSp	Glut
C5-R1-292772137406835421786005350052247999892	202210271225_MouseHanqingB22_VMSC01101	Slice5	292	162	455.762	3	3801.12	6085.28	L2/3 IT CTX Glut	SSp	Glut
C5-R1-294485361616022384702750398422370992728	202210271225_MouseHanqingB22_VMSC01101	Slice5	332	147	1558.31	3	3776.92	6119.63	OPC NN		NN
C5-R1-295128756468229359850131599542159861221	202210271225_MouseHanqingB22_VMSC01101	Slice5	115	76	1238.54	0	3829.37	6166.81	Astro-TE NN	HIP - CA	NN
C5-R1-296005652029501329649437657530672558598	202210271225_MouseHanqingB22_VMSC01101	Slice5	13	12	83.2547	1	3760.69	6099.04	L4/5 IT CTX Glut	VIS	Glut
C5-R1-302637063629294273843016694332805327419	202210271225_MouseHanqingB22_VMSC01101	Slice5	505	191	1065.35	3	3914.66	6030.31	L2/3 IT CTX Glut	SSp	Glut
C5-R1-304737223372438272405298345315578193926	202210271225_MouseHanqingB22_VMSC01101	Slice5	36	28	310.248	0	3887.74	6000.36	COAp Grxcr2 Glut	OLF - COA-PAA-NLOT-TR	Glut
C5-R1-308836177437889879624289788639355149191	202210271225_MouseHanqingB22_VMSC01101	Slice5	15	14	293.622	0	3913.73	6131.72	Astro-TE NN	HIP - CA	NN
C5-R1-314507372887500648254770672327211114876	202210271225_MouseHanqingB22_VMSC01101	Slice5	155	100	203.96	0	3796.13	6019.3	L2/3 IT CTX Glut	SSp	Glut
C5-R1-323020226993557908194305548555211952502	202210271225_MouseHanqingB22_VMSC01101	Slice5	97	69	1544.25	0	3690.26	6110.01	L2/3 IT ENTl-PIR Glut	ENT	Glut
C5-R1-335065645988943594535954458293396114270	202210271225_MouseHanqingB22_VMSC01101	Slice5	181	106	407.425	4	3916.38	6084.68	L2/3 IT CTX Glut	SSp	Glut
C5-R1-339678305843091734712393640788973947941	202210271225_MouseHanqingB22_VMSC01101	Slice5	66	50	315.072	0	3766.03	6098.32	Microglia NN	CTXsp - CLA-EP-LA-BLA-BMA-PA	NN
C5-R1-43141196979905797429148728196053241049	202210271225_MouseHanqingB22_VMSC01101	Slice5	200	121	458.736	1	3884.18	6058.91	L2/3 IT CTX Glut	SSp	Glut
C5-R1-4317329811277891688108606120391310131	202210271225_MouseHanqingB22_VMSC01101	Slice5	186	117	407.329	1	3706.86	6076.07	L2/3 IT RSP Glut	RSP	Glut
C5-R1-46349112155060953342592974043607453911	202210271225_MouseHanqingB22_VMSC01101	Slice5	559	197	820.283	4	3856.2	6075.31	L2/3 IT CTX Glut	SSp	Glut
C5-R1-48108741585625851668932313061724493747	202210271225_MouseHanqingB22_VMSC01101	Slice5	278	150	492.093	2	3808.64	6059.94	L2/3 IT CTX Glut	SSp	Glut
C5-R1-48663065668312910884044624231486802700	202210271225_MouseHanqingB22_VMSC01101	Slice5	183	113	843.732	0	3837.22	6099.21	L2/3 IT CTX Glut	TEa-PERI-ECT	Glut
C5-R1-5024713933491540227755900864984767023	202210271225_MouseHanqingB22_VMSC01101	Slice5	338	153	652.426	0	3796.98	5981.75	L2/3 IT CTX Glut	SSp	Glut
C5-R1-56667849501719657257159208048392789172	202210271225_MouseHanqingB22_VMSC01101	Slice5	72	52	122.157	0	3832.74	6029.53	L2/3 IT CTX Glut	VIS	Glut
C5-R1-56918461008772780095017885830370506528	202210271225_MouseHanqingB22_VMSC01101	Slice5	57	45	239.573	0	3772.55	5974.7	L2/3 IT CTX Glut	SSp	Glut
C5-R1-59924235349629480916810773800918485208	202210271225_MouseHanqingB22_VMSC01101	Slice5	132	95	340.249	1	3796.18	6030.55	L4/5 IT CTX Glut	VISm	Glut
C5-R1-64720993382258774145092544063466732294	202210271225_MouseHanqingB22_VMSC01101	Slice5	571	211	775.886	3	3765.48	6077.67	Sncg Gaba	AId-AIv-AIp	Gaba
C5-R1-77696088957740470932949815145470167721	202210271225_MouseHanqingB22_VMSC01101	Slice5	25	20	446.301	0	3796.62	6181.08	Astro-TE NN	HIP - CA	NN
C5-R1-81590417954776133487346622545594790589	202210271225_MouseHanqingB22_VMSC01101	Slice5	406	185	689.487	2	3753.75	6075.95	L2/3 IT CTX Glut	VIS	Glut
C5-R1-87031065272027555453967729844470233062	202210271225_MouseHanqingB22_VMSC01101	Slice5	303	147	927.126	1	3915.56	6056.51	L2/3 IT CTX Glut	SSp	Glut
C5-R1-105951334971013903425099447115448310288	202210271225_MouseHanqingB22_VMSC01101	Slice5	496	194	730.62	3	3940.38	5875.12	L2/3 IT CTX Glut	SSp	Glut
C5-R1-109329975147960520768834865885936993396	202210271225_MouseHanqingB22_VMSC01101	Slice5	22	20	71.9829	0	3969.19	5930.72	L4/5 IT CTX Glut	VIS	Glut
C5-R1-110801200126719281352563217110834698223	202210271225_MouseHanqingB22_VMSC01101	Slice5	158	95	731.447	3	3864.37	5916.04	Astro-TE NN	HIP - CA	NN
C5-R1-119473501417876707431857866951917943595	202210271225_MouseHanqingB22_VMSC01101	Slice5	378	176	983.774	3	4020.04	5890.06	L4/5 IT CTX Glut	MOp	Glut
C5-R1-126876143628703973554663740857120217600	202210271225_MouseHanqingB22_VMSC01101	Slice5	71	54	488.488	0	3926.95	5810.56	Microglia NN	CTXsp - CLA-EP-LA-BLA-BMA-PA	NN
C5-R1-129683338372309213615064428577727311479	202210271225_MouseHanqingB22_VMSC01101	Slice5	59	48	687.523	0	3877.61	5963.96	Endo NN	ENT	NN
C5-R1-135543363663691651737842928037239030216	202210271225_MouseHanqingB22_VMSC01101	Slice5	276	126	677.616	2	3969.46	5968.48	L2/3 IT CTX Glut	SSp	Glut
C5-R1-142395352701414292734270539111215214304	202210271225_MouseHanqingB22_VMSC01101	Slice5	70	55	74.3055	0	3975.92	5949.63	L2/3 IT CTX Glut	SSp	Glut
C5-R1-154842863502924912297425232262150435558	202210271225_MouseHanqingB22_VMSC01101	Slice5	130	85	1180.41	1	3886.92	5980.99	Endo NN	MY - MYsat-MYmot post	NN
C5-R1-159604676998294418101691450087074616161	202210271225_MouseHanqingB22_VMSC01101	Slice5	17	16	201.729	0	3962.13	5811.73	Endo NN	MY - MYsat-MYmot post	NN
C5-R1-170871345809637655511333260976700369156	202210271225_MouseHanqingB22_VMSC01101	Slice5	142	100	632.791	0	4027.89	5904.44	L4/5 IT CTX Glut	MOp	Glut
C5-R1-173224535917405328466636711377978642240	202210271225_MouseHanqingB22_VMSC01101	Slice5	822	226	1565.96	3	4001.51	5952.07	L2/3 IT CTX Glut	SSp	Glut
C5-R1-17992053050170125280576809832182616335	202210271225_MouseHanqingB22_VMSC01101	Slice5	71	54	171.176	0	4024.67	5912.93	L2/3 IT CTX Glut	SSp	Glut
C5-R1-187510492506361836541622864830573966089	202210271225_MouseHanqingB22_VMSC01101	Slice5	46	42	288.89	1	4027.03	5886.92	L4/5 IT CTX Glut	MOs-FRP	Glut
C5-R1-191185704487891595891828569320033496656	202210271225_MouseHanqingB22_VMSC01101	Slice5	567	212	930.105	2	3987.34	5901.23	L4/5 IT CTX Glut	VISm	Glut
C5-R1-191500144598742607255560382317219430387	202210271225_MouseHanqingB22_VMSC01101	Slice5	98	69	504.663	0	3953.82	5915.99	Astro-TE NN	HIP - CA	NN
C5-R1-192399522541060237071362626043686908575	202210271225_MouseHanqingB22_VMSC01101	Slice5	26	19	218.648	0	3817.13	5913.95	Endo NN	MY - MYsat-MYmot post	NN
C5-R1-19319790170961934893470654736724320966	202210271225_MouseHanqingB22_VMSC01101	Slice5	377	175	956.856	4	3831.67	5976.78	OPC NN		NN
C5-R1-202301162164772983294295923848544784282	202210271225_MouseHanqingB22_VMSC01101	Slice5	136	84	393.419	0	3870.66	5801.13	L4/5 IT CTX Glut	MOp	Glut
C5-R1-204771562675991384026894787439015702621	202210271225_MouseHanqingB22_VMSC01101	Slice5	145	86	381.15	0	3948.4	5950.64	L2/3 IT CTX Glut	SSp	Glut
C5-R1-20727770860657279434691397376091468487	202210271225_MouseHanqingB22_VMSC01101	Slice5	477	169	712.625	2	3934.13	5999.77	L2/3 IT CTX Glut	SSp	Glut
C5-R1-207936306671062010205529829658797139616	202210271225_MouseHanqingB22_VMSC01101	Slice5	406	172	610.02	2	3963.05	5856.9	L4/5 IT CTX Glut	VISm	Glut
C5-R1-210259674950881020327893432741671603456	202210271225_MouseHanqingB22_VMSC01101	Slice5	615	205	1055.46	3	3904.38	5847.29	L4/5 IT CTX Glut	VISm	Glut
C5-R1-214047524968614807728390078911006212082	202210271225_MouseHanqingB22_VMSC01101	Slice5	278	115	416.182	3	3885.29	5863.71	Vip Gaba	VISl	Gaba
C5-R1-226387195941118012242633212007257282782	202210271225_MouseHanqingB22_VMSC01101	Slice5	98	70	882.739	0	3977.08	5854.09	Endo NN	ENT	NN
C5-R1-238096822358670245452904546524763818133	202210271225_MouseHanqingB22_VMSC01101	Slice5	22	21	123.933	0	3950.79	5837.42	Peri NN		NN
C5-R1-240742871146336526077257290724764315655	202210271225_MouseHanqingB22_VMSC01101	Slice5	102	70	124.895	0	3911.04	5864.91	L5 IT CTX Glut	MOp	Glut
C5-R1-24360153580848719676426064085084974608	202210271225_MouseHanqingB22_VMSC01101	Slice5	733	240	1262.48	1	3945.37	5963.24	Pvalb Gaba	AUD	Gaba
C5-R1-25781393798525643121327010897927793829	202210271225_MouseHanqingB22_VMSC01101	Slice5	36	32	61.4503	2	3984.27	5960.88	L4/5 IT CTX Glut	VISm	Glut
C5-R1-258497171124436594852045207123496691032	202210271225_MouseHanqingB22_VMSC01101	Slice5	12	12	63.821	0	3931.2	5950.63	L4/5 IT CTX Glut	VIS	Glut
C5-R1-262736983597897076856355675024932862178	202210271225_MouseHanqingB22_VMSC01101	Slice5	897	245	1214.76	2	3962.85	5901.75	L2/3 IT CTX Glut	SSp	Glut
C5-R1-26765543515034874933400686994821898904	202210271225_MouseHanqingB22_VMSC01101	Slice5	562	192	1110.69	4	3980.46	5876	L4/5 IT CTX Glut	MOp	Glut
C5-R1-267926030830007857516891604219048183475	202210271225_MouseHanqingB22_VMSC01101	Slice5	1098	249	1383.57	1	3928.07	5927	L2/3 IT CTX Glut	SSp	Glut
C5-R1-279460356134599537457982963312994156164	202210271225_MouseHanqingB22_VMSC01101	Slice5	304	135	530.208	4	3924.89	6006.91	Pvalb Gaba	AUD	Gaba
C5-R1-280880489847733015726274830137230244100	202210271225_MouseHanqingB22_VMSC01101	Slice5	499	174	767.488	0	3940.18	5895.64	Vip Gaba	MOp	Gaba
C5-R1-282358460428226570693441425232433131452	202210271225_MouseHanqingB22_VMSC01101	Slice5	465	198	689.662	1	3889.91	5829.14	L4/5 IT CTX Glut	MOp	Glut
C5-R1-28428652744663792532528896593328243586	202210271225_MouseHanqingB22_VMSC01101	Slice5	654	214	637.384	3	3898.42	5924.78	L2/3 IT CTX Glut	SSp	Glut
C5-R1-286223014302881240576571013078877954071	202210271225_MouseHanqingB22_VMSC01101	Slice5	566	201	1075.46	4	3881.13	5805.8	L4/5 IT CTX Glut	VISm	Glut
C5-R1-302644875496346029630167385954970478405	202210271225_MouseHanqingB22_VMSC01101	Slice5	752	249	1426.6	2	3907.03	5816.45	L4/5 IT CTX Glut	MOp	Glut
[truncated: 264,904+ more rows]
