# Supplementary material for: Single-cell DNA Methylome and 3D Multi-omic Atlas of the Adult Mouse Brain
Source: bioRxiv. 2023 Apr 18:2023.04.16.536509. Preprint. [Version 1] doi: 10.1101/2023.04.16.536509 (PMC10153407; doi:10.1101/2023.04.16.536509)
Supplement: Supplement 10 — Supplementary Table 8. snmC and snm3C spatial embedding based on integration with MERFISH data. [file media-10.xlsx]

## Sheet: snmC Cells
	merfish_cell	standard_center_x	standard_center_y	sample	CellType	DissectionRegion	Class
10A_M_2659	C9-R1-295905459919249621382986990892161147875	4044.08	7246.66	Slice10	L2/3 IT CTX Glut	RSP-4	Glut
10B_M_1007	C9-R1-202767349267751333679985218454180961173	1256.71	5743.53	Slice10	L2/3 IT CTX Glut	VIS-1	Glut
10B_M_1292	C9-R1-216458445196716948740024185596228615737	996.454	5620.54	Slice10	L2/3 IT CTX Glut	VIS-1	Glut
10B_M_1355	C9-R1-297458591404716653040544760780642916899	2138.98	6697.12	Slice10	L2/3 IT CTX Glut	VIS-1	Glut
10B_M_1497	C9-R1-257310699363893383849349618250097259	3582.84	7026.54	Slice10	L2/3 IT CTX Glut	VIS-1	Glut
10B_M_164	C9-R1-287141148013765717421819203507040802624	2086.33	6597.04	Slice10	L2/3 IT CTX Glut	VIS-1	Glut
10B_M_1849	C9-R1-264819039174968047529530667222986909523	2983.78	6866.46	Slice10	L2/3 IT CTX Glut	VIS-1	Glut
10B_M_1936	C9-R1-297458591404716653040544760780642916899	2138.98	6697.12	Slice10	L2/3 IT CTX Glut	VIS-1	Glut
10B_M_2062	C9-R1-334795340218909972035740629023121748158	1544.1	6061.86	Slice10	L2/3 IT CTX Glut	VIS-1	Glut
10B_M_2316	C9-R1-261643599166175978576348333919043306580	1713.49	6337.27	Slice10	L2/3 IT CTX Glut	VIS-1	Glut
10B_M_2699	C9-R1-321678289022235063284223842112729769106	934.156	5398.43	Slice10	L2/3 IT CTX Glut	VIS-1	Glut
10B_M_2738	C9-R1-188829531990455182981516867404688137101	3178.36	6916.29	Slice10	L2/3 IT CTX Glut	VIS-1	Glut
10B_M_328	C9-R1-308505655656738354618993735409025197940	2860.01	6798.68	Slice10	L2/3 IT CTX Glut	VIS-1	Glut
10B_M_425	C9-R1-334795340218909972035740629023121748158	1544.1	6061.86	Slice10	L2/3 IT CTX Glut	VIS-1	Glut
10B_M_71	C9-R1-173268230880944684905088608465518351652	632.936	4827.15	Slice10	L2/3 IT CTX Glut	VIS-1	Glut
10B_M_882	C9-R1-204006336185018234283958875339896554774	919.36	5372.72	Slice10	L2/3 IT CTX Glut	VIS-1	Glut
10B_M_903	C9-R1-299167646641882703972710756361621900123	2889.48	6923.05	Slice10	L2/3 IT CTX Glut	VIS-1	Glut
10C_M_1233	C9-R1-126655915809985245900923320238149131031	818.272	5245.61	Slice10	L4/5 IT CTX Glut	AUD-2	Glut
10C_M_1323	C9-R1-188355681597879811136078641021668425748	691.882	4833.27	Slice10	L4/5 IT CTX Glut	AUD-2	Glut
10C_M_136	C9-R1-39288694836182305823910021593567227850	1611.59	6136.99	Slice10	L4/5 IT CTX Glut	AUD-2	Glut
10C_M_1382	C9-R1-122671063654536894805647448386594335413	1758.47	6222.36	Slice10	L2/3 IT CTX Glut	AUD-2	Glut
10C_M_1420	C9-R1-2378659671988110162827536662098609660	2452.19	6633.45	Slice10	L2/3 IT CTX Glut	AUD-2	Glut
10C_M_1503	C9-R1-294522638648837309774960491711530746668	1600.47	6229.6	Slice10	L2/3 IT CTX Glut	AUD-2	Glut
10C_M_1577	C9-R1-204006336185018234283958875339896554774	919.36	5372.72	Slice10	L2/3 IT CTX Glut	AUD-2	Glut
10C_M_1619	C9-R1-126655915809985245900923320238149131031	818.272	5245.61	Slice10	L4/5 IT CTX Glut	AUD-2	Glut
10C_M_1708	C9-R1-55092793454654206490659229309653221591	2223.18	6575.53	Slice10	L4/5 IT CTX Glut	AUD-2	Glut
10C_M_1731	C9-R1-140864411921532514834088420306243445635	439.334	4196.52	Slice10	L4/5 IT CTX Glut	AUD-2	Glut
10C_M_1892	C9-R1-179459725396742153830124381941078863602	529.366	3665.37	Slice10	L2/3 IT CTX Glut	AUD-2	Glut
10C_M_1905	C9-R1-235537776086033729128165688889344166553	1715.49	6192.07	Slice10	L2/3 IT CTX Glut	AUD-2	Glut
10C_M_1955	C9-R1-55092793454654206490659229309653221591	2223.18	6575.53	Slice10	L4/5 IT CTX Glut	AUD-2	Glut
10C_M_1963	C9-R1-55092793454654206490659229309653221591	2223.18	6575.53	Slice10	L4/5 IT CTX Glut	AUD-2	Glut
10C_M_1977	C9-R1-68357050058971839722410289247030809750	2815.08	6810.94	Slice10	L2/3 IT CTX Glut	AUD-2	Glut
10C_M_1979	C9-R1-68357050058971839722410289247030809750	2815.08	6810.94	Slice10	L2/3 IT CTX Glut	AUD-2	Glut
10C_M_2005	C9-R1-67754969795480307973965484762174389519	784.933	5375.08	Slice10	L2/3 IT CTX Glut	AUD-2	Glut
10C_M_2015	C9-R1-224151639749687757022292638303274819920	693.361	2991.94	Slice10	L4/5 IT CTX Glut	AUD-2	Glut
10C_M_2069	C9-R1-286831768682295218831473259066333288985	3928.42	7244.11	Slice10	L2/3 IT CTX Glut	AUD-2	Glut
10C_M_2111	C9-R1-208709695676909855446203166385724374461	3713.48	7130.53	Slice10	L2/3 IT CTX Glut	AUD-2	Glut
10C_M_2152	C9-R1-117683936388264620395727072157316003823	513.676	3965.12	Slice10	L2/3 IT CTX Glut	AUD-2	Glut
10C_M_2237	C9-R1-289974549649704963242634944973256531802	587.112	4872.1	Slice10	L4/5 IT CTX Glut	AUD-2	Glut
10C_M_2278	C9-R1-35604811734932038657666446948218983274	537.421	3611.22	Slice10	L4/5 IT CTX Glut	AUD-2	Glut
10C_M_2354	C9-R1-332944583176932210814931791089685232123	719.107	5250.29	Slice10	L4/5 IT CTX Glut	AUD-2	Glut
10C_M_2381	C9-R1-18681832648805722007842479789316479460	3577.33	7086.16	Slice10	L2/3 IT CTX Glut	AUD-2	Glut
10C_M_2443	C9-R1-159608382557503002137718550697093248086	981.784	5369.05	Slice10	L2/3 IT CTX Glut	AUD-2	Glut
10C_M_2454	C9-R1-122826329218906961091807329177994879922	1140.01	5798.31	Slice10	L2/3 IT CTX Glut	AUD-2	Glut
10C_M_2588	C9-R1-53523727981991403842752556230777503227	865.028	5242.48	Slice10	L4/5 IT CTX Glut	AUD-2	Glut
10C_M_2629	C9-R1-55092793454654206490659229309653221591	2223.18	6575.53	Slice10	L4/5 IT CTX Glut	AUD-2	Glut
10C_M_2667	C9-R1-262301408595747342342742978945399399692	1317.05	6001.55	Slice10	L2/3 IT CTX Glut	AUD-2	Glut
10C_M_2695	C9-R1-117683936388264620395727072157316003823	513.676	3965.12	Slice10	L4/5 IT CTX Glut	AUD-2	Glut
10C_M_2720	C9-R1-245418594682954188794695694514464646526	3444.06	6977.99	Slice10	L2/3 IT CTX Glut	AUD-2	Glut
10C_M_2801	C9-R1-41394350378108286284102259543293525372	1547.54	6201.39	Slice10	L2/3 IT CTX Glut	AUD-2	Glut
10C_M_2838	C9-R1-14234743380352655283277100688730276633	1391.73	5952.08	Slice10	L4/5 IT CTX Glut	AUD-2	Glut
10C_M_2844	C9-R1-73439881534719755618392317822908673483	1479.36	6032	Slice10	L2/3 IT CTX Glut	AUD-2	Glut
10C_M_2939	C9-R1-39288694836182305823910021593567227850	1611.59	6136.99	Slice10	L4/5 IT CTX Glut	AUD-2	Glut
10C_M_2992	C9-R1-18681832648805722007842479789316479460	3577.33	7086.16	Slice10	L2/3 IT CTX Glut	AUD-2	Glut
10C_M_3020	C9-R1-104898969397782791297110962121788642374	959.841	5731.02	Slice10	L4/5 IT CTX Glut	AUD-2	Glut
10C_M_319	C9-R1-289974549649704963242634944973256531802	587.112	4872.1	Slice10	L4/5 IT CTX Glut	AUD-2	Glut
10C_M_325	C9-R1-270676095534412651418210395034580504656	1053.66	5707.1	Slice10	L4/5 IT CTX Glut	AUD-2	Glut
10C_M_403	C9-R1-102012670513704509619307164755979995499	426.046	3720.33	Slice10	L4/5 IT CTX Glut	AUD-2	Glut
10C_M_424	C9-R1-75267088809832344239694572646168303842	562.292	4222.92	Slice10	L4/5 IT CTX Glut	AUD-2	Glut
10C_M_43	C9-R1-235537776086033729128165688889344166553	1715.49	6192.07	Slice10	L2/3 IT CTX Glut	AUD-2	Glut
10C_M_466	C9-R1-113822700801886235938709226884373688290	946.09	5307.06	Slice10	L2/3 IT CTX Glut	AUD-2	Glut
10C_M_705	C9-R1-14234743380352655283277100688730276633	1391.73	5952.08	Slice10	L4/5 IT CTX Glut	AUD-2	Glut
10C_M_77	C9-R1-117683936388264620395727072157316003823	513.676	3965.12	Slice10	L4/5 IT CTX Glut	AUD-2	Glut
10C_M_771	C9-R1-55063177386334593525868100347755918630	498.532	3809.71	Slice10	L4/5 IT CTX Glut	AUD-2	Glut
10C_M_853	C9-R1-123613814380770824948996051995889844527	1249.98	5921.68	Slice10	L2/3 IT CTX Glut	AUD-2	Glut
10D_M_463	C9-R1-75267088809832344239694572646168303842	562.292	4222.92	Slice10	L4/5 IT CTX Glut	RHP-1	Glut
10D_M_698	C9-R1-39288694836182305823910021593567227850	1611.59	6136.99	Slice10	L4/5 IT CTX Glut	RHP-1	Glut
10D_M_822	C9-R1-180270766546824701427918267089975701660	2763.68	6888.51	Slice10	L4/5 IT CTX Glut	RHP-1	Glut
10D_M_848	C9-R1-104478448388595463359042593471282343172	865.468	5429.15	Slice10	L4/5 IT CTX Glut	RHP-1	Glut
10D_M_893	C9-R1-209797564392307596645180059462430248173	3556.29	7215.46	Slice10	L2/3 IT CTX Glut	RHP-1	Glut
10D_M_1021	C9-R1-316260793960752678883143774082403551170	670.142	4812.47	Slice10	L4/5 IT CTX Glut	RHP-1	Glut
10D_M_1150	C9-R1-235471774409655644662076886282525353106	477.958	3681.68	Slice10	L2/3 IT CTX Glut	RHP-1	Glut
10D_M_1407	C9-R1-35604811734932038657666446948218983274	537.421	3611.22	Slice10	L4/5 IT CTX Glut	RHP-1	Glut
9B_M_103	C9-R1-257310699363893383849349618250097259	3582.84	7026.54	Slice10	L2/3 IT CTX Glut	PTLp	Glut
9B_M_105	C9-R1-149571442098488340798994205907452576188	3982.1	7187.25	Slice10	L2/3 IT CTX Glut	PTLp	Glut
9B_M_1083	C9-R1-261178389281334391320436550801452485655	3597.54	7109.58	Slice10	L2/3 IT CTX Glut	PTLp	Glut
9B_M_1207	C9-R1-188829531990455182981516867404688137101	3178.36	6916.29	Slice10	L2/3 IT CTX Glut	PTLp	Glut
9B_M_1345	C9-R1-67754969795480307973965484762174389519	784.933	5375.08	Slice10	L2/3 IT CTX Glut	PTLp	Glut
9B_M_1388	C9-R1-240566964408545737388629361098315468148	2878.14	7004.15	Slice10	L2/3 IT CTX Glut	PTLp	Glut
9B_M_1405	C9-R1-147051354918360680697221289108984284850	2113.11	6580.41	Slice10	L2/3 IT CTX Glut	PTLp	Glut
9B_M_1840	C9-R1-194592955767391671875366887982943504286	3309.04	6918.96	Slice10	L2/3 IT CTX Glut	PTLp	Glut
9B_M_1847	C9-R1-129771717706539952325612899191206291942	1889.59	6357.68	Slice10	L2/3 IT CTX Glut	PTLp	Glut
9B_M_2001	C9-R1-67754969795480307973965484762174389519	784.933	5375.08	Slice10	L2/3 IT CTX Glut	PTLp	Glut
9B_M_209	C9-R1-188829531990455182981516867404688137101	3178.36	6916.29	Slice10	L2/3 IT CTX Glut	PTLp	Glut
9B_M_2112	C9-R1-222780738339254439232662526126197869979	3582.84	7014.34	Slice10	L2/3 IT CTX Glut	PTLp	Glut
9B_M_2199	C9-R1-188829531990455182981516867404688137101	3178.36	6916.29	Slice10	L2/3 IT CTX Glut	PTLp	Glut
9B_M_227	C9-R1-138125030978465837315602706065237205884	3576.9	7029.4	Slice10	L2/3 IT CTX Glut	PTLp	Glut
9B_M_2360	C9-R1-239442196332054619353274593651842668196	2958.22	6977.96	Slice10	L2/3 IT CTX Glut	PTLp	Glut
9B_M_2500	C9-R1-245418594682954188794695694514464646526	3444.06	6977.99	Slice10	L2/3 IT CTX Glut	PTLp	Glut
9B_M_2515	C9-R1-202767349267751333679985218454180961173	1256.71	5743.53	Slice10	L2/3 IT CTX Glut	PTLp	Glut
9B_M_2700	C9-R1-169740594941331936825058018514104315623	1538.03	6090.15	Slice10	L2/3 IT CTX Glut	PTLp	Glut
9B_M_2738	C9-R1-67754969795480307973965484762174389519	784.933	5375.08	Slice10	L2/3 IT CTX Glut	PTLp	Glut
9B_M_280	C9-R1-279509359783842304340957096247936497072	3849.21	7147.45	Slice10	L2/3 IT CTX Glut	PTLp	Glut
9B_M_2966	C9-R1-161377243167778933213274477153061111373	3785.65	7151.5	Slice10	L2/3 IT CTX Glut	PTLp	Glut
9B_M_444	C9-R1-98492099699238905393519474556865764572	461.906	4133.17	Slice10	L2/3 IT CTX Glut	PTLp	Glut
9B_M_67	C9-R1-130006825715737325616155323250005607640	3962.79	6992.16	Slice10	L2/3 IT CTX Glut	PTLp	Glut
9B_M_721	C9-R1-74092417201840915416480694067023604606	589.542	5014.5	Slice10	L2/3 IT CTX Glut	PTLp	Glut
9B_M_752	C9-R1-245418594682954188794695694514464646526	3444.06	6977.99	Slice10	L2/3 IT CTX Glut	PTLp	Glut
9B_M_80	C9-R1-257310699363893383849349618250097259	3582.84	7026.54	Slice10	L2/3 IT CTX Glut	PTLp	Glut
9B_M_800	C9-R1-213098399599324734269809826737969216478	1998.8	6478.03	Slice10	L2/3 IT CTX Glut	PTLp	Glut
9B_M_835	C9-R1-67754969795480307973965484762174389519	784.933	5375.08	Slice10	L2/3 IT CTX Glut	PTLp	Glut
9B_M_896	C9-R1-261178389281334391320436550801452485655	3597.54	7109.58	Slice10	L2/3 IT CTX Glut	PTLp	Glut
9B_M_938	C9-R1-17542110411999106015082816613401580230	2852.77	6791.93	Slice10	L2/3 IT CTX Glut	PTLp	Glut
9C_M_1026	C9-R1-105012332340660034867424033198547413584	2606.11	6886.24	Slice10	L2/3 IT CTX Glut	SSp-6	Glut
9C_M_1040	C9-R1-319352803913519871512872529478726312359	2492.15	6891.28	Slice10	L2/3 IT CTX Glut	SSp-6	Glut
9C_M_1047	C9-R1-5755418357282982774137108106196979685	2490.74	6749.42	Slice10	L2/3 IT CTX Glut	SSp-6	Glut
9C_M_1138	C9-R1-181203353030600044454635339427147582477	1573.13	6058.56	Slice10	L2/3 IT CTX Glut	SSp-6	Glut
9C_M_1144	C9-R1-177544932980177301449731346780136754546	3054.05	6954.41	Slice10	L2/3 IT CTX Glut	SSp-6	Glut
9C_M_1233	C9-R1-256997809812979936586347205037411872832	2410.55	6754.39	Slice10	L2/3 IT CTX Glut	SSp-6	Glut
9C_M_1236	C9-R1-294522638648837309774960491711530746668	1600.47	6229.6	Slice10	L2/3 IT CTX Glut	SSp-6	Glut
9C_M_1252	C9-R1-239396466710182523227188647823330454036	2327.45	6673.13	Slice10	L2/3 IT CTX Glut	SSp-6	Glut
9C_M_1255	C9-R1-22041910324270877345874566427445575872	2433.77	6796.4	Slice10	L2/3 IT CTX Glut	SSp-6	Glut
9C_M_1277	C9-R1-83751289981427322571840036473803377088	1661.65	6291.8	Slice10	L2/3 IT CTX Glut	SSp-6	Glut
9C_M_1291	C9-R1-88390935391066264618622763044641303118	2367.84	6756.34	Slice10	L2/3 IT CTX Glut	SSp-6	Glut
9C_M_1294	C9-R1-140146508282512682233646890505279308	962.722	5413.82	Slice10	L2/3 IT CTX Glut	SSp-6	Glut
9C_M_1318	C9-R1-97073720137928989116290019961040574921	558.492	4902.28	Slice10	L2/3 IT CTX Glut	SSp-6	Glut
9C_M_1324	C9-R1-239396466710182523227188647823330454036	2327.45	6673.13	Slice10	L2/3 IT CTX Glut	SSp-6	Glut
9C_M_1335	C9-R1-143958564828744078862965501360665989988	1686.06	6183.05	Slice10	L4/5 IT CTX Glut	SSp-6	Glut
9C_M_135	C9-R1-195428270867535811649310439263419833762	2020.11	6416.05	Slice10	L2/3 IT CTX Glut	SSp-6	Glut
9C_M_1393	C9-R1-261078766890550033616997741419977523574	1577.89	6080.92	Slice10	L2/3 IT CTX Glut	SSp-6	Glut
9C_M_1413	C9-R1-316095901415113815269157493534324199755	1763.33	6267.18	Slice10	L2/3 IT CTX Glut	SSp-6	Glut
9C_M_1493	C9-R1-215846930218254357142739198858240191518	2651.81	6820.08	Slice10	L2/3 IT CTX Glut	SSp-6	Glut
9C_M_1521	C9-R1-239396466710182523227188647823330454036	2327.45	6673.13	Slice10	L2/3 IT CTX Glut	SSp-6	Glut
9C_M_1546	C9-R1-8201708862935103373181943455036150439	522.653	4469.01	Slice10	L2/3 IT CTX Glut	SSp-6	Glut
9C_M_1619	C9-R1-202767349267751333679985218454180961173	1256.71	5743.53	Slice10	L2/3 IT CTX Glut	SSp-6	Glut
9C_M_1641	C9-R1-202767349267751333679985218454180961173	1256.71	5743.53	Slice10	L2/3 IT CTX Glut	SSp-6	Glut
9C_M_1650	C9-R1-213098399599324734269809826737969216478	1998.8	6478.03	Slice10	L2/3 IT CTX Glut	SSp-6	Glut
9C_M_1663	C9-R1-308505655656738354618993735409025197940	2860.01	6798.68	Slice10	L2/3 IT CTX Glut	SSp-6	Glut
9C_M_1703	C9-R1-245418594682954188794695694514464646526	3444.06	6977.99	Slice10	L2/3 IT CTX Glut	SSp-6	Glut
9C_M_1733	C9-R1-39991886184673615562281629883260341939	1969.64	6559.67	Slice10	L2/3 IT CTX Glut	SSp-6	Glut
9C_M_1798	C9-R1-58810760430174729048426422962847964549	1493.81	6120.01	Slice10	L2/3 IT CTX Glut	SSp-6	Glut
9C_M_18	C9-R1-22041910324270877345874566427445575872	2433.77	6796.4	Slice10	L2/3 IT CTX Glut	SSp-6	Glut
9C_M_1939	C9-R1-280050160074515578311724872884440134192	2185.7	6662.41	Slice10	L2/3 IT CTX Glut	SSp-6	Glut
9C_M_195	C9-R1-55730988795427077711968815382563046546	723.92	5213.29	Slice10	L2/3 IT CTX Glut	SSp-6	Glut
9C_M_1964	C9-R1-245418594682954188794695694514464646526	3444.06	6977.99	Slice10	L2/3 IT CTX Glut	SSp-6	Glut
9C_M_2133	C9-R1-213098399599324734269809826737969216478	1998.8	6478.03	Slice10	L2/3 IT CTX Glut	SSp-6	Glut
9C_M_2147	C9-R1-68357050058971839722410289247030809750	2815.08	6810.94	Slice10	L2/3 IT CTX Glut	SSp-6	Glut
9C_M_2164	C9-R1-5755418357282982774137108106196979685	2490.74	6749.42	Slice10	L2/3 IT CTX Glut	SSp-6	Glut
9C_M_2199	C9-R1-227884612092622124167104738768657337806	2443.71	6730.69	Slice10	L2/3 IT CTX Glut	SSp-6	Glut
9C_M_2243	C9-R1-94464398018297404975755750928993413304	1450.2	5941.82	Slice10	L2/3 IT CTX Glut	SSp-6	Glut
9C_M_2248	C9-R1-26607129254857140427970414752172502404	1938.03	6415.51	Slice10	L2/3 IT CTX Glut	SSp-6	Glut
9C_M_2249	C9-R1-94464398018297404975755750928993413304	1450.2	5941.82	Slice10	L2/3 IT CTX Glut	SSp-6	Glut
9C_M_2293	C9-R1-325972397444088726679973056651891687166	1699.45	6263.07	Slice10	L2/3 IT CTX Glut	SSp-6	Glut
9C_M_2367	C9-R1-257782034184737025343625835176304774615	2721.15	6788.71	Slice10	L2/3 IT CTX Glut	SSp-6	Glut
9C_M_2376	C9-R1-143428340046201982519040578379289103258	1961.38	6485.1	Slice10	L2/3 IT CTX Glut	SSp-6	Glut
9C_M_2400	C9-R1-308953800380940628038920730724341409416	2896.55	6935.95	Slice10	L2/3 IT CTX Glut	SSp-6	Glut
9C_M_2405	C9-R1-13868200740408266717727112765685675827	1445.72	6025.57	Slice10	L2/3 IT CTX Glut	SSp-6	Glut
9C_M_2464	C9-R1-68357050058971839722410289247030809750	2815.08	6810.94	Slice10	L4/5 IT CTX Glut	SSp-6	Glut
9C_M_2478	C9-R1-295792158041704710512160915346706940374	1053.21	5435.88	Slice10	L2/3 IT CTX Glut	SSp-6	Glut
9C_M_2494	C9-R1-222245786974726856584349619865268665578	2145.55	6477.61	Slice10	L2/3 IT CTX Glut	SSp-6	Glut
9C_M_2519	C9-R1-320827911649627220497512869411172674684	1411.32	5946.79	Slice10	L2/3 IT CTX Glut	SSp-6	Glut
9C_M_2535	C9-R1-213098399599324734269809826737969216478	1998.8	6478.03	Slice10	L2/3 IT CTX Glut	SSp-6	Glut
9C_M_2571	C9-R1-302173700802554417068999598399584140380	1437.38	6183.63	Slice10	L2/3 IT CTX Glut	SSp-6	Glut
9C_M_258	C9-R1-235537776086033729128165688889344166553	1715.49	6192.07	Slice10	L2/3 IT CTX Glut	SSp-6	Glut
9C_M_265	C9-R1-297458591404716653040544760780642916899	2138.98	6697.12	Slice10	L2/3 IT CTX Glut	SSp-6	Glut
9C_M_2709	C9-R1-239396466710182523227188647823330454036	2327.45	6673.13	Slice10	L2/3 IT CTX Glut	SSp-6	Glut
9C_M_274	C9-R1-200796307148721422278459988925219894416	2181.96	6598.82	Slice10	L2/3 IT CTX Glut	SSp-6	Glut
9C_M_2787	C9-R1-143428340046201982519040578379289103258	1961.38	6485.1	Slice10	L2/3 IT CTX Glut	SSp-6	Glut
9C_M_2825	C9-R1-257310699363893383849349618250097259	3582.84	7026.54	Slice10	L2/3 IT CTX Glut	SSp-6	Glut
9C_M_2842	C9-R1-308953800380940628038920730724341409416	2896.55	6935.95	Slice10	L2/3 IT CTX Glut	SSp-6	Glut
9C_M_298	C9-R1-17698734479304266739515404514908952683	1553.59	6177.58	Slice10	L2/3 IT CTX Glut	SSp-6	Glut
9C_M_2990	C9-R1-147673693752758822408307621957689225552	1635.84	6129.16	Slice10	L2/3 IT CTX Glut	SSp-6	Glut
9C_M_331	C9-R1-116261530102081774100500883612890575451	4783.31	7205.69	Slice10	L2/3 IT CTX Glut	SSp-6	Glut
9C_M_336	C9-R1-195428270867535811649310439263419833762	2020.11	6416.05	Slice10	L2/3 IT CTX Glut	SSp-6	Glut
9C_M_342	C9-R1-308953800380940628038920730724341409416	2896.55	6935.95	Slice10	L2/3 IT CTX Glut	SSp-6	Glut
9C_M_388	C9-R1-213098399599324734269809826737969216478	1998.8	6478.03	Slice10	L2/3 IT CTX Glut	SSp-6	Glut
9C_M_451	C9-R1-308505655656738354618993735409025197940	2860.01	6798.68	Slice10	L2/3 IT CTX Glut	SSp-6	Glut
9C_M_478	C9-R1-193723086617699943097084485777544620732	2198.45	6611.54	Slice10	L2/3 IT CTX Glut	SSp-6	Glut
9C_M_52	C9-R1-157525815121186811475560404974912096001	1173.81	5748.63	Slice10	L2/3 IT CTX Glut	SSp-6	Glut
9C_M_523	C9-R1-312952389959897857457170235483637876320	2368.81	6692.83	Slice10	L2/3 IT CTX Glut	SSp-6	Glut
9C_M_53	C9-R1-140146508282512682233646890505279308	962.722	5413.82	Slice10	L2/3 IT CTX Glut	SSp-6	Glut
9C_M_56	C9-R1-196675079368191856842201177570573196145	1421.5	6218.67	Slice10	L2/3 IT CTX Glut	SSp-6	Glut
9C_M_63	C9-R1-159608382557503002137718550697093248086	981.784	5369.05	Slice10	L2/3 IT CTX Glut	SSp-6	Glut
9C_M_674	C9-R1-9813245102919873676349089672754427152	1679.9	6215.34	Slice10	L2/3 IT CTX Glut	SSp-6	Glut
9C_M_731	C9-R1-94464398018297404975755750928993413304	1450.2	5941.82	Slice10	L2/3 IT CTX Glut	SSp-6	Glut
9C_M_735	C9-R1-1726119253689310409371457518239704932	2838.45	6925.31	Slice10	L2/3 IT CTX Glut	SSp-6	Glut
9C_M_74	C9-R1-173889141847968989640744929272810068602	1427.3	5968.55	Slice10	L2/3 IT CTX Glut	SSp-6	Glut
9C_M_742	C9-R1-202767349267751333679985218454180961173	1256.71	5743.53	Slice10	L2/3 IT CTX Glut	SSp-6	Glut
9C_M_748	C9-R1-151306776675657165388507772945590502838	3333.61	7079.94	Slice10	L2/3 IT CTX Glut	SSp-6	Glut
9C_M_772	C9-R1-24215731376243064799976503048528495234	2158.53	6694.15	Slice10	L2/3 IT CTX Glut	SSp-6	Glut
9C_M_896	C9-R1-200796307148721422278459988925219894416	2181.96	6598.82	Slice10	L2/3 IT CTX Glut	SSp-6	Glut
9C_M_903	C9-R1-68357050058971839722410289247030809750	2815.08	6810.94	Slice10	L2/3 IT CTX Glut	SSp-6	Glut
9C_M_984	C9-R1-60320215280913164446062603165601575116	1140.6	5813.75	Slice10	L2/3 IT CTX Glut	SSp-6	Glut
9C_M_987	C9-R1-46971666699802500650844664846849122049	1143.08	5673.03	Slice10	L2/3 IT CTX Glut	SSp-6	Glut
9D_M_1051	C9-R1-14234743380352655283277100688730276633	1391.73	5952.08	Slice10	L4/5 IT CTX Glut	AUD-1	Glut
9D_M_1092	C9-R1-134573686849610692375425772520667489626	771.926	5159.78	Slice10	L2/3 IT CTX Glut	AUD-1	Glut
9D_M_1146	C9-R1-261178389281334391320436550801452485655	3597.54	7109.58	Slice10	L2/3 IT CTX Glut	AUD-1	Glut
9D_M_1209	C9-R1-12005273595051383506205941010478937526	559.345	3583.52	Slice10	L2/3 IT CTX Glut	AUD-1	Glut
9D_M_1266	C9-R1-94464398018297404975755750928993413304	1450.2	5941.82	Slice10	L2/3 IT CTX Glut	AUD-1	Glut
9D_M_1324	C9-R1-261178389281334391320436550801452485655	3597.54	7109.58	Slice10	L2/3 IT CTX Glut	AUD-1	Glut
9D_M_1363	C9-R1-313297179109099142049776309194900382446	1627.63	6399.96	Slice10	L2/3 IT CTX Glut	AUD-1	Glut
9D_M_1408	C9-R1-9813245102919873676349089672754427152	1679.9	6215.34	Slice10	L2/3 IT CTX Glut	AUD-1	Glut
9D_M_1512	C9-R1-272672284257630721970879444907239829057	2251.26	6655.39	Slice10	L2/3 IT CTX Glut	AUD-1	Glut
9D_M_1685	C9-R1-272672284257630721970879444907239829057	2251.26	6655.39	Slice10	L2/3 IT CTX Glut	AUD-1	Glut
9D_M_1826	C9-R1-130515759460250095778945949776418880931	2644.47	6835.8	Slice10	L2/3 IT CTX Glut	AUD-1	Glut
9D_M_1872	C9-R1-320827911649627220497512869411172674684	1411.32	5946.79	Slice10	L2/3 IT CTX Glut	AUD-1	Glut
9D_M_1989	C9-R1-90244299296913037194700154767863575838	1249.23	5875.4	Slice10	L2/3 IT CTX Glut	AUD-1	Glut
9D_M_2083	C9-R1-214919992995162905795909403446815607981	470.452	3750.2	Slice10	L2/3 IT CTX Glut	AUD-1	Glut
9D_M_2153	C9-R1-91477924751872018635134339323431037404	530.392	3611.53	Slice10	L2/3 IT CTX Glut	AUD-1	Glut
9D_M_2188	C9-R1-303934062520578430857079887122918426849	568.715	4574.85	Slice10	L4/5 IT CTX Glut	AUD-1	Glut
9D_M_2440	C9-R1-124897155774535624532259619467345732596	1602.52	6081.48	Slice10	L2/3 IT CTX Glut	AUD-1	Glut
9D_M_2461	C9-R1-308505655656738354618993735409025197940	2860.01	6798.68	Slice10	L2/3 IT CTX Glut	AUD-1	Glut
9D_M_2595	C9-R1-257782034184737025343625835176304774615	2721.15	6788.71	Slice10	L2/3 IT CTX Glut	AUD-1	Glut
9D_M_2679	C9-R1-92081258537268261828911012683301900844	739.347	4986.46	Slice10	L2/3 IT CTX Glut	AUD-1	Glut
9D_M_269	C9-R1-126714130972766156524286319971006650931	1173.05	5721.2	Slice10	L2/3 IT CTX Glut	AUD-1	Glut
9D_M_2722	C9-R1-322484806965992131356999301703805664687	2015.08	6427.39	Slice10	L4/5 IT CTX Glut	AUD-1	Glut
9D_M_2916	C9-R1-123613814380770824948996051995889844527	1249.98	5921.68	Slice10	L2/3 IT CTX Glut	AUD-1	Glut
9D_M_2971	C9-R1-311439854151368129868997950420230508821	547.098	4247.25	Slice10	L4/5 IT CTX Glut	AUD-1	Glut
9D_M_331	C9-R1-272672284257630721970879444907239829057	2251.26	6655.39	Slice10	L2/3 IT CTX Glut	AUD-1	Glut
9D_M_332	C9-R1-68357050058971839722410289247030809750	2815.08	6810.94	Slice10	L2/3 IT CTX Glut	AUD-1	Glut
9D_M_395	C9-R1-277416936483374754964954752923114577824	542.272	3653.49	Slice10	L4/5 IT CTX Glut	AUD-1	Glut
9D_M_443	C9-R1-138038459546662097758849186570141160895	2310.39	6644.7	Slice10	L2/3 IT CTX Glut	AUD-1	Glut
9D_M_560	C9-R1-126016984565920192922180485691618264302	489.838	3643.77	Slice10	L2/3 IT CTX Glut	AUD-1	Glut
9D_M_974	C9-R1-41394350378108286284102259543293525372	1547.54	6201.39	Slice10	L2/3 IT CTX Glut	AUD-1	Glut
9D_M_980	C9-R1-202767349267751333679985218454180961173	1256.71	5743.53	Slice10	L2/3 IT CTX Glut	AUD-1	Glut
MIX_M_974	C9-R1-289974549649704963242634944973256531802	587.112	4872.1	Slice10	L4/5 IT CTX Glut	AUD-1	Glut
MIX_M_993	C9-R1-289220926985063453068715225702396022496	1063.43	5671.03	Slice10	L2/3 IT CTX Glut	AUD-1	Glut
MIX_M_995	C9-R1-202767349267751333679985218454180961173	1256.71	5743.53	Slice10	L2/3 IT CTX Glut	AUD-1	Glut
MIX_M_1025	C9-R1-300402452150686300290359549933991521848	1835.59	6397.26	Slice10	L2/3 IT CTX Glut	AUD-1	Glut
MIX_M_2518	C9-R1-95092557200711404009666160971067538387	410.919	4218.24	Slice10	L2/3 IT CTX Glut	AUD-1	Glut
9F_M_11	C9-R1-150346214769002173412989796365681761833	519.508	3939.47	Slice10	L2/3 IT CTX Glut	TEa,ECT,PERI-1	Glut
9F_M_140	C9-R1-229820666544072838010630669934478841227	2340.19	6676.96	Slice10	L2/3 IT CTX Glut	TEa,ECT,PERI-1	Glut
9F_M_342	C9-R1-89277382344880678883662951827347365338	469.034	4143.16	Slice10	L4/5 IT CTX Glut	TEa,ECT,PERI-1	Glut
9F_M_1741	C9-R1-235471774409655644662076886282525353106	477.958	3681.68	Slice10	L2/3 IT CTX Glut	TEa,ECT,PERI-1	Glut
10B_M_1144	C9-R1-263649931918308289571254800813429539793	842.464	5315.1	Slice10	L2/3 IT CTX Glut	VIS-1	Glut
10B_M_1278	C9-R1-18681832648805722007842479789316479460	3577.33	7086.16	Slice10	L2/3 IT CTX Glut	VIS-1	Glut
10B_M_2260	C9-R1-204825368667105808352236374166376754450	821.404	5367.92	Slice10	L2/3 IT CTX Glut	VIS-1	Glut
10B_M_249	C9-R1-105012332340660034867424033198547413584	2606.11	6886.24	Slice10	L2/3 IT CTX Glut	VIS-1	Glut
10B_M_2609	C9-R1-305358011725199715337473377454070136462	1180.51	5910.46	Slice10	L2/3 IT CTX Glut	VIS-1	Glut
10B_M_2771	C9-R1-244884595461698649241280492244973018636	415.126	3953.94	Slice10	L2/3 IT CTX Glut	VIS-1	Glut
10B_M_660	C9-R1-195765514546295382549612078107683488413	2495.87	6783.34	Slice10	L2/3 IT CTX Glut	VIS-1	Glut
10C_M_0	C9-R1-32556524420363975597129862144338745907	421.179	4215.11	Slice10	L2/3 IT CTX Glut	AUD-2	Glut
10C_M_1006	C9-R1-192135695386473702887608752768063269600	553.919	4556.22	Slice10	L2/3 IT CTX Glut	AUD-2	Glut
10C_M_1012	C9-R1-41686548516627282709140653782177769514	3263.79	6994.13	Slice10	L2/3 IT CTX Glut	AUD-2	Glut
10C_M_1015	C9-R1-161023959274094525428378733020063993465	432.368	4138.84	Slice10	L2/3 IT CTX Glut	AUD-2	Glut
10C_M_1017	C9-R1-15844480035280184626631370604319729961	494.181	4793.09	Slice10	L2/3 IT CTX Glut	AUD-2	Glut
10C_M_1024	C9-R1-155658647439264102847978606068865926433	933.4	5440.17	Slice10	L2/3 IT CTX Glut	AUD-2	Glut
10C_M_1064	C9-R1-155658647439264102847978606068865926433	933.4	5440.17	Slice10	L2/3 IT CTX Glut	AUD-2	Glut
10C_M_1082	C9-R1-115755202216420469351236447359338439866	467.938	3930.34	Slice10	L2/3 IT CTX Glut	AUD-2	Glut
10C_M_1098	C9-R1-95092557200711404009666160971067538387	410.919	4218.24	Slice10	L2/3 IT CTX Glut	AUD-2	Glut
10C_M_1120	C9-R1-286736622287580899900710044990795413210	1113.92	5823.53	Slice10	L2/3 IT CTX Glut	AUD-2	Glut
10C_M_1178	C9-R1-17817762628094045003092615345809291909	535.667	4451.89	Slice10	L2/3 IT CTX Glut	AUD-2	Glut
10C_M_1188	C9-R1-241732952562791980291296491225253450945	501.723	3339.94	Slice10	L2/3 IT CTX Glut	AUD-2	Glut
10C_M_1201	C9-R1-169883049168676886750011914580604987108	417.54	3858.35	Slice10	L2/3 IT CTX Glut	AUD-2	Glut
10C_M_1228	C9-R1-23117666390072009369526139143967370434	1323.55	6122.36	Slice10	L2/3 IT CTX Glut	AUD-2	Glut
10C_M_1237	C9-R1-198216276994729899527062743361765682020	431.464	3617.85	Slice10	L2/3 IT CTX Glut	AUD-2	Glut
10C_M_1238	C9-R1-273422340610477390879393362207751136283	663.602	5087.85	Slice10	L2/3 IT CTX Glut	AUD-2	Glut
10C_M_1252	C9-R1-128713282531640441455008036357022362284	3119.98	7096.27	Slice10	L2/3 IT CTX Glut	AUD-2	Glut
10C_M_1255	C9-R1-94322400140047475592009256818315412484	3501.37	7177.88	Slice10	L2/3 IT CTX Glut	AUD-2	Glut
10C_M_1298	C9-R1-13104270819540540698327674657017862138	889.012	5391.46	Slice10	L2/3 IT CTX Glut	AUD-2	Glut
10C_M_130	C9-R1-47943618979626330958327260162466161131	2317.59	4018.41	Slice10	L2/3 IT CTX Glut	AUD-2	Glut
10C_M_1304	C9-R1-269688725510139209200630477572905982295	1156.31	5848.91	Slice10	L2/3 IT CTX Glut	AUD-2	Glut
10C_M_131	C9-R1-281886647903625129545462724735759014713	1395.42	6226.83	Slice10	L2/3 IT CTX Glut	AUD-2	Glut
10C_M_132	C9-R1-155658647439264102847978606068865926433	933.4	5440.17	Slice10	L2/3 IT CTX Glut	AUD-2	Glut
10C_M_1321	C9-R1-62616906632803638470569840357198206363	422.509	3589.67	Slice10	L2/3 IT CTX Glut	AUD-2	Glut
10C_M_1329	C9-R1-39708446149148155148215955963182682727	711.214	4988.57	Slice10	L2/3 IT CTX Glut	AUD-2	Glut
10C_M_1334	C9-R1-289974549649704963242634944973256531802	587.112	4872.1	Slice10	L4/5 IT CTX Glut	AUD-2	Glut
10C_M_1345	C9-R1-209249346497472790189248988087696014407	2200.45	6557.06	Slice10	L2/3 IT CTX Glut	AUD-2	Glut
10C_M_1362	C9-R1-146319218215145601138455997231129956813	816.058	5381.79	Slice10	L2/3 IT CTX Glut	AUD-2	Glut
10C_M_1364	C9-R1-13901163414568237609804435281110574732	809.956	5265.05	Slice10	L2/3 IT CTX Glut	AUD-2	Glut
10C_M_1372	C9-R1-32556524420363975597129862144338745907	421.179	4215.11	Slice10	L2/3 IT CTX Glut	AUD-2	Glut
10C_M_1375	C9-R1-289974549649704963242634944973256531802	587.112	4872.1	Slice10	L2/3 IT CTX Glut	AUD-2	Glut
10C_M_138	C9-R1-332944583176932210814931791089685232123	719.107	5250.29	Slice10	L2/3 IT CTX Glut	AUD-2	Glut
10C_M_1383	C9-R1-75869312238103427480957945633343176524	548.664	5004.13	Slice10	L2/3 IT CTX Glut	AUD-2	Glut
10C_M_1386	C9-R1-78356185529364333135511033507759096978	515.404	3944.38	Slice10	L2/3 IT CTX Glut	AUD-2	Glut
10C_M_1405	C9-R1-332291616550759822213860268200451778400	765.871	5365.47	Slice10	L2/3 IT CTX Glut	AUD-2	Glut
10C_M_1406	C9-R1-301433760368353579386057036330047256458	584.567	3107.18	Slice10	L2/3 IT CTX Glut	AUD-2	Glut
10C_M_1424	C9-R1-12143386304849272922857775020534789409	536.301	4618.18	Slice10	L2/3 IT CTX Glut	AUD-2	Glut
10C_M_1431	C9-R1-329593731405867167024797685310321198701	1078.82	5706.45	Slice10	L2/3 IT CTX Glut	AUD-2	Glut
10C_M_1458	C9-R1-255669931712109254366527415230935614037	589.437	4769.28	Slice10	L2/3 IT CTX Glut	AUD-2	Glut
10C_M_1466	C9-R1-94201790062509451868338778147718401223	752.181	2666.09	Slice10	L2/3 IT CTX Glut	AUD-2	Glut
10C_M_1471	C9-R1-163480801497244079503166758413439739205	573.885	4717.92	Slice10	L2/3 IT CTX Glut	AUD-2	Glut
10C_M_149	C9-R1-90172542504549610274548225360056936887	1020.59	5516.23	Slice10	L2/3 IT CTX Glut	AUD-2	Glut
10C_M_1490	C9-R1-198216276994729899527062743361765682020	431.464	3617.85	Slice10	L2/3 IT CTX Glut	AUD-2	Glut
10C_M_1493	C9-R1-179287710389623156682218156946486981828	557.628	4905.2	Slice10	L2/3 IT CTX Glut	AUD-2	Glut
10C_M_1506	C9-R1-39859097085895045452424311341341695911	1460.17	6096.74	Slice10	L2/3 IT CTX Glut	AUD-2	Glut
10C_M_1507	C9-R1-205799362513735440160448149726741729385	544.847	4442.71	Slice10	L2/3 IT CTX Glut	AUD-2	Glut
10C_M_1522	C9-R1-299712172406417781464700559686701903725	2453.59	6705.52	Slice10	L2/3 IT CTX Glut	AUD-2	Glut
10C_M_1526	C9-R1-204825368667105808352236374166376754450	821.404	5367.92	Slice10	L2/3 IT CTX Glut	AUD-2	Glut
10C_M_1528	C9-R1-192820466532080928135178354523122143781	2388.03	6790.68	Slice10	L2/3 IT CTX Glut	AUD-2	Glut
10C_M_1530	C9-R1-296280887527299516983666032593644809675	461.65	3624.65	Slice10	L2/3 IT CTX Glut	AUD-2	Glut
10C_M_1562	C9-R1-206217890060977472231048638752054553428	507.192	4296.12	Slice10	L2/3 IT CTX Glut	AUD-2	Glut
10C_M_1569	C9-R1-35582249039641794753205188379582319234	673.792	4966.86	Slice10	L2/3 IT CTX Glut	AUD-2	Glut
10C_M_1590	C9-R1-246040174537891913048350901134039621521	627.947	2879.89	Slice10	L2/3 IT CTX Glut	AUD-2	Glut
10C_M_1593	C9-R1-55063177386334593525868100347755918630	498.532	3809.71	Slice10	L2/3 IT CTX Glut	AUD-2	Glut
10C_M_1594	C9-R1-271239633417719947337061698415892165102	429.816	3607.55	Slice10	L2/3 IT CTX Glut	AUD-2	Glut
10C_M_1608	C9-R1-169089540741000902549462890313472039698	439.115	4464.2	Slice10	L2/3 IT CTX Glut	AUD-2	Glut
10C_M_1609	C9-R1-21475381329876757426124292446625300551	533.475	3225.73	Slice10	L2/3 IT CTX Glut	AUD-2	Glut
10C_M_162	C9-R1-160634860785955841623266724403770353036	514.035	3212.44	Slice10	L2/3 IT CTX Glut	AUD-2	Glut
10C_M_1620	C9-R1-250029645110002819749547960821022261861	730.365	2723.11	Slice10	L2/3 IT CTX Glut	AUD-2	Glut
10C_M_1623	C9-R1-44847159211255224071140370047262269528	743.029	5302.77	Slice10	L2/3 IT CTX Glut	AUD-2	Glut
10C_M_164	C9-R1-188355681597879811136078641021668425748	691.882	4833.27	Slice10	L2/3 IT CTX Glut	AUD-2	Glut
10C_M_165	C9-R1-234898220381133756388855269754368434176	703.562	5186.02	Slice10	L2/3 IT CTX Glut	AUD-2	Glut
10C_M_1656	C9-R1-9098936750457030014570173583819060456	1596.31	6266.48	Slice10	L2/3 IT CTX Glut	AUD-2	Glut
10C_M_1657	C9-R1-205799112427704840469457794300436885178	1626.17	6202.44	Slice10	L2/3 IT CTX Glut	AUD-2	Glut
10C_M_1700	C9-R1-250979207420651966564396654725683786929	3253.64	7020.16	Slice10	L2/3 IT CTX Glut	AUD-2	Glut
10C_M_1707	C9-R1-146667665052392441935649417123723195750	409.252	3817.64	Slice10	L2/3 IT CTX Glut	AUD-2	Glut
10C_M_1710	C9-R1-332291616550759822213860268200451778400	765.871	5365.47	Slice10	L2/3 IT CTX Glut	AUD-2	Glut
10C_M_1713	C9-R1-31106077149048017286439888017561681701	475.906	3665.8	Slice10	L2/3 IT CTX Glut	AUD-2	Glut
10C_M_172	C9-R1-160634860785955841623266724403770353036	514.035	3212.44	Slice10	L2/3 IT CTX Glut	AUD-2	Glut
10C_M_1745	C9-R1-106160363578591324219120839827887743376	454.846	3684.32	Slice10	L2/3 IT CTX Glut	AUD-2	Glut
10C_M_1746	C9-R1-21997957118337072332991477313528274274	852.076	5282	Slice10	L2/3 IT CTX Glut	AUD-2	Glut
10C_M_1755	C9-R1-173268230880944684905088608465518351652	632.936	4827.15	Slice10	L2/3 IT CTX Glut	AUD-2	Glut
10C_M_1758	C9-R1-285559806493680032238399668122288281580	585.233	2813.94	Slice10	L2/3 IT CTX Glut	AUD-2	Glut
10C_M_1781	C9-R1-39708446149148155148215955963182682727	711.214	4988.57	Slice10	L2/3 IT CTX Glut	AUD-2	Glut
10C_M_1783	C9-R1-188355681597879811136078641021668425748	691.882	4833.27	Slice10	L2/3 IT CTX Glut	AUD-2	Glut
10C_M_1789	C9-R1-338902485381816289446631616061081702112	2953.79	7025.16	Slice10	L2/3 IT CTX Glut	AUD-2	Glut
10C_M_1801	C9-R1-286378212848818779687086635742077944392	861.508	5510.38	Slice10	L2/3 IT CTX Glut	AUD-2	Glut
10C_M_1821	C9-R1-160634860785955841623266724403770353036	514.035	3212.44	Slice10	L2/3 IT CTX Glut	AUD-2	Glut
10C_M_1824	C9-R1-287673217846016211839541118735446010876	407.903	4495.14	Slice10	L2/3 IT CTX Glut	AUD-2	Glut
10C_M_1849	C9-R1-2594922513216737555578547495745414462	1373.12	6070.06	Slice10	L2/3 IT CTX Glut	AUD-2	Glut
10C_M_1850	C9-R1-21177321962076704765298880650057117628	438.832	4002.22	Slice10	L2/3 IT CTX Glut	AUD-2	Glut
10C_M_1851	C9-R1-155658647439264102847978606068865926433	933.4	5440.17	Slice10	L2/3 IT CTX Glut	AUD-2	Glut
10C_M_1860	C9-R1-216605956865077202966048957582938075487	534.181	3597.61	Slice10	L2/3 IT CTX Glut	AUD-2	Glut
10C_M_1882	C9-R1-113822700801886235938709226884373688290	946.09	5307.06	Slice10	L2/3 IT CTX Glut	AUD-2	Glut
10C_M_1884	C9-R1-238329527025158860763448640036129750301	1250.23	5718.36	Slice10	L2/3 IT CTX Glut	AUD-2	Glut
10C_M_1885	C9-R1-155658647439264102847978606068865926433	933.4	5440.17	Slice10	L2/3 IT CTX Glut	AUD-2	Glut
10C_M_1888	C9-R1-139576916330575653937485480263578510634	545.493	5066.68	Slice10	L2/3 IT CTX Glut	AUD-2	Glut
10C_M_1898	C9-R1-98492099699238905393519474556865764572	461.906	4133.17	Slice10	L2/3 IT CTX Glut	AUD-2	Glut
10C_M_1900	C9-R1-58175408419811547671554420902864121349	435.955	3579.68	Slice10	L2/3 IT CTX Glut	AUD-2	Glut
10C_M_1914	C9-R1-253330267995048966488839179424220249242	3451.35	7067.8	Slice10	L2/3 IT CTX Glut	AUD-2	Glut
10C_M_1919	C9-R1-281886647903625129545462724735759014713	1395.42	6226.83	Slice10	L2/3 IT CTX Glut	AUD-2	Glut
10C_M_1925	C9-R1-155658647439264102847978606068865926433	933.4	5440.17	Slice10	L2/3 IT CTX Glut	AUD-2	Glut
10C_M_1935	C9-R1-90244299296913037194700154767863575838	1249.23	5875.4	Slice10	L2/3 IT CTX Glut	AUD-2	Glut
10C_M_1936	C9-R1-340235572658900244170307519076502903245	2168.52	6674.75	Slice10	L2/3 IT CTX Glut	AUD-2	Glut
10C_M_1941	C9-R1-193244136079481688218400844741046884009	1362.48	6193.64	Slice10	L2/3 IT CTX Glut	AUD-2	Glut
10C_M_1962	C9-R1-336801011335904016996778492677140945775	526.995	3342.85	Slice10	L2/3 IT CTX Glut	AUD-2	Glut
10C_M_1975	C9-R1-250029645110002819749547960821022261861	730.365	2723.11	Slice10	L2/3 IT CTX Glut	AUD-2	Glut
10C_M_1985	C9-R1-325367069309510500190542254241604184459	1071.21	5696.95	Slice10	L2/3 IT CTX Glut	AUD-2	Glut
10C_M_1986	C9-R1-302536164557348674165407674050149266742	2770.62	7069.33	Slice10	L2/3 IT CTX Glut	AUD-2	Glut
10C_M_1993	C9-R1-99567087240147878413842411048437047247	923.464	5363.92	Slice10	L2/3 IT CTX Glut	AUD-2	Glut
10C_M_2003	C9-R1-199138924211932490192320726356619832521	1074.23	5730.38	Slice10	L2/3 IT CTX Glut	AUD-2	Glut
10C_M_205	C9-R1-204825368667105808352236374166376754450	821.404	5367.92	Slice10	L2/3 IT CTX Glut	AUD-2	Glut
10C_M_2066	C9-R1-161023959274094525428378733020063993465	432.368	4138.84	Slice10	L2/3 IT CTX Glut	AUD-2	Glut
10C_M_2070	C9-R1-258668837774310928290136707860112208642	1012.67	5702.19	Slice10	L2/3 IT CTX Glut	AUD-2	Glut
10C_M_2078	C9-R1-323716439440589982438928617827994524468	421.51	3716.88	Slice10	L2/3 IT CTX Glut	AUD-2	Glut
10C_M_2082	C9-R1-295792158041704710512160915346706940374	1053.21	5435.88	Slice10	L2/3 IT CTX Glut	AUD-2	Glut
10C_M_2084	C9-R1-250305566842126833252883394249522769994	449.77	3651.6	Slice10	L2/3 IT CTX Glut	AUD-2	Glut
10C_M_209	C9-R1-338016227080674091562286852585063255245	991.921	5517.36	Slice10	L2/3 IT CTX Glut	AUD-2	Glut
10C_M_2097	C9-R1-270613956125822849383847663245752998633	586.961	2697.84	Slice10	L2/3 IT CTX Glut	AUD-2	Glut
10C_M_2099	C9-R1-234866175869622293499441866932679530233	395.616	3975.43	Slice10	L2/3 IT CTX Glut	AUD-2	Glut
10C_M_2107	C9-R1-169089540741000902549462890313472039698	439.115	4464.2	Slice10	L2/3 IT CTX Glut	AUD-2	Glut
10C_M_2110	C9-R1-146844032383120539003520757891400838366	364.371	4058.51	Slice10	L2/3 IT CTX Glut	AUD-2	Glut
10C_M_2115	C9-R1-285559806493680032238399668122288281580	585.233	2813.94	Slice10	L2/3 IT CTX Glut	AUD-2	Glut
10C_M_2137	C9-R1-43267647357177249994839149604158977127	418.072	3682.92	Slice10	L2/3 IT CTX Glut	AUD-2	Glut
10C_M_2148	C9-R1-52564086351159429423927960627023392585	486.445	3594.32	Slice10	L2/3 IT CTX Glut	AUD-2	Glut
10C_M_2156	C9-R1-246040174537891913048350901134039621521	627.947	2879.89	Slice10	L2/3 IT CTX Glut	AUD-2	Glut
10C_M_2157	C9-R1-213915842025718216494463314719784045318	1213.62	5784.24	Slice10	L2/3 IT CTX Glut	AUD-2	Glut
10C_M_2162	C9-R1-119366170726268770797998491540480756542	418.636	3994.6	Slice10	L2/3 IT CTX Glut	AUD-2	Glut
10C_M_2168	C9-R1-95092557200711404009666160971067538387	410.919	4218.24	Slice10	L2/3 IT CTX Glut	AUD-2	Glut
10C_M_2171	C9-R1-13901163414568237609804435281110574732	809.956	5265.05	Slice10	L2/3 IT CTX Glut	AUD-2	Glut
10C_M_2178	C9-R1-316260793960752678883143774082403551170	670.142	4812.47	Slice10	L2/3 IT CTX Glut	AUD-2	Glut
10C_M_2211	C9-R1-241732952562791980291296491225253450945	501.723	3339.94	Slice10	L2/3 IT CTX Glut	AUD-2	Glut
10C_M_2234	C9-R1-126525799583440910683575932658632024213	558.546	4211.17	Slice10	L2/3 IT CTX Glut	AUD-2	Glut
10C_M_2236	C9-R1-214919992995162905795909403446815607981	470.452	3750.2	Slice10	L2/3 IT CTX Glut	AUD-2	Glut
10C_M_2238	C9-R1-31106077149048017286439888017561681701	475.906	3665.8	Slice10	L2/3 IT CTX Glut	AUD-2	Glut
10C_M_2252	C9-R1-263649931918308289571254800813429539793	842.464	5315.1	Slice10	L2/3 IT CTX Glut	AUD-2	Glut
10C_M_2258	C9-R1-169883049168676886750011914580604987108	417.54	3858.35	Slice10	L2/3 IT CTX Glut	AUD-2	Glut
10C_M_2259	C9-R1-159608382557503002137718550697093248086	981.784	5369.05	Slice10	L2/3 IT CTX Glut	AUD-2	Glut
10C_M_2261	C9-R1-146667665052392441935649417123723195750	409.252	3817.64	Slice10	L2/3 IT CTX Glut	AUD-2	Glut
10C_M_2273	C9-R1-220394401877786140010264104634064456693	482.926	3705.22	Slice10	L2/3 IT CTX Glut	AUD-2	Glut
10C_M_2281	C9-R1-126525799583440910683575932658632024213	558.546	4211.17	Slice10	L2/3 IT CTX Glut	AUD-2	Glut
10C_M_2282	C9-R1-239861199162396942895957718346497147905	644.324	5128.08	Slice10	L2/3 IT CTX Glut	AUD-2	Glut
10C_M_2283	C9-R1-98492099699238905393519474556865764572	461.906	4133.17	Slice10	L2/3 IT CTX Glut	AUD-2	Glut
10C_M_2292	C9-R1-112259998731931554280278886573349892061	2433.77	6836.69	Slice10	L2/3 IT CTX Glut	AUD-2	Glut
10C_M_2295	C9-R1-155658647439264102847978606068865926433	933.4	5440.17	Slice10	L2/3 IT CTX Glut	AUD-2	Glut
10C_M_2315	C9-R1-118459881709583260168628900293941055287	1160.86	5893.66	Slice10	L2/3 IT CTX Glut	AUD-2	Glut
10C_M_2316	C9-R1-123826589159780457224551319244705123873	1151.73	5984	Slice10	L2/3 IT CTX Glut	AUD-2	Glut
10C_M_2318	C9-R1-112259998731931554280278886573349892061	2433.77	6836.69	Slice10	L2/3 IT CTX Glut	AUD-2	Glut
10C_M_2322	C9-R1-155658647439264102847978606068865926433	933.4	5440.17	Slice10	L2/3 IT CTX Glut	AUD-2	Glut
10C_M_2325	C9-R1-188355681597879811136078641021668425748	691.882	4833.27	Slice10	L2/3 IT CTX Glut	AUD-2	Glut
10C_M_2336	C9-R1-87889122751621185272607566998327328186	422.617	3620.83	Slice10	L2/3 IT CTX Glut	AUD-2	Glut
10C_M_234	C9-R1-257880916230250076437803054959389710695	431.018	4147.11	Slice10	L2/3 IT CTX Glut	AUD-2	Glut
10C_M_2340	C9-R1-97830669522809420657513428182906634702	728.186	5097.3	Slice10	L2/3 IT CTX Glut	AUD-2	Glut
10C_M_2345	C9-R1-329593731405867167024797685310321198701	1078.82	5706.45	Slice10	L2/3 IT CTX Glut	AUD-2	Glut
10C_M_2359	C9-R1-86073810707759982831474324061865491123	417.91	3693.5	Slice10	L2/3 IT CTX Glut	AUD-2	Glut
10C_M_236	C9-R1-63343945971704356701422539203675400538	2916.32	6933.95	Slice10	L2/3 IT CTX Glut	AUD-2	Glut
10C_M_2367	C9-R1-5311928713273109981238100274138362843	840.52	5367.86	Slice10	L2/3 IT CTX Glut	AUD-2	Glut
10C_M_2373	C9-R1-297904702572824273128754746967625467061	745.999	5274.86	Slice10	L2/3 IT CTX Glut	AUD-2	Glut
10C_M_2377	C9-R1-102261876131749386148335434073942733642	1514.6	6260.68	Slice10	L2/3 IT CTX Glut	AUD-2	Glut
10C_M_2383	C9-R1-83444034048360154689901697239391581474	3748.1	7103.6	Slice10	L2/3 IT CTX Glut	AUD-2	Glut
10C_M_2388	C9-R1-192135695386473702887608752768063269600	553.919	4556.22	Slice10	L2/3 IT CTX Glut	AUD-2	Glut
10C_M_2412	C9-R1-50816960129598765537768153909955702737	1310.05	6091.47	Slice10	L2/3 IT CTX Glut	AUD-2	Glut
10C_M_2417	C9-R1-154173428728975234501148424984483473085	2828.67	6937.36	Slice10	L2/3 IT CTX Glut	AUD-2	Glut
10C_M_2431	C9-R1-179459725396742153830124381941078863602	529.366	3665.37	Slice10	L2/3 IT CTX Glut	AUD-2	Glut
10C_M_2435	C9-R1-285559806493680032238399668122288281580	585.233	2813.94	Slice10	L2/3 IT CTX Glut	AUD-2	Glut
10C_M_2442	C9-R1-165707698043060958141715406637363815976	416.638	3906.96	Slice10	L2/3 IT CTX Glut	AUD-2	Glut
10C_M_2462	C9-R1-34900714045266138624433503737338887330	421.773	4074.92	Slice10	L2/3 IT CTX Glut	AUD-2	Glut
10C_M_2468	C9-R1-115755202216420469351236447359338439866	467.938	3930.34	Slice10	L2/3 IT CTX Glut	AUD-2	Glut
10C_M_2490	C9-R1-273422340610477390879393362207751136283	663.602	5087.85	Slice10	L2/3 IT CTX Glut	AUD-2	Glut
10C_M_2509	C9-R1-117683936388264620395727072157316003823	513.676	3965.12	Slice10	L2/3 IT CTX Glut	AUD-2	Glut
10C_M_2518	C9-R1-169883049168676886750011914580604987108	417.54	3858.35	Slice10	L2/3 IT CTX Glut	AUD-2	Glut
10C_M_2525	C9-R1-182870671420202163777627510687905239243	3529.54	7033.02	Slice10	L2/3 IT CTX Glut	AUD-2	Glut
10C_M_2535	C9-R1-334369032291734830464620479244462472399	545.247	3351.33	Slice10	L2/3 IT CTX Glut	AUD-2	Glut
10C_M_2537	C9-R1-1611246609913586486565183244508499400	2582.38	6893.33	Slice10	L2/3 IT CTX Glut	AUD-2	Glut
10C_M_2539	C9-R1-55063177386334593525868100347755918630	498.532	3809.71	Slice10	L2/3 IT CTX Glut	AUD-2	Glut
10C_M_2550	C9-R1-332291616550759822213860268200451778400	765.871	5365.47	Slice10	L2/3 IT CTX Glut	AUD-2	Glut
10C_M_2579	C9-R1-115755202216420469351236447359338439866	467.938	3930.34	Slice10	L2/3 IT CTX Glut	AUD-2	Glut
10C_M_2581	C9-R1-14025159181280463715972485355170748457	855.146	5241.46	Slice10	L2/3 IT CTX Glut	AUD-2	Glut
10C_M_2584	C9-R1-46971666699802500650844664846849122049	1143.08	5673.03	Slice10	L2/3 IT CTX Glut	AUD-2	Glut
10C_M_2599	C9-R1-44541807325900490447096748163953925131	441.761	4423	Slice10	L2/3 IT CTX Glut	AUD-2	Glut
10C_M_2612	C9-R1-305309621192015608338611061219256747298	3169.29	7010.25	Slice10	L2/3 IT CTX Glut	AUD-2	Glut
10C_M_2617	C9-R1-240089744901606850868687073601116320676	567.186	4899.58	Slice10	L2/3 IT CTX Glut	AUD-2	Glut
10C_M_2632	C9-R1-32556524420363975597129862144338745907	421.179	4215.11	Slice10	L2/3 IT CTX Glut	AUD-2	Glut
10C_M_2643	C9-R1-59859635816121159760300249104508503033	1206.9	1692.93	Slice10	L2/3 IT CTX Glut	AUD-2	Glut
10C_M_2649	C9-R1-119366170726268770797998491540480756542	418.636	3994.6	Slice10	L2/3 IT CTX Glut	AUD-2	Glut
10C_M_2652	C9-R1-289974549649704963242634944973256531802	587.112	4872.1	Slice10	L2/3 IT CTX Glut	AUD-2	Glut
10C_M_2657	C9-R1-36087330746364234661835225967657249379	383.494	3680	Slice10	L2/3 IT CTX Glut	AUD-2	Glut
10C_M_2670	C9-R1-333743579651461722150620096162645899940	518.262	4237.04	Slice10	L2/3 IT CTX Glut	AUD-2	Glut
10C_M_2673	C9-R1-146844032383120539003520757891400838366	364.371	4058.51	Slice10	L2/3 IT CTX Glut	AUD-2	Glut
10C_M_2679	C9-R1-305829938275129557004658630128343588604	2632.19	6978.42	Slice10	L2/3 IT CTX Glut	AUD-2	Glut
10C_M_2682	C9-R1-104501144653595000993926467665232184551	3942.73	7266.74	Slice10	L2/3 IT CTX Glut	AUD-2	Glut
10C_M_2683	C9-R1-24613257737353057880310281843549510153	655.616	2551.54	Slice10	L2/3 IT CTX Glut	AUD-2	Glut
10C_M_2693	C9-R1-112259998731931554280278886573349892061	2433.77	6836.69	Slice10	L2/3 IT CTX Glut	AUD-2	Glut
10C_M_270	C9-R1-166159250050284792644852962457215409026	546.72	4956.61	Slice10	L2/3 IT CTX Glut	AUD-2	Glut
10C_M_2701	C9-R1-204825368667105808352236374166376754450	821.404	5367.92	Slice10	L2/3 IT CTX Glut	AUD-2	Glut
10C_M_2702	C9-R1-96590633799360636017668458126625088406	642.561	2714.85	Slice10	L2/3 IT CTX Glut	AUD-2	Glut
10C_M_2707	C9-R1-50816960129598765537768153909955702737	1310.05	6091.47	Slice10	L2/3 IT CTX Glut	AUD-2	Glut
10C_M_2716	C9-R1-250029645110002819749547960821022261861	730.365	2723.11	Slice10	L2/3 IT CTX Glut	AUD-2	Glut
10C_M_2726	C9-R1-199138924211932490192320726356619832521	1074.23	5730.38	Slice10	L2/3 IT CTX Glut	AUD-2	Glut
10C_M_2729	C9-R1-146667665052392441935649417123723195750	409.252	3817.64	Slice10	L2/3 IT CTX Glut	AUD-2	Glut
10C_M_2730	C9-R1-126655915809985245900923320238149131031	818.272	5245.61	Slice10	L2/3 IT CTX Glut	AUD-2	Glut
10C_M_2735	C9-R1-159206756216684043616490340852544793459	632.915	2788.94	Slice10	L2/3 IT CTX Glut	AUD-2	Glut
10C_M_2744	C9-R1-332291616550759822213860268200451778400	765.871	5365.47	Slice10	L2/3 IT CTX Glut	AUD-2	Glut
10C_M_2754	C9-R1-173268230880944684905088608465518351652	632.936	4827.15	Slice10	L2/3 IT CTX Glut	AUD-2	Glut
10C_M_2755	C9-R1-190364177094828478203070073900720195173	453.496	3751.39	Slice10	L2/3 IT CTX Glut	AUD-2	Glut
10C_M_2768	C9-R1-17817762628094045003092615345809291909	535.667	4451.89	Slice10	L2/3 IT CTX Glut	AUD-2	Glut
10C_M_2790	C9-R1-332215279890657115818935146432165822351	531.742	3659.54	Slice10	L2/3 IT CTX Glut	AUD-2	Glut
10C_M_2795	C9-R1-155658647439264102847978606068865926433	933.4	5440.17	Slice10	L2/3 IT CTX Glut	AUD-2	Glut
10C_M_2803	C9-R1-177544932980177301449731346780136754546	3054.05	6954.41	Slice10	L2/3 IT CTX Glut	AUD-2	Glut
10C_M_2813	C9-R1-208018215661843207501669152283263173594	777.056	5233.76	Slice10	L2/3 IT CTX Glut	AUD-2	Glut
10C_M_2815	C9-R1-96590633799360636017668458126625088406	642.561	2714.85	Slice10	L2/3 IT CTX Glut	AUD-2	Glut
10C_M_2819	C9-R1-257880916230250076437803054959389710695	431.018	4147.11	Slice10	L2/3 IT CTX Glut	AUD-2	Glut
10C_M_2820	C9-R1-159206756216684043616490340852544793459	632.915	2788.94	Slice10	L2/3 IT CTX Glut	AUD-2	Glut
10C_M_2821	C9-R1-164044807244516200434312468522900534978	511.33	3646.85	Slice10	L2/3 IT CTX Glut	AUD-2	Glut
10C_M_2822	C9-R1-200623427519557224299481305185162180835	471.807	3356.73	Slice10	L2/3 IT CTX Glut	AUD-2	Glut
10C_M_2833	C9-R1-161023959274094525428378733020063993465	432.368	4138.84	Slice10	L2/3 IT CTX Glut	AUD-2	Glut
10C_M_2839	C9-R1-202853416123621276487639038406878336517	908.974	5488.18	Slice10	L2/3 IT CTX Glut	AUD-2	Glut
10C_M_2842	C9-R1-179459725396742153830124381941078863602	529.366	3665.37	Slice10	L2/3 IT CTX Glut	AUD-2	Glut
10C_M_2848	C9-R1-87889122751621185272607566998327328186	422.617	3620.83	Slice10	L2/3 IT CTX Glut	AUD-2	Glut
10C_M_2855	C9-R1-296280887527299516983666032593644809675	461.65	3624.65	Slice10	L2/3 IT CTX Glut	AUD-2	Glut
10C_M_2862	C9-R1-198216276994729899527062743361765682020	431.464	3617.85	Slice10	L2/3 IT CTX Glut	AUD-2	Glut
10C_M_2867	C9-R1-44847159211255224071140370047262269528	743.029	5302.77	Slice10	L2/3 IT CTX Glut	AUD-2	Glut
10C_M_2870	C9-R1-204825368667105808352236374166376754450	821.404	5367.92	Slice10	L2/3 IT CTX Glut	AUD-2	Glut
10C_M_2885	C9-R1-155658647439264102847978606068865926433	933.4	5440.17	Slice10	L2/3 IT CTX Glut	AUD-2	Glut
10C_M_2896	C9-R1-290287934000212044434499610264258969985	3379.8	7111.81	Slice10	L2/3 IT CTX Glut	AUD-2	Glut
10C_M_2913	C9-R1-161023959274094525428378733020063993465	432.368	4138.84	Slice10	L2/3 IT CTX Glut	AUD-2	Glut
10C_M_2920	C9-R1-336028487020009189495978534720088849234	1549.37	6195.4	Slice10	L2/3 IT CTX Glut	AUD-2	Glut
10C_M_2922	C9-R1-323716439440589982438928617827994524468	421.51	3716.88	Slice10	L2/3 IT CTX Glut	AUD-2	Glut
10C_M_2925	C9-R1-200623427519557224299481305185162180835	471.807	3356.73	Slice10	L2/3 IT CTX Glut	AUD-2	Glut
10C_M_2935	C9-R1-286378212848818779687086635742077944392	861.508	5510.38	Slice10	L2/3 IT CTX Glut	AUD-2	Glut
10C_M_2937	C9-R1-206217890060977472231048638752054553428	507.192	4296.12	Slice10	L2/3 IT CTX Glut	AUD-2	Glut
10C_M_296	C9-R1-246040174537891913048350901134039621521	627.947	2879.89	Slice10	L2/3 IT CTX Glut	AUD-2	Glut
10C_M_2964	C9-R1-31106077149048017286439888017561681701	475.906	3665.8	Slice10	L2/3 IT CTX Glut	AUD-2	Glut
10C_M_2967	C9-R1-35582249039641794753205188379582319234	673.792	4966.86	Slice10	L2/3 IT CTX Glut	AUD-2	Glut
10C_M_297	C9-R1-13104270819540540698327674657017862138	889.012	5391.46	Slice10	L2/3 IT CTX Glut	AUD-2	Glut
10C_M_2976	C9-R1-246040174537891913048350901134039621521	627.947	2879.89	Slice10	L2/3 IT CTX Glut	AUD-2	Glut
10C_M_2986	C9-R1-104732182686498358606045024070201409952	1093.13	5824.39	Slice10	L2/3 IT CTX Glut	AUD-2	Glut
10C_M_3009	C9-R1-340085849525170440283923483897227892740	2737.28	6993.54	Slice10	L2/3 IT CTX Glut	AUD-2	Glut
10C_M_302	C9-R1-160634860785955841623266724403770353036	514.035	3212.44	Slice10	L2/3 IT CTX Glut	AUD-2	Glut
10C_M_3021	C9-R1-13011846602542638560779806061696675843	416.964	3615.97	Slice10	L2/3 IT CTX Glut	AUD-2	Glut
10C_M_3027	C9-R1-155658647439264102847978606068865926433	933.4	5440.17	Slice10	L2/3 IT CTX Glut	AUD-2	Glut
10C_M_310	C9-R1-155658647439264102847978606068865926433	933.4	5440.17	Slice10	L2/3 IT CTX Glut	AUD-2	Glut
10C_M_32	C9-R1-161023959274094525428378733020063993465	432.368	4138.84	Slice10	L2/3 IT CTX Glut	AUD-2	Glut
10C_M_323	C9-R1-98492099699238905393519474556865764572	461.906	4133.17	Slice10	L2/3 IT CTX Glut	AUD-2	Glut
10C_M_342	C9-R1-7171112548072430752629586739809877972	616.445	2868.66	Slice10	L2/3 IT CTX Glut	AUD-2	Glut
10C_M_371	C9-R1-169883049168676886750011914580604987108	417.54	3858.35	Slice10	L2/3 IT CTX Glut	AUD-2	Glut
10C_M_375	C9-R1-202179612444202649561799391731292736063	490.361	4456.05	Slice10	L2/3 IT CTX Glut	AUD-2	Glut
10C_M_381	C9-R1-21997957118337072332991477313528274274	852.076	5282	Slice10	L2/3 IT CTX Glut	AUD-2	Glut
10C_M_397	C9-R1-31106077149048017286439888017561681701	475.906	3665.8	Slice10	L2/3 IT CTX Glut	AUD-2	Glut
10C_M_414	C9-R1-98492099699238905393519474556865764572	461.906	4133.17	Slice10	L2/3 IT CTX Glut	AUD-2	Glut
10C_M_418	C9-R1-86853852288830808113129717218620907801	575.536	3625.52	Slice10	L2/3 IT CTX Glut	AUD-2	Glut
10C_M_441	C9-R1-180982449106730234177718109550384615269	1327.17	6152.81	Slice10	L2/3 IT CTX Glut	AUD-2	Glut
10C_M_463	C9-R1-308459469599819011070727546655364092223	3358.5	7090.47	Slice10	L2/3 IT CTX Glut	AUD-2	Glut
10C_M_465	C9-R1-86073810707759982831474324061865491123	417.91	3693.5	Slice10	L2/3 IT CTX Glut	AUD-2	Glut
10C_M_472	C9-R1-166691332981340904747736822761347911207	638.369	3276.8	Slice10	L2/3 IT CTX Glut	AUD-2	Glut
10C_M_476	C9-R1-281912180527457809670661367433454877939	1983.46	6502.32	Slice10	L2/3 IT CTX Glut	AUD-2	Glut
10C_M_490	C9-R1-71680685615371827638970623065141161069	447.863	4509.51	Slice10	L2/3 IT CTX Glut	AUD-2	Glut
10C_M_539	C9-R1-334369032291734830464620479244462472399	545.247	3351.33	Slice10	L2/3 IT CTX Glut	AUD-2	Glut
10C_M_554	C9-R1-17817762628094045003092615345809291909	535.667	4451.89	Slice10	L2/3 IT CTX Glut	AUD-2	Glut
10C_M_570	C9-R1-203983333714680728928263867337448976373	1037.55	5505.92	Slice10	L2/3 IT CTX Glut	AUD-2	Glut
10C_M_578	C9-R1-281886647903625129545462724735759014713	1395.42	6226.83	Slice10	L2/3 IT CTX Glut	AUD-2	Glut
10C_M_58	C9-R1-63343945971704356701422539203675400538	2916.32	6933.95	Slice10	L2/3 IT CTX Glut	AUD-2	Glut
10C_M_583	C9-R1-159206756216684043616490340852544793459	632.915	2788.94	Slice10	L2/3 IT CTX Glut	AUD-2	Glut
10C_M_586	C9-R1-117683936388264620395727072157316003823	513.676	3965.12	Slice10	L2/3 IT CTX Glut	AUD-2	Glut
10C_M_64	C9-R1-157673797740237990285073139916386193000	429.27	4401.42	Slice10	L2/3 IT CTX Glut	AUD-2	Glut
10C_M_646	C9-R1-49433145126773591361154388187799531006	2587.55	6872.41	Slice10	L2/3 IT CTX Glut	AUD-2	Glut
10C_M_654	C9-R1-146319218215145601138455997231129956813	816.058	5381.79	Slice10	L2/3 IT CTX Glut	AUD-2	Glut
10C_M_655	C9-R1-289580034313530906680128769384662895573	1378.97	6017.74	Slice10	L2/3 IT CTX Glut	AUD-2	Glut
10C_M_663	C9-R1-146319218215145601138455997231129956813	816.058	5381.79	Slice10	L2/3 IT CTX Glut	AUD-2	Glut
10C_M_676	C9-R1-52564086351159429423927960627023392585	486.445	3594.32	Slice10	L2/3 IT CTX Glut	AUD-2	Glut
10C_M_677	C9-R1-202904914537659957668037720820421729710	902.458	5358.36	Slice10	L2/3 IT CTX Glut	AUD-2	Glut
10C_M_678	C9-R1-102261876131749386148335434073942733642	1514.6	6260.68	Slice10	L2/3 IT CTX Glut	AUD-2	Glut
10C_M_684	C9-R1-136051182914824175944297770077312692610	3686.26	7179.24	Slice10	L2/3 IT CTX Glut	AUD-2	Glut
10C_M_70	C9-R1-187386493350782691585009811709045729016	548.397	4683.31	Slice10	L2/3 IT CTX Glut	AUD-2	Glut
10C_M_702	C9-R1-316260793960752678883143774082403551170	670.142	4812.47	Slice10	L2/3 IT CTX Glut	AUD-2	Glut
10C_M_71	C9-R1-106643722484738763302444165008934977173	2450.35	6890.47	Slice10	L2/3 IT CTX Glut	AUD-2	Glut
10C_M_731	C9-R1-216605956865077202966048957582938075487	534.181	3597.61	Slice10	L2/3 IT CTX Glut	AUD-2	Glut
10C_M_750	C9-R1-14025159181280463715972485355170748457	855.146	5241.46	Slice10	L2/3 IT CTX Glut	AUD-2	Glut
10C_M_753	C9-R1-115755202216420469351236447359338439866	467.938	3930.34	Slice10	L2/3 IT CTX Glut	AUD-2	Glut
10C_M_755	C9-R1-75869312238103427480957945633343176524	548.664	5004.13	Slice10	L2/3 IT CTX Glut	AUD-2	Glut
10C_M_757	C9-R1-322364312085845778444521995026446545452	551.785	3563.21	Slice10	L2/3 IT CTX Glut	AUD-2	Glut
10C_M_76	C9-R1-72367085698564836735621804249000234446	564.108	4850.28	Slice10	L2/3 IT CTX Glut	AUD-2	Glut
10C_M_798	C9-R1-333743579651461722150620096162645899940	518.262	4237.04	Slice10	L2/3 IT CTX Glut	AUD-2	Glut
10C_M_799	C9-R1-62866946102989804975023339831617392199	394.32	3949.83	Slice10	L2/3 IT CTX Glut	AUD-2	Glut
10C_M_81	C9-R1-302726770064399157811605564757353602511	2455.43	6780.74	Slice10	L2/3 IT CTX Glut	AUD-2	Glut
10C_M_810	C9-R1-139576916330575653937485480263578510634	545.493	5066.68	Slice10	L2/3 IT CTX Glut	AUD-2	Glut
10C_M_811	C9-R1-97830669522809420657513428182906634702	728.186	5097.3	Slice10	L2/3 IT CTX Glut	AUD-2	Glut
10C_M_835	C9-R1-91446083397121577921335263076756195370	554.111	3024.56	Slice10	L2/3 IT CTX Glut	AUD-2	Glut
10C_M_856	C9-R1-21997957118337072332991477313528274274	852.076	5282	Slice10	L2/3 IT CTX Glut	AUD-2	Glut
10C_M_860	C9-R1-339825869265887901002618282419726192240	397.851	4107.86	Slice10	L2/3 IT CTX Glut	AUD-2	Glut
10C_M_861	C9-R1-108269089145305673642231912044588923076	531.762	4950.72	Slice10	L2/3 IT CTX Glut	AUD-2	Glut
10C_M_918	C9-R1-169883049168676886750011914580604987108	417.54	3858.35	Slice10	L2/3 IT CTX Glut	AUD-2	Glut
10C_M_981	C9-R1-204825368667105808352236374166376754450	821.404	5367.92	Slice10	L2/3 IT CTX Glut	AUD-2	Glut
10C_M_991	C9-R1-246040174537891913048350901134039621521	627.947	2879.89	Slice10	L2/3 IT CTX Glut	AUD-2	Glut
10C_M_993	C9-R1-247233863049295102171693708624628620645	923.175	5634.74	Slice10	L2/3 IT CTX Glut	AUD-2	Glut
10D_M_14	C9-R1-247736900397555401336993286483324628650	461.601	3355.6	Slice10	L2/3 IT CTX Glut	RHP-1	Glut
10D_M_57	C9-R1-55063177386334593525868100347755918630	498.532	3809.71	Slice10	L2/3 IT CTX Glut	RHP-1	Glut
10D_M_58	C9-R1-240830307520321154924570811104146118253	404.094	3938.27	Slice10	L2/3 IT CTX Glut	RHP-1	Glut
10D_M_128	C9-R1-165707698043060958141715406637363815976	416.638	3906.96	Slice10	L2/3 IT CTX Glut	RHP-1	Glut
10D_M_136	C9-R1-30676226407192986360388375307577701214	432.257	4526.68	Slice10	L2/3 IT CTX Glut	RHP-1	Glut
10D_M_140	C9-R1-166159250050284792644852962457215409026	546.72	4956.61	Slice10	L2/3 IT CTX Glut	RHP-1	Glut
10D_M_171	C9-R1-91432540503037739113788788301742746468	3575.84	7085.18	Slice10	L2/3 IT CTX Glut	RHP-1	Glut
10D_M_182	C9-R1-123685477697401370571343446153931552364	467.306	4155.64	Slice10	L2/3 IT CTX Glut	RHP-1	Glut
10D_M_183	C9-R1-160634860785955841623266724403770353036	514.035	3212.44	Slice10	L2/3 IT CTX Glut	RHP-1	Glut
10D_M_196	C9-R1-48775760639716210153676401061900679129	534.181	3603.23	Slice10	L2/3 IT CTX Glut	RHP-1	Glut
10D_M_206	C9-R1-285559806493680032238399668122288281580	585.233	2813.94	Slice10	L2/3 IT CTX Glut	RHP-1	Glut
10D_M_233	C9-R1-13901163414568237609804435281110574732	809.956	5265.05	Slice10	L2/3 IT CTX Glut	RHP-1	Glut
10D_M_238	C9-R1-205207789587419282348688875761754470530	1475.5	6157.22	Slice10	L2/3 IT CTX Glut	RHP-1	Glut
10D_M_269	C9-R1-205799362513735440160448149726741729385	544.847	4442.71	Slice10	L2/3 IT CTX Glut	RHP-1	Glut
10D_M_299	C9-R1-136123857900178924274170785447644726409	494.033	4532.83	Slice10	L2/3 IT CTX Glut	RHP-1	Glut
10D_M_392	C9-R1-220394401877786140010264104634064456693	482.926	3705.22	Slice10	L2/3 IT CTX Glut	RHP-1	Glut
10D_M_422	C9-R1-334369032291734830464620479244462472399	545.247	3351.33	Slice10	L2/3 IT CTX Glut	RHP-1	Glut
10D_M_473	C9-R1-112147988695182776717723725175315349053	473.431	3416.6	Slice10	L2/3 IT CTX Glut	RHP-1	Glut
10D_M_495	C9-R1-15844480035280184626631370604319729961	494.181	4793.09	Slice10	L2/3 IT CTX Glut	RHP-1	Glut
10D_M_499	C9-R1-146319218215145601138455997231129956813	816.058	5381.79	Slice10	L2/3 IT CTX Glut	RHP-1	Glut
10D_M_525	C9-R1-323716439440589982438928617827994524468	421.51	3716.88	Slice10	L2/3 IT CTX Glut	RHP-1	Glut
10D_M_546	C9-R1-298045921457898809270886152022271617402	1659.27	6256.48	Slice10	L2/3 IT CTX Glut	RHP-1	Glut
10D_M_570	C9-R1-325694735280981294956140518884825709390	434.065	3577.42	Slice10	L2/3 IT CTX Glut	RHP-1	Glut
10D_M_580	C9-R1-305358011725199715337473377454070136462	1180.51	5910.46	Slice10	L2/3 IT CTX Glut	RHP-1	Glut
10D_M_596	C9-R1-204825368667105808352236374166376754450	821.404	5367.92	Slice10	L2/3 IT CTX Glut	RHP-1	Glut
10D_M_598	C9-R1-105012332340660034867424033198547413584	2606.11	6886.24	Slice10	L2/3 IT CTX Glut	RHP-1	Glut
10D_M_641	C9-R1-146844032383120539003520757891400838366	364.371	4058.51	Slice10	L2/3 IT CTX Glut	RHP-1	Glut
10D_M_657	C9-R1-283196324244852913443071930059175692863	634.966	4988.19	Slice10	L2/3 IT CTX Glut	RHP-1	Glut
10D_M_666	C9-R1-180270766546824701427918267089975701660	2763.68	6888.51	Slice10	L2/3 IT CTX Glut	RHP-1	Glut
10D_M_676	C9-R1-86853852288830808113129717218620907801	575.536	3625.52	Slice10	L2/3 IT CTX Glut	RHP-1	Glut
10D_M_741	C9-R1-123685477697401370571343446153931552364	467.306	4155.64	Slice10	L2/3 IT CTX Glut	RHP-1	Glut
10D_M_761	C9-R1-112147988695182776717723725175315349053	473.431	3416.6	Slice10	L2/3 IT CTX Glut	RHP-1	Glut
10D_M_786	C9-R1-270639520282912667287404467073026438581	722.445	5035.33	Slice10	L2/3 IT CTX Glut	RHP-1	Glut
10D_M_817	C9-R1-290693554720811918387736045263747736136	1113.44	5691.44	Slice10	L2/3 IT CTX Glut	RHP-1	Glut
10D_M_818	C9-R1-136123857900178924274170785447644726409	494.033	4532.83	Slice10	L2/3 IT CTX Glut	RHP-1	Glut
10D_M_831	C9-R1-166159250050284792644852962457215409026	546.72	4956.61	Slice10	L2/3 IT CTX Glut	RHP-1	Glut
10D_M_955	C9-R1-39991886184673615562281629883260341939	1969.64	6559.67	Slice10	L2/3 IT CTX Glut	RHP-1	Glut
10D_M_958	C9-R1-143610111049335050447420476525704619466	1320.69	6139.04	Slice10	L2/3 IT CTX Glut	RHP-1	Glut
10D_M_970	C9-R1-30676226407192986360388375307577701214	432.257	4526.68	Slice10	L2/3 IT CTX Glut	RHP-1	Glut
10D_M_980	C9-R1-211040751290448421170021175665522458922	526.055	4585.92	Slice10	L2/3 IT CTX Glut	RHP-1	Glut
10D_M_1014	C9-R1-169896022146765522048574840983379736643	651.599	2980.39	Slice10	L2/3 IT CTX Glut	RHP-1	Glut
10D_M_1026	C9-R1-75267088809832344239694572646168303842	562.292	4222.92	Slice10	L2/3 IT CTX Glut	RHP-1	Glut
10D_M_1103	C9-R1-104822084526677453375721172050956329401	1115.36	5590.32	Slice10	L2/3 IT CTX Glut	RHP-1	Glut
10D_M_1114	C9-R1-24240962738145424707864973786763387949	882.028	5561.57	Slice10	L2/3 IT CTX Glut	RHP-1	Glut
10D_M_1119	C9-R1-116011195254600396228999552043672944823	609.093	4646.37	Slice10	L2/3 IT CTX Glut	RHP-1	Glut
10D_M_1154	C9-R1-57891615535606418612107865512425377100	466.854	4363.83	Slice10	L2/3 IT CTX Glut	RHP-1	Glut
10D_M_1160	C9-R1-12143386304849272922857775020534789409	536.301	4618.18	Slice10	L2/3 IT CTX Glut	RHP-1	Glut
10D_M_1170	C9-R1-188355681597879811136078641021668425748	691.882	4833.27	Slice10	L2/3 IT CTX Glut	RHP-1	Glut
10D_M_1185	C9-R1-132624888133678874908216790646734117277	439.172	4057.14	Slice10	L2/3 IT CTX Glut	RHP-1	Glut
10D_M_1209	C9-R1-99385932756677197304117973793818538742	1262.78	5919.95	Slice10	L2/3 IT CTX Glut	RHP-1	Glut
10D_M_1254	C9-R1-262004379152442690316755458361260477958	3601.11	7105.31	Slice10	L2/3 IT CTX Glut	RHP-1	Glut
10D_M_1276	C9-R1-206217890060977472231048638752054553428	507.192	4296.12	Slice10	L2/3 IT CTX Glut	RHP-1	Glut
10D_M_1309	C9-R1-159608382557503002137718550697093248086	981.784	5369.05	Slice10	L2/3 IT CTX Glut	RHP-1	Glut
10D_M_1339	C9-R1-254744543147202654319448206720395615491	587.825	2951.39	Slice10	L2/3 IT CTX Glut	RHP-1	Glut
10D_M_1349	C9-R1-4604208097882743777078369036056488122	519.288	4991.82	Slice10	L2/3 IT CTX Glut	RHP-1	Glut
10D_M_1379	C9-R1-93499791016071690674163226842601646475	2032.44	6486.67	Slice10	L2/3 IT CTX Glut	RHP-1	Glut
10D_M_1394	C9-R1-44541807325900490447096748163953925131	441.761	4423	Slice10	L2/3 IT CTX Glut	RHP-1	Glut
10D_M_1399	C9-R1-305309621192015608338611061219256747298	3169.29	7010.25	Slice10	L2/3 IT CTX Glut	RHP-1	Glut
10D_M_1401	C9-R1-206950102362837026391319335851115933395	886.402	5478.79	Slice10	L2/3 IT CTX Glut	RHP-1	Glut
10D_M_1497	C9-R1-305829938275129557004658630128343588604	2632.19	6978.42	Slice10	L2/3 IT CTX Glut	RHP-1	Glut
10D_M_1963	C9-R1-336801011335904016996778492677140945775	526.995	3342.85	Slice10	L2/3 IT CTX Glut	RHP-1	Glut
10D_M_2095	C9-R1-16466050992217973000395818399615907277	581.582	2572.49	Slice10	L2/3 IT CTX Glut	RHP-1	Glut
10D_M_2150	C9-R1-123685477697401370571343446153931552364	467.306	4155.64	Slice10	L2/3 IT CTX Glut	RHP-1	Glut
10D_M_2397	C9-R1-59859635816121159760300249104508503033	1206.9	1692.93	Slice10	L2/3 IT CTX Glut	RHP-1	Glut
10D_M_2401	C9-R1-145652725058156101824423716013280986749	1143.46	5800.74	Slice10	L2/3 IT CTX Glut	RHP-1	Glut
10D_M_2429	C9-R1-38175901131412129639650261247760816498	585.611	2627.59	Slice10	L2/3 IT CTX Glut	RHP-1	Glut
10D_M_2499	C9-R1-200623427519557224299481305185162180835	471.807	3356.73	Slice10	L2/3 IT CTX Glut	RHP-1	Glut
10D_M_2688	C9-R1-24613257737353057880310281843549510153	655.616	2551.54	Slice10	L2/3 IT CTX Glut	RHP-1	Glut
9C_M_139	C9-R1-61811510258623897267987947512454950721	580.643	2664.42	Slice10	L2/3 IT CTX Glut	SSp-6	Glut
9C_M_2129	C9-R1-176069396132817069872714607892351393394	794.329	5298.13	Slice10	L2/3 IT CTX Glut	SSp-6	Glut
9C_M_2173	C9-R1-246179633934848701995178988905431757183	520.584	5001.81	Slice10	L2/3 IT CTX Glut	SSp-6	Glut
9C_M_2177	C9-R1-216458445196716948740024185596228615737	996.454	5620.54	Slice10	L2/3 IT CTX Glut	SSp-6	Glut
9C_M_2234	C9-R1-233106068685552297833465898223090072779	963.352	5536.14	Slice10	L2/3 IT CTX Glut	SSp-6	Glut
9C_M_2542	C9-R1-169784056012098601212299670877308144922	1656.41	6369.56	Slice10	L2/3 IT CTX Glut	SSp-6	Glut
9C_M_2635	C9-R1-158226863961534038356991932153317256016	620.765	2839.77	Slice10	L2/3 IT CTX Glut	SSp-6	Glut
9C_M_436	C9-R1-233106068685552297833465898223090072779	963.352	5536.14	Slice10	L2/3 IT CTX Glut	SSp-6	Glut
9C_M_465	C9-R1-223363358679253156003574475303526778380	2810.31	6973.48	Slice10	L2/3 IT CTX Glut	SSp-6	Glut
9D_M_1022	C9-R1-139576916330575653937485480263578510634	545.493	5066.68	Slice10	L2/3 IT CTX Glut	AUD-1	Glut
9D_M_1053	C9-R1-14234743380352655283277100688730276633	1391.73	5952.08	Slice10	L2/3 IT CTX Glut	AUD-1	Glut
9D_M_1058	C9-R1-273422340610477390879393362207751136283	663.602	5087.85	Slice10	L2/3 IT CTX Glut	AUD-1	Glut
9D_M_1060	C9-R1-59859635816121159760300249104508503033	1206.9	1692.93	Slice10	L2/3 IT CTX Glut	AUD-1	Glut
9D_M_1062	C9-R1-151427638181201263432896910052411410961	1834.24	6370.42	Slice10	L2/3 IT CTX Glut	AUD-1	Glut
9D_M_1088	C9-R1-299040008885122248837559591610439623743	404.331	4174.07	Slice10	L2/3 IT CTX Glut	AUD-1	Glut
9D_M_1110	C9-R1-298820520154167075425419275877642184739	2654.23	6953.42	Slice10	L2/3 IT CTX Glut	AUD-1	Glut
9D_M_1129	C9-R1-330133075252304807506215878065434151563	623.015	3192.94	Slice10	L2/3 IT CTX Glut	AUD-1	Glut
9D_M_1183	C9-R1-88389506683433297564692108329163723312	597.048	4990.63	Slice10	L2/3 IT CTX Glut	AUD-1	Glut
9D_M_1192	C9-R1-126714130972766156524286319971006650931	1173.05	5721.2	Slice10	L2/3 IT CTX Glut	AUD-1	Glut
9D_M_1216	C9-R1-340235572658900244170307519076502903245	2168.52	6674.75	Slice10	L2/3 IT CTX Glut	AUD-1	Glut
9D_M_1224	C9-R1-210104646887423174099551350101870193276	1449.87	5985.88	Slice10	L2/3 IT CTX Glut	AUD-1	Glut
9D_M_1230	C9-R1-272698179671451997513264700374489085763	1912.56	6545.47	Slice10	L2/3 IT CTX Glut	AUD-1	Glut
9D_M_1238	C9-R1-18681832648805722007842479789316479460	3577.33	7086.16	Slice10	L2/3 IT CTX Glut	AUD-1	Glut
9D_M_1253	C9-R1-239861199162396942895957718346497147905	644.324	5128.08	Slice10	L2/3 IT CTX Glut	AUD-1	Glut
9D_M_1265	C9-R1-155658647439264102847978606068865926433	933.4	5440.17	Slice10	L2/3 IT CTX Glut	AUD-1	Glut
9D_M_1321	C9-R1-12143386304849272922857775020534789409	536.301	4618.18	Slice10	L2/3 IT CTX Glut	AUD-1	Glut
9D_M_1395	C9-R1-262492867729809002131220024798851310676	2078.45	6564.86	Slice10	L2/3 IT CTX Glut	AUD-1	Glut
9D_M_149	C9-R1-91477924751872018635134339323431037404	530.392	3611.53	Slice10	L2/3 IT CTX Glut	AUD-1	Glut
9D_M_1498	C9-R1-290751619079333072830665303133278486664	2404.61	6861.42	Slice10	L2/3 IT CTX Glut	AUD-1	Glut
9D_M_1501	C9-R1-943384533961454319973461315875153138	446.584	3703.92	Slice10	L2/3 IT CTX Glut	AUD-1	Glut
9D_M_1506	C9-R1-146319218215145601138455997231129956813	816.058	5381.79	Slice10	L2/3 IT CTX Glut	AUD-1	Glut
9D_M_1509	C9-R1-281886647903625129545462724735759014713	1395.42	6226.83	Slice10	L2/3 IT CTX Glut	AUD-1	Glut
9D_M_1664	C9-R1-188670112702449929617774586938933307686	692.767	2974.77	Slice10	L2/3 IT CTX Glut	AUD-1	Glut
9D_M_1739	C9-R1-172003681228047827073210700005895924272	1288.12	6049.73	Slice10	L2/3 IT CTX Glut	AUD-1	Glut
9D_M_1774	C9-R1-136051182914824175944297770077312692610	3686.26	7179.24	Slice10	L2/3 IT CTX Glut	AUD-1	Glut
9D_M_1792	C9-R1-251088862949059498138065081716284386246	2318.59	6786.2	Slice10	L2/3 IT CTX Glut	AUD-1	Glut
9D_M_1822	C9-R1-287375834249585250616796050837234514673	414.804	3572.23	Slice10	L2/3 IT CTX Glut	AUD-1	Glut
9D_M_1823	C9-R1-21073536183470200238730761582725431442	565.447	3499.17	Slice10	L2/3 IT CTX Glut	AUD-1	Glut
9D_M_1835	C9-R1-17817762628094045003092615345809291909	535.667	4451.89	Slice10	L2/3 IT CTX Glut	AUD-1	Glut
9D_M_1838	C9-R1-169584065486320395973374462725391945305	1501.12	6059.7	Slice10	L2/3 IT CTX Glut	AUD-1	Glut
9D_M_1848	C9-R1-166386457439702411579697066837777101573	427.09	3623.35	Slice10	L2/3 IT CTX Glut	AUD-1	Glut
9D_M_1880	C9-R1-114976350807516494250139574520517902260	1036.79	5455.59	Slice10	L2/3 IT CTX Glut	AUD-1	Glut
9D_M_189	C9-R1-339825869265887901002618282419726192240	397.851	4107.86	Slice10	L2/3 IT CTX Glut	AUD-1	Glut
9D_M_1923	C9-R1-316260793960752678883143774082403551170	670.142	4812.47	Slice10	L2/3 IT CTX Glut	AUD-1	Glut
9D_M_197	C9-R1-113822700801886235938709226884373688290	946.09	5307.06	Slice10	L2/3 IT CTX Glut	AUD-1	Glut
9D_M_1976	C9-R1-121610863339757641325965875416098524138	814.665	2419.79	Slice10	L2/3 IT CTX Glut	AUD-1	Glut
9D_M_1981	C9-R1-34121020547639985602093940926575255096	462.307	3414.23	Slice10	L2/3 IT CTX Glut	AUD-1	Glut
9D_M_2000	C9-R1-124350805313789036127388045415038848807	559.751	4554.87	Slice10	L2/3 IT CTX Glut	AUD-1	Glut
9D_M_203	C9-R1-290191201527586750123522929061709852593	1029.9	5638.63	Slice10	L2/3 IT CTX Glut	AUD-1	Glut
9D_M_2090	C9-R1-21475381329876757426124292446625300551	533.475	3225.73	Slice10	L2/3 IT CTX Glut	AUD-1	Glut
9D_M_2109	C9-R1-244086057895433275968270604264383336722	2704.23	6998.4	Slice10	L2/3 IT CTX Glut	AUD-1	Glut
9D_M_213	C9-R1-9813245102919873676349089672754427152	1679.9	6215.34	Slice10	L2/3 IT CTX Glut	AUD-1	Glut
9D_M_2158	C9-R1-219515580193754663254816216624966009544	834.616	5490.13	Slice10	L2/3 IT CTX Glut	AUD-1	Glut
9D_M_2166	C9-R1-204825368667105808352236374166376754450	821.404	5367.92	Slice10	L2/3 IT CTX Glut	AUD-1	Glut
9D_M_2231	C9-R1-165707698043060958141715406637363815976	416.638	3906.96	Slice10	L2/3 IT CTX Glut	AUD-1	Glut
9D_M_2244	C9-R1-29461076212612571966178450591286473294	834.904	5329.63	Slice10	L2/3 IT CTX Glut	AUD-1	Glut
9D_M_2255	C9-R1-193521573718009869393632133742509702582	552.1	3673.57	Slice10	L2/3 IT CTX Glut	AUD-1	Glut
9D_M_2270	C9-R1-166691332981340904747736822761347911207	638.369	3276.8	Slice10	L2/3 IT CTX Glut	AUD-1	Glut
9D_M_2294	C9-R1-323068756145574798993277551741660840772	2453.71	6884.7	Slice10	L2/3 IT CTX Glut	AUD-1	Glut
9D_M_2299	C9-R1-28806993687530045519695536223691349897	413.954	4163.36	Slice10	L2/3 IT CTX Glut	AUD-1	Glut
9D_M_2333	C9-R1-96590633799360636017668458126625088406	642.561	2714.85	Slice10	L2/3 IT CTX Glut	AUD-1	Glut
9D_M_2348	C9-R1-11300304147676163485105629698163153539	1585.08	6207.94	Slice10	L2/3 IT CTX Glut	AUD-1	Glut
9D_M_2355	C9-R1-118270166926725101286065150183907346413	893.692	5588.95	Slice10	L2/3 IT CTX Glut	AUD-1	Glut
9D_M_236	C9-R1-169896022146765522048574840983379736643	651.599	2980.39	Slice10	L2/3 IT CTX Glut	AUD-1	Glut
9D_M_2392	C9-R1-202853416123621276487639038406878336517	908.974	5488.18	Slice10	L2/3 IT CTX Glut	AUD-1	Glut
9D_M_241	C9-R1-334317407365474522393880244000105506539	485.361	3293.6	Slice10	L2/3 IT CTX Glut	AUD-1	Glut
9D_M_245	C9-R1-14031188590537970712793203440533532896	849.052	5332.82	Slice10	L2/3 IT CTX Glut	AUD-1	Glut
9D_M_2497	C9-R1-102261876131749386148335434073942733642	1514.6	6260.68	Slice10	L2/3 IT CTX Glut	AUD-1	Glut
9D_M_2519	C9-R1-204825368667105808352236374166376754450	821.404	5367.92	Slice10	L2/3 IT CTX Glut	AUD-1	Glut
9D_M_2530	C9-R1-38523118611533534703131955765008980903	637.125	4968.27	Slice10	L2/3 IT CTX Glut	AUD-1	Glut
9D_M_2551	C9-R1-115755202216420469351236447359338439866	467.938	3930.34	Slice10	L2/3 IT CTX Glut	AUD-1	Glut
9D_M_2560	C9-R1-13104270819540540698327674657017862138	889.012	5391.46	Slice10	L2/3 IT CTX Glut	AUD-1	Glut
9D_M_2566	C9-R1-63343945971704356701422539203675400538	2916.32	6933.95	Slice10	L2/3 IT CTX Glut	AUD-1	Glut
9D_M_2596	C9-R1-332291616550759822213860268200451778400	765.871	5365.47	Slice10	L2/3 IT CTX Glut	AUD-1	Glut
9D_M_2619	C9-R1-4604208097882743777078369036056488122	519.288	4991.82	Slice10	L2/3 IT CTX Glut	AUD-1	Glut
9D_M_2733	C9-R1-212778954894335272710140549967203217696	417.37	3665.04	Slice10	L2/3 IT CTX Glut	AUD-1	Glut
9D_M_2735	C9-R1-204825368667105808352236374166376754450	821.404	5367.92	Slice10	L2/3 IT CTX Glut	AUD-1	Glut
9D_M_2752	C9-R1-281354238621315306563781870489957075812	1246.8	5899.49	Slice10	L2/3 IT CTX Glut	AUD-1	Glut
9D_M_276	C9-R1-126016984565920192922180485691618264302	489.838	3643.77	Slice10	L2/3 IT CTX Glut	AUD-1	Glut
9D_M_2780	C9-R1-332291616550759822213860268200451778400	765.871	5365.47	Slice10	L2/3 IT CTX Glut	AUD-1	Glut
9D_M_2785	C9-R1-152834906181910544696749333400055943652	3013.55	7044.91	Slice10	L2/3 IT CTX Glut	AUD-1	Glut
9D_M_2816	C9-R1-281886647903625129545462724735759014713	1395.42	6226.83	Slice10	L2/3 IT CTX Glut	AUD-1	Glut
9D_M_2830	C9-R1-264819039174968047529530667222986909523	2983.78	6866.46	Slice10	L2/3 IT CTX Glut	AUD-1	Glut
9D_M_2906	C9-R1-102012670513704509619307164755979995499	426.046	3720.33	Slice10	L2/3 IT CTX Glut	AUD-1	Glut
9D_M_2940	C9-R1-86853852288830808113129717218620907801	575.536	3625.52	Slice10	L2/3 IT CTX Glut	AUD-1	Glut
9D_M_3015	C9-R1-224426513550433873022600004138854964346	519.268	3761.76	Slice10	L2/3 IT CTX Glut	AUD-1	Glut
9D_M_302	C9-R1-298820520154167075425419275877642184739	2654.23	6953.42	Slice10	L2/3 IT CTX Glut	AUD-1	Glut
9D_M_3024	C9-R1-126016984565920192922180485691618264302	489.838	3643.77	Slice10	L2/3 IT CTX Glut	AUD-1	Glut
9D_M_3029	C9-R1-295081572889491311591749943324436930831	630.143	3044.87	Slice10	L2/3 IT CTX Glut	AUD-1	Glut
9D_M_3035	C9-R1-166159250050284792644852962457215409026	546.72	4956.61	Slice10	L2/3 IT CTX Glut	AUD-1	Glut
9D_M_324	C9-R1-236517639593849077096220562719235748151	1337.19	5956.84	Slice10	L2/3 IT CTX Glut	AUD-1	Glut
9D_M_325	C9-R1-146319218215145601138455997231129956813	816.058	5381.79	Slice10	L2/3 IT CTX Glut	AUD-1	Glut
9D_M_33	C9-R1-21997957118337072332991477313528274274	852.076	5282	Slice10	L2/3 IT CTX Glut	AUD-1	Glut
9D_M_341	C9-R1-253330267995048966488839179424220249242	3451.35	7067.8	Slice10	L2/3 IT CTX Glut	AUD-1	Glut
9D_M_379	C9-R1-289580034313530906680128769384662895573	1378.97	6017.74	Slice10	L2/3 IT CTX Glut	AUD-1	Glut
9D_M_39	C9-R1-943384533961454319973461315875153138	446.584	3703.92	Slice10	L2/3 IT CTX Glut	AUD-1	Glut
9D_M_441	C9-R1-254744543147202654319448206720395615491	587.825	2951.39	Slice10	L2/3 IT CTX Glut	AUD-1	Glut
9D_M_444	C9-R1-21997957118337072332991477313528274274	852.076	5282	Slice10	L2/3 IT CTX Glut	AUD-1	Glut
9D_M_513	C9-R1-104478448388595463359042593471282343172	865.468	5429.15	Slice10	L2/3 IT CTX Glut	AUD-1	Glut
9D_M_514	C9-R1-17817762628094045003092615345809291909	535.667	4451.89	Slice10	L2/3 IT CTX Glut	AUD-1	Glut
9D_M_521	C9-R1-204644509809017625029280317198481323536	2821.98	7005.07	Slice10	L2/3 IT CTX Glut	AUD-1	Glut
9D_M_569	C9-R1-332291616550759822213860268200451778400	765.871	5365.47	Slice10	L2/3 IT CTX Glut	AUD-1	Glut
9D_M_57	C9-R1-90244299296913037194700154767863575838	1249.23	5875.4	Slice10	L2/3 IT CTX Glut	AUD-1	Glut
9D_M_577	C9-R1-30676226407192986360388375307577701214	432.257	4526.68	Slice10	L2/3 IT CTX Glut	AUD-1	Glut
9D_M_593	C9-R1-320155496860003081837079383818623590414	414.678	3882.06	Slice10	L2/3 IT CTX Glut	AUD-1	Glut
9D_M_641	C9-R1-102261876131749386148335434073942733642	1514.6	6260.68	Slice10	L2/3 IT CTX Glut	AUD-1	Glut
9D_M_658	C9-R1-13901163414568237609804435281110574732	809.956	5265.05	Slice10	L2/3 IT CTX Glut	AUD-1	Glut
9D_M_692	C9-R1-23250300654318590918666455079669473006	1014.44	5542.63	Slice10	L2/3 IT CTX Glut	AUD-1	Glut
9D_M_704	C9-R1-58175408419811547671554420902864121349	435.955	3579.68	Slice10	L2/3 IT CTX Glut	AUD-1	Glut
9D_M_713	C9-R1-9098936750457030014570173583819060456	1596.31	6266.48	Slice10	L2/3 IT CTX Glut	AUD-1	Glut
9D_M_74	C9-R1-95092557200711404009666160971067538387	410.919	4218.24	Slice10	L2/3 IT CTX Glut	AUD-1	Glut
9D_M_77	C9-R1-75869312238103427480957945633343176524	548.664	5004.13	Slice10	L2/3 IT CTX Glut	AUD-1	Glut
9D_M_777	C9-R1-204825368667105808352236374166376754450	821.404	5367.92	Slice10	L2/3 IT CTX Glut	AUD-1	Glut
9D_M_82	C9-R1-290191201527586750123522929061709852593	1029.9	5638.63	Slice10	L2/3 IT CTX Glut	AUD-1	Glut
9D_M_835	C9-R1-205271730192078453395576291731379722100	1898.66	6446.02	Slice10	L2/3 IT CTX Glut	AUD-1	Glut
9D_M_850	C9-R1-200839770778408114601234003279215337617	704.912	5120.79	Slice10	L2/3 IT CTX Glut	AUD-1	Glut
9D_M_851	C9-R1-155658647439264102847978606068865926433	933.4	5440.17	Slice10	L2/3 IT CTX Glut	AUD-1	Glut
9D_M_876	C9-R1-271239633417719947337061698415892165102	429.816	3607.55	Slice10	L2/3 IT CTX Glut	AUD-1	Glut
9D_M_89	C9-R1-16265982891884706474352805931531374159	2751.05	6979.99	Slice10	L2/3 IT CTX Glut	AUD-1	Glut
9D_M_895	C9-R1-230573198272120442118029557242157767518	1037.93	5537.5	Slice10	L2/3 IT CTX Glut	AUD-1	Glut
9D_M_897	C9-R1-3308983768457000728763649794812489235	2398.25	6913.75	Slice10	L2/3 IT CTX Glut	AUD-1	Glut
9D_M_905	C9-R1-160634860785955841623266724403770353036	514.035	3212.44	Slice10	L2/3 IT CTX Glut	AUD-1	Glut
9D_M_92	C9-R1-280852639038819737002448055833015559395	1208.89	5987.56	Slice10	L2/3 IT CTX Glut	AUD-1	Glut
9D_M_926	C9-R1-241578422035978158781247416656785911526	1105.02	5909.43	Slice10	L2/3 IT CTX Glut	AUD-1	Glut
9D_M_927	C9-R1-93499791016071690674163226842601646475	2032.44	6486.67	Slice10	L2/3 IT CTX Glut	AUD-1	Glut
9D_M_953	C9-R1-211040751290448421170021175665522458922	526.055	4585.92	Slice10	L2/3 IT CTX Glut	AUD-1	Glut
9D_M_954	C9-R1-236517639593849077096220562719235748151	1337.19	5956.84	Slice10	L2/3 IT CTX Glut	AUD-1	Glut
9D_M_97	C9-R1-15844480035280184626631370604319729961	494.181	4793.09	Slice10	L2/3 IT CTX Glut	AUD-1	Glut
MIX_M_86	C9-R1-126525799583440910683575932658632024213	558.546	4211.17	Slice10	L2/3 IT CTX Glut	AUD-1	Glut
MIX_M_87	C9-R1-12143386304849272922857775020534789409	536.301	4618.18	Slice10	L2/3 IT CTX Glut	AUD-1	Glut
MIX_M_99	C9-R1-204757355494222788907196767733904045076	555.917	4604.65	Slice10	L2/3 IT CTX Glut	AUD-1	Glut
MIX_M_665	C9-R1-316596739262986388913276123703043902033	3768.08	7097.28	Slice10	L2/3 IT CTX Glut	AUD-1	Glut
MIX_M_694	C9-R1-200623427519557224299481305185162180835	471.807	3356.73	Slice10	L2/3 IT CTX Glut	AUD-1	Glut
MIX_M_973	C9-R1-2797842495205848726259474137522031860	1437.59	6160.68	Slice10	L2/3 IT CTX Glut	AUD-1	Glut
MIX_M_977	C9-R1-197427968716985804641466349637172699495	1543.35	6335.02	Slice10	L2/3 IT CTX Glut	AUD-1	Glut
MIX_M_1004	C9-R1-91477924751872018635134339323431037404	530.392	3611.53	Slice10	L2/3 IT CTX Glut	AUD-1	Glut
MIX_M_1012	C9-R1-206217890060977472231048638752054553428	507.192	4296.12	Slice10	L2/3 IT CTX Glut	AUD-1	Glut
MIX_M_1031	C9-R1-152834906181910544696749333400055943652	3013.55	7044.91	Slice10	L2/3 IT CTX Glut	AUD-1	Glut
MIX_M_1038	C9-R1-204825368667105808352236374166376754450	821.404	5367.92	Slice10	L2/3 IT CTX Glut	AUD-1	Glut
MIX_M_1041	C9-R1-75396438062172508362846706106587481639	995.124	5804.19	Slice10	L2/3 IT CTX Glut	AUD-1	Glut
MIX_M_2184	C9-R1-52564086351159429423927960627023392585	486.445	3594.32	Slice10	L2/3 IT CTX Glut	AUD-1	Glut
MIX_M_2487	C9-R1-4604208097882743777078369036056488122	519.288	4991.82	Slice10	L2/3 IT CTX Glut	AUD-1	Glut
MIX_M_2505	C9-R1-199488571525680997530722958804521591259	1222.15	5841.43	Slice10	L2/3 IT CTX Glut	AUD-1	Glut
MIX_M_2528	C9-R1-17817762628094045003092615345809291909	535.667	4451.89	Slice10	L2/3 IT CTX Glut	AUD-1	Glut
MIX_M_2529	C9-R1-154285121338790947155175917243917813138	452.911	3508.35	Slice10	L2/3 IT CTX Glut	AUD-1	Glut
MIX_M_2542	C9-R1-114976350807516494250139574520517902260	1036.79	5455.59	Slice10	L2/3 IT CTX Glut	AUD-1	Glut
9F_M_237	C9-R1-58884450900137337084827791370424081259	791.521	5369.84	Slice10	L2/3 IT CTX Glut	TEa,ECT,PERI-1	Glut
9F_M_345	C9-R1-44075966725198131899736196360113923757	425.506	3778.98	Slice10	L2/3 IT CTX Glut	TEa,ECT,PERI-1	Glut
9F_M_350	C9-R1-103271655925693015317051054632905676928	643.257	3326	Slice10	L2/3 IT CTX Glut	TEa,ECT,PERI-1	Glut
9F_M_368	C9-R1-258027004956945481136582058739510273363	654.927	2776.52	Slice10	L2/3 IT CTX Glut	TEa,ECT,PERI-1	Glut
9F_M_435	C9-R1-120635028177900228700281288959991116754	640.961	2843.28	Slice10	L2/3 IT CTX Glut	TEa,ECT,PERI-1	Glut
9F_M_491	C9-R1-258027004956945481136582058739510273363	654.927	2776.52	Slice10	L2/3 IT CTX Glut	TEa,ECT,PERI-1	Glut
9F_M_527	C9-R1-320827911649627220497512869411172674684	1411.32	5946.79	Slice10	L2/3 IT CTX Glut	TEa,ECT,PERI-1	Glut
9F_M_678	C9-R1-132624888133678874908216790646734117277	439.172	4057.14	Slice10	L2/3 IT CTX Glut	TEa,ECT,PERI-1	Glut
9F_M_781	C9-R1-145652725058156101824423716013280986749	1143.46	5800.74	Slice10	L2/3 IT CTX Glut	TEa,ECT,PERI-1	Glut
9F_M_791	C9-R1-334317407365474522393880244000105506539	485.361	3293.6	Slice10	L2/3 IT CTX Glut	TEa,ECT,PERI-1	Glut
9F_M_794	C9-R1-257880916230250076437803054959389710695	431.018	4147.11	Slice10	L2/3 IT CTX Glut	TEa,ECT,PERI-1	Glut
9F_M_835	C9-R1-123613814380770824948996051995889844527	1249.98	5921.68	Slice10	L2/3 IT CTX Glut	TEa,ECT,PERI-1	Glut
9F_M_858	C9-R1-94313237090800495831048787701710699197	713.139	2750.7	Slice10	L2/3 IT CTX Glut	TEa,ECT,PERI-1	Glut
9F_M_998	C9-R1-31106077149048017286439888017561681701	475.906	3665.8	Slice10	L2/3 IT CTX Glut	TEa,ECT,PERI-1	Glut
9F_M_1032	C9-R1-263649931918308289571254800813429539793	842.464	5315.1	Slice10	L2/3 IT CTX Glut	TEa,ECT,PERI-1	Glut
9F_M_1153	C9-R1-286220228978684723720428667765764308779	405.66	3880.93	Slice10	L2/3 IT CTX Glut	TEa,ECT,PERI-1	Glut
9F_M_1190	C9-R1-112147988695182776717723725175315349053	473.431	3416.6	Slice10	L2/3 IT CTX Glut	TEa,ECT,PERI-1	Glut
9F_M_1237	C9-R1-78356185529364333135511033507759096978	515.404	3944.38	Slice10	L2/3 IT CTX Glut	TEa,ECT,PERI-1	Glut
9F_M_1326	C9-R1-159206756216684043616490340852544793459	632.915	2788.94	Slice10	L2/3 IT CTX Glut	TEa,ECT,PERI-1	Glut
9F_M_1412	C9-R1-253330267995048966488839179424220249242	3451.35	7067.8	Slice10	L2/3 IT CTX Glut	TEa,ECT,PERI-1	Glut
9F_M_1438	C9-R1-116500005168372531634537110034288562143	2033.52	6525.33	Slice10	L2/3 IT CTX Glut	TEa,ECT,PERI-1	Glut
9F_M_1468	C9-R1-126525799583440910683575932658632024213	558.546	4211.17	Slice10	L2/3 IT CTX Glut	TEa,ECT,PERI-1	Glut
9F_M_1490	C9-R1-267152307201293171334167341420879013037	962.218	5579.28	Slice10	L2/3 IT CTX Glut	TEa,ECT,PERI-1	Glut
9F_M_1522	C9-R1-334317407365474522393880244000105506539	485.361	3293.6	Slice10	L2/3 IT CTX Glut	TEa,ECT,PERI-1	Glut
9F_M_1593	C9-R1-124897155774535624532259619467345732596	1602.52	6081.48	Slice10	L2/3 IT CTX Glut	TEa,ECT,PERI-1	Glut
9F_M_1659	C9-R1-101279759530191676619507550089788755663	603.636	4965.62	Slice10	L2/3 IT CTX Glut	TEa,ECT,PERI-1	Glut
9F_M_1752	C9-R1-223363358679253156003574475303526778380	2810.31	6973.48	Slice10	L2/3 IT CTX Glut	TEa,ECT,PERI-1	Glut
9F_M_1759	C9-R1-50001794357839565760924332822584198815	374.26	3787.19	Slice10	L2/3 IT CTX Glut	TEa,ECT,PERI-1	Glut
9F_M_1770	C9-R1-325367069309510500190542254241604184459	1071.21	5696.95	Slice10	L2/3 IT CTX Glut	TEa,ECT,PERI-1	Glut
9F_M_1840	C9-R1-126714130972766156524286319971006650931	1173.05	5721.2	Slice10	L2/3 IT CTX Glut	TEa,ECT,PERI-1	Glut
9F_M_2014	C9-R1-146667665052392441935649417123723195750	409.252	3817.64	Slice10	L2/3 IT CTX Glut	TEa,ECT,PERI-1	Glut
9F_M_2042	C9-R1-120635028177900228700281288959991116754	640.961	2843.28	Slice10	L2/3 IT CTX Glut	TEa,ECT,PERI-1	Glut
9F_M_2067	C9-R1-322364312085845778444521995026446545452	551.785	3563.21	Slice10	L2/3 IT CTX Glut	TEa,ECT,PERI-1	Glut
9F_M_2127	C9-R1-244884595461698649241280492244973018636	415.126	3953.94	Slice10	L2/3 IT CTX Glut	TEa,ECT,PERI-1	Glut
9F_M_2173	C9-R1-250305566842126833252883394249522769994	449.77	3651.6	Slice10	L2/3 IT CTX Glut	TEa,ECT,PERI-1	Glut
9F_M_2210	C9-R1-24613257737353057880310281843549510153	655.616	2551.54	Slice10	L2/3 IT CTX Glut	TEa,ECT,PERI-1	Glut
9F_M_2312	C9-R1-55063177386334593525868100347755918630	498.532	3809.71	Slice10	L2/3 IT CTX Glut	TEa,ECT,PERI-1	Glut
9F_M_2327	C9-R1-120033527173194213671240791087474583839	610.001	3092.23	Slice10	L2/3 IT CTX Glut	TEa,ECT,PERI-1	Glut
9F_M_2385	C9-R1-62866946102989804975023339831617392199	394.32	3949.83	Slice10	L2/3 IT CTX Glut	TEa,ECT,PERI-1	Glut
9F_M_2407	C9-R1-260097523834602548477825615422775453104	1680.17	6306.49	Slice10	L2/3 IT CTX Glut	TEa,ECT,PERI-1	Glut
9F_M_2427	C9-R1-159206756216684043616490340852544793459	632.915	2788.94	Slice10	L2/3 IT CTX Glut	TEa,ECT,PERI-1	Glut
9F_M_2534	C9-R1-322364312085845778444521995026446545452	551.785	3563.21	Slice10	L2/3 IT CTX Glut	TEa,ECT,PERI-1	Glut
9F_M_2701	C9-R1-1051929468672696931592061308912912886	815.024	2250.81	Slice10	L2/3 IT CTX Glut	TEa,ECT,PERI-1	Glut
9F_M_2770	C9-R1-340235572658900244170307519076502903245	2168.52	6674.75	Slice10	L2/3 IT CTX Glut	TEa,ECT,PERI-1	Glut
9F_M_2851	C9-R1-17698734479304266739515404514908952683	1553.59	6177.58	Slice10	L2/3 IT CTX Glut	TEa,ECT,PERI-1	Glut
9F_M_2908	C9-R1-334317407365474522393880244000105506539	485.361	3293.6	Slice10	L2/3 IT CTX Glut	TEa,ECT,PERI-1	Glut
9F_M_3028	C9-R1-61320941036977649408272008762173069712	1102.4	5573.9	Slice10	L2/3 IT CTX Glut	TEa,ECT,PERI-1	Glut
10D_M_1543	C9-R1-96030141532046608221577433625990223074	453.79	3975.81	Slice10	L2/3 IT CTX Glut	RHP-1	Glut
9F_M_790	C9-R1-94201790062509451868338778147718401223	752.181	2666.09	Slice10	L2/3 IT CTX Glut	TEa,ECT,PERI-1	Glut
9F_M_1339	C9-R1-200123035870734018294450972881256117478	589.553	2742.45	Slice10	L2/3 IT CTX Glut	TEa,ECT,PERI-1	Glut
10B_M_1010	C9-R1-179538059597079622953084001039240290713	2471.41	6888.69	Slice10	L2/3 IT CTX Glut	VIS-1	Glut
10B_M_1011	C9-R1-47311843616885343994543921763443405145	2024.34	6576.31	Slice10	L2/3 IT CTX Glut	VIS-1	Glut
10B_M_1083	C9-R1-196103550502739061068368029330460178924	999.552	5710.88	Slice10	L2/3 IT CTX Glut	VIS-1	Glut
10B_M_1102	C9-R1-173623880951186322341007505039307232631	987.564	5767.64	Slice10	L2/3 IT CTX Glut	VIS-1	Glut
10B_M_1110	C9-R1-207613957016973701635564593483769678342	2529.15	6921.2	Slice10	L2/3 IT CTX Glut	VIS-1	Glut
10B_M_1152	C9-R1-151577387002501207630060821769131575895	2843.31	6993.62	Slice10	L2/3 IT CTX Glut	VIS-1	Glut
10B_M_1186	C9-R1-235256207757543628033362284214369129491	504.863	3136.99	Slice10	L2/3 IT CTX Glut	VIS-1	Glut
10B_M_1249	C9-R1-200322025095883947206387650041603682742	1715.86	6436.74	Slice10	L2/3 IT CTX Glut	VIS-1	Glut
10B_M_1359	C9-R1-276292866283354909756531657091452962984	4000.5	7300.82	Slice10	L2/3 IT CTX Glut	VIS-1	Glut
10B_M_1450	C9-R1-75242650567118209847696053601261143110	2478.22	6917.86	Slice10	L2/3 IT CTX Glut	VIS-1	Glut
10B_M_1600	C9-R1-104478448388595463359042593471282343172	865.468	5429.15	Slice10	L2/3 IT CTX Glut	VIS-1	Glut
10B_M_1917	C9-R1-1621108707714425357380408058772101104	1414.97	6131.03	Slice10	L2/3 IT CTX Glut	VIS-1	Glut
10B_M_1957	C9-R1-300007404785455578921533642425071070255	463.452	4290.39	Slice10	L2/3 IT CTX Glut	VIS-1	Glut
10B_M_2033	C9-R1-4604208097882743777078369036056488122	519.288	4991.82	Slice10	L2/3 IT CTX Glut	VIS-1	Glut
10B_M_2139	C9-R1-238034132791816263262867518782716820234	2047.94	6667.84	Slice10	L2/3 IT CTX Glut	VIS-1	Glut
10B_M_2187	C9-R1-108891327044256679173346637515994771439	3593.66	7054.89	Slice10	L2/3 IT CTX Glut	VIS-1	Glut
10B_M_2243	C9-R1-120017185815287790332064026494114874803	1382.95	6170.58	Slice10	L2/3 IT CTX Glut	VIS-1	Glut
10B_M_2325	C9-R1-227884612092622124167104738768657337806	2443.71	6730.69	Slice10	L2/3 IT CTX Glut	VIS-1	Glut
10B_M_241	C9-R1-2594922513216737555578547495745414462	1373.12	6070.06	Slice10	L2/3 IT CTX Glut	VIS-1	Glut
10B_M_2485	C9-R1-228483932607146641276569630975174582607	1380.89	6196.32	Slice10	L2/3 IT CTX Glut	VIS-1	Glut
10B_M_2674	C9-R1-243857565465042973217191189858463600475	3420.43	7156.6	Slice10	L2/3 IT CTX Glut	VIS-1	Glut
10B_M_2715	C9-R1-290893861231763134816661067683612022933	918.28	5405.28	Slice10	L2/3 IT CTX Glut	VIS-1	Glut
10B_M_288	C9-R1-18681832648805722007842479789316479460	3577.33	7086.16	Slice10	L2/3 IT CTX Glut	VIS-1	Glut
10B_M_294	C9-R1-8829378353167177416931874328329285265	2549.28	6738.03	Slice10	L2/3 IT CTX Glut	VIS-1	Glut
10B_M_362	C9-R1-199312206238395354915380133078672192806	1177.3	5988.8	Slice10	L2/3 IT CTX Glut	VIS-1	Glut
10B_M_412	C9-R1-297265522759283711409308638679691094217	1863.51	6401.47	Slice10	L2/3 IT CTX Glut	VIS-1	Glut
10B_M_451	C9-R1-143723473950206960419959692887784066768	1580.72	6406.13	Slice10	L2/3 IT CTX Glut	VIS-1	Glut
10B_M_508	C9-R1-264805557390102914119163794058359875310	1423.23	6091.66	Slice10	L2/3 IT CTX Glut	VIS-1	Glut
10B_M_522	C9-R1-153414524848252637386777916821779594254	908.164	5468.42	Slice10	L2/3 IT CTX Glut	VIS-1	Glut
10B_M_542	C9-R1-255405728041352870039490121077053281297	1259.29	6081.53	Slice10	L2/3 IT CTX Glut	VIS-1	Glut
10B_M_546	C9-R1-207613957016973701635564593483769678342	2529.15	6921.2	Slice10	L2/3 IT CTX Glut	VIS-1	Glut
10B_M_551	C9-R1-235256207757543628033362284214369129491	504.863	3136.99	Slice10	L2/3 IT CTX Glut	VIS-1	Glut
10B_M_573	C9-R1-284760579104236544647059975756490506417	568.227	5071.6	Slice10	L2/3 IT CTX Glut	VIS-1	Glut
10B_M_586	C9-R1-257880916230250076437803054959389710695	431.018	4147.11	Slice10	L2/3 IT CTX Glut	VIS-1	Glut
10B_M_697	C9-R1-131718995734264172698966596319089668551	1506.39	6257.77	Slice10	L2/3 IT CTX Glut	VIS-1	Glut
10B_M_718	C9-R1-169089540741000902549462890313472039698	439.115	4464.2	Slice10	L2/3 IT CTX Glut	VIS-1	Glut
10B_M_754	C9-R1-196597531254069617740469522688229666241	1609.32	6172.46	Slice10	L2/3 IT CTX Glut	VIS-1	Glut
10B_M_755	C9-R1-175122248697059454882387821811276171794	2573.48	6878.81	Slice10	L2/3 IT CTX Glut	VIS-1	Glut
10B_M_853	C9-R1-228483932607146641276569630975174582607	1380.89	6196.32	Slice10	L2/3 IT CTX Glut	VIS-1	Glut
10B_M_859	C9-R1-228483932607146641276569630975174582607	1380.89	6196.32	Slice10	L2/3 IT CTX Glut	VIS-1	Glut
10B_M_860	C9-R1-233106068685552297833465898223090072779	963.352	5536.14	Slice10	L2/3 IT CTX Glut	VIS-1	Glut
10C_M_1084	C9-R1-169784056012098601212299670877308144922	1656.41	6369.56	Slice10	L2/3 IT CTX Glut	AUD-2	Glut
10C_M_1113	C9-R1-192820466532080928135178354523122143781	2388.03	6790.68	Slice10	L2/3 IT CTX Glut	AUD-2	Glut
10C_M_1316	C9-R1-66810484236500998391585341712954112267	2781.13	6987.28	Slice10	L2/3 IT CTX Glut	AUD-2	Glut
10C_M_1366	C9-R1-137246290087452241613034811229762488491	395.32	3768.56	Slice10	L2/3 IT CTX Glut	AUD-2	Glut
10C_M_1381	C9-R1-157525815121186811475560404974912096001	1173.81	5748.63	Slice10	L2/3 IT CTX Glut	AUD-2	Glut
10C_M_166	C9-R1-256805294957715747422272183204495771837	481.492	3837.73	Slice10	L2/3 IT CTX Glut	AUD-2	Glut
10C_M_1865	C9-R1-137246290087452241613034811229762488491	395.32	3768.56	Slice10	L2/3 IT CTX Glut	AUD-2	Glut
10C_M_1887	C9-R1-161377243167778933213274477153061111373	3785.65	7151.5	Slice10	L2/3 IT CTX Glut	AUD-2	Glut
10C_M_2160	C9-R1-262004379152442690316755458361260477958	3601.11	7105.31	Slice10	L2/3 IT CTX Glut	AUD-2	Glut
10C_M_2184	C9-R1-83444034048360154689901697239391581474	3748.1	7103.6	Slice10	L2/3 IT CTX Glut	AUD-2	Glut
10C_M_2208	C9-R1-262004379152442690316755458361260477958	3601.11	7105.31	Slice10	L2/3 IT CTX Glut	AUD-2	Glut
10C_M_2245	C9-R1-297878226877316374835384248593483938212	470.759	4415.22	Slice10	L2/3 IT CTX Glut	AUD-2	Glut
10C_M_2250	C9-R1-122208967453127791373058224766340503491	3552.46	7195.48	Slice10	L2/3 IT CTX Glut	AUD-2	Glut
10C_M_2323	C9-R1-306857298364166354415712861869358529406	1984.81	6605.03	Slice10	L2/3 IT CTX Glut	AUD-2	Glut
10C_M_2429	C9-R1-93154898569503755825914407140448964181	525.811	3423.84	Slice10	L2/3 IT CTX Glut	AUD-2	Glut
10C_M_2457	C9-R1-335488944509271947974697352071185195943	1378.14	6115.33	Slice10	L2/3 IT CTX Glut	AUD-2	Glut
10C_M_2483	C9-R1-169784056012098601212299670877308144922	1656.41	6369.56	Slice10	L2/3 IT CTX Glut	AUD-2	Glut
10C_M_2530	C9-R1-297265522759283711409308638679691094217	1863.51	6401.47	Slice10	L2/3 IT CTX Glut	AUD-2	Glut
10C_M_2571	C9-R1-206747815142253398785512072858102581612	1485.98	6190	Slice10	L2/3 IT CTX Glut	AUD-2	Glut
10C_M_273	C9-R1-169089540741000902549462890313472039698	439.115	4464.2	Slice10	L2/3 IT CTX Glut	AUD-2	Glut
10C_M_277	C9-R1-299712172406417781464700559686701903725	2453.59	6705.52	Slice10	L2/3 IT CTX Glut	AUD-2	Glut
10C_M_2817	C9-R1-34573511120210040149765072593234396982	2888.09	6875.85	Slice10	L2/3 IT CTX Glut	AUD-2	Glut
10C_M_2909	C9-R1-120033527173194213671240791087474583839	610.001	3092.23	Slice10	L2/3 IT CTX Glut	AUD-2	Glut
10C_M_2948	C9-R1-30011589141108901865674700232231526405	1257.51	6070.35	Slice10	L2/3 IT CTX Glut	AUD-2	Glut
10C_M_3004	C9-R1-196103550502739061068368029330460178924	999.552	5710.88	Slice10	L2/3 IT CTX Glut	AUD-2	Glut
10C_M_699	C9-R1-266479727963269293627708747000682136386	2522.44	6828.86	Slice10	L2/3 IT CTX Glut	AUD-2	Glut
10C_M_886	C9-R1-82691064136239455828992283246271185073	2972.71	6866.94	Slice10	L2/3 IT CTX Glut	AUD-2	Glut
10C_M_919	C9-R1-254258660920781098003099418515829435738	1373.06	6170.29	Slice10	L2/3 IT CTX Glut	AUD-2	Glut
10D_M_960	C9-R1-123826589159780457224551319244705123873	1151.73	5984	Slice10	L2/3 IT CTX Glut	RHP-1	Glut
9A_M_2335	C9-R1-335768033413805720186027566232210600322	3754.3	7252.68	Slice10	L2/3 IT CTX Glut	RSP-3	Glut
9B_M_1101	C9-R1-276292866283354909756531657091452962984	4000.5	7300.82	Slice10	L2/3 IT CTX Glut	PTLp	Glut
9B_M_1206	C9-R1-228483932607146641276569630975174582607	1380.89	6196.32	Slice10	L2/3 IT CTX Glut	PTLp	Glut
9B_M_1214	C9-R1-41686548516627282709140653782177769514	3263.79	6994.13	Slice10	L2/3 IT CTX Glut	PTLp	Glut
9B_M_1324	C9-R1-16250677536846301055507204913136912026	453.624	4263.66	Slice10	L2/3 IT CTX Glut	PTLp	Glut
9B_M_1332	C9-R1-225504129040706079691817207823725287620	3309.47	7092.9	Slice10	L2/3 IT CTX Glut	PTLp	Glut
9B_M_1351	C9-R1-199920712578155264905688868932856536789	1160.91	5837.83	Slice10	L2/3 IT CTX Glut	PTLp	Glut
9B_M_1377	C9-R1-199312206238395354915380133078672192806	1177.3	5988.8	Slice10	L2/3 IT CTX Glut	PTLp	Glut
9B_M_144	C9-R1-17698734479304266739515404514908952683	1553.59	6177.58	Slice10	L2/3 IT CTX Glut	PTLp	Glut
9B_M_1505	C9-R1-113073708361068780625704174738213356633	945.208	5644.46	Slice10	L2/3 IT CTX Glut	PTLp	Glut
9B_M_1507	C9-R1-313415740771926721689452659293829619883	455.733	4763.28	Slice10	L2/3 IT CTX Glut	PTLp	Glut
9B_M_1513	C9-R1-173623880951186322341007505039307232631	987.564	5767.64	Slice10	L2/3 IT CTX Glut	PTLp	Glut
9B_M_1514	C9-R1-228483932607146641276569630975174582607	1380.89	6196.32	Slice10	L2/3 IT CTX Glut	PTLp	Glut
9B_M_1570	C9-R1-299449143780097022649096543556249780951	987.49	5583.93	Slice10	L2/3 IT CTX Glut	PTLp	Glut
9B_M_1609	C9-R1-3308983768457000728763649794812489235	2398.25	6913.75	Slice10	L2/3 IT CTX Glut	PTLp	Glut
9B_M_172	C9-R1-156540609890508367426857163733922302373	2448.41	6762.98	Slice10	L2/3 IT CTX Glut	PTLp	Glut
9B_M_1860	C9-R1-120017185815287790332064026494114874803	1382.95	6170.58	Slice10	L2/3 IT CTX Glut	PTLp	Glut
9B_M_1880	C9-R1-228483932607146641276569630975174582607	1380.89	6196.32	Slice10	L2/3 IT CTX Glut	PTLp	Glut
9B_M_1883	C9-R1-173623880951186322341007505039307232631	987.564	5767.64	Slice10	L2/3 IT CTX Glut	PTLp	Glut
9B_M_1977	C9-R1-228483932607146641276569630975174582607	1380.89	6196.32	Slice10	L2/3 IT CTX Glut	PTLp	Glut
9B_M_1994	C9-R1-191059687607973075726663835808092879719	1562.31	6323.35	Slice10	L2/3 IT CTX Glut	PTLp	Glut
9B_M_2065	C9-R1-228483932607146641276569630975174582607	1380.89	6196.32	Slice10	L2/3 IT CTX Glut	PTLp	Glut
9B_M_213	C9-R1-57000780032555064209688039915309570943	2034.87	6642.24	Slice10	L2/3 IT CTX Glut	PTLp	Glut
9B_M_2197	C9-R1-6319470166584933171593533623337307227	2065.38	6587.86	Slice10	L2/3 IT CTX Glut	PTLp	Glut
9B_M_2320	C9-R1-113073708361068780625704174738213356633	945.208	5644.46	Slice10	L2/3 IT CTX Glut	PTLp	Glut
9B_M_2348	C9-R1-266055640404519206408566529660420345801	1137.94	5589.99	Slice10	L2/3 IT CTX Glut	PTLp	Glut
9B_M_2416	C9-R1-256190430577409220846587792832419628937	477.04	3695.72	Slice10	L2/3 IT CTX Glut	PTLp	Glut
9B_M_2528	C9-R1-6319470166584933171593533623337307227	2065.38	6587.86	Slice10	L2/3 IT CTX Glut	PTLp	Glut
9B_M_2542	C9-R1-108891327044256679173346637515994771439	3593.66	7054.89	Slice10	L2/3 IT CTX Glut	PTLp	Glut
9B_M_2688	C9-R1-47311843616885343994543921763443405145	2024.34	6576.31	Slice10	L2/3 IT CTX Glut	PTLp	Glut
9B_M_2809	C9-R1-313297179109099142049776309194900382446	1627.63	6399.96	Slice10	L2/3 IT CTX Glut	PTLp	Glut
9B_M_286	C9-R1-63343945971704356701422539203675400538	2916.32	6933.95	Slice10	L2/3 IT CTX Glut	PTLp	Glut
9B_M_2928	C9-R1-267452583842865249666241990197678575955	3619.52	7130.1	Slice10	L2/3 IT CTX Glut	PTLp	Glut
9B_M_2941	C9-R1-173748497408199121813051417165557215817	2389.01	6758.6	Slice10	L2/3 IT CTX Glut	PTLp	Glut
9B_M_2952	C9-R1-108891327044256679173346637515994771439	3593.66	7054.89	Slice10	L2/3 IT CTX Glut	PTLp	Glut
9B_M_340	C9-R1-63343945971704356701422539203675400538	2916.32	6933.95	Slice10	L2/3 IT CTX Glut	PTLp	Glut
9B_M_348	C9-R1-235471774409655644662076886282525353106	477.958	3681.68	Slice10	L2/3 IT CTX Glut	PTLp	Glut
9B_M_371	C9-R1-164192190652378888153808003695252110614	1404.22	6202.47	Slice10	L2/3 IT CTX Glut	PTLp	Glut
9B_M_379	C9-R1-173623880951186322341007505039307232631	987.564	5767.64	Slice10	L2/3 IT CTX Glut	PTLp	Glut
9B_M_463	C9-R1-228483932607146641276569630975174582607	1380.89	6196.32	Slice10	L2/3 IT CTX Glut	PTLp	Glut
9B_M_494	C9-R1-109197598266690253733618349080740540846	2960.7	7032.07	Slice10	L2/3 IT CTX Glut	PTLp	Glut
9B_M_582	C9-R1-255405728041352870039490121077053281297	1259.29	6081.53	Slice10	L2/3 IT CTX Glut	PTLp	Glut
9B_M_652	C9-R1-173623880951186322341007505039307232631	987.564	5767.64	Slice10	L2/3 IT CTX Glut	PTLp	Glut
9B_M_660	C9-R1-173623880951186322341007505039307232631	987.564	5767.64	Slice10	L2/3 IT CTX Glut	PTLp	Glut
9B_M_665	C9-R1-296350518616007180683234280706367485662	3230.19	7096.56	Slice10	L2/3 IT CTX Glut	PTLp	Glut
9B_M_69	C9-R1-86326521676586790722835374232586845049	2069.38	6698.85	Slice10	L2/3 IT CTX Glut	PTLp	Glut
9B_M_727	C9-R1-196103550502739061068368029330460178924	999.552	5710.88	Slice10	L2/3 IT CTX Glut	PTLp	Glut
9B_M_8	C9-R1-238610286080575088611676899408341608361	1198.2	5889.82	Slice10	L2/3 IT CTX Glut	PTLp	Glut
9B_M_81	C9-R1-296350518616007180683234280706367485662	3230.19	7096.56	Slice10	L2/3 IT CTX Glut	PTLp	Glut
9B_M_821	C9-R1-199312206238395354915380133078672192806	1177.3	5988.8	Slice10	L2/3 IT CTX Glut	PTLp	Glut
9B_M_857	C9-R1-228483932607146641276569630975174582607	1380.89	6196.32	Slice10	L2/3 IT CTX Glut	PTLp	Glut
9B_M_86	C9-R1-296350518616007180683234280706367485662	3230.19	7096.56	Slice10	L2/3 IT CTX Glut	PTLp	Glut
9B_M_925	C9-R1-299449143780097022649096543556249780951	987.49	5583.93	Slice10	L2/3 IT CTX Glut	PTLp	Glut
9B_M_982	C9-R1-109197598266690253733618349080740540846	2960.7	7032.07	Slice10	L2/3 IT CTX Glut	PTLp	Glut
9C_M_0	C9-R1-179538059597079622953084001039240290713	2471.41	6888.69	Slice10	L2/3 IT CTX Glut	SSp-6	Glut
9C_M_1027	C9-R1-164008458053975840619041862733003569849	619.63	4899.69	Slice10	L2/3 IT CTX Glut	SSp-6	Glut
9C_M_1075	C9-R1-256190430577409220846587792832419628937	477.04	3695.72	Slice10	L2/3 IT CTX Glut	SSp-6	Glut
9C_M_1094	C9-R1-108891327044256679173346637515994771439	3593.66	7054.89	Slice10	L2/3 IT CTX Glut	SSp-6	Glut
9C_M_1107	C9-R1-255405728041352870039490121077053281297	1259.29	6081.53	Slice10	L2/3 IT CTX Glut	SSp-6	Glut
9C_M_1191	C9-R1-120033527173194213671240791087474583839	610.001	3092.23	Slice10	L2/3 IT CTX Glut	SSp-6	Glut
9C_M_1194	C9-R1-193723086617699943097084485777544620732	2198.45	6611.54	Slice10	L2/3 IT CTX Glut	SSp-6	Glut
9C_M_1204	C9-R1-206747815142253398785512072858102581612	1485.98	6190	Slice10	L2/3 IT CTX Glut	SSp-6	Glut
9C_M_1205	C9-R1-262004379152442690316755458361260477958	3601.11	7105.31	Slice10	L2/3 IT CTX Glut	SSp-6	Glut
9C_M_1214	C9-R1-234898220381133756388855269754368434176	703.562	5186.02	Slice10	L2/3 IT CTX Glut	SSp-6	Glut
9C_M_126	C9-R1-26323356413078885197325187381476658334	479.763	4705.39	Slice10	L2/3 IT CTX Glut	SSp-6	Glut
9C_M_1267	C9-R1-143428340046201982519040578379289103258	1961.38	6485.1	Slice10	L2/3 IT CTX Glut	SSp-6	Glut
9C_M_1283	C9-R1-190763410396937392077413910841965269136	2185.97	6572.34	Slice10	L2/3 IT CTX Glut	SSp-6	Glut
9C_M_1297	C9-R1-239194590159735308352977049174500934955	4791.01	7306.15	Slice10	L2/3 IT CTX Glut	SSp-6	Glut
9C_M_13	C9-R1-177159275196409365228109551825851340049	750.729	2517.05	Slice10	L2/3 IT CTX Glut	SSp-6	Glut
9C_M_1304	C9-R1-213473755950738364240990409826561070201	2225.49	6682.04	Slice10	L2/3 IT CTX Glut	SSp-6	Glut
9C_M_1319	C9-R1-193723086617699943097084485777544620732	2198.45	6611.54	Slice10	L2/3 IT CTX Glut	SSp-6	Glut
9C_M_132	C9-R1-137246290087452241613034811229762488491	395.32	3768.56	Slice10	L2/3 IT CTX Glut	SSp-6	Glut
9C_M_1390	C9-R1-266479727963269293627708747000682136386	2522.44	6828.86	Slice10	L2/3 IT CTX Glut	SSp-6	Glut
9C_M_1411	C9-R1-111550063738565992811661366293987937558	2976.15	7068.63	Slice10	L2/3 IT CTX Glut	SSp-6	Glut
9C_M_1424	C9-R1-26323356413078885197325187381476658334	479.763	4705.39	Slice10	L2/3 IT CTX Glut	SSp-6	Glut
9C_M_1442	C9-R1-215846930218254357142739198858240191518	2651.81	6820.08	Slice10	L2/3 IT CTX Glut	SSp-6	Glut
9C_M_149	C9-R1-269308218750908547042244125416658519598	1572.24	6319.46	Slice10	L2/3 IT CTX Glut	SSp-6	Glut
9C_M_150	C9-R1-138351746931449990754548753340634258233	1852.95	6482.56	Slice10	L2/3 IT CTX Glut	SSp-6	Glut
9C_M_1501	C9-R1-118928597618213379428825800539967597901	2484.1	6796.19	Slice10	L2/3 IT CTX Glut	SSp-6	Glut
9C_M_1504	C9-R1-335488944509271947974697352071185195943	1378.14	6115.33	Slice10	L2/3 IT CTX Glut	SSp-6	Glut
9C_M_1506	C9-R1-2594922513216737555578547495745414462	1373.12	6070.06	Slice10	L2/3 IT CTX Glut	SSp-6	Glut
9C_M_1509	C9-R1-118928597618213379428825800539967597901	2484.1	6796.19	Slice10	L2/3 IT CTX Glut	SSp-6	Glut
9C_M_1550	C9-R1-255405728041352870039490121077053281297	1259.29	6081.53	Slice10	L2/3 IT CTX Glut	SSp-6	Glut
9C_M_1589	C9-R1-20038836021866571441602534223426602579	422.202	3579.58	Slice10	L2/3 IT CTX Glut	SSp-6	Glut
9C_M_1627	C9-R1-280852639038819737002448055833015559395	1208.89	5987.56	Slice10	L2/3 IT CTX Glut	SSp-6	Glut
9C_M_1665	C9-R1-69037998434460820168512709047163087848	579.984	4937.55	Slice10	L2/3 IT CTX Glut	SSp-6	Glut
9C_M_1695	C9-R1-291963791630358287354086784394919662370	497.418	4412.97	Slice10	L2/3 IT CTX Glut	SSp-6	Glut
9C_M_1700	C9-R1-209162059305746748599223155816892949172	1062.84	5849.55	Slice10	L2/3 IT CTX Glut	SSp-6	Glut
9C_M_1717	C9-R1-195022433054885805923484783430661215168	624.182	5092.55	Slice10	L2/3 IT CTX Glut	SSp-6	Glut
9C_M_1763	C9-R1-138351746931449990754548753340634258233	1852.95	6482.56	Slice10	L2/3 IT CTX Glut	SSp-6	Glut
9C_M_1775	C9-R1-286378212848818779687086635742077944392	861.508	5510.38	Slice10	L2/3 IT CTX Glut	SSp-6	Glut
9C_M_1780	C9-R1-300002892464581074521641248828047105510	1578.65	6266.37	Slice10	L2/3 IT CTX Glut	SSp-6	Glut
9C_M_1814	C9-R1-4604208097882743777078369036056488122	519.288	4991.82	Slice10	L2/3 IT CTX Glut	SSp-6	Glut
9C_M_1819	C9-R1-173623880951186322341007505039307232631	987.564	5767.64	Slice10	L2/3 IT CTX Glut	SSp-6	Glut
9C_M_1847	C9-R1-112259998731931554280278886573349892061	2433.77	6836.69	Slice10	L2/3 IT CTX Glut	SSp-6	Glut
9C_M_1853	C9-R1-195022433054885805923484783430661215168	624.182	5092.55	Slice10	L2/3 IT CTX Glut	SSp-6	Glut
9C_M_1865	C9-R1-338624355684159394771578049401606328559	1989.18	6617.72	Slice10	L2/3 IT CTX Glut	SSp-6	Glut
9C_M_187	C9-R1-179538059597079622953084001039240290713	2471.41	6888.69	Slice10	L2/3 IT CTX Glut	SSp-6	Glut
9C_M_1881	C9-R1-138351746931449990754548753340634258233	1852.95	6482.56	Slice10	L2/3 IT CTX Glut	SSp-6	Glut
9C_M_1893	C9-R1-266479727963269293627708747000682136386	2522.44	6828.86	Slice10	L2/3 IT CTX Glut	SSp-6	Glut
9C_M_1946	C9-R1-90172542504549610274548225360056936887	1020.59	5516.23	Slice10	L2/3 IT CTX Glut	SSp-6	Glut
9C_M_1953	C9-R1-131738644265620355952483122965594543216	1131.91	5667.9	Slice10	L2/3 IT CTX Glut	SSp-6	Glut
9C_M_1960	C9-R1-186465908837311410423107603025943043003	2309.9	6732.42	Slice10	L2/3 IT CTX Glut	SSp-6	Glut
9C_M_2006	C9-R1-5858909653830400181271821152173501342	2514.02	6849.38	Slice10	L2/3 IT CTX Glut	SSp-6	Glut
9C_M_2038	C9-R1-228483932607146641276569630975174582607	1380.89	6196.32	Slice10	L2/3 IT CTX Glut	SSp-6	Glut
9C_M_2046	C9-R1-190763410396937392077413910841965269136	2185.97	6572.34	Slice10	L2/3 IT CTX Glut	SSp-6	Glut
9C_M_2054	C9-R1-47943618979626330958327260162466161131	2317.59	4018.41	Slice10	L2/3 IT CTX Glut	SSp-6	Glut
9C_M_206	C9-R1-36508266832769012336181584964844718043	2943.86	6968.84	Slice10	L2/3 IT CTX Glut	SSp-6	Glut
9C_M_208	C9-R1-2594922513216737555578547495745414462	1373.12	6070.06	Slice10	L2/3 IT CTX Glut	SSp-6	Glut
9C_M_2087	C9-R1-199312206238395354915380133078672192806	1177.3	5988.8	Slice10	L2/3 IT CTX Glut	SSp-6	Glut
9C_M_2095	C9-R1-143723473950206960419959692887784066768	1580.72	6406.13	Slice10	L2/3 IT CTX Glut	SSp-6	Glut
9C_M_2131	C9-R1-219301185934521937902684021137622419324	2393.7	6862.66	Slice10	L2/3 IT CTX Glut	SSp-6	Glut
9C_M_2136	C9-R1-169089540741000902549462890313472039698	439.115	4464.2	Slice10	L2/3 IT CTX Glut	SSp-6	Glut
9C_M_2163	C9-R1-280047487455881359737031472818604618399	967.995	5767.36	Slice10	L2/3 IT CTX Glut	SSp-6	Glut
9C_M_2222	C9-R1-173748497408199121813051417165557215817	2389.01	6758.6	Slice10	L2/3 IT CTX Glut	SSp-6	Glut
9C_M_2225	C9-R1-69037998434460820168512709047163087848	579.984	4937.55	Slice10	L2/3 IT CTX Glut	SSp-6	Glut
9C_M_2229	C9-R1-65903817378028231450042735996292160537	2717.68	6978.69	Slice10	L2/3 IT CTX Glut	SSp-6	Glut
9C_M_2232	C9-R1-313415740771926721689452659293829619883	455.733	4763.28	Slice10	L2/3 IT CTX Glut	SSp-6	Glut
9C_M_2233	C9-R1-207613957016973701635564593483769678342	2529.15	6921.2	Slice10	L2/3 IT CTX Glut	SSp-6	Glut
9C_M_2244	C9-R1-152834906181910544696749333400055943652	3013.55	7044.91	Slice10	L2/3 IT CTX Glut	SSp-6	Glut
9C_M_2266	C9-R1-296350518616007180683234280706367485662	3230.19	7096.56	Slice10	L2/3 IT CTX Glut	SSp-6	Glut
9C_M_2274	C9-R1-230573198272120442118029557242157767518	1037.93	5537.5	Slice10	L2/3 IT CTX Glut	SSp-6	Glut
9C_M_2288	C9-R1-184348634326098514757784538105781504182	511.188	4815.51	Slice10	L2/3 IT CTX Glut	SSp-6	Glut
9C_M_229	C9-R1-190763410396937392077413910841965269136	2185.97	6572.34	Slice10	L2/3 IT CTX Glut	SSp-6	Glut
9C_M_2320	C9-R1-53523727981991403842752556230777503227	865.028	5242.48	Slice10	L2/3 IT CTX Glut	SSp-6	Glut
9C_M_2345	C9-R1-265600411777841463982922365597217038465	487.485	4690.98	Slice10	L2/3 IT CTX Glut	SSp-6	Glut
9C_M_2426	C9-R1-169075416164890583197148051993279740221	777.859	5354.18	Slice10	L2/3 IT CTX Glut	SSp-6	Glut
9C_M_2522	C9-R1-63782261564099533176408374271309456453	1542.08	6232.12	Slice10	L2/3 IT CTX Glut	SSp-6	Glut
9C_M_2525	C9-R1-269688725510139209200630477572905982295	1156.31	5848.91	Slice10	L2/3 IT CTX Glut	SSp-6	Glut
9C_M_2570	C9-R1-219301185934521937902684021137622419324	2393.7	6862.66	Slice10	L2/3 IT CTX Glut	SSp-6	Glut
9C_M_2600	C9-R1-128713282531640441455008036357022362284	3119.98	7096.27	Slice10	L2/3 IT CTX Glut	SSp-6	Glut
9C_M_2633	C9-R1-25539275061914005802944103824710790500	3099.84	6922.5	Slice10	L2/3 IT CTX Glut	SSp-6	Glut
9C_M_2686	C9-R1-118928597618213379428825800539967597901	2484.1	6796.19	Slice10	L2/3 IT CTX Glut	SSp-6	Glut
9C_M_2726	C9-R1-179538059597079622953084001039240290713	2471.41	6888.69	Slice10	L2/3 IT CTX Glut	SSp-6	Glut
9C_M_2751	C9-R1-258668837774310928290136707860112208642	1012.67	5702.19	Slice10	L2/3 IT CTX Glut	SSp-6	Glut
9C_M_2800	C9-R1-242862930611184776399094094197569264803	2413.2	6705.95	Slice10	L2/3 IT CTX Glut	SSp-6	Glut
9C_M_2819	C9-R1-313415740771926721689452659293829619883	455.733	4763.28	Slice10	L2/3 IT CTX Glut	SSp-6	Glut
9C_M_2860	C9-R1-99385932756677197304117973793818538742	1262.78	5919.95	Slice10	L2/3 IT CTX Glut	SSp-6	Glut
9C_M_3001	C9-R1-138351746931449990754548753340634258233	1852.95	6482.56	Slice10	L2/3 IT CTX Glut	SSp-6	Glut
9C_M_3022	C9-R1-62266063788105871565774325561367931310	2439.17	6700.01	Slice10	L2/3 IT CTX Glut	SSp-6	Glut
9C_M_3025	C9-R1-248608896001130769022268153269532721644	960.543	5710.01	Slice10	L2/3 IT CTX Glut	SSp-6	Glut
9C_M_321	C9-R1-57000780032555064209688039915309570943	2034.87	6642.24	Slice10	L2/3 IT CTX Glut	SSp-6	Glut
9C_M_335	C9-R1-143428340046201982519040578379289103258	1961.38	6485.1	Slice10	L2/3 IT CTX Glut	SSp-6	Glut
9C_M_36	C9-R1-200322025095883947206387650041603682742	1715.86	6436.74	Slice10	L2/3 IT CTX Glut	SSp-6	Glut
9C_M_39	C9-R1-118928597618213379428825800539967597901	2484.1	6796.19	Slice10	L2/3 IT CTX Glut	SSp-6	Glut
9C_M_396	C9-R1-235720053507726003422685446872843922538	653.671	2967.32	Slice10	L2/3 IT CTX Glut	SSp-6	Glut
9C_M_4	C9-R1-138351746931449990754548753340634258233	1852.95	6482.56	Slice10	L2/3 IT CTX Glut	SSp-6	Glut
9C_M_41	C9-R1-242862930611184776399094094197569264803	2413.2	6705.95	Slice10	L2/3 IT CTX Glut	SSp-6	Glut
9C_M_414	C9-R1-207613957016973701635564593483769678342	2529.15	6921.2	Slice10	L2/3 IT CTX Glut	SSp-6	Glut
9C_M_456	C9-R1-63782261564099533176408374271309456453	1542.08	6232.12	Slice10	L2/3 IT CTX Glut	SSp-6	Glut
9C_M_459	C9-R1-65903817378028231450042735996292160537	2717.68	6978.69	Slice10	L2/3 IT CTX Glut	SSp-6	Glut
9C_M_469	C9-R1-205902599597444945253050154436696514123	490.437	3390.21	Slice10	L2/3 IT CTX Glut	SSp-6	Glut
9C_M_489	C9-R1-255405728041352870039490121077053281297	1259.29	6081.53	Slice10	L2/3 IT CTX Glut	SSp-6	Glut
9C_M_511	C9-R1-16250677536846301055507204913136912026	453.624	4263.66	Slice10	L2/3 IT CTX Glut	SSp-6	Glut
9C_M_533	C9-R1-173623880951186322341007505039307232631	987.564	5767.64	Slice10	L2/3 IT CTX Glut	SSp-6	Glut
9C_M_534	C9-R1-5858909653830400181271821152173501342	2514.02	6849.38	Slice10	L2/3 IT CTX Glut	SSp-6	Glut
9C_M_546	C9-R1-256190430577409220846587792832419628937	477.04	3695.72	Slice10	L2/3 IT CTX Glut	SSp-6	Glut
9C_M_553	C9-R1-25539275061914005802944103824710790500	3099.84	6922.5	Slice10	L2/3 IT CTX Glut	SSp-6	Glut
9C_M_561	C9-R1-118928597618213379428825800539967597901	2484.1	6796.19	Slice10	L2/3 IT CTX Glut	SSp-6	Glut
9C_M_568	C9-R1-318167913616602767213317964083115193195	2772.84	6990.65	Slice10	L2/3 IT CTX Glut	SSp-6	Glut
9C_M_570	C9-R1-131738644265620355952483122965594543216	1131.91	5667.9	Slice10	L2/3 IT CTX Glut	SSp-6	Glut
9C_M_574	C9-R1-134529432460586719214683293888292671695	3037.94	6904.53	Slice10	L2/3 IT CTX Glut	SSp-6	Glut
9C_M_575	C9-R1-173623880951186322341007505039307232631	987.564	5767.64	Slice10	L2/3 IT CTX Glut	SSp-6	Glut
9C_M_582	C9-R1-234898220381133756388855269754368434176	703.562	5186.02	Slice10	L2/3 IT CTX Glut	SSp-6	Glut
9C_M_583	C9-R1-173623880951186322341007505039307232631	987.564	5767.64	Slice10	L2/3 IT CTX Glut	SSp-6	Glut
9C_M_614	C9-R1-279134452083535036748470995047228357662	1049.83	5927.14	Slice10	L2/3 IT CTX Glut	SSp-6	Glut
9C_M_640	C9-R1-186465908837311410423107603025943043003	2309.9	6732.42	Slice10	L2/3 IT CTX Glut	SSp-6	Glut
9C_M_66	C9-R1-257279009419224463114649572725908708880	1320.65	3873.65	Slice10	L2/3 IT CTX Glut	SSp-6	Glut
9C_M_673	C9-R1-237465890938565763430542292425104707398	2607.68	6955.9	Slice10	L2/3 IT CTX Glut	SSp-6	Glut
9C_M_699	C9-R1-292144295137094473404973927940053549733	1980.12	6574.41	Slice10	L2/3 IT CTX Glut	SSp-6	Glut
9C_M_70	C9-R1-53489766416893471675062326076812673682	1208.89	6008.14	Slice10	L2/3 IT CTX Glut	SSp-6	Glut
9C_M_719	C9-R1-209974668282928129378355574783082080713	3079.27	7021.59	Slice10	L2/3 IT CTX Glut	SSp-6	Glut
9C_M_727	C9-R1-213473755950738364240990409826561070201	2225.49	6682.04	Slice10	L2/3 IT CTX Glut	SSp-6	Glut
9C_M_738	C9-R1-137077848630311521659729801436724710643	1198.95	6057.01	Slice10	L2/3 IT CTX Glut	SSp-6	Glut
9C_M_739	C9-R1-186465908837311410423107603025943043003	2309.9	6732.42	Slice10	L2/3 IT CTX Glut	SSp-6	Glut
9C_M_743	C9-R1-261783082975187029529120793001079591060	2570.13	6963.32	Slice10	L2/3 IT CTX Glut	SSp-6	Glut
9C_M_749	C9-R1-271620532179635522561359392187426174119	649.331	2811.15	Slice10	L2/3 IT CTX Glut	SSp-6	Glut
9C_M_835	C9-R1-242862930611184776399094094197569264803	2413.2	6705.95	Slice10	L2/3 IT CTX Glut	SSp-6	Glut
9C_M_859	C9-R1-219301185934521937902684021137622419324	2393.7	6862.66	Slice10	L2/3 IT CTX Glut	SSp-6	Glut
9C_M_860	C9-R1-25539275061914005802944103824710790500	3099.84	6922.5	Slice10	L2/3 IT CTX Glut	SSp-6	Glut
9C_M_904	C9-R1-207613957016973701635564593483769678342	2529.15	6921.2	Slice10	L2/3 IT CTX Glut	SSp-6	Glut
9C_M_964	C9-R1-17006329239629594340491369488325924436	3825.18	7230.61	Slice10	L2/3 IT CTX Glut	SSp-6	Glut
9D_M_101	C9-R1-18588235125171776653459340896143683010	2527.47	6919.58	Slice10	L2/3 IT CTX Glut	AUD-1	Glut
9D_M_1027	C9-R1-102261876131749386148335434073942733642	1514.6	6260.68	Slice10	L2/3 IT CTX Glut	AUD-1	Glut
9D_M_1045	C9-R1-146844032383120539003520757891400838366	364.371	4058.51	Slice10	L2/3 IT CTX Glut	AUD-1	Glut
9D_M_1064	C9-R1-2594922513216737555578547495745414462	1373.12	6070.06	Slice10	L2/3 IT CTX Glut	AUD-1	Glut
9D_M_1137	C9-R1-255405728041352870039490121077053281297	1259.29	6081.53	Slice10	L2/3 IT CTX Glut	AUD-1	Glut
9D_M_1258	C9-R1-140864411921532514834088420306243445635	439.334	4196.52	Slice10	L2/3 IT CTX Glut	AUD-1	Glut
9D_M_1295	C9-R1-148140011419826121591852173733987668336	2065.49	6691.18	Slice10	L2/3 IT CTX Glut	AUD-1	Glut
9D_M_134	C9-R1-28806993687530045519695536223691349897	413.954	4163.36	Slice10	L2/3 IT CTX Glut	AUD-1	Glut
9D_M_139	C9-R1-137077848630311521659729801436724710643	1198.95	6057.01	Slice10	L2/3 IT CTX Glut	AUD-1	Glut
9D_M_1394	C9-R1-219301185934521937902684021137622419324	2393.7	6862.66	Slice10	L2/3 IT CTX Glut	AUD-1	Glut
9D_M_1484	C9-R1-99567087240147878413842411048437047247	923.464	5363.92	Slice10	L2/3 IT CTX Glut	AUD-1	Glut
9D_M_1594	C9-R1-146844032383120539003520757891400838366	364.371	4058.51	Slice10	L2/3 IT CTX Glut	AUD-1	Glut
9D_M_1645	C9-R1-309871960887380544064650639465797656197	1159.81	1265.41	Slice10	L2/3 IT CTX Glut	AUD-1	Glut
9D_M_1786	C9-R1-123826589159780457224551319244705123873	1151.73	5984	Slice10	L2/3 IT CTX Glut	AUD-1	Glut
9D_M_1857	C9-R1-186465908837311410423107603025943043003	2309.9	6732.42	Slice10	L2/3 IT CTX Glut	AUD-1	Glut
9D_M_188	C9-R1-243150314135412106875070865458984138320	4517.96	7430.26	Slice10	L2/3 IT CTX Glut	AUD-1	Glut
9D_M_2108	C9-R1-32628266984417575450636979786218691644	1171.07	1556.28	Slice10	L2/3 IT CTX Glut	AUD-1	Glut
9D_M_2115	C9-R1-242862930611184776399094094197569264803	2413.2	6705.95	Slice10	L2/3 IT CTX Glut	AUD-1	Glut
9D_M_231	C9-R1-254744543147202654319448206720395615491	587.825	2951.39	Slice10	L2/3 IT CTX Glut	AUD-1	Glut
9D_M_2366	C9-R1-280852639038819737002448055833015559395	1208.89	5987.56	Slice10	L2/3 IT CTX Glut	AUD-1	Glut
9D_M_2372	C9-R1-169784056012098601212299670877308144922	1656.41	6369.56	Slice10	L2/3 IT CTX Glut	AUD-1	Glut
9D_M_256	C9-R1-255669931712109254366527415230935614037	589.437	4769.28	Slice10	L2/3 IT CTX Glut	AUD-1	Glut
9D_M_2658	C9-R1-277666426156446333552238125086564458002	425.993	4471.65	Slice10	L2/3 IT CTX Glut	AUD-1	Glut
9D_M_3019	C9-R1-75396438062172508362846706106587481639	995.124	5804.19	Slice10	L2/3 IT CTX Glut	AUD-1	Glut
9D_M_396	C9-R1-111550063738565992811661366293987937558	2976.15	7068.63	Slice10	L2/3 IT CTX Glut	AUD-1	Glut
9D_M_442	C9-R1-205902599597444945253050154436696514123	490.437	3390.21	Slice10	L2/3 IT CTX Glut	AUD-1	Glut
9D_M_46	C9-R1-102261876131749386148335434073942733642	1514.6	6260.68	Slice10	L2/3 IT CTX Glut	AUD-1	Glut
9D_M_843	C9-R1-120635028177900228700281288959991116754	640.961	2843.28	Slice10	L2/3 IT CTX Glut	AUD-1	Glut
9D_M_853	C9-R1-198216276994729899527062743361765682020	431.464	3617.85	Slice10	L2/3 IT CTX Glut	AUD-1	Glut
9D_M_902	C9-R1-99567087240147878413842411048437047247	923.464	5363.92	Slice10	L2/3 IT CTX Glut	AUD-1	Glut
MIX_M_80	C9-R1-214919992995162905795909403446815607981	470.452	3750.2	Slice10	L2/3 IT CTX Glut	AUD-1	Glut
MIX_M_103	C9-R1-205207789587419282348688875761754470530	1475.5	6157.22	Slice10	L2/3 IT CTX Glut	AUD-1	Glut
MIX_M_692	C9-R1-106160363578591324219120839827887743376	454.846	3684.32	Slice10	L2/3 IT CTX Glut	AUD-1	Glut
MIX_M_982	C9-R1-60144395772136130994304674311690619277	3645.71	7190.79	Slice10	L2/3 IT CTX Glut	AUD-1	Glut
MIX_M_1002	C9-R1-270639520282912667287404467073026438581	722.445	5035.33	Slice10	L2/3 IT CTX Glut	AUD-1	Glut
MIX_M_1014	C9-R1-254744543147202654319448206720395615491	587.825	2951.39	Slice10	L2/3 IT CTX Glut	AUD-1	Glut
MIX_M_1085	C9-R1-206950102362837026391319335851115933395	886.402	5478.79	Slice10	L2/3 IT CTX Glut	AUD-1	Glut
MIX_M_2187	C9-R1-126714130972766156524286319971006650931	1173.05	5721.2	Slice10	L2/3 IT CTX Glut	AUD-1	Glut
9F_M_1601	C9-R1-47994785857908687466447457655154135418	1780.72	6465.68	Slice10	L2/3 IT CTX Glut	TEa,ECT,PERI-1	Glut
9F_M_2142	C9-R1-150161484785843666665308212075570375832	1521.29	6230.12	Slice10	L2/3 IT CTX Glut	TEa,ECT,PERI-1	Glut
10B_M_1012	C9-R1-281354238621315306563781870489957075812	1246.8	5899.49	Slice10	L2/3 IT CTX Glut	VIS-1	Glut
10B_M_111	C9-R1-194633112059421436394097729210140476270	2603.3	6946.61	Slice10	L2/3 IT CTX Glut	VIS-1	Glut
10B_M_1151	C9-R1-161377243167778933213274477153061111373	3785.65	7151.5	Slice10	L2/3 IT CTX Glut	VIS-1	Glut
10B_M_1224	C9-R1-137077848630311521659729801436724710643	1198.95	6057.01	Slice10	L2/3 IT CTX Glut	VIS-1	Glut
10B_M_1227	C9-R1-96030141532046608221577433625990223074	453.79	3975.81	Slice10	L2/3 IT CTX Glut	VIS-1	Glut
10B_M_1314	C9-R1-154238589478452478662206765935692710064	471.95	4018.15	Slice10	L2/3 IT CTX Glut	VIS-1	Glut
10B_M_1321	C9-R1-238610286080575088611676899408341608361	1198.2	5889.82	Slice10	L2/3 IT CTX Glut	VIS-1	Glut
10B_M_1343	C9-R1-266277634264368333897446179903545399800	1042.95	5548.14	Slice10	L2/3 IT CTX Glut	VIS-1	Glut
10B_M_1376	C9-R1-60144395772136130994304674311690619277	3645.71	7190.79	Slice10	L2/3 IT CTX Glut	VIS-1	Glut
10B_M_1397	C9-R1-255669931712109254366527415230935614037	589.437	4769.28	Slice10	L2/3 IT CTX Glut	VIS-1	Glut
10B_M_1408	C9-R1-316596739262986388913276123703043902033	3768.08	7097.28	Slice10	L2/3 IT CTX Glut	VIS-1	Glut
10B_M_1454	C9-R1-297265522759283711409308638679691094217	1863.51	6401.47	Slice10	L2/3 IT CTX Glut	VIS-1	Glut
10B_M_1499	C9-R1-124506469039388880926976475277503284036	2957.84	7023.54	Slice10	L2/3 IT CTX Glut	VIS-1	Glut
10B_M_1602	C9-R1-222780738339254439232662526126197869979	3582.84	7014.34	Slice10	L2/3 IT CTX Glut	VIS-1	Glut
10B_M_161	C9-R1-17698734479304266739515404514908952683	1553.59	6177.58	Slice10	L2/3 IT CTX Glut	VIS-1	Glut
10B_M_1615	C9-R1-105120952259318067464594798754672293633	810.55	5296.04	Slice10	L2/3 IT CTX Glut	VIS-1	Glut
10B_M_170	C9-R1-246179633934848701995178988905431757183	520.584	5001.81	Slice10	L2/3 IT CTX Glut	VIS-1	Glut
10B_M_1703	C9-R1-302726770064399157811605564757353602511	2455.43	6780.74	Slice10	L2/3 IT CTX Glut	VIS-1	Glut
10B_M_1728	C9-R1-323068756145574798993277551741660840772	2453.71	6884.7	Slice10	L2/3 IT CTX Glut	VIS-1	Glut
10B_M_175	C9-R1-213915842025718216494463314719784045318	1213.62	5784.24	Slice10	L2/3 IT CTX Glut	VIS-1	Glut
10B_M_1811	C9-R1-200796307148721422278459988925219894416	2181.96	6598.82	Slice10	L2/3 IT CTX Glut	VIS-1	Glut
10B_M_1855	C9-R1-12451722557697119409213435304840298653	1366.26	6139.1	Slice10	L2/3 IT CTX Glut	VIS-1	Glut
10B_M_1986	C9-R1-11300304147676163485105629698163153539	1585.08	6207.94	Slice10	L2/3 IT CTX Glut	VIS-1	Glut
10B_M_1987	C9-R1-257279009419224463114649572725908708880	1320.65	3873.65	Slice10	L2/3 IT CTX Glut	VIS-1	Glut
10B_M_1995	C9-R1-82691064136239455828992283246271185073	2972.71	6866.94	Slice10	L2/3 IT CTX Glut	VIS-1	Glut
10B_M_2039	C9-R1-218693003652322028676836824138526487417	1696.26	732.744	Slice10	L2/3 IT CTX Glut	VIS-1	Glut
10B_M_2122	C9-R1-34573511120210040149765072593234396982	2888.09	6875.85	Slice10	L2/3 IT CTX Glut	VIS-1	Glut
10B_M_2156	C9-R1-205271730192078453395576291731379722100	1898.66	6446.02	Slice10	L2/3 IT CTX Glut	VIS-1	Glut
10B_M_2163	C9-R1-71923521782187965031309745968746306324	1483.49	6199.12	Slice10	L2/3 IT CTX Glut	VIS-1	Glut
10B_M_2247	C9-R1-44432441651608615149066819565949011041	1608.68	6266.59	Slice10	L2/3 IT CTX Glut	VIS-1	Glut
10B_M_2253	C9-R1-120033527173194213671240791087474583839	610.001	3092.23	Slice10	L2/3 IT CTX Glut	VIS-1	Glut
10B_M_2360	C9-R1-150161484785843666665308212075570375832	1521.29	6230.12	Slice10	L2/3 IT CTX Glut	VIS-1	Glut
10B_M_2391	C9-R1-59058614985125191256066458704978862072	2838.88	6964.68	Slice10	L2/3 IT CTX Glut	VIS-1	Glut
10B_M_2451	C9-R1-340235572658900244170307519076502903245	2168.52	6674.75	Slice10	L2/3 IT CTX Glut	VIS-1	Glut
10B_M_269	C9-R1-188829531990455182981516867404688137101	3178.36	6916.29	Slice10	L2/3 IT CTX Glut	VIS-1	Glut
10B_M_2741	C9-R1-275647105809705293914092747834194740081	603.867	5038.44	Slice10	L2/3 IT CTX Glut	VIS-1	Glut
10B_M_2792	C9-R1-34573511120210040149765072593234396982	2888.09	6875.85	Slice10	L2/3 IT CTX Glut	VIS-1	Glut
10B_M_284	C9-R1-319352803913519871512872529478726312359	2492.15	6891.28	Slice10	L2/3 IT CTX Glut	VIS-1	Glut
10B_M_293	C9-R1-78081967118333275353475089166665521806	1265.61	5626.98	Slice10	L2/3 IT CTX Glut	VIS-1	Glut
10B_M_30	C9-R1-296350518616007180683234280706367485662	3230.19	7096.56	Slice10	L2/3 IT CTX Glut	VIS-1	Glut
10B_M_31	C9-R1-169740594941331936825058018514104315623	1538.03	6090.15	Slice10	L2/3 IT CTX Glut	VIS-1	Glut
10B_M_343	C9-R1-238610286080575088611676899408341608361	1198.2	5889.82	Slice10	L2/3 IT CTX Glut	VIS-1	Glut
10B_M_409	C9-R1-283109699273212391024992357232344051996	459.797	4518.9	Slice10	L2/3 IT CTX Glut	VIS-1	Glut
10B_M_439	C9-R1-169075416164890583197148051993279740221	777.859	5354.18	Slice10	L2/3 IT CTX Glut	VIS-1	Glut
10B_M_490	C9-R1-281354238621315306563781870489957075812	1246.8	5899.49	Slice10	L2/3 IT CTX Glut	VIS-1	Glut
10B_M_505	C9-R1-24826589593663632822895109562504751510	620.549	2777.87	Slice10	L2/3 IT CTX Glut	VIS-1	Glut
10B_M_529	C9-R1-18163141067000229757849284945689868246	1142.76	5728.65	Slice10	L2/3 IT CTX Glut	VIS-1	Glut
10B_M_550	C9-R1-210776042869821657096130292295505306009	2367.19	6814.93	Slice10	L2/3 IT CTX Glut	VIS-1	Glut
10B_M_560	C9-R1-199488571525680997530722958804521591259	1222.15	5841.43	Slice10	L2/3 IT CTX Glut	VIS-1	Glut
10B_M_580	C9-R1-131738644265620355952483122965594543216	1131.91	5667.9	Slice10	L2/3 IT CTX Glut	VIS-1	Glut
10B_M_584	C9-R1-325452809640110183687047471036770511588	1451.98	6039.45	Slice10	L2/3 IT CTX Glut	VIS-1	Glut
10B_M_602	C9-R1-3040079886009269354735529143590970116	3126.5	6894.97	Slice10	L2/3 IT CTX Glut	VIS-1	Glut
10B_M_610	C9-R1-59058614985125191256066458704978862072	2838.88	6964.68	Slice10	L2/3 IT CTX Glut	VIS-1	Glut
10B_M_648	C9-R1-68357050058971839722410289247030809750	2815.08	6810.94	Slice10	L2/3 IT CTX Glut	VIS-1	Glut
10B_M_666	C9-R1-264805557390102914119163794058359875310	1423.23	6091.66	Slice10	L2/3 IT CTX Glut	VIS-1	Glut
10B_M_67	C9-R1-305358011725199715337473377454070136462	1180.51	5910.46	Slice10	L2/3 IT CTX Glut	VIS-1	Glut
10B_M_715	C9-R1-337418978930288604702266739761334315735	1951.26	6395.37	Slice10	L2/3 IT CTX Glut	VIS-1	Glut
10B_M_828	C9-R1-10186339410922902822174990396629311216	795.484	5322.77	Slice10	L2/3 IT CTX Glut	VIS-1	Glut
10B_M_881	C9-R1-1726119253689310409371457518239704932	2838.45	6925.31	Slice10	L2/3 IT CTX Glut	VIS-1	Glut
10B_M_931	C9-R1-198178391775777170443071766436135521638	3605.43	7148.19	Slice10	L2/3 IT CTX Glut	VIS-1	Glut
10B_M_977	C9-R1-188829531990455182981516867404688137101	3178.36	6916.29	Slice10	L2/3 IT CTX Glut	VIS-1	Glut
10C_M_1016	C9-R1-238610286080575088611676899408341608361	1198.2	5889.82	Slice10	L2/3 IT CTX Glut	AUD-2	Glut
10C_M_1025	C9-R1-337418978930288604702266739761334315735	1951.26	6395.37	Slice10	L2/3 IT CTX Glut	AUD-2	Glut
10C_M_1125	C9-R1-16265982891884706474352805931531374159	2751.05	6979.99	Slice10	L2/3 IT CTX Glut	AUD-2	Glut
10C_M_1181	C9-R1-248485834201825708721049656111144038146	1155.81	726.605	Slice10	L2/3 IT CTX Glut	AUD-2	Glut
10C_M_1243	C9-R1-13104270819540540698327674657017862138	889.012	5391.46	Slice10	L2/3 IT CTX Glut	AUD-2	Glut
10C_M_1244	C9-R1-339855111186906024727257514103388226833	881.326	5450.98	Slice10	L2/3 IT CTX Glut	AUD-2	Glut
10C_M_1280	C9-R1-41394350378108286284102259543293525372	1547.54	6201.39	Slice10	L2/3 IT CTX Glut	AUD-2	Glut
10C_M_1330	C9-R1-289219697067603381045943577002121671043	2932.37	6880.93	Slice10	L2/3 IT CTX Glut	AUD-2	Glut
10C_M_1413	C9-R1-322364312085845778444521995026446545452	551.785	3563.21	Slice10	L2/3 IT CTX Glut	AUD-2	Glut
10C_M_1479	C9-R1-319811104499738807341501720386790673016	2891.75	6966.19	Slice10	L2/3 IT CTX Glut	AUD-2	Glut
10C_M_1520	C9-R1-1051929468672696931592061308912912886	815.024	2250.81	Slice10	L2/3 IT CTX Glut	AUD-2	Glut
10C_M_1587	C9-R1-283471635489211196992524441825225393710	1314.43	5838.03	Slice10	L2/3 IT CTX Glut	AUD-2	Glut
10C_M_1693	C9-R1-205271730192078453395576291731379722100	1898.66	6446.02	Slice10	L2/3 IT CTX Glut	AUD-2	Glut
10C_M_1820	C9-R1-145652725058156101824423716013280986749	1143.46	5800.74	Slice10	L2/3 IT CTX Glut	AUD-2	Glut
10C_M_1877	C9-R1-136123857900178924274170785447644726409	494.033	4532.83	Slice10	L2/3 IT CTX Glut	AUD-2	Glut
10C_M_2094	C9-R1-236823502213717624366532109478639329908	1770.3	6307.08	Slice10	L2/3 IT CTX Glut	AUD-2	Glut
10C_M_231	C9-R1-243966148093092936421393170804783834498	978.49	5424.72	Slice10	L2/3 IT CTX Glut	AUD-2	Glut
10C_M_2331	C9-R1-296350518616007180683234280706367485662	3230.19	7096.56	Slice10	L2/3 IT CTX Glut	AUD-2	Glut
10C_M_2715	C9-R1-278951495492036996598944244394094383692	1085.34	5633.41	Slice10	L2/3 IT CTX Glut	AUD-2	Glut
10C_M_2753	C9-R1-271485754615131319157089031707417373659	1646.58	6236.56	Slice10	L2/3 IT CTX Glut	AUD-2	Glut
10C_M_2800	C9-R1-31845838656094680483694338293605532803	2778.44	6868.57	Slice10	L2/3 IT CTX Glut	AUD-2	Glut
10C_M_2829	C9-R1-325367069309510500190542254241604184459	1071.21	5696.95	Slice10	L2/3 IT CTX Glut	AUD-2	Glut
10C_M_283	C9-R1-57901319359711031317370250248078198186	2981.44	6956.42	Slice10	L2/3 IT CTX Glut	AUD-2	Glut
10C_M_2831	C9-R1-179287710389623156682218156946486981828	557.628	4905.2	Slice10	L2/3 IT CTX Glut	AUD-2	Glut
10C_M_2857	C9-R1-238329527025158860763448640036129750301	1250.23	5718.36	Slice10	L2/3 IT CTX Glut	AUD-2	Glut
10C_M_3028	C9-R1-34573511120210040149765072593234396982	2888.09	6875.85	Slice10	L2/3 IT CTX Glut	AUD-2	Glut
10C_M_346	C9-R1-181132352335266119564973876968902378679	2413.47	6670.87	Slice10	L2/3 IT CTX Glut	AUD-2	Glut
10C_M_421	C9-R1-239861199162396942895957718346497147905	644.324	5128.08	Slice10	L2/3 IT CTX Glut	AUD-2	Glut
10C_M_560	C9-R1-9571205615426255026399014998977052434	783.482	5174.57	Slice10	L2/3 IT CTX Glut	AUD-2	Glut
10C_M_581	C9-R1-275647105809705293914092747834194740081	603.867	5038.44	Slice10	L2/3 IT CTX Glut	AUD-2	Glut
10C_M_631	C9-R1-23117666390072009369526139143967370434	1323.55	6122.36	Slice10	L2/3 IT CTX Glut	AUD-2	Glut
10C_M_642	C9-R1-175122248697059454882387821811276171794	2573.48	6878.81	Slice10	L2/3 IT CTX Glut	AUD-2	Glut
10C_M_701	C9-R1-118270166926725101286065150183907346413	893.692	5588.95	Slice10	L2/3 IT CTX Glut	AUD-2	Glut
10C_M_795	C9-R1-28140837304583259350698518809326990412	1149.3	5848.52	Slice10	L2/3 IT CTX Glut	AUD-2	Glut
10C_M_855	C9-R1-44432441651608615149066819565949011041	1608.68	6266.59	Slice10	L2/3 IT CTX Glut	AUD-2	Glut
10C_M_911	C9-R1-219301185934521937902684021137622419324	2393.7	6862.66	Slice10	L2/3 IT CTX Glut	AUD-2	Glut
9B_M_1028	C9-R1-59058614985125191256066458704978862072	2838.88	6964.68	Slice10	L2/3 IT CTX Glut	PTLp	Glut
9B_M_1036	C9-R1-243150314135412106875070865458984138320	4517.96	7430.26	Slice10	L2/3 IT CTX Glut	PTLp	Glut
9B_M_1080	C9-R1-239442196332054619353274593651842668196	2958.22	6977.96	Slice10	L2/3 IT CTX Glut	PTLp	Glut
9B_M_1085	C9-R1-283109699273212391024992357232344051996	459.797	4518.9	Slice10	L2/3 IT CTX Glut	PTLp	Glut
9B_M_1102	C9-R1-156540609890508367426857163733922302373	2448.41	6762.98	Slice10	L2/3 IT CTX Glut	PTLp	Glut
9B_M_111	C9-R1-24454851588920102027774948421739402728	1415.94	6058.24	Slice10	L2/3 IT CTX Glut	PTLp	Glut
9B_M_116	C9-R1-251088862949059498138065081716284386246	2318.59	6786.2	Slice10	L2/3 IT CTX Glut	PTLp	Glut
9B_M_1171	C9-R1-301312429651613009049995059425801728516	2217.23	6686.68	Slice10	L2/3 IT CTX Glut	PTLp	Glut
9B_M_1285	C9-R1-257310699363893383849349618250097259	3582.84	7026.54	Slice10	L2/3 IT CTX Glut	PTLp	Glut
9B_M_1304	C9-R1-225504129040706079691817207823725287620	3309.47	7092.9	Slice10	L2/3 IT CTX Glut	PTLp	Glut
9B_M_1307	C9-R1-120527546131410293141586523132543368791	3399.62	7113.26	Slice10	L2/3 IT CTX Glut	PTLp	Glut
9B_M_1374	C9-R1-225504129040706079691817207823725287620	3309.47	7092.9	Slice10	L2/3 IT CTX Glut	PTLp	Glut
9B_M_1380	C9-R1-287141148013765717421819203507040802624	2086.33	6597.04	Slice10	L2/3 IT CTX Glut	PTLp	Glut
9B_M_1470	C9-R1-205799112427704840469457794300436885178	1626.17	6202.44	Slice10	L2/3 IT CTX Glut	PTLp	Glut
9B_M_1483	C9-R1-236823502213717624366532109478639329908	1770.3	6307.08	Slice10	L2/3 IT CTX Glut	PTLp	Glut
9B_M_1520	C9-R1-181466740564681079371952530676706424340	3196.4	7034.85	Slice10	L2/3 IT CTX Glut	PTLp	Glut
9B_M_1559	C9-R1-340143494632380830751205930867374105917	3804.79	7120.74	Slice10	L2/3 IT CTX Glut	PTLp	Glut
9B_M_1631	C9-R1-11300304147676163485105629698163153539	1585.08	6207.94	Slice10	L2/3 IT CTX Glut	PTLp	Glut
9B_M_167	C9-R1-12559258959197717104045439837895091293	1188.29	5780.41	Slice10	L2/3 IT CTX Glut	PTLp	Glut
9B_M_1672	C9-R1-101279759530191676619507550089788755663	603.636	4965.62	Slice10	L2/3 IT CTX Glut	PTLp	Glut
9B_M_1719	C9-R1-169740594941331936825058018514104315623	1538.03	6090.15	Slice10	L2/3 IT CTX Glut	PTLp	Glut
9B_M_179	C9-R1-12451722557697119409213435304840298653	1366.26	6139.1	Slice10	L2/3 IT CTX Glut	PTLp	Glut
9B_M_1867	C9-R1-15922311143456527584826434720653962344	2681.87	6911.08	Slice10	L2/3 IT CTX Glut	PTLp	Glut
9B_M_1869	C9-R1-151306776675657165388507772945590502838	3333.61	7079.94	Slice10	L2/3 IT CTX Glut	PTLp	Glut
9B_M_1952	C9-R1-319335874749271457027249330805476763745	4150.17	7357.56	Slice10	L2/3 IT CTX Glut	PTLp	Glut
9B_M_1953	C9-R1-127655036901693614308340833426442674230	3495.3	7079.68	Slice10	L2/3 IT CTX Glut	PTLp	Glut
9B_M_1963	C9-R1-18588235125171776653459340896143683010	2527.47	6919.58	Slice10	L2/3 IT CTX Glut	PTLp	Glut
9B_M_2059	C9-R1-1621108707714425357380408058772101104	1414.97	6131.03	Slice10	L2/3 IT CTX Glut	PTLp	Glut
9B_M_21	C9-R1-41686548516627282709140653782177769514	3263.79	6994.13	Slice10	L2/3 IT CTX Glut	PTLp	Glut
9B_M_2262	C9-R1-284519003845247757433522795602584232303	2680.74	6970.21	Slice10	L2/3 IT CTX Glut	PTLp	Glut
9B_M_2266	C9-R1-254924913456040664924204570201495398903	725.943	2561.54	Slice10	L2/3 IT CTX Glut	PTLp	Glut
9B_M_2382	C9-R1-41686548516627282709140653782177769514	3263.79	6994.13	Slice10	L2/3 IT CTX Glut	PTLp	Glut
9B_M_2401	C9-R1-150161484785843666665308212075570375832	1521.29	6230.12	Slice10	L2/3 IT CTX Glut	PTLp	Glut
9B_M_2519	C9-R1-195765514546295382549612078107683488413	2495.87	6783.34	Slice10	L2/3 IT CTX Glut	PTLp	Glut
9B_M_2536	C9-R1-114477169489528903204098886370375302643	870.598	5312.24	Slice10	L2/3 IT CTX Glut	PTLp	Glut
9B_M_2669	C9-R1-297265522759283711409308638679691094217	1863.51	6401.47	Slice10	L2/3 IT CTX Glut	PTLp	Glut
9B_M_2699	C9-R1-219301185934521937902684021137622419324	2393.7	6862.66	Slice10	L2/3 IT CTX Glut	PTLp	Glut
9B_M_2873	C9-R1-76171422197849291794568317182453786797	3623.03	7208.61	Slice10	L2/3 IT CTX Glut	PTLp	Glut
9B_M_2900	C9-R1-12559258959197717104045439837895091293	1188.29	5780.41	Slice10	L2/3 IT CTX Glut	PTLp	Glut
9B_M_291	C9-R1-162989016491243410378317717770925524649	2607.03	6922.64	Slice10	L2/3 IT CTX Glut	PTLp	Glut
9B_M_35	C9-R1-188829531990455182981516867404688137101	3178.36	6916.29	Slice10	L2/3 IT CTX Glut	PTLp	Glut
9B_M_359	C9-R1-131738644265620355952483122965594543216	1131.91	5667.9	Slice10	L2/3 IT CTX Glut	PTLp	Glut
9B_M_362	C9-R1-251239545990092483780440467948027421733	4040.41	7275.23	Slice10	L2/3 IT CTX Glut	PTLp	Glut
9B_M_380	C9-R1-93499791016071690674163226842601646475	2032.44	6486.67	Slice10	L2/3 IT CTX Glut	PTLp	Glut
9B_M_472	C9-R1-70843479466803389110997389537475704561	1348.8	6007.97	Slice10	L2/3 IT CTX Glut	PTLp	Glut
9B_M_562	C9-R1-181466740564681079371952530676706424340	3196.4	7034.85	Slice10	L2/3 IT CTX Glut	PTLp	Glut
9B_M_570	C9-R1-143610111049335050447420476525704619466	1320.69	6139.04	Slice10	L2/3 IT CTX Glut	PTLp	Glut
9B_M_61	C9-R1-300165845367927020413054759669991953469	2115.49	6646.61	Slice10	L2/3 IT CTX Glut	PTLp	Glut
9B_M_618	C9-R1-222780738339254439232662526126197869979	3582.84	7014.34	Slice10	L2/3 IT CTX Glut	PTLp	Glut
9B_M_63	C9-R1-9690064408140903649534578916568576878	2235.27	6704.61	Slice10	L2/3 IT CTX Glut	PTLp	Glut
9B_M_630	C9-R1-340085849525170440283923483897227892740	2737.28	6993.54	Slice10	L2/3 IT CTX Glut	PTLp	Glut
9B_M_631	C9-R1-130006825715737325616155323250005607640	3962.79	6992.16	Slice10	L2/3 IT CTX Glut	PTLp	Glut
9B_M_656	C9-R1-206747815142253398785512072858102581612	1485.98	6190	Slice10	L2/3 IT CTX Glut	PTLp	Glut
9B_M_659	C9-R1-316114596353382840714531542803509412156	2112.09	6570.04	Slice10	L2/3 IT CTX Glut	PTLp	Glut
9B_M_745	C9-R1-75242650567118209847696053601261143110	2478.22	6917.86	Slice10	L2/3 IT CTX Glut	PTLp	Glut
9B_M_760	C9-R1-281354238621315306563781870489957075812	1246.8	5899.49	Slice10	L2/3 IT CTX Glut	PTLp	Glut
9B_M_766	C9-R1-305887123980510099545487860945839366979	2286.68	6592.54	Slice10	L2/3 IT CTX Glut	PTLp	Glut
9B_M_776	C9-R1-2797842495205848726259474137522031860	1437.59	6160.68	Slice10	L2/3 IT CTX Glut	PTLp	Glut
9B_M_79	C9-R1-261178389281334391320436550801452485655	3597.54	7109.58	Slice10	L2/3 IT CTX Glut	PTLp	Glut
9B_M_815	C9-R1-205271730192078453395576291731379722100	1898.66	6446.02	Slice10	L2/3 IT CTX Glut	PTLp	Glut
9B_M_831	C9-R1-231658772548237085900350829551221987230	3880.26	7171.16	Slice10	L2/3 IT CTX Glut	PTLp	Glut
9B_M_850	C9-R1-96860342866622752542633988510321047218	1625.09	6152.65	Slice10	L2/3 IT CTX Glut	PTLp	Glut
9B_M_895	C9-R1-41686548516627282709140653782177769514	3263.79	6994.13	Slice10	L2/3 IT CTX Glut	PTLp	Glut
9B_M_9	C9-R1-222780738339254439232662526126197869979	3582.84	7014.34	Slice10	L2/3 IT CTX Glut	PTLp	Glut
9B_M_922	C9-R1-120527546131410293141586523132543368791	3399.62	7113.26	Slice10	L2/3 IT CTX Glut	PTLp	Glut
9B_M_93	C9-R1-41686548516627282709140653782177769514	3263.79	6994.13	Slice10	L2/3 IT CTX Glut	PTLp	Glut
9B_M_950	C9-R1-161377243167778933213274477153061111373	3785.65	7151.5	Slice10	L2/3 IT CTX Glut	PTLp	Glut
9B_M_957	C9-R1-319352803913519871512872529478726312359	2492.15	6891.28	Slice10	L2/3 IT CTX Glut	PTLp	Glut
9B_M_970	C9-R1-325972397444088726679973056651891687166	1699.45	6263.07	Slice10	L2/3 IT CTX Glut	PTLp	Glut
9B_M_971	C9-R1-108694264529279576037245045013847680825	1563.04	6085.62	Slice10	L2/3 IT CTX Glut	PTLp	Glut
9B_M_981	C9-R1-255309540631850589053504065103624442628	2501.43	6739.65	Slice10	L2/3 IT CTX Glut	PTLp	Glut
9C_M_1	C9-R1-12451722557697119409213435304840298653	1366.26	6139.1	Slice10	L2/3 IT CTX Glut	SSp-6	Glut
9C_M_102	C9-R1-213915842025718216494463314719784045318	1213.62	5784.24	Slice10	L2/3 IT CTX Glut	SSp-6	Glut
9C_M_1030	C9-R1-290693554720811918387736045263747736136	1113.44	5691.44	Slice10	L2/3 IT CTX Glut	SSp-6	Glut
9C_M_1031	C9-R1-270251843002587868636716048330594108492	2206.55	6650.05	Slice10	L2/3 IT CTX Glut	SSp-6	Glut
9C_M_1039	C9-R1-125308898697284740667903222011437197238	1514	6174.07	Slice10	L2/3 IT CTX Glut	SSp-6	Glut
9C_M_1052	C9-R1-289219697067603381045943577002121671043	2932.37	6880.93	Slice10	L2/3 IT CTX Glut	SSp-6	Glut
9C_M_1054	C9-R1-2797842495205848726259474137522031860	1437.59	6160.68	Slice10	L2/3 IT CTX Glut	SSp-6	Glut
9C_M_1055	C9-R1-279134452083535036748470995047228357662	1049.83	5927.14	Slice10	L2/3 IT CTX Glut	SSp-6	Glut
9C_M_109	C9-R1-338624355684159394771578049401606328559	1989.18	6617.72	Slice10	L2/3 IT CTX Glut	SSp-6	Glut
9C_M_1100	C9-R1-199488571525680997530722958804521591259	1222.15	5841.43	Slice10	L2/3 IT CTX Glut	SSp-6	Glut
9C_M_1113	C9-R1-219301185934521937902684021137622419324	2393.7	6862.66	Slice10	L2/3 IT CTX Glut	SSp-6	Glut
9C_M_1147	C9-R1-172768625392000184488783729551749940250	874.864	5280.27	Slice10	L2/3 IT CTX Glut	SSp-6	Glut
9C_M_1190	C9-R1-323639661288493279607990174718079803979	3410.77	1275.97	Slice10	L2/3 IT CTX Glut	SSp-6	Glut
9C_M_1226	C9-R1-3242574607094438750984864491242010388	1084.98	5776.06	Slice10	L2/3 IT CTX Glut	SSp-6	Glut
9C_M_1227	C9-R1-186465908837311410423107603025943043003	2309.9	6732.42	Slice10	L2/3 IT CTX Glut	SSp-6	Glut
9C_M_1229	C9-R1-130006825715737325616155323250005607640	3962.79	6992.16	Slice10	L2/3 IT CTX Glut	SSp-6	Glut
9C_M_1287	C9-R1-325972397444088726679973056651891687166	1699.45	6263.07	Slice10	L2/3 IT CTX Glut	SSp-6	Glut
9C_M_133	C9-R1-278951495492036996598944244394094383692	1085.34	5633.41	Slice10	L2/3 IT CTX Glut	SSp-6	Glut
9C_M_1380	C9-R1-41686548516627282709140653782177769514	3263.79	6994.13	Slice10	L2/3 IT CTX Glut	SSp-6	Glut
9C_M_1431	C9-R1-206747815142253398785512072858102581612	1485.98	6190	Slice10	L2/3 IT CTX Glut	SSp-6	Glut
9C_M_1438	C9-R1-294522638648837309774960491711530746668	1600.47	6229.6	Slice10	L2/3 IT CTX Glut	SSp-6	Glut
9C_M_1480	C9-R1-209272700681266341932590078261949826762	1870.82	6458.69	Slice10	L2/3 IT CTX Glut	SSp-6	Glut
9C_M_1510	C9-R1-275647105809705293914092747834194740081	603.867	5038.44	Slice10	L2/3 IT CTX Glut	SSp-6	Glut
9C_M_1513	C9-R1-44541807325900490447096748163953925131	441.761	4423	Slice10	L2/3 IT CTX Glut	SSp-6	Glut
9C_M_1530	C9-R1-50816960129598765537768153909955702737	1310.05	6091.47	Slice10	L2/3 IT CTX Glut	SSp-6	Glut
9C_M_1556	C9-R1-68357050058971839722410289247030809750	2815.08	6810.94	Slice10	L2/3 IT CTX Glut	SSp-6	Glut
9C_M_1580	C9-R1-94242546134434200574943880204467851957	440.09	4063.3	Slice10	L2/3 IT CTX Glut	SSp-6	Glut
9C_M_1594	C9-R1-118381191327879224999053889298487681790	444.191	4628.95	Slice10	L2/3 IT CTX Glut	SSp-6	Glut
9C_M_1612	C9-R1-323639661288493279607990174718079803979	3410.77	1275.97	Slice10	L2/3 IT CTX Glut	SSp-6	Glut
9C_M_1616	C9-R1-28140837304583259350698518809326990412	1149.3	5848.52	Slice10	L2/3 IT CTX Glut	SSp-6	Glut
9C_M_1642	C9-R1-305358011725199715337473377454070136462	1180.51	5910.46	Slice10	L2/3 IT CTX Glut	SSp-6	Glut
9C_M_1744	C9-R1-105120952259318067464594798754672293633	810.55	5296.04	Slice10	L2/3 IT CTX Glut	SSp-6	Glut
9C_M_1748	C9-R1-193723086617699943097084485777544620732	2198.45	6611.54	Slice10	L2/3 IT CTX Glut	SSp-6	Glut
9C_M_1760	C9-R1-105120952259318067464594798754672293633	810.55	5296.04	Slice10	L2/3 IT CTX Glut	SSp-6	Glut
9C_M_1777	C9-R1-312928525457396897278072184446871831838	1205.65	5972.44	Slice10	L2/3 IT CTX Glut	SSp-6	Glut
9C_M_1785	C9-R1-122208967453127791373058224766340503491	3552.46	7195.48	Slice10	L2/3 IT CTX Glut	SSp-6	Glut
9C_M_1797	C9-R1-337616762259438524533378950455478643358	365.181	4065.1	Slice10	L2/3 IT CTX Glut	SSp-6	Glut
9C_M_1799	C9-R1-278951495492036996598944244394094383692	1085.34	5633.41	Slice10	L2/3 IT CTX Glut	SSp-6	Glut
9C_M_184	C9-R1-225372735962261567777673734818048278420	1789.33	6484.99	Slice10	L2/3 IT CTX Glut	SSp-6	Glut
9C_M_1875	C9-R1-47406198571055681548967161756524343043	1985.82	6411.68	Slice10	L2/3 IT CTX Glut	SSp-6	Glut
9C_M_1886	C9-R1-193244136079481688218400844741046884009	1362.48	6193.64	Slice10	L2/3 IT CTX Glut	SSp-6	Glut
9C_M_1933	C9-R1-94242546134434200574943880204467851957	440.09	4063.3	Slice10	L2/3 IT CTX Glut	SSp-6	Glut
9C_M_1935	C9-R1-193723086617699943097084485777544620732	2198.45	6611.54	Slice10	L2/3 IT CTX Glut	SSp-6	Glut
9C_M_1936	C9-R1-243966148093092936421393170804783834498	978.49	5424.72	Slice10	L2/3 IT CTX Glut	SSp-6	Glut
9C_M_1954	C9-R1-270251843002587868636716048330594108492	2206.55	6650.05	Slice10	L2/3 IT CTX Glut	SSp-6	Glut
9C_M_2090	C9-R1-41686548516627282709140653782177769514	3263.79	6994.13	Slice10	L2/3 IT CTX Glut	SSp-6	Glut
9C_M_2127	C9-R1-164742630160730916943648725849311051342	3652.03	7107.85	Slice10	L2/3 IT CTX Glut	SSp-6	Glut
9C_M_2141	C9-R1-319335874749271457027249330805476763745	4150.17	7357.56	Slice10	L2/3 IT CTX Glut	SSp-6	Glut
9C_M_2143	C9-R1-104898228781041174485989151911794226149	1790.88	6384.68	Slice10	L2/3 IT CTX Glut	SSp-6	Glut
9C_M_2146	C9-R1-28140837304583259350698518809326990412	1149.3	5848.52	Slice10	L2/3 IT CTX Glut	SSp-6	Glut
9C_M_2159	C9-R1-193723086617699943097084485777544620732	2198.45	6611.54	Slice10	L2/3 IT CTX Glut	SSp-6	Glut
9C_M_2166	C9-R1-190763410396937392077413910841965269136	2185.97	6572.34	Slice10	L2/3 IT CTX Glut	SSp-6	Glut
9C_M_2211	C9-R1-263649931918308289571254800813429539793	842.464	5315.1	Slice10	L2/3 IT CTX Glut	SSp-6	Glut
9C_M_2237	C9-R1-169075416164890583197148051993279740221	777.859	5354.18	Slice10	L2/3 IT CTX Glut	SSp-6	Glut
9C_M_2245	C9-R1-270251843002587868636716048330594108492	2206.55	6650.05	Slice10	L2/3 IT CTX Glut	SSp-6	Glut
9C_M_2253	C9-R1-287141148013765717421819203507040802624	2086.33	6597.04	Slice10	L2/3 IT CTX Glut	SSp-6	Glut
9C_M_2261	C9-R1-167258508977321997799320137075447783085	1576.56	6381.67	Slice10	L2/3 IT CTX Glut	SSp-6	Glut
9C_M_2312	C9-R1-294522638648837309774960491711530746668	1600.47	6229.6	Slice10	L2/3 IT CTX Glut	SSp-6	Glut
9C_M_2359	C9-R1-319352803913519871512872529478726312359	2492.15	6891.28	Slice10	L2/3 IT CTX Glut	SSp-6	Glut
9C_M_2366	C9-R1-177544932980177301449731346780136754546	3054.05	6954.41	Slice10	L2/3 IT CTX Glut	SSp-6	Glut
9C_M_239	C9-R1-327493774642223069918196617640150457854	2746.37	6894.6	Slice10	L2/3 IT CTX Glut	SSp-6	Glut
9C_M_241	C9-R1-313067464241896825623799051350468775458	1539.28	6196.91	Slice10	L2/3 IT CTX Glut	SSp-6	Glut
9C_M_2418	C9-R1-200839770778408114601234003279215337617	704.912	5120.79	Slice10	L2/3 IT CTX Glut	SSp-6	Glut
9C_M_2427	C9-R1-92805019623759698228592770098282711750	1081.42	5740.47	Slice10	L2/3 IT CTX Glut	SSp-6	Glut
9C_M_2436	C9-R1-169740594941331936825058018514104315623	1538.03	6090.15	Slice10	L2/3 IT CTX Glut	SSp-6	Glut
9C_M_2444	C9-R1-278068133291678182512122753494447149982	1126.46	5906.95	Slice10	L2/3 IT CTX Glut	SSp-6	Glut
9C_M_2468	C9-R1-300165845367927020413054759669991953469	2115.49	6646.61	Slice10	L2/3 IT CTX Glut	SSp-6	Glut
9C_M_2537	C9-R1-238817098912088378028253159893730386346	2573.16	6885.13	Slice10	L2/3 IT CTX Glut	SSp-6	Glut
9C_M_2603	C9-R1-213915842025718216494463314719784045318	1213.62	5784.24	Slice10	L2/3 IT CTX Glut	SSp-6	Glut
9C_M_2605	C9-R1-138036854715332783626885349038895390206	2381.5	6830.48	Slice10	L2/3 IT CTX Glut	SSp-6	Glut
9C_M_2628	C9-R1-69881607140652890529953977464145994548	2836.02	7038.5	Slice10	L2/3 IT CTX Glut	SSp-6	Glut
9C_M_2638	C9-R1-249433007755533500352520671896308474975	1380.09	6239.97	Slice10	L2/3 IT CTX Glut	SSp-6	Glut
9C_M_2703	C9-R1-243966148093092936421393170804783834498	978.49	5424.72	Slice10	L2/3 IT CTX Glut	SSp-6	Glut
9C_M_2708	C9-R1-209974668282928129378355574783082080713	3079.27	7021.59	Slice10	L2/3 IT CTX Glut	SSp-6	Glut
9C_M_2736	C9-R1-288512515839825904225666355799258928925	2283.44	6779.02	Slice10	L2/3 IT CTX Glut	SSp-6	Glut
9C_M_2764	C9-R1-305358011725199715337473377454070136462	1180.51	5910.46	Slice10	L2/3 IT CTX Glut	SSp-6	Glut
9C_M_2816	C9-R1-161724483314647782662648953730198476483	2193.32	6612.73	Slice10	L2/3 IT CTX Glut	SSp-6	Glut
9C_M_2855	C9-R1-193723086617699943097084485777544620732	2198.45	6611.54	Slice10	L2/3 IT CTX Glut	SSp-6	Glut
9C_M_2916	C9-R1-47943618979626330958327260162466161131	2317.59	4018.41	Slice10	L2/3 IT CTX Glut	SSp-6	Glut
9C_M_2955	C9-R1-146667665052392441935649417123723195750	409.252	3817.64	Slice10	L2/3 IT CTX Glut	SSp-6	Glut
9C_M_2971	C9-R1-332226527666462999793238671719032747034	2734.76	6896.76	Slice10	L2/3 IT CTX Glut	SSp-6	Glut
9C_M_3004	C9-R1-31718691051242855327607661177260621815	952.228	5641.11	Slice10	L2/3 IT CTX Glut	SSp-6	Glut
9C_M_337	C9-R1-180982449106730234177718109550384615269	1327.17	6152.81	Slice10	L2/3 IT CTX Glut	SSp-6	Glut
9C_M_348	C9-R1-270251843002587868636716048330594108492	2206.55	6650.05	Slice10	L2/3 IT CTX Glut	SSp-6	Glut
9C_M_351	C9-R1-192820466532080928135178354523122143781	2388.03	6790.68	Slice10	L2/3 IT CTX Glut	SSp-6	Glut
9C_M_369	C9-R1-193723086617699943097084485777544620732	2198.45	6611.54	Slice10	L2/3 IT CTX Glut	SSp-6	Glut
9C_M_374	C9-R1-218793054109755534830461213237703652463	521.988	4833.49	Slice10	L2/3 IT CTX Glut	SSp-6	Glut
9C_M_389	C9-R1-312928525457396897278072184446871831838	1205.65	5972.44	Slice10	L2/3 IT CTX Glut	SSp-6	Glut
9C_M_392	C9-R1-324748948338170304953429175702197336710	1334.49	5908.07	Slice10	L2/3 IT CTX Glut	SSp-6	Glut
9C_M_522	C9-R1-297265522759283711409308638679691094217	1863.51	6401.47	Slice10	L2/3 IT CTX Glut	SSp-6	Glut
9C_M_55	C9-R1-305358011725199715337473377454070136462	1180.51	5910.46	Slice10	L2/3 IT CTX Glut	SSp-6	Glut
9C_M_581	C9-R1-292226679543788460218455905796824745085	2121.27	6602.12	Slice10	L2/3 IT CTX Glut	SSp-6	Glut
9C_M_585	C9-R1-59416149115769543508873947649725231808	2716.65	7008.17	Slice10	L2/3 IT CTX Glut	SSp-6	Glut
9C_M_618	C9-R1-213915842025718216494463314719784045318	1213.62	5784.24	Slice10	L2/3 IT CTX Glut	SSp-6	Glut
9C_M_62	C9-R1-184817481526913645519856608809675647265	1669.7	6261.13	Slice10	L2/3 IT CTX Glut	SSp-6	Glut
9C_M_676	C9-R1-255669931712109254366527415230935614037	589.437	4769.28	Slice10	L2/3 IT CTX Glut	SSp-6	Glut
9C_M_704	C9-R1-319352803913519871512872529478726312359	2492.15	6891.28	Slice10	L2/3 IT CTX Glut	SSp-6	Glut
9C_M_714	C9-R1-323104141483734074086802209082667893241	1054.83	5525.84	Slice10	L2/3 IT CTX Glut	SSp-6	Glut
9C_M_741	C9-R1-74092417201840915416480694067023604606	589.542	5014.5	Slice10	L2/3 IT CTX Glut	SSp-6	Glut
9C_M_751	C9-R1-309500864551874596967287372340287095740	1773	6299.63	Slice10	L2/3 IT CTX Glut	SSp-6	Glut
9C_M_773	C9-R1-325972397444088726679973056651891687166	1699.45	6263.07	Slice10	L2/3 IT CTX Glut	SSp-6	Glut
9C_M_78	C9-R1-41686548516627282709140653782177769514	3263.79	6994.13	Slice10	L2/3 IT CTX Glut	SSp-6	Glut
9C_M_823	C9-R1-18873577921242022699341391572612206681	2288.78	6729.99	Slice10	L2/3 IT CTX Glut	SSp-6	Glut
9C_M_883	C9-R1-319352803913519871512872529478726312359	2492.15	6891.28	Slice10	L2/3 IT CTX Glut	SSp-6	Glut
9C_M_895	C9-R1-312928525457396897278072184446871831838	1205.65	5972.44	Slice10	L2/3 IT CTX Glut	SSp-6	Glut
9C_M_93	C9-R1-209974668282928129378355574783082080713	3079.27	7021.59	Slice10	L2/3 IT CTX Glut	SSp-6	Glut
9C_M_945	C9-R1-290760285578112375695240957026855889586	2694.96	6836.12	Slice10	L2/3 IT CTX Glut	SSp-6	Glut
9C_M_947	C9-R1-340085849525170440283923483897227892740	2737.28	6993.54	Slice10	L2/3 IT CTX Glut	SSp-6	Glut
9D_M_1003	C9-R1-172003681228047827073210700005895924272	1288.12	6049.73	Slice10	L2/3 IT CTX Glut	AUD-1	Glut
9D_M_1004	C9-R1-47943618979626330958327260162466161131	2317.59	4018.41	Slice10	L2/3 IT CTX Glut	AUD-1	Glut
9D_M_1056	C9-R1-18588235125171776653459340896143683010	2527.47	6919.58	Slice10	L2/3 IT CTX Glut	AUD-1	Glut
9D_M_1087	C9-R1-193176373869956468259323276484758236187	1549.27	6088.64	Slice10	L2/3 IT CTX Glut	AUD-1	Glut
9D_M_1163	C9-R1-132624888133678874908216790646734117277	439.172	4057.14	Slice10	L2/3 IT CTX Glut	AUD-1	Glut
9D_M_1208	C9-R1-219301185934521937902684021137622419324	2393.7	6862.66	Slice10	L2/3 IT CTX Glut	AUD-1	Glut
9D_M_1248	C9-R1-46971666699802500650844664846849122049	1143.08	5673.03	Slice10	L2/3 IT CTX Glut	AUD-1	Glut
9D_M_1298	C9-R1-197427968716985804641466349637172699495	1543.35	6335.02	Slice10	L2/3 IT CTX Glut	AUD-1	Glut
9D_M_1398	C9-R1-305887123980510099545487860945839366979	2286.68	6592.54	Slice10	L2/3 IT CTX Glut	AUD-1	Glut
9D_M_1412	C9-R1-44541807325900490447096748163953925131	441.761	4423	Slice10	L2/3 IT CTX Glut	AUD-1	Glut
9D_M_1478	C9-R1-150161484785843666665308212075570375832	1521.29	6230.12	Slice10	L2/3 IT CTX Glut	AUD-1	Glut
9D_M_1521	C9-R1-320155496860003081837079383818623590414	414.678	3882.06	Slice10	L2/3 IT CTX Glut	AUD-1	Glut
9D_M_1523	C9-R1-175122248697059454882387821811276171794	2573.48	6878.81	Slice10	L2/3 IT CTX Glut	AUD-1	Glut
9D_M_1566	C9-R1-283471635489211196992524441825225393710	1314.43	5838.03	Slice10	L2/3 IT CTX Glut	AUD-1	Glut
9D_M_158	C9-R1-219301185934521937902684021137622419324	2393.7	6862.66	Slice10	L2/3 IT CTX Glut	AUD-1	Glut
9D_M_1766	C9-R1-70591348431693335390716774976692651752	517.526	4145.97	Slice10	L2/3 IT CTX Glut	AUD-1	Glut
9D_M_1874	C9-R1-261643599166175978576348333919043306580	1713.49	6337.27	Slice10	L2/3 IT CTX Glut	AUD-1	Glut
9D_M_2086	C9-R1-36742886632170508578818131285777411630	1401.08	5056.98	Slice10	L2/3 IT CTX Glut	AUD-1	Glut
9D_M_233	C9-R1-118459881709583260168628900293941055287	1160.86	5893.66	Slice10	L2/3 IT CTX Glut	AUD-1	Glut
9D_M_2360	C9-R1-8201708862935103373181943455036150439	522.653	4469.01	Slice10	L2/3 IT CTX Glut	AUD-1	Glut
9D_M_2385	C9-R1-202853416123621276487639038406878336517	908.974	5488.18	Slice10	L2/3 IT CTX Glut	AUD-1	Glut
9D_M_271	C9-R1-169075416164890583197148051993279740221	777.859	5354.18	Slice10	L2/3 IT CTX Glut	AUD-1	Glut
9D_M_2840	C9-R1-21997957118337072332991477313528274274	852.076	5282	Slice10	L2/3 IT CTX Glut	AUD-1	Glut
9D_M_45	C9-R1-151306776675657165388507772945590502838	3333.61	7079.94	Slice10	L2/3 IT CTX Glut	AUD-1	Glut
9D_M_488	C9-R1-250979207420651966564396654725683786929	3253.64	7020.16	Slice10	L2/3 IT CTX Glut	AUD-1	Glut
9D_M_518	C9-R1-270639520282912667287404467073026438581	722.445	5035.33	Slice10	L2/3 IT CTX Glut	AUD-1	Glut
9D_M_579	C9-R1-290760285578112375695240957026855889586	2694.96	6836.12	Slice10	L2/3 IT CTX Glut	AUD-1	Glut
9D_M_60	C9-R1-261643599166175978576348333919043306580	1713.49	6337.27	Slice10	L2/3 IT CTX Glut	AUD-1	Glut
9D_M_691	C9-R1-179538059597079622953084001039240290713	2471.41	6888.69	Slice10	L2/3 IT CTX Glut	AUD-1	Glut
9D_M_706	C9-R1-1051929468672696931592061308912912886	815.024	2250.81	Slice10	L2/3 IT CTX Glut	AUD-1	Glut
9D_M_720	C9-R1-47943618979626330958327260162466161131	2317.59	4018.41	Slice10	L2/3 IT CTX Glut	AUD-1	Glut
9D_M_739	C9-R1-41686548516627282709140653782177769514	3263.79	6994.13	Slice10	L2/3 IT CTX Glut	AUD-1	Glut
9D_M_758	C9-R1-9813245102919873676349089672754427152	1679.9	6215.34	Slice10	L2/3 IT CTX Glut	AUD-1	Glut
9D_M_769	C9-R1-287804041855142860116078607816149904310	1075.69	5786.1	Slice10	L2/3 IT CTX Glut	AUD-1	Glut
9D_M_945	C9-R1-305309621192015608338611061219256747298	3169.29	7010.25	Slice10	L2/3 IT CTX Glut	AUD-1	Glut
MIX_M_1009	C9-R1-337418978930288604702266739761334315735	1951.26	6395.37	Slice10	L2/3 IT CTX Glut	AUD-1	Glut
MIX_M_2499	C9-R1-24215731376243064799976503048528495234	2158.53	6694.15	Slice10	L2/3 IT CTX Glut	AUD-1	Glut
MIX_M_2508	C9-R1-39029594325778068694574564212192124320	1090.19	2600.44	Slice10	L2/3 IT CTX Glut	AUD-1	Glut
9F_M_1550	C9-R1-243966148093092936421393170804783834498	978.49	5424.72	Slice10	L2/3 IT CTX Glut	TEa,ECT,PERI-1	Glut
9F_M_2644	C9-R1-295081572889491311591749943324436930831	630.143	3044.87	Slice10	L2/3 IT CTX Glut	TEa,ECT,PERI-1	Glut
10B_M_1590	C9-R1-261643599166175978576348333919043306580	1713.49	6337.27	Slice10	L2/3 IT CTX Glut	VIS-1	Glut
10D_M_1769	C9-R1-334369032291734830464620479244462472399	545.247	3351.33	Slice10	L2/3 IT CTX Glut	RHP-1	Glut
10D_M_2289	C9-R1-263644649136512280343088938004921812882	1444.4	6167.53	Slice10	L2/3 IT CTX Glut	RHP-1	Glut
10D_M_2353	C9-R1-94313237090800495831048787701710699197	713.139	2750.7	Slice10	L2/3 IT CTX Glut	RHP-1	Glut
10D_M_2757	C9-R1-73121530613377165783199319409209854389	595.763	2924.77	Slice10	L2/3 IT CTX Glut	RHP-1	Glut
10D_M_2795	C9-R1-136575497609327710594904651699334886471	789.063	2766.2	Slice10	L2/3 IT CTX Glut	RHP-1	Glut
10D_M_2842	C9-R1-93163356257159654742566939448701805809	653.273	2746.28	Slice10	L2/3 IT CTX Glut	RHP-1	Glut
9E_M_61	C9-R1-251514311100366896070671634246470501469	566.549	2620.3	Slice10	L2/3 IT CTX Glut	PIR-8	Glut
9E_M_521	C9-R1-299186022403323826771562398050817408374	586.961	2668.09	Slice10	L2/3 IT CTX Glut	PIR-8	Glut
9E_M_658	C9-R1-134456213859218566686632758308213698363	785.769	2677.05	Slice10	L2/3 IT CTX Glut	PIR-8	Glut
9E_M_793	C9-R1-171310977941951042823362180575966559290	646.827	2661.44	Slice10	L2/3 IT CTX Glut	PIR-8	Glut
9E_M_1417	C9-R1-317162122511805029879157594628856670979	670.647	2537.84	Slice10	L2/3 IT CTX Glut	PIR-8	Glut
9E_M_1456	C9-R1-299186022403323826771562398050817408374	586.961	2668.09	Slice10	L2/3 IT CTX Glut	PIR-8	Glut
9F_M_82	C9-R1-280909047586140475703413831079413380161	687.81	2159.16	Slice10	L2/3 IT CTX Glut	TEa,ECT,PERI-1	Glut
9F_M_197	C9-R1-317162122511805029879157594628856670979	670.647	2537.84	Slice10	L2/3 IT CTX Glut	TEa,ECT,PERI-1	Glut
9F_M_208	C9-R1-93163356257159654742566939448701805809	653.273	2746.28	Slice10	L2/3 IT CTX Glut	TEa,ECT,PERI-1	Glut
9F_M_228	C9-R1-93154898569503755825914407140448964181	525.811	3423.84	Slice10	L2/3 IT CTX Glut	TEa,ECT,PERI-1	Glut
9F_M_328	C9-R1-171310977941951042823362180575966559290	646.827	2661.44	Slice10	L2/3 IT CTX Glut	TEa,ECT,PERI-1	Glut
9F_M_367	C9-R1-270613956125822849383847663245752998633	586.961	2697.84	Slice10	L2/3 IT CTX Glut	TEa,ECT,PERI-1	Glut
9F_M_373	C9-R1-102779199535463159626514243592934228484	738.411	2720.84	Slice10	L2/3 IT CTX Glut	TEa,ECT,PERI-1	Glut
9F_M_427	C9-R1-73121530613377165783199319409209854389	595.763	2924.77	Slice10	L2/3 IT CTX Glut	TEa,ECT,PERI-1	Glut
9F_M_429	C9-R1-82250576215909202181510248028418699660	2185.93	1365.4	Slice10	L2/3 IT CTX Glut	TEa,ECT,PERI-1	Glut
9F_M_438	C9-R1-171310977941951042823362180575966559290	646.827	2661.44	Slice10	L2/3 IT CTX Glut	TEa,ECT,PERI-1	Glut
9F_M_488	C9-R1-254924913456040664924204570201495398903	725.943	2561.54	Slice10	L2/3 IT CTX Glut	TEa,ECT,PERI-1	Glut
9F_M_510	C9-R1-102779199535463159626514243592934228484	738.411	2720.84	Slice10	L2/3 IT CTX Glut	TEa,ECT,PERI-1	Glut
9F_M_562	C9-R1-270613956125822849383847663245752998633	586.961	2697.84	Slice10	L2/3 IT CTX Glut	TEa,ECT,PERI-1	Glut
9F_M_697	C9-R1-94201790062509451868338778147718401223	752.181	2666.09	Slice10	L2/3 IT CTX Glut	TEa,ECT,PERI-1	Glut
9F_M_799	C9-R1-205217074974940992886398612717325622069	652.773	2457.22	Slice10	L2/3 IT CTX Glut	TEa,ECT,PERI-1	Glut
9F_M_1008	C9-R1-154893923248114799658984458424113324890	1849.89	811.156	Slice10	L2/3 IT CTX Glut	TEa,ECT,PERI-1	Glut
9F_M_1058	C9-R1-299186022403323826771562398050817408374	586.961	2668.09	Slice10	L2/3 IT CTX Glut	TEa,ECT,PERI-1	Glut
9F_M_1080	C9-R1-9798105461627614823896178424157424676	734.043	2616.08	Slice10	L2/3 IT CTX Glut	TEa,ECT,PERI-1	Glut
9F_M_1222	C9-R1-94313237090800495831048787701710699197	713.139	2750.7	Slice10	L2/3 IT CTX Glut	TEa,ECT,PERI-1	Glut
9F_M_1251	C9-R1-94313237090800495831048787701710699197	713.139	2750.7	Slice10	L2/3 IT CTX Glut	TEa,ECT,PERI-1	Glut
9F_M_1303	C9-R1-45006066691620729400454609279210286976	657.613	2919.74	Slice10	L2/3 IT CTX Glut	TEa,ECT,PERI-1	Glut
9F_M_1325	C9-R1-251514311100366896070671634246470501469	566.549	2620.3	Slice10	L2/3 IT CTX Glut	TEa,ECT,PERI-1	Glut
9F_M_1383	C9-R1-93163356257159654742566939448701805809	653.273	2746.28	Slice10	L2/3 IT CTX Glut	TEa,ECT,PERI-1	Glut
9F_M_1397	C9-R1-299186022403323826771562398050817408374	586.961	2668.09	Slice10	L2/3 IT CTX Glut	TEa,ECT,PERI-1	Glut
9F_M_1474	C9-R1-323639661288493279607990174718079803979	3410.77	1275.97	Slice10	L2/3 IT CTX Glut	TEa,ECT,PERI-1	Glut
9F_M_1476	C9-R1-102779199535463159626514243592934228484	738.411	2720.84	Slice10	L2/3 IT CTX Glut	TEa,ECT,PERI-1	Glut
9F_M_1512	C9-R1-317162122511805029879157594628856670979	670.647	2537.84	Slice10	L2/3 IT CTX Glut	TEa,ECT,PERI-1	Glut
9F_M_1553	C9-R1-9798105461627614823896178424157424676	734.043	2616.08	Slice10	L2/3 IT CTX Glut	TEa,ECT,PERI-1	Glut
9F_M_1581	C9-R1-127342541751813106579699122073069002234	1054.57	1969.18	Slice10	L2/3 IT CTX Glut	TEa,ECT,PERI-1	Glut
9F_M_1626	C9-R1-205217074974940992886398612717325622069	652.773	2457.22	Slice10	L2/3 IT CTX Glut	TEa,ECT,PERI-1	Glut
9F_M_1644	C9-R1-270613956125822849383847663245752998633	586.961	2697.84	Slice10	L2/3 IT CTX Glut	TEa,ECT,PERI-1	Glut
9F_M_1649	C9-R1-327517023531811607673012316643150848721	1324.48	3870.95	Slice10	L2/3 IT ENTl-PIR Glut	TEa,ECT,PERI-1	Glut
9F_M_1694	C9-R1-327517023531811607673012316643150848721	1324.48	3870.95	Slice10	L2/3 IT CTX Glut	TEa,ECT,PERI-1	Glut
9F_M_1712	C9-R1-93163356257159654742566939448701805809	653.273	2746.28	Slice10	L2/3 IT CTX Glut	TEa,ECT,PERI-1	Glut
9F_M_1768	C9-R1-200123035870734018294450972881256117478	589.553	2742.45	Slice10	L2/3 IT CTX Glut	TEa,ECT,PERI-1	Glut
9F_M_1916	C9-R1-57249858515354703272816267734201513675	652.679	2833.89	Slice10	L2/3 IT CTX Glut	TEa,ECT,PERI-1	Glut
9F_M_1931	C9-R1-171310977941951042823362180575966559290	646.827	2661.44	Slice10	L2/3 IT CTX Glut	TEa,ECT,PERI-1	Glut
9F_M_2011	C9-R1-94201790062509451868338778147718401223	752.181	2666.09	Slice10	L2/3 IT CTX Glut	TEa,ECT,PERI-1	Glut
9F_M_2049	C9-R1-334369032291734830464620479244462472399	545.247	3351.33	Slice10	L2/3 IT CTX Glut	TEa,ECT,PERI-1	Glut
9F_M_2052	C9-R1-73121530613377165783199319409209854389	595.763	2924.77	Slice10	L2/3 IT CTX Glut	TEa,ECT,PERI-1	Glut
9F_M_2069	C9-R1-57249858515354703272816267734201513675	652.679	2833.89	Slice10	L2/3 IT CTX Glut	TEa,ECT,PERI-1	Glut
9F_M_2175	C9-R1-223571042544960280395999168844265461551	2176.89	6748.73	Slice10	L2/3 IT CTX Glut	TEa,ECT,PERI-1	Glut
9F_M_2178	C9-R1-331129758734164307054561575566993821691	632.915	2673.6	Slice10	L2/3 IT CTX Glut	TEa,ECT,PERI-1	Glut
9F_M_2206	C9-R1-93163356257159654742566939448701805809	653.273	2746.28	Slice10	L2/3 IT CTX Glut	TEa,ECT,PERI-1	Glut
9F_M_2288	C9-R1-309871960887380544064650639465797656197	1159.81	1265.41	Slice10	L2/3 IT CTX Glut	TEa,ECT,PERI-1	Glut
9F_M_2291	C9-R1-200123035870734018294450972881256117478	589.553	2742.45	Slice10	L2/3 IT CTX Glut	TEa,ECT,PERI-1	Glut
9F_M_2339	C9-R1-205217074974940992886398612717325622069	652.773	2457.22	Slice10	L2/3 IT CTX Glut	TEa,ECT,PERI-1	Glut
9F_M_2355	C9-R1-258027004956945481136582058739510273363	654.927	2776.52	Slice10	L2/3 IT CTX Glut	TEa,ECT,PERI-1	Glut
9F_M_2358	C9-R1-317162122511805029879157594628856670979	670.647	2537.84	Slice10	L2/3 IT CTX Glut	TEa,ECT,PERI-1	Glut
9F_M_2511	C9-R1-223571042544960280395999168844265461551	2176.89	6748.73	Slice10	L2/3 IT CTX Glut	TEa,ECT,PERI-1	Glut
9F_M_2527	C9-R1-171310977941951042823362180575966559290	646.827	2661.44	Slice10	L2/3 IT CTX Glut	TEa,ECT,PERI-1	Glut
9F_M_2633	C9-R1-205217074974940992886398612717325622069	652.773	2457.22	Slice10	L2/3 IT CTX Glut	TEa,ECT,PERI-1	Glut
9F_M_2792	C9-R1-200123035870734018294450972881256117478	589.553	2742.45	Slice10	L2/3 IT CTX Glut	TEa,ECT,PERI-1	Glut
9F_M_2819	C9-R1-246702746907717489251617073018248614452	672.207	2728.51	Slice10	L2/3 IT CTX Glut	TEa,ECT,PERI-1	Glut
9F_M_2843	C9-R1-127342541751813106579699122073069002234	1054.57	1969.18	Slice10	L2/3 IT CTX Glut	TEa,ECT,PERI-1	Glut
9F_M_2861	C9-R1-147796535823113201987995169196806715822	710.661	2541.24	Slice10	L2/3 IT CTX Glut	TEa,ECT,PERI-1	Glut
9F_M_2881	C9-R1-299186022403323826771562398050817408374	586.961	2668.09	Slice10	L2/3 IT CTX Glut	TEa,ECT,PERI-1	Glut
9F_M_2928	C9-R1-317162122511805029879157594628856670979	670.647	2537.84	Slice10	L2/3 IT CTX Glut	TEa,ECT,PERI-1	Glut
9F_M_2956	C9-R1-214809808951915499128817002578165334373	647.78	5193.42	Slice10	L2/3 IT CTX Glut	TEa,ECT,PERI-1	Glut
9F_M_2957	C9-R1-127342541751813106579699122073069002234	1054.57	1969.18	Slice10	L2/3 IT CTX Glut	TEa,ECT,PERI-1	Glut
10B_M_1319	C9-R1-119800606061173271505665176502295338339	2116.57	6523.98	Slice10	L2/3 IT CTX Glut	VIS-1	Glut
10B_M_1784	C9-R1-83751289981427322571840036473803377088	1661.65	6291.8	Slice10	L2/3 IT CTX Glut	VIS-1	Glut
10B_M_220	C9-R1-119800606061173271505665176502295338339	2116.57	6523.98	Slice10	L2/3 IT CTX Glut	VIS-1	Glut
10B_M_340	C9-R1-88390935391066264618622763044641303118	2367.84	6756.34	Slice10	L2/3 IT CTX Glut	VIS-1	Glut
10B_M_531	C9-R1-213098399599324734269809826737969216478	1998.8	6478.03	Slice10	L2/3 IT CTX Glut	VIS-1	Glut
10C_M_79	C9-R1-179041668398495139588622156261990411030	2400.99	6676.42	Slice10	L2/3 IT CTX Glut	AUD-2	Glut
9C_M_1062	C9-R1-292144295137094473404973927940053549733	1980.12	6574.41	Slice10	L2/3 IT CTX Glut	SSp-6	Glut
9C_M_1157	C9-R1-125308898697284740667903222011437197238	1514	6174.07	Slice10	L2/3 IT CTX Glut	SSp-6	Glut
9C_M_1175	C9-R1-209974668282928129378355574783082080713	3079.27	7021.59	Slice10	L2/3 IT CTX Glut	SSp-6	Glut
9C_M_1201	C9-R1-266277634264368333897446179903545399800	1042.95	5548.14	Slice10	L2/3 IT CTX Glut	SSp-6	Glut
9C_M_1235	C9-R1-205902599597444945253050154436696514123	490.437	3390.21	Slice10	L2/3 IT CTX Glut	SSp-6	Glut
9C_M_1310	C9-R1-323104141483734074086802209082667893241	1054.83	5525.84	Slice10	L2/3 IT CTX Glut	SSp-6	Glut
9C_M_1325	C9-R1-1726119253689310409371457518239704932	2838.45	6925.31	Slice10	L2/3 IT CTX Glut	SSp-6	Glut
9C_M_137	C9-R1-275339944321643102377869498269883401350	2209.79	6648.37	Slice10	L2/3 IT CTX Glut	SSp-6	Glut
9C_M_1398	C9-R1-138036854715332783626885349038895390206	2381.5	6830.48	Slice10	L2/3 IT CTX Glut	SSp-6	Glut
9C_M_143	C9-R1-58810760430174729048426422962847964549	1493.81	6120.01	Slice10	L2/3 IT CTX Glut	SSp-6	Glut
9C_M_1502	C9-R1-323104141483734074086802209082667893241	1054.83	5525.84	Slice10	L2/3 IT CTX Glut	SSp-6	Glut
9C_M_1592	C9-R1-218793054109755534830461213237703652463	521.988	4833.49	Slice10	L2/3 IT CTX Glut	SSp-6	Glut
9C_M_171	C9-R1-15922311143456527584826434720653962344	2681.87	6911.08	Slice10	L2/3 IT CTX Glut	SSp-6	Glut
9C_M_1752	C9-R1-78081967118333275353475089166665521806	1265.61	5626.98	Slice10	L2/3 IT CTX Glut	SSp-6	Glut
9C_M_1805	C9-R1-116261530102081774100500883612890575451	4783.31	7205.69	Slice10	L2/3 IT CTX Glut	SSp-6	Glut
9C_M_1807	C9-R1-35682797750206078953518110381511165304	2195.37	6564.46	Slice10	L2/3 IT CTX Glut	SSp-6	Glut
9C_M_1832	C9-R1-49433145126773591361154388187799531006	2587.55	6872.41	Slice10	L2/3 IT CTX Glut	SSp-6	Glut
9C_M_1862	C9-R1-1726119253689310409371457518239704932	2838.45	6925.31	Slice10	L2/3 IT CTX Glut	SSp-6	Glut
9C_M_1871	C9-R1-190763410396937392077413910841965269136	2185.97	6572.34	Slice10	L2/3 IT CTX Glut	SSp-6	Glut
9C_M_1876	C9-R1-320419260768712938595924719179238648418	2096.86	6615.62	Slice10	L2/3 IT CTX Glut	SSp-6	Glut
9C_M_1940	C9-R1-278951495492036996598944244394094383692	1085.34	5633.41	Slice10	L2/3 IT CTX Glut	SSp-6	Glut
9C_M_1951	C9-R1-237465890938565763430542292425104707398	2607.68	6955.9	Slice10	L2/3 IT CTX Glut	SSp-6	Glut
9C_M_1966	C9-R1-300002892464581074521641248828047105510	1578.65	6266.37	Slice10	L2/3 IT CTX Glut	SSp-6	Glut
9C_M_2007	C9-R1-215542826973043391376534294156620996591	1573.24	6114.67	Slice10	L2/3 IT CTX Glut	SSp-6	Glut
9C_M_2052	C9-R1-17542110411999106015082816613401580230	2852.77	6791.93	Slice10	L2/3 IT CTX Glut	SSp-6	Glut
9C_M_2074	C9-R1-78081967118333275353475089166665521806	1265.61	5626.98	Slice10	L2/3 IT CTX Glut	SSp-6	Glut
9C_M_2077	C9-R1-108240990017039991263756190302689694219	2411.85	6819.89	Slice10	L2/3 IT CTX Glut	SSp-6	Glut
9C_M_2082	C9-R1-256997809812979936586347205037411872832	2410.55	6754.39	Slice10	L2/3 IT CTX Glut	SSp-6	Glut
9C_M_2160	C9-R1-260144554082221554139945939809418845621	608.69	4695.07	Slice10	L2/3 IT CTX Glut	SSp-6	Glut
9C_M_2176	C9-R1-215846930218254357142739198858240191518	2651.81	6820.08	Slice10	L2/3 IT CTX Glut	SSp-6	Glut
9C_M_2292	C9-R1-15922311143456527584826434720653962344	2681.87	6911.08	Slice10	L2/3 IT CTX Glut	SSp-6	Glut
9C_M_2433	C9-R1-261643599166175978576348333919043306580	1713.49	6337.27	Slice10	L2/3 IT CTX Glut	SSp-6	Glut
9C_M_2533	C9-R1-93499791016071690674163226842601646475	2032.44	6486.67	Slice10	L2/3 IT CTX Glut	SSp-6	Glut
9C_M_2540	C9-R1-338624355684159394771578049401606328559	1989.18	6617.72	Slice10	L2/3 IT CTX Glut	SSp-6	Glut
9C_M_2558	C9-R1-78081967118333275353475089166665521806	1265.61	5626.98	Slice10	L2/3 IT CTX Glut	SSp-6	Glut
9C_M_2614	C9-R1-313067464241896825623799051350468775458	1539.28	6196.91	Slice10	L2/3 IT CTX Glut	SSp-6	Glut
9C_M_267	C9-R1-5850913892708096395229554215839049914	1532.09	6169.86	Slice10	L2/3 IT CTX Glut	SSp-6	Glut
9C_M_2672	C9-R1-119800606061173271505665176502295338339	2116.57	6523.98	Slice10	L2/3 IT CTX Glut	SSp-6	Glut
9C_M_2707	C9-R1-313067464241896825623799051350468775458	1539.28	6196.91	Slice10	L2/3 IT CTX Glut	SSp-6	Glut
9C_M_2944	C9-R1-7966056690826829578953476197189220808	2465.74	6783.01	Slice10	L2/3 IT CTX Glut	SSp-6	Glut
9C_M_3002	C9-R1-294522638648837309774960491711530746668	1600.47	6229.6	Slice10	L2/3 IT CTX Glut	SSp-6	Glut
9C_M_333	C9-R1-122826329218906961091807329177994879922	1140.01	5798.31	Slice10	L2/3 IT CTX Glut	SSp-6	Glut
9C_M_365	C9-R1-242862930611184776399094094197569264803	2413.2	6705.95	Slice10	L2/3 IT CTX Glut	SSp-6	Glut
9C_M_382	C9-R1-225372735962261567777673734818048278420	1789.33	6484.99	Slice10	L2/3 IT CTX Glut	SSp-6	Glut
9C_M_386	C9-R1-300165845367927020413054759669991953469	2115.49	6646.61	Slice10	L2/3 IT CTX Glut	SSp-6	Glut
9C_M_415	C9-R1-278951495492036996598944244394094383692	1085.34	5633.41	Slice10	L2/3 IT CTX Glut	SSp-6	Glut
9C_M_430	C9-R1-3242574607094438750984864491242010388	1084.98	5776.06	Slice10	L2/3 IT CTX Glut	SSp-6	Glut
9C_M_573	C9-R1-123355065497764025949363292183162132726	3434.45	7061.75	Slice10	L2/3 IT CTX Glut	SSp-6	Glut
9C_M_578	C9-R1-49433145126773591361154388187799531006	2587.55	6872.41	Slice10	L2/3 IT CTX Glut	SSp-6	Glut
9C_M_589	C9-R1-172282068953182280874863083904362535194	1993.92	6452.93	Slice10	L2/3 IT CTX Glut	SSp-6	Glut
9C_M_683	C9-R1-238610286080575088611676899408341608361	1198.2	5889.82	Slice10	L2/3 IT CTX Glut	SSp-6	Glut
9C_M_868	C9-R1-308953800380940628038920730724341409416	2896.55	6935.95	Slice10	L2/3 IT CTX Glut	SSp-6	Glut
9C_M_953	C9-R1-237465890938565763430542292425104707398	2607.68	6955.9	Slice10	L2/3 IT CTX Glut	SSp-6	Glut
9C_M_965	C9-R1-215846930218254357142739198858240191518	2651.81	6820.08	Slice10	L2/3 IT CTX Glut	SSp-6	Glut
9D_M_2760	C9-R1-320419260768712938595924719179238648418	2096.86	6615.62	Slice10	L2/3 IT CTX Glut	AUD-1	Glut
10C_M_1022	C9-R1-190364177094828478203070073900720195173	453.496	3751.39	Slice10	L2/3 IT CTX Glut	AUD-2	Glut
10C_M_1023	C9-R1-309871960887380544064650639465797656197	1159.81	1265.41	Slice10	L2/3 IT CTX Glut	AUD-2	Glut
10C_M_1127	C9-R1-34121020547639985602093940926575255096	462.307	3414.23	Slice10	L2/3 IT CTX Glut	AUD-2	Glut
10C_M_1173	C9-R1-148834700055666393923798559453424099392	3296.13	6921.18	Slice10	L2/3 IT CTX Glut	AUD-2	Glut
10C_M_1251	C9-R1-136575497609327710594904651699334886471	789.063	2766.2	Slice10	L2/3 IT CTX Glut	AUD-2	Glut
10C_M_1253	C9-R1-218793054109755534830461213237703652463	521.988	4833.49	Slice10	L2/3 IT CTX Glut	AUD-2	Glut
10C_M_1277	C9-R1-322364312085845778444521995026446545452	551.785	3563.21	Slice10	L2/3 IT CTX Glut	AUD-2	Glut
10C_M_1472	C9-R1-295081572889491311591749943324436930831	630.143	3044.87	Slice10	L2/3 IT CTX Glut	AUD-2	Glut
10C_M_1617	C9-R1-136575497609327710594904651699334886471	789.063	2766.2	Slice10	L2/3 IT CTX Glut	AUD-2	Glut
10C_M_1718	C9-R1-224426513550433873022600004138854964346	519.268	3761.76	Slice10	L2/3 IT CTX Glut	AUD-2	Glut
10C_M_2163	C9-R1-263649931918308289571254800813429539793	842.464	5315.1	Slice10	L2/3 IT CTX Glut	AUD-2	Glut
10C_M_2194	C9-R1-16466050992217973000395818399615907277	581.582	2572.49	Slice10	L2/3 IT CTX Glut	AUD-2	Glut
10C_M_2337	C9-R1-99567087240147878413842411048437047247	923.464	5363.92	Slice10	L2/3 IT CTX Glut	AUD-2	Glut
10C_M_2704	C9-R1-148140011419826121591852173733987668336	2065.49	6691.18	Slice10	L2/3 IT CTX Glut	AUD-2	Glut
10C_M_999	C9-R1-230551057905484575302659392429641210119	3123.82	6913.21	Slice10	L2/3 IT CTX Glut	AUD-2	Glut
10D_M_96	C9-R1-336801011335904016996778492677140945775	526.995	3342.85	Slice10	L2/3 IT CTX Glut	RHP-1	Glut
10D_M_104	C9-R1-136575497609327710594904651699334886471	789.063	2766.2	Slice10	L2/3 IT CTX Glut	RHP-1	Glut
10D_M_479	C9-R1-23117666390072009369526139143967370434	1323.55	6122.36	Slice10	L2/3 IT CTX Glut	RHP-1	Glut
10D_M_507	C9-R1-211040751290448421170021175665522458922	526.055	4585.92	Slice10	L2/3 IT CTX Glut	RHP-1	Glut
10D_M_850	C9-R1-16250677536846301055507204913136912026	453.624	4263.66	Slice10	L2/3 IT CTX Glut	RHP-1	Glut
10D_M_969	C9-R1-286378212848818779687086635742077944392	861.508	5510.38	Slice10	L2/3 IT CTX Glut	RHP-1	Glut
10D_M_1252	C9-R1-18681832648805722007842479789316479460	3577.33	7086.16	Slice10	L2/3 IT CTX Glut	RHP-1	Glut
10D_M_2074	C9-R1-89277382344880678883662951827347365338	469.034	4143.16	Slice10	L2/3 IT CTX Glut	RHP-1	Glut
10D_M_2460	C9-R1-295081572889491311591749943324436930831	630.143	3044.87	Slice10	L2/3 IT CTX Glut	RHP-1	Glut
10D_M_2752	C9-R1-229820666544072838010630669934478841227	2340.19	6676.96	Slice10	L2/3 IT CTX Glut	RHP-1	Glut
9D_M_1008	C9-R1-136575497609327710594904651699334886471	789.063	2766.2	Slice10	L2/3 IT CTX Glut	AUD-1	Glut
9D_M_1040	C9-R1-32628266984417575450636979786218691644	1171.07	1556.28	Slice10	L2/3 IT CTX Glut	AUD-1	Glut
9D_M_109	C9-R1-20145270763950601857107070145295001416	3352.02	7055.31	Slice10	L2/3 IT CTX Glut	AUD-1	Glut
9D_M_1117	C9-R1-216605956865077202966048957582938075487	534.181	3597.61	Slice10	L2/3 IT CTX Glut	AUD-1	Glut
9D_M_1194	C9-R1-76171422197849291794568317182453786797	3623.03	7208.61	Slice10	L2/3 IT CTX Glut	AUD-1	Glut
9D_M_1220	C9-R1-102261876131749386148335434073942733642	1514.6	6260.68	Slice10	L2/3 IT CTX Glut	AUD-1	Glut
9D_M_1228	C9-R1-169075416164890583197148051993279740221	777.859	5354.18	Slice10	L2/3 IT CTX Glut	AUD-1	Glut
9D_M_1249	C9-R1-171293079999728592333004531911532500826	599.687	3063.55	Slice10	L2/3 IT CTX Glut	AUD-1	Glut
9D_M_1250	C9-R1-120033527173194213671240791087474583839	610.001	3092.23	Slice10	L2/3 IT CTX Glut	AUD-1	Glut
9D_M_1344	C9-R1-296157533070135593973415291746609196955	791.488	5352.26	Slice10	L2/3 IT CTX Glut	AUD-1	Glut
9D_M_1427	C9-R1-91477924751872018635134339323431037404	530.392	3611.53	Slice10	L2/3 IT CTX Glut	AUD-1	Glut
9D_M_1602	C9-R1-104478448388595463359042593471282343172	865.468	5429.15	Slice10	L2/3 IT CTX Glut	AUD-1	Glut
9D_M_199	C9-R1-41179687398985813751986564946368695209	802.868	5161.07	Slice10	L2/3 IT CTX Glut	AUD-1	Glut
9D_M_2061	C9-R1-204741247230414635712404460170347469088	595.223	2960.3	Slice10	L2/3 IT CTX Glut	AUD-1	Glut
9D_M_283	C9-R1-271239633417719947337061698415892165102	429.816	3607.55	Slice10	L2/3 IT CTX Glut	AUD-1	Glut
9D_M_2878	C9-R1-230551057905484575302659392429641210119	3123.82	6913.21	Slice10	L2/3 IT CTX Glut	AUD-1	Glut
9D_M_2929	C9-R1-16466050992217973000395818399615907277	581.582	2572.49	Slice10	L2/3 IT CTX Glut	AUD-1	Glut
9D_M_2946	C9-R1-283471635489211196992524441825225393710	1314.43	5838.03	Slice10	L2/3 IT CTX Glut	AUD-1	Glut
9D_M_42	C9-R1-36087330746364234661835225967657249379	383.494	3680	Slice10	L2/3 IT CTX Glut	AUD-1	Glut
9D_M_589	C9-R1-99567087240147878413842411048437047247	923.464	5363.92	Slice10	L2/3 IT CTX Glut	AUD-1	Glut
9D_M_979	C9-R1-337616762259438524533378950455478643358	365.181	4065.1	Slice10	L2/3 IT CTX Glut	AUD-1	Glut
MIX_M_97	C9-R1-171293079999728592333004531911532500826	599.687	3063.55	Slice10	L2/3 IT CTX Glut	AUD-1	Glut
MIX_M_965	C9-R1-173268230880944684905088608465518351652	632.936	4827.15	Slice10	L2/3 IT CTX Glut	AUD-1	Glut
MIX_M_1069	C9-R1-55063177386334593525868100347755918630	498.532	3809.71	Slice10	L2/3 IT CTX Glut	AUD-1	Glut
MIX_M_1082	C9-R1-224426513550433873022600004138854964346	519.268	3761.76	Slice10	L2/3 IT CTX Glut	AUD-1	Glut
MIX_M_2207	C9-R1-21475381329876757426124292446625300551	533.475	3225.73	Slice10	L2/3 IT CTX Glut	AUD-1	Glut
MIX_M_2506	C9-R1-288143849683639310969189611466801364930	650.411	2934.38	Slice10	L2/3 IT CTX Glut	AUD-1	Glut
9F_M_1	C9-R1-178267584689030849043716515375154704399	3380.7	7087.44	Slice10	L2/3 IT CTX Glut	TEa,ECT,PERI-1	Glut
9F_M_23	C9-R1-279134452083535036748470995047228357662	1049.83	5927.14	Slice10	L2/3 IT CTX Glut	TEa,ECT,PERI-1	Glut
9F_M_35	C9-R1-194098456376088819481853901217695979728	455.017	3431.99	Slice10	L2/3 IT CTX Glut	TEa,ECT,PERI-1	Glut
9F_M_85	C9-R1-323716439440589982438928617827994524468	421.51	3716.88	Slice10	L2/3 IT CTX Glut	TEa,ECT,PERI-1	Glut
9F_M_161	C9-R1-289409454555444620472814185675917811945	518.294	2463.03	Slice10	L2/3 IT CTX Glut	TEa,ECT,PERI-1	Glut
9F_M_201	C9-R1-148140011419826121591852173733987668336	2065.49	6691.18	Slice10	L2/3 IT CTX Glut	TEa,ECT,PERI-1	Glut
9F_M_337	C9-R1-316095901415113815269157493534324199755	1763.33	6267.18	Slice10	L2/3 IT CTX Glut	TEa,ECT,PERI-1	Glut
9F_M_344	C9-R1-320155496860003081837079383818623590414	414.678	3882.06	Slice10	L2/3 IT CTX Glut	TEa,ECT,PERI-1	Glut
9F_M_361	C9-R1-270453165508507088164269801560272774483	614.879	2924.07	Slice10	L2/3 IT CTX Glut	TEa,ECT,PERI-1	Glut
9F_M_375	C9-R1-197123653366161606928572595295930848006	576.614	2583.67	Slice10	L2/3 IT CTX Glut	TEa,ECT,PERI-1	Glut
9F_M_399	C9-R1-166386457439702411579697066837777101573	427.09	3623.35	Slice10	L2/3 IT CTX Glut	TEa,ECT,PERI-1	Glut
9F_M_423	C9-R1-116641608221094557196866997736958670583	759.738	2176.87	Slice10	L2/3 IT CTX Glut	TEa,ECT,PERI-1	Glut
9F_M_454	C9-R1-208709695676909855446203166385724374461	3713.48	7130.53	Slice10	L2/3 IT CTX Glut	TEa,ECT,PERI-1	Glut
9F_M_494	C9-R1-102012670513704509619307164755979995499	426.046	3720.33	Slice10	L2/3 IT CTX Glut	TEa,ECT,PERI-1	Glut
9F_M_509	C9-R1-265600411777841463982922365597217038465	487.485	4690.98	Slice10	L2/3 IT CTX Glut	TEa,ECT,PERI-1	Glut
9F_M_588	C9-R1-114976350807516494250139574520517902260	1036.79	5455.59	Slice10	L2/3 IT CTX Glut	TEa,ECT,PERI-1	Glut
9F_M_613	C9-R1-172003681228047827073210700005895924272	1288.12	6049.73	Slice10	L2/3 IT CTX Glut	TEa,ECT,PERI-1	Glut
9F_M_654	C9-R1-93163356257159654742566939448701805809	653.273	2746.28	Slice10	L2/3 IT CTX Glut	TEa,ECT,PERI-1	Glut
9F_M_663	C9-R1-30676226407192986360388375307577701214	432.257	4526.68	Slice10	L2/3 IT CTX Glut	TEa,ECT,PERI-1	Glut
9F_M_732	C9-R1-73013788678044652328885215077115495316	503.559	3221.84	Slice10	L2/3 IT CTX Glut	TEa,ECT,PERI-1	Glut
9F_M_734	C9-R1-265263206904716922501381105586824477519	722.325	2557.06	Slice10	L2/3 IT CTX Glut	TEa,ECT,PERI-1	Glut
9F_M_738	C9-R1-339825869265887901002618282419726192240	397.851	4107.86	Slice10	L2/3 IT CTX Glut	TEa,ECT,PERI-1	Glut
9F_M_741	C9-R1-201235539777037748225161934380825943931	998.686	5438.71	Slice10	L2/3 IT CTX Glut	TEa,ECT,PERI-1	Glut
9F_M_743	C9-R1-205217074974940992886398612717325622069	652.773	2457.22	Slice10	L2/3 IT CTX Glut	TEa,ECT,PERI-1	Glut
9F_M_800	C9-R1-78356185529364333135511033507759096978	515.404	3944.38	Slice10	L2/3 IT CTX Glut	TEa,ECT,PERI-1	Glut
9F_M_803	C9-R1-55038986197412438565188841483662856861	1244.17	6101.78	Slice10	L2/3 IT CTX Glut	TEa,ECT,PERI-1	Glut
9F_M_812	C9-R1-31221117529221256068680749897587490291	598.808	2501.21	Slice10	L2/3 IT CTX Glut	TEa,ECT,PERI-1	Glut
9F_M_816	C9-R1-148834700055666393923798559453424099392	3296.13	6921.18	Slice10	L2/3 IT CTX Glut	TEa,ECT,PERI-1	Glut
9F_M_822	C9-R1-88389506683433297564692108329163723312	597.048	4990.63	Slice10	L2/3 IT CTX Glut	TEa,ECT,PERI-1	Glut
9F_M_823	C9-R1-58884450900137337084827791370424081259	791.521	5369.84	Slice10	L2/3 IT CTX Glut	TEa,ECT,PERI-1	Glut
9F_M_842	C9-R1-167110399425318737141748738962249312880	717.17	5109.12	Slice10	L2/3 IT CTX Glut	TEa,ECT,PERI-1	Glut
9F_M_866	C9-R1-171310977941951042823362180575966559290	646.827	2661.44	Slice10	L2/3 IT CTX Glut	TEa,ECT,PERI-1	Glut
9F_M_872	C9-R1-102779199535463159626514243592934228484	738.411	2720.84	Slice10	L2/3 IT CTX Glut	TEa,ECT,PERI-1	Glut
9F_M_885	C9-R1-204644509809017625029280317198481323536	2821.98	7005.07	Slice10	L2/3 IT CTX Glut	TEa,ECT,PERI-1	Glut
9F_M_960	C9-R1-44847159211255224071140370047262269528	743.029	5302.77	Slice10	L2/3 IT CTX Glut	TEa,ECT,PERI-1	Glut
9F_M_1001	C9-R1-182157926403407881804849252983394707602	936.675	5712.82	Slice10	L2/3 IT CTX Glut	TEa,ECT,PERI-1	Glut
9F_M_1059	C9-R1-309871960887380544064650639465797656197	1159.81	1265.41	Slice10	L2/3 IT CTX Glut	TEa,ECT,PERI-1	Glut
9F_M_1072	C9-R1-214228476708584874610356248094299739615	564.844	3623.9	Slice10	L2/3 IT CTX Glut	TEa,ECT,PERI-1	Glut
9F_M_1117	C9-R1-298234660149426039254445224620541823080	413.316	4554.59	Slice10	L2/3 IT CTX Glut	TEa,ECT,PERI-1	Glut
9F_M_1175	C9-R1-136575497609327710594904651699334886471	789.063	2766.2	Slice10	L2/3 IT CTX Glut	TEa,ECT,PERI-1	Glut
9F_M_1177	C9-R1-50001794357839565760924332822584198815	374.26	3787.19	Slice10	L2/3 IT CTX Glut	TEa,ECT,PERI-1	Glut
9F_M_1179	C9-R1-24826589593663632822895109562504751510	620.549	2777.87	Slice10	L2/3 IT CTX Glut	TEa,ECT,PERI-1	Glut
9F_M_1199	C9-R1-30676226407192986360388375307577701214	432.257	4526.68	Slice10	L2/3 IT CTX Glut	TEa,ECT,PERI-1	Glut
9F_M_1264	C9-R1-302173700802554417068999598399584140380	1437.38	6183.63	Slice10	L2/3 IT CTX Glut	TEa,ECT,PERI-1	Glut
9F_M_1268	C9-R1-20145270763950601857107070145295001416	3352.02	7055.31	Slice10	L2/3 IT CTX Glut	TEa,ECT,PERI-1	Glut
9F_M_1271	C9-R1-269308218750908547042244125416658519598	1572.24	6319.46	Slice10	L2/3 IT CTX Glut	TEa,ECT,PERI-1	Glut
9F_M_1295	C9-R1-306528879731817664548147559337364710326	709.95	2121.04	Slice10	L2/3 IT CTX Glut	TEa,ECT,PERI-1	Glut
9F_M_1337	C9-R1-45006066691620729400454609279210286976	657.613	2919.74	Slice10	L2/3 IT CTX Glut	TEa,ECT,PERI-1	Glut
9F_M_1354	C9-R1-325316592761754931599664385832659455141	474.399	3255.81	Slice10	L2/3 IT CTX Glut	TEa,ECT,PERI-1	Glut
9F_M_1358	C9-R1-309871960887380544064650639465797656197	1159.81	1265.41	Slice10	L2/3 IT CTX Glut	TEa,ECT,PERI-1	Glut
9F_M_1361	C9-R1-270613956125822849383847663245752998633	586.961	2697.84	Slice10	L2/3 IT CTX Glut	TEa,ECT,PERI-1	Glut
9F_M_1413	C9-R1-73013788678044652328885215077115495316	503.559	3221.84	Slice10	L2/3 IT CTX Glut	TEa,ECT,PERI-1	Glut
9F_M_1416	C9-R1-166386457439702411579697066837777101573	427.09	3623.35	Slice10	L2/3 IT CTX Glut	TEa,ECT,PERI-1	Glut
9F_M_1472	C9-R1-188670112702449929617774586938933307686	692.767	2974.77	Slice10	L2/3 IT CTX Glut	TEa,ECT,PERI-1	Glut
9F_M_1532	C9-R1-287233235847304110707024396601886641024	683.655	2684.28	Slice10	L2/3 IT CTX Glut	TEa,ECT,PERI-1	Glut
9F_M_1558	C9-R1-103585703891181797333228690610831497981	763.394	5167.34	Slice10	L2/3 IT CTX Glut	TEa,ECT,PERI-1	Glut
9F_M_1578	C9-R1-123826589159780457224551319244705123873	1151.73	5984	Slice10	L2/3 IT CTX Glut	TEa,ECT,PERI-1	Glut
9F_M_1579	C9-R1-248421430770684390706542859728175851413	1918.61	6586.35	Slice10	L2/3 IT CTX Glut	TEa,ECT,PERI-1	Glut
9F_M_1600	C9-R1-235720053507726003422685446872843922538	653.671	2967.32	Slice10	L2/3 IT CTX Glut	TEa,ECT,PERI-1	Glut
9F_M_1616	C9-R1-24613257737353057880310281843549510153	655.616	2551.54	Slice10	L2/3 IT CTX Glut	TEa,ECT,PERI-1	Glut
9F_M_1622	C9-R1-294097206077788749469522819730512408282	3102.07	7097.01	Slice10	L2/3 IT CTX Glut	TEa,ECT,PERI-1	Glut
9F_M_1676	C9-R1-133542245709951093840299593823687031867	618.605	2952.42	Slice10	L2/3 IT CTX Glut	TEa,ECT,PERI-1	Glut
9F_M_1696	C9-R1-241732952562791980291296491225253450945	501.723	3339.94	Slice10	L2/3 IT CTX Glut	TEa,ECT,PERI-1	Glut
9F_M_1710	C9-R1-171293079999728592333004531911532500826	599.687	3063.55	Slice10	L2/3 IT CTX Glut	TEa,ECT,PERI-1	Glut
9F_M_1749	C9-R1-171555407933008204564116476304380192551	872.974	5439.14	Slice10	L2/3 IT CTX Glut	TEa,ECT,PERI-1	Glut
9F_M_1785	C9-R1-64452954244888669400000340453990238790	3031.53	7102.59	Slice10	L2/3 IT CTX Glut	TEa,ECT,PERI-1	Glut
9F_M_1813	C9-R1-131843770667945768084000541276784767223	386.922	3920.4	Slice10	L2/3 IT CTX Glut	TEa,ECT,PERI-1	Glut
9F_M_1816	C9-R1-75106488069183982906348738895681566566	495.999	3399.93	Slice10	L2/3 IT CTX Glut	TEa,ECT,PERI-1	Glut
9F_M_1854	C9-R1-336801011335904016996778492677140945775	526.995	3342.85	Slice10	L2/3 IT CTX Glut	TEa,ECT,PERI-1	Glut
9F_M_1877	C9-R1-334317407365474522393880244000105506539	485.361	3293.6	Slice10	L2/3 IT CTX Glut	TEa,ECT,PERI-1	Glut
9F_M_1878	C9-R1-164389178852025056168975487235125955248	635.237	2636.66	Slice10	L2/3 IT CTX Glut	TEa,ECT,PERI-1	Glut
9F_M_1881	C9-R1-133542245709951093840299593823687031867	618.605	2952.42	Slice10	L2/3 IT CTX Glut	TEa,ECT,PERI-1	Glut
9F_M_1929	C9-R1-270453165508507088164269801560272774483	614.879	2924.07	Slice10	L2/3 IT CTX Glut	TEa,ECT,PERI-1	Glut
9F_M_1950	C9-R1-53523727981991403842752556230777503227	865.028	5242.48	Slice10	L2/3 IT CTX Glut	TEa,ECT,PERI-1	Glut
9F_M_1981	C9-R1-258027004956945481136582058739510273363	654.927	2776.52	Slice10	L2/3 IT CTX Glut	TEa,ECT,PERI-1	Glut
9F_M_1982	C9-R1-258027004956945481136582058739510273363	654.927	2776.52	Slice10	L2/3 IT CTX Glut	TEa,ECT,PERI-1	Glut
9F_M_1986	C9-R1-299186022403323826771562398050817408374	586.961	2668.09	Slice10	L2/3 IT CTX Glut	TEa,ECT,PERI-1	Glut
9F_M_1992	C9-R1-258103078991734303859045467627482664096	530.66	2551.48	Slice10	L2/3 IT CTX Glut	TEa,ECT,PERI-1	Glut
9F_M_1993	C9-R1-318623773060115603411656754446876751736	473.638	3698.96	Slice10	L2/3 IT CTX Glut	TEa,ECT,PERI-1	Glut
9F_M_2020	C9-R1-16466050992217973000395818399615907277	581.582	2572.49	Slice10	L2/3 IT CTX Glut	TEa,ECT,PERI-1	Glut
9F_M_2045	C9-R1-140864411921532514834088420306243445635	439.334	4196.52	Slice10	L2/3 IT CTX Glut	TEa,ECT,PERI-1	Glut
9F_M_2051	C9-R1-235720053507726003422685446872843922538	653.671	2967.32	Slice10	L2/3 IT CTX Glut	TEa,ECT,PERI-1	Glut
9F_M_2143	C9-R1-55038986197412438565188841483662856861	1244.17	6101.78	Slice10	L2/3 IT CTX Glut	TEa,ECT,PERI-1	Glut
9F_M_2155	C9-R1-258027004956945481136582058739510273363	654.927	2776.52	Slice10	L2/3 IT CTX Glut	TEa,ECT,PERI-1	Glut
9F_M_2195	C9-R1-164389178852025056168975487235125955248	635.237	2636.66	Slice10	L2/3 IT CTX Glut	TEa,ECT,PERI-1	Glut
9F_M_2213	C9-R1-118381191327879224999053889298487681790	444.191	4628.95	Slice10	L2/3 IT CTX Glut	TEa,ECT,PERI-1	Glut
9F_M_2224	C9-R1-133542245709951093840299593823687031867	618.605	2952.42	Slice10	L2/3 IT CTX Glut	TEa,ECT,PERI-1	Glut
9F_M_2261	C9-R1-258103078991734303859045467627482664096	530.66	2551.48	Slice10	L2/3 IT CTX Glut	TEa,ECT,PERI-1	Glut
9F_M_2267	C9-R1-258027004956945481136582058739510273363	654.927	2776.52	Slice10	L2/3 IT CTX Glut	TEa,ECT,PERI-1	Glut
9F_M_2286	C9-R1-24826589593663632822895109562504751510	620.549	2777.87	Slice10	L2/3 IT CTX Glut	TEa,ECT,PERI-1	Glut
9F_M_2287	C9-R1-2797842495205848726259474137522031860	1437.59	6160.68	Slice10	L2/3 IT CTX Glut	TEa,ECT,PERI-1	Glut
9F_M_2305	C9-R1-120635028177900228700281288959991116754	640.961	2843.28	Slice10	L2/3 IT CTX Glut	TEa,ECT,PERI-1	Glut
9F_M_2360	C9-R1-120017185815287790332064026494114874803	1382.95	6170.58	Slice10	L2/3 IT CTX Glut	TEa,ECT,PERI-1	Glut
9F_M_2394	C9-R1-45006066691620729400454609279210286976	657.613	2919.74	Slice10	L2/3 IT CTX Glut	TEa,ECT,PERI-1	Glut
9F_M_2424	C9-R1-94313237090800495831048787701710699197	713.139	2750.7	Slice10	L2/3 IT CTX Glut	TEa,ECT,PERI-1	Glut
9F_M_2450	C9-R1-338624355684159394771578049401606328559	1989.18	6617.72	Slice10	L2/3 IT CTX Glut	TEa,ECT,PERI-1	Glut
9F_M_2454	C9-R1-172003681228047827073210700005895924272	1288.12	6049.73	Slice10	L2/3 IT CTX Glut	TEa,ECT,PERI-1	Glut
9F_M_2455	C9-R1-298045921457898809270886152022271617402	1659.27	6256.48	Slice10	L2/3 IT CTX Glut	TEa,ECT,PERI-1	Glut
9F_M_2494	C9-R1-55063177386334593525868100347755918630	498.532	3809.71	Slice10	L2/3 IT CTX Glut	TEa,ECT,PERI-1	Glut
9F_M_2500	C9-R1-214228476708584874610356248094299739615	564.844	3623.9	Slice10	L2/3 IT CTX Glut	TEa,ECT,PERI-1	Glut
9F_M_2565	C9-R1-73121530613377165783199319409209854389	595.763	2924.77	Slice10	L2/3 IT CTX Glut	TEa,ECT,PERI-1	Glut
9F_M_2569	C9-R1-24826589593663632822895109562504751510	620.549	2777.87	Slice10	L2/3 IT CTX Glut	TEa,ECT,PERI-1	Glut
9F_M_2576	C9-R1-133542245709951093840299593823687031867	618.605	2952.42	Slice10	L2/3 IT CTX Glut	TEa,ECT,PERI-1	Glut
9F_M_2581	C9-R1-24613257737353057880310281843549510153	655.616	2551.54	Slice10	L2/3 IT CTX Glut	TEa,ECT,PERI-1	Glut
9F_M_2626	C9-R1-312928525457396897278072184446871831838	1205.65	5972.44	Slice10	L2/3 IT CTX Glut	TEa,ECT,PERI-1	Glut
9F_M_2748	C9-R1-75242650567118209847696053601261143110	2478.22	6917.86	Slice10	L2/3 IT CTX Glut	TEa,ECT,PERI-1	Glut
9F_M_2752	C9-R1-323716439440589982438928617827994524468	421.51	3716.88	Slice10	L2/3 IT CTX Glut	TEa,ECT,PERI-1	Glut
9F_M_2774	C9-R1-323716439440589982438928617827994524468	421.51	3716.88	Slice10	L2/3 IT CTX Glut	TEa,ECT,PERI-1	Glut
9F_M_2791	C9-R1-73121530613377165783199319409209854389	595.763	2924.77	Slice10	L2/3 IT CTX Glut	TEa,ECT,PERI-1	Glut
9F_M_2800	C9-R1-148797737677396137367016199362056971368	2942.29	7052.05	Slice10	L2/3 IT CTX Glut	TEa,ECT,PERI-1	Glut
9F_M_2829	C9-R1-75480212509338446999892344846099060964	599.651	2717.18	Slice10	L2/3 IT CTX Glut	TEa,ECT,PERI-1	Glut
9F_M_2874	C9-R1-197123653366161606928572595295930848006	576.614	2583.67	Slice10	L2/3 IT CTX Glut	TEa,ECT,PERI-1	Glut
9F_M_2932	C9-R1-253602368453695273830672980048656425900	1615.64	6292.99	Slice10	L2/3 IT CTX Glut	TEa,ECT,PERI-1	Glut
9F_M_2950	C9-R1-32628266984417575450636979786218691644	1171.07	1556.28	Slice10	L2/3 IT CTX Glut	TEa,ECT,PERI-1	Glut
10A_M_1152	C9-R1-96008935242544914904389560729769518073	3492.03	7205.58	Slice10	L2/3 IT CTX Glut	RSP-4	Glut
10A_M_1820	C9-R1-340143494632380830751205930867374105917	3804.79	7120.74	Slice10	L2/3 IT CTX Glut	RSP-4	Glut
10A_M_2037	C9-R1-209509025700922711148719003898875816225	3955.69	7241.63	Slice10	L2/3 IT CTX Glut	RSP-4	Glut
10A_M_2161	C9-R1-335768033413805720186027566232210600322	3754.3	7252.68	Slice10	L2/3 IT CTX Glut	RSP-4	Glut
10A_M_2175	C9-R1-248608896001130769022268153269532721644	960.543	5710.01	Slice10	L2/3 IT CTX Glut	RSP-4	Glut
10A_M_2370	C9-R1-125124671267247841029588870586668938944	3889.38	7279.48	Slice10	L2/3 IT CTX Glut	RSP-4	Glut
10A_M_2635	C9-R1-41643213331031755444471561247805123892	3732.43	7152.07	Slice10	L2/3 IT CTX Glut	RSP-4	Glut
10A_M_2925	C9-R1-283931777124300107086482194739894947978	2193.31	6728.42	Slice10	L2/3 IT CTX Glut	RSP-4	Glut
10A_M_426	C9-R1-199488571525680997530722958804521591259	1222.15	5841.43	Slice10	L2/3 IT CTX Glut	RSP-4	Glut
10B_M_1023	C9-R1-297265522759283711409308638679691094217	1863.51	6401.47	Slice10	L2/3 IT CTX Glut	VIS-1	Glut
10B_M_1057	C9-R1-296818493657007311481641459062195797464	2168.69	6535.62	Slice10	L2/3 IT CTX Glut	VIS-1	Glut
10B_M_1200	C9-R1-67391185183124280101577445707589396265	3652.52	7047.92	Slice10	L2/3 IT CTX Glut	VIS-1	Glut
10B_M_1219	C9-R1-340143494632380830751205930867374105917	3804.79	7120.74	Slice10	L2/3 IT CTX Glut	VIS-1	Glut
10B_M_1306	C9-R1-81747788074293611681567492286744689808	3506.1	7048.63	Slice10	L2/3 IT CTX Glut	VIS-1	Glut
10B_M_1317	C9-R1-219708542506392028643049327901059495360	3913.03	7282.56	Slice10	L2/3 IT CTX Glut	VIS-1	Glut
10B_M_1394	C9-R1-252300588150241944453887809542699718123	3985.61	7288.01	Slice10	L2/3 IT CTX Glut	VIS-1	Glut
10B_M_1415	C9-R1-70843479466803389110997389537475704561	1348.8	6007.97	Slice10	L2/3 IT CTX Glut	VIS-1	Glut
10B_M_1468	C9-R1-152834906181910544696749333400055943652	3013.55	7044.91	Slice10	L2/3 IT CTX Glut	VIS-1	Glut
10B_M_1473	C9-R1-70843479466803389110997389537475704561	1348.8	6007.97	Slice10	L2/3 IT CTX Glut	VIS-1	Glut
10B_M_1484	C9-R1-101298598181384057140103959454381629506	3406.37	6965.95	Slice10	L2/3 IT CTX Glut	VIS-1	Glut
10B_M_1489	C9-R1-231658772548237085900350829551221987230	3880.26	7171.16	Slice10	L2/3 IT CTX Glut	VIS-1	Glut
10B_M_1496	C9-R1-104898228781041174485989151911794226149	1790.88	6384.68	Slice10	L2/3 IT CTX Glut	VIS-1	Glut
10B_M_1546	C9-R1-149571442098488340798994205907452576188	3982.1	7187.25	Slice10	L2/3 IT CTX Glut	VIS-1	Glut
10B_M_1586	C9-R1-41643213331031755444471561247805123892	3732.43	7152.07	Slice10	L2/3 IT CTX Glut	VIS-1	Glut
10B_M_162	C9-R1-270453165508507088164269801560272774483	614.879	2924.07	Slice10	L2/3 IT CTX Glut	VIS-1	Glut
10B_M_172	C9-R1-147095963142842755695567106838564731498	3808.87	7160.09	Slice10	L2/3 IT CTX Glut	VIS-1	Glut
10B_M_1772	C9-R1-209509025700922711148719003898875816225	3955.69	7241.63	Slice10	L2/3 IT CTX Glut	VIS-1	Glut
10B_M_1806	C9-R1-230551057905484575302659392429641210119	3123.82	6913.21	Slice10	L2/3 IT CTX Glut	VIS-1	Glut
10B_M_1812	C9-R1-309103299995927118266849358567312255243	3639.93	7222.06	Slice10	L2/3 IT CTX Glut	VIS-1	Glut
10B_M_1836	C9-R1-340143494632380830751205930867374105917	3804.79	7120.74	Slice10	L2/3 IT CTX Glut	VIS-1	Glut
10B_M_1928	C9-R1-81747788074293611681567492286744689808	3506.1	7048.63	Slice10	L2/3 IT CTX Glut	VIS-1	Glut
10B_M_1943	C9-R1-294097206077788749469522819730512408282	3102.07	7097.01	Slice10	L2/3 IT CTX Glut	VIS-1	Glut
10B_M_2085	C9-R1-149571442098488340798994205907452576188	3982.1	7187.25	Slice10	L2/3 IT CTX Glut	VIS-1	Glut
10B_M_209	C9-R1-335768033413805720186027566232210600322	3754.3	7252.68	Slice10	L2/3 IT CTX Glut	VIS-1	Glut
10B_M_229	C9-R1-279509359783842304340957096247936497072	3849.21	7147.45	Slice10	L2/3 IT CTX Glut	VIS-1	Glut
10B_M_2723	C9-R1-67391185183124280101577445707589396265	3652.52	7047.92	Slice10	L2/3 IT CTX Glut	VIS-1	Glut
10B_M_2765	C9-R1-96008935242544914904389560729769518073	3492.03	7205.58	Slice10	L2/3 IT CTX Glut	VIS-1	Glut
10B_M_279	C9-R1-148445930034597570839106953552711723262	3558.32	7027.24	Slice10	L2/3 IT CTX Glut	VIS-1	Glut
10B_M_2850	C9-R1-18163141067000229757849284945689868246	1142.76	5728.65	Slice10	L2/3 IT CTX Glut	VIS-1	Glut
10B_M_376	C9-R1-340143494632380830751205930867374105917	3804.79	7120.74	Slice10	L2/3 IT CTX Glut	VIS-1	Glut
10B_M_488	C9-R1-148140011419826121591852173733987668336	2065.49	6691.18	Slice10	L2/3 IT CTX Glut	VIS-1	Glut
10B_M_620	C9-R1-117895908704696037324464795249370094126	575.221	3478.33	Slice10	L2/3 IT CTX Glut	VIS-1	Glut
10B_M_652	C9-R1-39952862829851078749445551767883959090	4024.59	7236.99	Slice10	L2/3 IT CTX Glut	VIS-1	Glut
10B_M_66	C9-R1-129123906144763676659427050547562096793	588.164	5092.44	Slice10	L2/3 IT CTX Glut	VIS-1	Glut
10B_M_669	C9-R1-89638748427508532469909176777379807366	3888.41	7269.38	Slice10	L2/3 IT CTX Glut	VIS-1	Glut
10B_M_713	C9-R1-319335874749271457027249330805476763745	4150.17	7357.56	Slice10	L2/3 IT CTX Glut	VIS-1	Glut
10B_M_822	C9-R1-109656434721526342744120100555250774693	1149.51	5797.88	Slice10	L2/3 IT CTX Glut	VIS-1	Glut
10B_M_830	C9-R1-186880823490456744866047346694032251462	1060.46	5787.18	Slice10	L2/3 IT CTX Glut	VIS-1	Glut
10B_M_867	C9-R1-16265982891884706474352805931531374159	2751.05	6979.99	Slice10	L2/3 IT CTX Glut	VIS-1	Glut
10B_M_933	C9-R1-240566964408545737388629361098315468148	2878.14	7004.15	Slice10	L2/3 IT CTX Glut	VIS-1	Glut
9A_M_123	C9-R1-219708542506392028643049327901059495360	3913.03	7282.56	Slice10	L2/3 IT CTX Glut	RSP-3	Glut
9A_M_1250	C9-R1-39952862829851078749445551767883959090	4024.59	7236.99	Slice10	L2/3 IT CTX Glut	RSP-3	Glut
9A_M_2250	C9-R1-219708542506392028643049327901059495360	3913.03	7282.56	Slice10	L2/3 IT CTX Glut	RSP-3	Glut
9A_M_2437	C9-R1-173391007701341363588619809646642842889	3412.04	6948.83	Slice10	L2/3 IT CTX Glut	RSP-3	Glut
9A_M_2488	C9-R1-125124671267247841029588870586668938944	3889.38	7279.48	Slice10	L2/3 IT CTX Glut	RSP-3	Glut
9A_M_2520	C9-R1-275647105809705293914092747834194740081	603.867	5038.44	Slice10	L2/3 IT CTX Glut	RSP-3	Glut
9A_M_2821	C9-R1-198178391775777170443071766436135521638	3605.43	7148.19	Slice10	L2/3 IT CTX Glut	RSP-3	Glut
9A_M_2832	C9-R1-41643213331031755444471561247805123892	3732.43	7152.07	Slice10	L2/3 IT CTX Glut	RSP-3	Glut
9A_M_331	C9-R1-41643213331031755444471561247805123892	3732.43	7152.07	Slice10	L2/3 IT CTX Glut	RSP-3	Glut
9B_M_1001	C9-R1-122178693719998723253612478709521478476	2532.01	6913.21	Slice10	L2/3 IT CTX Glut	PTLp	Glut
9B_M_1040	C9-R1-109197598266690253733618349080740540846	2960.7	7032.07	Slice10	L2/3 IT CTX Glut	PTLp	Glut
9B_M_1052	C9-R1-151436422881075412504529397416411993307	3572.15	7055.21	Slice10	L2/3 IT CTX Glut	PTLp	Glut
9B_M_1064	C9-R1-295905459919249621382986990892161147875	4044.08	7246.66	Slice10	L2/3 IT CTX Glut	PTLp	Glut
9B_M_1098	C9-R1-188829531990455182981516867404688137101	3178.36	6916.29	Slice10	L2/3 IT CTX Glut	PTLp	Glut
9B_M_1107	C9-R1-276762979976331586435998371881109306805	3984.47	7300.12	Slice10	L2/3 IT CTX Glut	PTLp	Glut
9B_M_112	C9-R1-250979207420651966564396654725683786929	3253.64	7020.16	Slice10	L2/3 IT CTX Glut	PTLp	Glut
9B_M_1122	C9-R1-17006329239629594340491369488325924436	3825.18	7230.61	Slice10	L2/3 IT CTX Glut	PTLp	Glut
9B_M_1126	C9-R1-101298598181384057140103959454381629506	3406.37	6965.95	Slice10	L2/3 IT CTX Glut	PTLp	Glut
9B_M_113	C9-R1-243857565465042973217191189858463600475	3420.43	7156.6	Slice10	L2/3 IT CTX Glut	PTLp	Glut
9B_M_1146	C9-R1-81747788074293611681567492286744689808	3506.1	7048.63	Slice10	L2/3 IT CTX Glut	PTLp	Glut
9B_M_1159	C9-R1-252300588150241944453887809542699718123	3985.61	7288.01	Slice10	L2/3 IT CTX Glut	PTLp	Glut
9B_M_1175	C9-R1-279509359783842304340957096247936497072	3849.21	7147.45	Slice10	L2/3 IT CTX Glut	PTLp	Glut
9B_M_1195	C9-R1-181466740564681079371952530676706424340	3196.4	7034.85	Slice10	L2/3 IT CTX Glut	PTLp	Glut
9B_M_1201	C9-R1-222780738339254439232662526126197869979	3582.84	7014.34	Slice10	L2/3 IT CTX Glut	PTLp	Glut
9B_M_1234	C9-R1-222115962655996136280100740006522475502	572.51	2451.37	Slice10	L2/3 IT CTX Glut	PTLp	Glut
9B_M_1273	C9-R1-295905459919249621382986990892161147875	4044.08	7246.66	Slice10	L2/3 IT CTX Glut	PTLp	Glut
9B_M_1298	C9-R1-252300588150241944453887809542699718123	3985.61	7288.01	Slice10	L2/3 IT CTX Glut	PTLp	Glut
9B_M_1315	C9-R1-268760829585643272464515724511986067776	3707.86	7119.46	Slice10	L2/3 IT CTX Glut	PTLp	Glut
9B_M_1318	C9-R1-336672575481209453808250955799034205687	2994.49	7079.1	Slice10	L2/3 IT CTX Glut	PTLp	Glut
9B_M_1323	C9-R1-334014542450666123059434955202615923592	3863.46	7257.77	Slice10	L2/3 IT CTX Glut	PTLp	Glut
9B_M_1327	C9-R1-61320941036977649408272008762173069712	1102.4	5573.9	Slice10	L2/3 IT CTX Glut	PTLp	Glut
9B_M_1336	C9-R1-240566964408545737388629361098315468148	2878.14	7004.15	Slice10	L2/3 IT CTX Glut	PTLp	Glut
9B_M_137	C9-R1-248608896001130769022268153269532721644	960.543	5710.01	Slice10	L2/3 IT CTX Glut	PTLp	Glut
9B_M_1387	C9-R1-151436422881075412504529397416411993307	3572.15	7055.21	Slice10	L2/3 IT CTX Glut	PTLp	Glut
9B_M_1389	C9-R1-125124671267247841029588870586668938944	3889.38	7279.48	Slice10	L2/3 IT CTX Glut	PTLp	Glut
9B_M_140	C9-R1-56801996065269496456264544279340260139	2876.54	7087.4	Slice10	L2/3 IT CTX Glut	PTLp	Glut
9B_M_1400	C9-R1-295905459919249621382986990892161147875	4044.08	7246.66	Slice10	L2/3 IT CTX Glut	PTLp	Glut
9B_M_1409	C9-R1-67391185183124280101577445707589396265	3652.52	7047.92	Slice10	L2/3 IT CTX Glut	PTLp	Glut
9B_M_141	C9-R1-59058614985125191256066458704978862072	2838.88	6964.68	Slice10	L2/3 IT CTX Glut	PTLp	Glut
9B_M_1437	C9-R1-151436422881075412504529397416411993307	3572.15	7055.21	Slice10	L2/3 IT CTX Glut	PTLp	Glut
9B_M_1499	C9-R1-101298598181384057140103959454381629506	3406.37	6965.95	Slice10	L2/3 IT CTX Glut	PTLp	Glut
9B_M_1502	C9-R1-41643213331031755444471561247805123892	3732.43	7152.07	Slice10	L2/3 IT CTX Glut	PTLp	Glut
9B_M_1557	C9-R1-131718995734264172698966596319089668551	1506.39	6257.77	Slice10	L2/3 IT CTX Glut	PTLp	Glut
9B_M_1576	C9-R1-231658772548237085900350829551221987230	3880.26	7171.16	Slice10	L2/3 IT CTX Glut	PTLp	Glut
9B_M_164	C9-R1-240566964408545737388629361098315468148	2878.14	7004.15	Slice10	L2/3 IT CTX Glut	PTLp	Glut
9B_M_1647	C9-R1-251851070574948026445242463925876846193	2240.3	6682.77	Slice10	L2/3 IT CTX Glut	PTLp	Glut
9B_M_1705	C9-R1-152102683821114831150642587752425992900	2518.55	6831.94	Slice10	L2/3 IT CTX Glut	PTLp	Glut
9B_M_1767	C9-R1-270676095534412651418210395034580504656	1053.66	5707.1	Slice10	L2/3 IT CTX Glut	PTLp	Glut
9B_M_177	C9-R1-252300588150241944453887809542699718123	3985.61	7288.01	Slice10	L2/3 IT CTX Glut	PTLp	Glut
9B_M_183	C9-R1-323068756145574798993277551741660840772	2453.71	6884.7	Slice10	L2/3 IT CTX Glut	PTLp	Glut
9B_M_1893	C9-R1-151436422881075412504529397416411993307	3572.15	7055.21	Slice10	L2/3 IT CTX Glut	PTLp	Glut
9B_M_1902	C9-R1-252300588150241944453887809542699718123	3985.61	7288.01	Slice10	L2/3 IT CTX Glut	PTLp	Glut
9B_M_1997	C9-R1-155472639347161837288131148813516123609	3011.44	7009.76	Slice10	L2/3 IT CTX Glut	PTLp	Glut
9B_M_208	C9-R1-56801996065269496456264544279340260139	2876.54	7087.4	Slice10	L2/3 IT CTX Glut	PTLp	Glut
9B_M_237	C9-R1-209509025700922711148719003898875816225	3955.69	7241.63	Slice10	L2/3 IT CTX Glut	PTLp	Glut
9B_M_2430	C9-R1-231658772548237085900350829551221987230	3880.26	7171.16	Slice10	L2/3 IT CTX Glut	PTLp	Glut
9B_M_2551	C9-R1-12451722557697119409213435304840298653	1366.26	6139.1	Slice10	L2/3 IT CTX Glut	PTLp	Glut
9B_M_2584	C9-R1-107537290601215340441174999253145762065	513.603	3365.21	Slice10	L2/3 IT CTX Glut	PTLp	Glut
9B_M_2593	C9-R1-41643213331031755444471561247805123892	3732.43	7152.07	Slice10	L2/3 IT CTX Glut	PTLp	Glut
9B_M_262	C9-R1-182592442034761556469735179702906473510	3571.89	7172.86	Slice10	L2/3 IT CTX Glut	PTLp	Glut
9B_M_2709	C9-R1-323972535860391396538918345154031625882	3314.76	6918.48	Slice10	L2/3 IT CTX Glut	PTLp	Glut
9B_M_288	C9-R1-219708542506392028643049327901059495360	3913.03	7282.56	Slice10	L2/3 IT CTX Glut	PTLp	Glut
9B_M_2953	C9-R1-59058614985125191256066458704978862072	2838.88	6964.68	Slice10	L2/3 IT CTX Glut	PTLp	Glut
9B_M_2970	C9-R1-148140011419826121591852173733987668336	2065.49	6691.18	Slice10	L2/3 IT CTX Glut	PTLp	Glut
9B_M_301	C9-R1-64452954244888669400000340453990238790	3031.53	7102.59	Slice10	L2/3 IT CTX Glut	PTLp	Glut
9B_M_306	C9-R1-122208967453127791373058224766340503491	3552.46	7195.48	Slice10	L2/3 IT CTX Glut	PTLp	Glut
9B_M_343	C9-R1-251851070574948026445242463925876846193	2240.3	6682.77	Slice10	L2/3 IT CTX Glut	PTLp	Glut
9B_M_368	C9-R1-219708542506392028643049327901059495360	3913.03	7282.56	Slice10	L2/3 IT CTX Glut	PTLp	Glut
9B_M_376	C9-R1-295905459919249621382986990892161147875	4044.08	7246.66	Slice10	L2/3 IT CTX Glut	PTLp	Glut
9B_M_390	C9-R1-334014542450666123059434955202615923592	3863.46	7257.77	Slice10	L2/3 IT CTX Glut	PTLp	Glut
9B_M_400	C9-R1-340143494632380830751205930867374105917	3804.79	7120.74	Slice10	L2/3 IT CTX Glut	PTLp	Glut
9B_M_403	C9-R1-279509359783842304340957096247936497072	3849.21	7147.45	Slice10	L2/3 IT CTX Glut	PTLp	Glut
9B_M_46	C9-R1-219708542506392028643049327901059495360	3913.03	7282.56	Slice10	L2/3 IT CTX Glut	PTLp	Glut
9B_M_468	C9-R1-96808970530966955754731932649176889741	3238.84	7026.04	Slice10	L2/3 IT CTX Glut	PTLp	Glut
9B_M_476	C9-R1-138125030978465837315602706065237205884	3576.9	7029.4	Slice10	L2/3 IT CTX Glut	PTLp	Glut
9B_M_483	C9-R1-186880823490456744866047346694032251462	1060.46	5787.18	Slice10	L2/3 IT CTX Glut	PTLp	Glut
9B_M_484	C9-R1-193114611723058052192960870121272072026	467.843	4518.52	Slice10	L2/3 IT CTX Glut	PTLp	Glut
9B_M_512	C9-R1-231658772548237085900350829551221987230	3880.26	7171.16	Slice10	L2/3 IT CTX Glut	PTLp	Glut
9B_M_515	C9-R1-334014542450666123059434955202615923592	3863.46	7257.77	Slice10	L2/3 IT CTX Glut	PTLp	Glut
9B_M_518	C9-R1-175122248697059454882387821811276171794	2573.48	6878.81	Slice10	L2/3 IT CTX Glut	PTLp	Glut
9B_M_610	C9-R1-155472639347161837288131148813516123609	3011.44	7009.76	Slice10	L2/3 IT CTX Glut	PTLp	Glut
9B_M_626	C9-R1-267356367979545716623296665007685127114	3016.9	7033.47	Slice10	L2/3 IT CTX Glut	PTLp	Glut
9B_M_666	C9-R1-219708542506392028643049327901059495360	3913.03	7282.56	Slice10	L2/3 IT CTX Glut	PTLp	Glut
9B_M_682	C9-R1-41179687398985813751986564946368695209	802.868	5161.07	Slice10	L2/3 IT CTX Glut	PTLp	Glut
9B_M_71	C9-R1-222780738339254439232662526126197869979	3582.84	7014.34	Slice10	L2/3 IT CTX Glut	PTLp	Glut
9B_M_756	C9-R1-334014542450666123059434955202615923592	3863.46	7257.77	Slice10	L2/3 IT CTX Glut	PTLp	Glut
9B_M_763	C9-R1-329270530003317518521834494659396703766	3494.46	7200.67	Slice10	L2/3 IT CTX Glut	PTLp	Glut
9B_M_795	C9-R1-155472639347161837288131148813516123609	3011.44	7009.76	Slice10	L2/3 IT CTX Glut	PTLp	Glut
9B_M_816	C9-R1-101298598181384057140103959454381629506	3406.37	6965.95	Slice10	L2/3 IT CTX Glut	PTLp	Glut
9B_M_871	C9-R1-41643213331031755444471561247805123892	3732.43	7152.07	Slice10	L2/3 IT CTX Glut	PTLp	Glut
9B_M_891	C9-R1-334014542450666123059434955202615923592	3863.46	7257.77	Slice10	L2/3 IT CTX Glut	PTLp	Glut
9B_M_961	C9-R1-197102927480308147774919773076324483276	1099.4	5714.93	Slice10	L2/3 IT CTX Glut	PTLp	Glut
9B_M_98	C9-R1-279509359783842304340957096247936497072	3849.21	7147.45	Slice10	L2/3 IT CTX Glut	PTLp	Glut
9B_M_99	C9-R1-193114611723058052192960870121272072026	467.843	4518.52	Slice10	L2/3 IT CTX Glut	PTLp	Glut
9C_M_1818	C9-R1-59058614985125191256066458704978862072	2838.88	6964.68	Slice10	L2/3 IT CTX Glut	SSp-6	Glut
9C_M_2748	C9-R1-292226679543788460218455905796824745085	2121.27	6602.12	Slice10	L2/3 IT CTX Glut	SSp-6	Glut
9C_M_473	C9-R1-300165845367927020413054759669991953469	2115.49	6646.61	Slice10	L2/3 IT CTX Glut	SSp-6	Glut
10B_M_1101	C9-R1-2583237053987758556930644493893965070	546.288	4324.36	Slice10	L2/3 IT CTX Glut	VIS-1	Glut
10B_M_2175	C9-R1-211770100641779273747315125672368072225	3917.52	7268.84	Slice10	L2/3 IT CTX Glut	VIS-1	Glut
10B_M_851	C9-R1-200290229006537981556282899989047797764	533.641	3431.35	Slice10	L2/3 IT CTX Glut	VIS-1	Glut
9A_M_2830	C9-R1-5182954080142219217154820262758492766	3563.58	7254.29	Slice10	L2/3 IT CTX Glut	RSP-3	Glut
9B_M_1024	C9-R1-109197598266690253733618349080740540846	2960.7	7032.07	Slice10	L2/3 IT CTX Glut	PTLp	Glut
9B_M_1026	C9-R1-134529432460586719214683293888292671695	3037.94	6904.53	Slice10	L2/3 IT CTX Glut	PTLp	Glut
9B_M_1182	C9-R1-252300588150241944453887809542699718123	3985.61	7288.01	Slice10	L2/3 IT CTX Glut	PTLp	Glut
9B_M_1401	C9-R1-276292866283354909756531657091452962984	4000.5	7300.82	Slice10	L2/3 IT CTX Glut	PTLp	Glut
9B_M_1584	C9-R1-193114611723058052192960870121272072026	467.843	4518.52	Slice10	L2/3 IT CTX Glut	PTLp	Glut
9B_M_1635	C9-R1-3242574607094438750984864491242010388	1084.98	5776.06	Slice10	L2/3 IT CTX Glut	PTLp	Glut
9B_M_620	C9-R1-129123906144763676659427050547562096793	588.164	5092.44	Slice10	L2/3 IT CTX Glut	PTLp	Glut
9B_M_772	C9-R1-276762979976331586435998371881109306805	3984.47	7300.12	Slice10	L2/3 IT CTX Glut	PTLp	Glut
9B_M_78	C9-R1-211770100641779273747315125672368072225	3917.52	7268.84	Slice10	L2/3 IT CTX Glut	PTLp	Glut
9B_M_797	C9-R1-5182954080142219217154820262758492766	3563.58	7254.29	Slice10	L2/3 IT CTX Glut	PTLp	Glut
10A_M_1564	C9-R1-64452954244888669400000340453990238790	3031.53	7102.59	Slice10	L2/3 IT CTX Glut	RSP-4	Glut
10A_M_2371	C9-R1-209509025700922711148719003898875816225	3955.69	7241.63	Slice10	L2/3 IT CTX Glut	RSP-4	Glut
10B_M_1199	C9-R1-276762979976331586435998371881109306805	3984.47	7300.12	Slice10	L2/3 IT CTX Glut	VIS-1	Glut
10B_M_124	C9-R1-266055640404519206408566529660420345801	1137.94	5589.99	Slice10	L2/3 IT CTX Glut	VIS-1	Glut
10B_M_1392	C9-R1-63782261564099533176408374271309456453	1542.08	6232.12	Slice10	L2/3 IT CTX Glut	VIS-1	Glut
10B_M_1423	C9-R1-209509025700922711148719003898875816225	3955.69	7241.63	Slice10	L2/3 IT CTX Glut	VIS-1	Glut
10B_M_1480	C9-R1-64452954244888669400000340453990238790	3031.53	7102.59	Slice10	L2/3 IT CTX Glut	VIS-1	Glut
10B_M_1929	C9-R1-47994785857908687466447457655154135418	1780.72	6465.68	Slice10	L2/3 IT CTX Glut	VIS-1	Glut
10B_M_1953	C9-R1-125124671267247841029588870586668938944	3889.38	7279.48	Slice10	L2/3 IT CTX Glut	VIS-1	Glut
10B_M_1998	C9-R1-248608896001130769022268153269532721644	960.543	5710.01	Slice10	L2/3 IT CTX Glut	VIS-1	Glut
10B_M_208	C9-R1-222115962655996136280100740006522475502	572.51	2451.37	Slice10	L2/3 IT CTX Glut	VIS-1	Glut
10B_M_242	C9-R1-296350518616007180683234280706367485662	3230.19	7096.56	Slice10	L2/3 IT CTX Glut	VIS-1	Glut
10B_M_2463	C9-R1-96008935242544914904389560729769518073	3492.03	7205.58	Slice10	L2/3 IT CTX Glut	VIS-1	Glut
10B_M_267	C9-R1-39708446149148155148215955963182682727	711.214	4988.57	Slice10	L2/3 IT CTX Glut	VIS-1	Glut
10B_M_680	C9-R1-186880823490456744866047346694032251462	1060.46	5787.18	Slice10	L2/3 IT CTX Glut	VIS-1	Glut
10B_M_709	C9-R1-39952862829851078749445551767883959090	4024.59	7236.99	Slice10	L2/3 IT CTX Glut	VIS-1	Glut
10B_M_711	C9-R1-334014542450666123059434955202615923592	3863.46	7257.77	Slice10	L2/3 IT CTX Glut	VIS-1	Glut
10B_M_769	C9-R1-296350518616007180683234280706367485662	3230.19	7096.56	Slice10	L2/3 IT CTX Glut	VIS-1	Glut
10B_M_890	C9-R1-131718995734264172698966596319089668551	1506.39	6257.77	Slice10	L2/3 IT CTX Glut	VIS-1	Glut
10B_M_899	C9-R1-20145270763950601857107070145295001416	3352.02	7055.31	Slice10	L2/3 IT CTX Glut	VIS-1	Glut
9B_M_373	C9-R1-251851070574948026445242463925876846193	2240.3	6682.77	Slice10	L2/3 IT CTX Glut	PTLp	Glut
9B_M_73	C9-R1-209509025700922711148719003898875816225	3955.69	7241.63	Slice10	L2/3 IT CTX Glut	PTLp	Glut
10A_M_1323	C9-R1-125124671267247841029588870586668938944	3889.38	7279.48	Slice10	L2/3 IT CTX Glut	RSP-4	Glut
10A_M_257	C9-R1-148445930034597570839106953552711723262	3558.32	7027.24	Slice10	L2/3 IT CTX Glut	RSP-4	Glut
10A_M_2808	C9-R1-276762979976331586435998371881109306805	3984.47	7300.12	Slice10	L2/3 IT CTX Glut	RSP-4	Glut
10A_M_737	C9-R1-120818670559456040624358605879521242752	522.69	5025.84	Slice10	L2/3 IT CTX Glut	RSP-4	Glut
10B_M_1192	C9-R1-319811104499738807341501720386790673016	2891.75	6966.19	Slice10	L2/3 IT CTX Glut	VIS-1	Glut
10B_M_1295	C9-R1-261178389281334391320436550801452485655	3597.54	7109.58	Slice10	L2/3 IT CTX Glut	VIS-1	Glut
10B_M_1469	C9-R1-323972535860391396538918345154031625882	3314.76	6918.48	Slice10	L2/3 IT CTX Glut	VIS-1	Glut
10B_M_1865	C9-R1-5182954080142219217154820262758492766	3563.58	7254.29	Slice10	L2/3 IT CTX Glut	VIS-1	Glut
10B_M_255	C9-R1-44476179026429766135641991159169081846	2981.49	6963.38	Slice10	L2/3 IT CTX Glut	VIS-1	Glut
10B_M_283	C9-R1-272698179671451997513264700374489085763	1912.56	6545.47	Slice10	L2/3 IT CTX Glut	VIS-1	Glut
10B_M_561	C9-R1-323972535860391396538918345154031625882	3314.76	6918.48	Slice10	L2/3 IT CTX Glut	VIS-1	Glut
10B_M_678	C9-R1-89638748427508532469909176777379807366	3888.41	7269.38	Slice10	L2/3 IT CTX Glut	VIS-1	Glut
10B_M_734	C9-R1-50782138855658237133845121636992967124	3212.32	7102.17	Slice10	L2/3 IT CTX Glut	VIS-1	Glut
10B_M_901	C9-R1-81747788074293611681567492286744689808	3506.1	7048.63	Slice10	L2/3 IT CTX Glut	VIS-1	Glut
10B_M_994	C9-R1-297265522759283711409308638679691094217	1863.51	6401.47	Slice10	L2/3 IT CTX Glut	VIS-1	Glut
9A_M_232	C9-R1-193114611723058052192960870121272072026	467.843	4518.52	Slice10	L2/3 IT CTX Glut	RSP-3	Glut
9B_M_1038	C9-R1-334014542450666123059434955202615923592	3863.46	7257.77	Slice10	L2/3 IT CTX Glut	PTLp	Glut
9B_M_1161	C9-R1-129123906144763676659427050547562096793	588.164	5092.44	Slice10	L2/3 IT CTX Glut	PTLp	Glut
9B_M_1219	C9-R1-13106267871814148611948446851581759979	3471.49	7043.39	Slice10	L2/3 IT CTX Glut	PTLp	Glut
9B_M_1445	C9-R1-334014542450666123059434955202615923592	3863.46	7257.77	Slice10	L2/3 IT CTX Glut	PTLp	Glut
9B_M_2020	C9-R1-276762979976331586435998371881109306805	3984.47	7300.12	Slice10	L2/3 IT CTX Glut	PTLp	Glut
9B_M_2228	C9-R1-297265522759283711409308638679691094217	1863.51	6401.47	Slice10	L2/3 IT CTX Glut	PTLp	Glut
9B_M_377	C9-R1-335768033413805720186027566232210600322	3754.3	7252.68	Slice10	L2/3 IT CTX Glut	PTLp	Glut
9B_M_907	C9-R1-96008935242544914904389560729769518073	3492.03	7205.58	Slice10	L2/3 IT CTX Glut	PTLp	Glut
10A_M_2756	C9-R1-13106267871814148611948446851581759979	3471.49	7043.39	Slice10	L2/3 IT CTX Glut	RSP-4	Glut
10B_M_2250	C9-R1-211770100641779273747315125672368072225	3917.52	7268.84	Slice10	L2/3 IT CTX Glut	VIS-1	Glut
10B_M_2804	C9-R1-123826589159780457224551319244705123873	1151.73	5984	Slice10	L2/3 IT CTX Glut	VIS-1	Glut
10B_M_613	C9-R1-234838653116399423031783308264144277473	1024.21	5621.42	Slice10	L2/3 IT CTX Glut	VIS-1	Glut
9B_M_309	C9-R1-81747788074293611681567492286744689808	3506.1	7048.63	Slice10	L2/3 IT CTX Glut	PTLp	Glut
9B_M_39	C9-R1-161377243167778933213274477153061111373	3785.65	7151.5	Slice10	L2/3 IT CTX Glut	PTLp	Glut
9B_M_421	C9-R1-13106267871814148611948446851581759979	3471.49	7043.39	Slice10	L2/3 IT CTX Glut	PTLp	Glut
9B_M_469	C9-R1-47994785857908687466447457655154135418	1780.72	6465.68	Slice10	L2/3 IT CTX Glut	PTLp	Glut
9B_M_672	C9-R1-81747788074293611681567492286744689808	3506.1	7048.63	Slice10	L2/3 IT CTX Glut	PTLp	Glut
10B_M_132	C9-R1-179541272025008493891964533789247523926	2331.23	6697.1	Slice10	L4/5 IT CTX Glut	VIS-1	Glut
9B_M_861	C9-R1-8829378353167177416931874328329285265	2549.28	6738.03	Slice10	L4/5 IT CTX Glut	PTLp	Glut
9A_M_556	C9-R1-151436422881075412504529397416411993307	3572.15	7055.21	Slice10	L2/3 IT CTX Glut	RSP-3	Glut
9B_M_1096	C9-R1-251239545990092483780440467948027421733	4040.41	7275.23	Slice10	L2/3 IT CTX Glut	PTLp	Glut
9C_M_1874	C9-R1-232278661263797582435320192048970649711	2286.04	6552.9	Slice10	L2/3 IT CTX Glut	SSp-6	Glut
10B_M_370	C9-R1-81747788074293611681567492286744689808	3506.1	7048.63	Slice10	L2/3 IT CTX Glut	VIS-1	Glut
10B_M_897	C9-R1-12451722557697119409213435304840298653	1366.26	6139.1	Slice10	L2/3 IT CTX Glut	VIS-1	Glut
10B_M_129	C9-R1-200839770778408114601234003279215337617	704.912	5120.79	Slice10	L2/3 IT CTX Glut	VIS-1	Glut
10B_M_1466	C9-R1-242862930611184776399094094197569264803	2413.2	6705.95	Slice10	L2/3 IT CTX Glut	VIS-1	Glut
10B_M_1481	C9-R1-151306776675657165388507772945590502838	3333.61	7079.94	Slice10	L2/3 IT CTX Glut	VIS-1	Glut
10B_M_1503	C9-R1-323068756145574798993277551741660840772	2453.71	6884.7	Slice10	L2/3 IT CTX Glut	VIS-1	Glut
10B_M_1570	C9-R1-75242650567118209847696053601261143110	2478.22	6917.86	Slice10	L2/3 IT CTX Glut	VIS-1	Glut
10B_M_1675	C9-R1-26323356413078885197325187381476658334	479.763	4705.39	Slice10	L2/3 IT CTX Glut	VIS-1	Glut
10B_M_1691	C9-R1-242862930611184776399094094197569264803	2413.2	6705.95	Slice10	L2/3 IT CTX Glut	VIS-1	Glut
10B_M_1810	C9-R1-15922311143456527584826434720653962344	2681.87	6911.08	Slice10	L2/3 IT CTX Glut	VIS-1	Glut
10B_M_2003	C9-R1-78081967118333275353475089166665521806	1265.61	5626.98	Slice10	L2/3 IT CTX Glut	VIS-1	Glut
10B_M_2127	C9-R1-165707698043060958141715406637363815976	416.638	3906.96	Slice10	L2/3 IT CTX Glut	VIS-1	Glut
10B_M_2446	C9-R1-75242650567118209847696053601261143110	2478.22	6917.86	Slice10	L2/3 IT CTX Glut	VIS-1	Glut
10B_M_2552	C9-R1-242862930611184776399094094197569264803	2413.2	6705.95	Slice10	L2/3 IT CTX Glut	VIS-1	Glut
10B_M_2683	C9-R1-326088709731602398134058075989523331006	546.774	4874.64	Slice10	L2/3 IT CTX Glut	VIS-1	Glut
10B_M_2776	C9-R1-44432441651608615149066819565949011041	1608.68	6266.59	Slice10	L2/3 IT CTX Glut	VIS-1	Glut
10B_M_44	C9-R1-13011846602542638560779806061696675843	416.964	3615.97	Slice10	L2/3 IT CTX Glut	VIS-1	Glut
10B_M_868	C9-R1-199984703418666728783094041264902436309	2458.07	6820.38	Slice10	L2/3 IT CTX Glut	VIS-1	Glut
10B_M_923	C9-R1-5850913892708096395229554215839049914	1532.09	6169.86	Slice10	L2/3 IT CTX Glut	VIS-1	Glut
10B_M_926	C9-R1-84255822367761794688661962517150770534	2877.49	7033.58	Slice10	L2/3 IT CTX Glut	VIS-1	Glut
10B_M_99	C9-R1-14031188590537970712793203440533532896	849.052	5332.82	Slice10	L2/3 IT CTX Glut	VIS-1	Glut
10C_M_2043	C9-R1-66810484236500998391585341712954112267	2781.13	6987.28	Slice10	L2/3 IT CTX Glut	AUD-2	Glut
10C_M_2654	C9-R1-318167913616602767213317964083115193195	2772.84	6990.65	Slice10	L2/3 IT CTX Glut	AUD-2	Glut
10C_M_922	C9-R1-319811104499738807341501720386790673016	2891.75	6966.19	Slice10	L2/3 IT CTX Glut	AUD-2	Glut
9B_M_1968	C9-R1-297265522759283711409308638679691094217	1863.51	6401.47	Slice10	L2/3 IT CTX Glut	PTLp	Glut
9B_M_271	C9-R1-194633112059421436394097729210140476270	2603.3	6946.61	Slice10	L2/3 IT CTX Glut	PTLp	Glut
9B_M_2880	C9-R1-297265522759283711409308638679691094217	1863.51	6401.47	Slice10	L2/3 IT CTX Glut	PTLp	Glut
9B_M_558	C9-R1-113942252513830760666994271657574312297	2459.26	6794.84	Slice10	L2/3 IT CTX Glut	PTLp	Glut
9B_M_775	C9-R1-29019392790593753875080482933134858495	1111.93	5893.07	Slice10	L2/3 IT CTX Glut	PTLp	Glut
9B_M_801	C9-R1-18588235125171776653459340896143683010	2527.47	6919.58	Slice10	L2/3 IT CTX Glut	PTLp	Glut
9C_M_1412	C9-R1-34573511120210040149765072593234396982	2888.09	6875.85	Slice10	L2/3 IT CTX Glut	SSp-6	Glut
9C_M_1834	C9-R1-18873577921242022699341391572612206681	2288.78	6729.99	Slice10	L2/3 IT CTX Glut	SSp-6	Glut
9C_M_2098	C9-R1-44432441651608615149066819565949011041	1608.68	6266.59	Slice10	L2/3 IT CTX Glut	SSp-6	Glut
9C_M_424	C9-R1-320419260768712938595924719179238648418	2096.86	6615.62	Slice10	L2/3 IT CTX Glut	SSp-6	Glut
10B_M_1027	C9-R1-31521705220176178820100523218162359351	2600.24	6816.79	Slice10	L2/3 IT CTX Glut	VIS-1	Glut
10B_M_1217	C9-R1-48595577529864242799634846410711940694	2584.58	6805.83	Slice10	L2/3 IT CTX Glut	VIS-1	Glut
10B_M_1357	C9-R1-48595577529864242799634846410711940694	2584.58	6805.83	Slice10	L2/3 IT CTX Glut	VIS-1	Glut
10B_M_1360	C9-R1-31521705220176178820100523218162359351	2600.24	6816.79	Slice10	L2/3 IT CTX Glut	VIS-1	Glut
10B_M_1393	C9-R1-264819039174968047529530667222986909523	2983.78	6866.46	Slice10	L4/5 IT CTX Glut	VIS-1	Glut
10B_M_1511	C9-R1-138192337493648986281774764471348049770	2391.11	6705.41	Slice10	L2/3 IT CTX Glut	VIS-1	Glut
10B_M_1705	C9-R1-17041741200637251219652288254096285202	2549.12	6778.58	Slice10	L2/3 IT CTX Glut	VIS-1	Glut
10B_M_1713	C9-R1-48595577529864242799634846410711940694	2584.58	6805.83	Slice10	L2/3 IT CTX Glut	VIS-1	Glut
10B_M_1740	C9-R1-308505655656738354618993735409025197940	2860.01	6798.68	Slice10	L2/3 IT CTX Glut	VIS-1	Glut
10B_M_1882	C9-R1-48595577529864242799634846410711940694	2584.58	6805.83	Slice10	L2/3 IT CTX Glut	VIS-1	Glut
10B_M_2179	C9-R1-138192337493648986281774764471348049770	2391.11	6705.41	Slice10	L2/3 IT CTX Glut	VIS-1	Glut
10B_M_2807	C9-R1-31521705220176178820100523218162359351	2600.24	6816.79	Slice10	L2/3 IT CTX Glut	VIS-1	Glut
10B_M_378	C9-R1-222245786974726856584349619865268665578	2145.55	6477.61	Slice10	L2/3 IT CTX Glut	VIS-1	Glut
10B_M_43	C9-R1-31521705220176178820100523218162359351	2600.24	6816.79	Slice10	L2/3 IT CTX Glut	VIS-1	Glut
10B_M_456	C9-R1-179541272025008493891964533789247523926	2331.23	6697.1	Slice10	L2/3 IT CTX Glut	VIS-1	Glut
10B_M_457	C9-R1-211081307111965391705379284063305825311	2043.78	6506.86	Slice10	L2/3 IT CTX Glut	VIS-1	Glut
10B_M_605	C9-R1-56133091401112461435013464484290404867	788.072	5069.71	Slice10	L2/3 IT CTX Glut	VIS-1	Glut
10B_M_832	C9-R1-57450733399161746586784814425557146560	1549.1	6146.53	Slice10	L2/3 IT CTX Glut	VIS-1	Glut
10B_M_835	C9-R1-179541272025008493891964533789247523926	2331.23	6697.1	Slice10	L2/3 IT CTX Glut	VIS-1	Glut
10B_M_945	C9-R1-179041668398495139588622156261990411030	2400.99	6676.42	Slice10	L2/3 IT CTX Glut	VIS-1	Glut
10C_M_286	C9-R1-56133091401112461435013464484290404867	788.072	5069.71	Slice10	L2/3 IT CTX Glut	AUD-2	Glut
10C_M_39	C9-R1-211081307111965391705379284063305825311	2043.78	6506.86	Slice10	L2/3 IT CTX Glut	AUD-2	Glut
10C_M_745	C9-R1-138192337493648986281774764471348049770	2391.11	6705.41	Slice10	L2/3 IT CTX Glut	AUD-2	Glut
10C_M_828	C9-R1-138192337493648986281774764471348049770	2391.11	6705.41	Slice10	L2/3 IT CTX Glut	AUD-2	Glut
9B_M_2253	C9-R1-17041741200637251219652288254096285202	2549.12	6778.58	Slice10	L2/3 IT CTX Glut	PTLp	Glut
9B_M_2299	C9-R1-123613814380770824948996051995889844527	1249.98	5921.68	Slice10	L2/3 IT CTX Glut	PTLp	Glut
9B_M_360	C9-R1-83751289981427322571840036473803377088	1661.65	6291.8	Slice10	L2/3 IT CTX Glut	PTLp	Glut
9C_M_1178	C9-R1-44432441651608615149066819565949011041	1608.68	6266.59	Slice10	L2/3 IT CTX Glut	SSp-6	Glut
9C_M_1858	C9-R1-77169025629391426695885897371984220882	700.395	2655.72	Slice10	L2/3 IT CTX Glut	SSp-6	Glut
9C_M_2191	C9-R1-324814479853087890781842928575461031436	957.9	3994.45	Slice10	L2/3 IT CTX Glut	SSp-6	Glut
9C_M_2972	C9-R1-264819039174968047529530667222986909523	2983.78	6866.46	Slice10	L2/3 IT CTX Glut	SSp-6	Glut
9C_M_654	C9-R1-211081307111965391705379284063305825311	2043.78	6506.86	Slice10	L2/3 IT CTX Glut	SSp-6	Glut
10B_M_1595	C9-R1-202853416123621276487639038406878336517	908.974	5488.18	Slice10	L2/3 IT CTX Glut	VIS-1	Glut
10B_M_1779	C9-R1-143331050030092136682801990382520228441	2019.42	6565.51	Slice10	L2/3 IT CTX Glut	VIS-1	Glut
9B_M_1027	C9-R1-309500864551874596967287372340287095740	1773	6299.63	Slice10	L2/3 IT CTX Glut	PTLp	Glut
10B_M_1862	C9-R1-18163141067000229757849284945689868246	1142.76	5728.65	Slice10	L2/3 IT CTX Glut	VIS-1	Glut
10B_M_1985	C9-R1-18163141067000229757849284945689868246	1142.76	5728.65	Slice10	L2/3 IT CTX Glut	VIS-1	Glut
10B_M_2057	C9-R1-292226679543788460218455905796824745085	2121.27	6602.12	Slice10	L2/3 IT CTX Glut	VIS-1	Glut
10B_M_2797	C9-R1-1611246609913586486565183244508499400	2582.38	6893.33	Slice10	L2/3 IT CTX Glut	VIS-1	Glut
10C_M_2858	C9-R1-41179687398985813751986564946368695209	802.868	5161.07	Slice10	L2/3 IT CTX Glut	AUD-2	Glut
10B_M_1095	C9-R1-75242650567118209847696053601261143110	2478.22	6917.86	Slice10	L2/3 IT CTX Glut	VIS-1	Glut
10B_M_1142	C9-R1-178267584689030849043716515375154704399	3380.7	7087.44	Slice10	L2/3 IT CTX Glut	VIS-1	Glut
10B_M_1269	C9-R1-266479727963269293627708747000682136386	2522.44	6828.86	Slice10	L2/3 IT CTX Glut	VIS-1	Glut
10B_M_1364	C9-R1-65903817378028231450042735996292160537	2717.68	6978.69	Slice10	L2/3 IT CTX Glut	VIS-1	Glut
10B_M_1432	C9-R1-116941321821188316073898274263808561249	2167.55	6518.8	Slice10	L2/3 IT CTX Glut	VIS-1	Glut
10B_M_1486	C9-R1-318167913616602767213317964083115193195	2772.84	6990.65	Slice10	L2/3 IT CTX Glut	VIS-1	Glut
10B_M_2328	C9-R1-3308983768457000728763649794812489235	2398.25	6913.75	Slice10	L2/3 IT CTX Glut	VIS-1	Glut
10B_M_438	C9-R1-210776042869821657096130292295505306009	2367.19	6814.93	Slice10	L2/3 IT CTX Glut	VIS-1	Glut
10B_M_553	C9-R1-260097523834602548477825615422775453104	1680.17	6306.49	Slice10	L2/3 IT CTX Glut	VIS-1	Glut
10B_M_695	C9-R1-313415740771926721689452659293829619883	455.733	4763.28	Slice10	L2/3 IT CTX Glut	VIS-1	Glut
10B_M_707	C9-R1-143331050030092136682801990382520228441	2019.42	6565.51	Slice10	L2/3 IT CTX Glut	VIS-1	Glut
10B_M_850	C9-R1-56801996065269496456264544279340260139	2876.54	7087.4	Slice10	L2/3 IT CTX Glut	VIS-1	Glut
10B_M_893	C9-R1-84255822367761794688661962517150770534	2877.49	7033.58	Slice10	L2/3 IT CTX Glut	VIS-1	Glut
10C_M_1289	C9-R1-313415740771926721689452659293829619883	455.733	4763.28	Slice10	L2/3 IT CTX Glut	AUD-2	Glut
10C_M_1886	C9-R1-29019392790593753875080482933134858495	1111.93	5893.07	Slice10	L2/3 IT CTX Glut	AUD-2	Glut
10B_M_1169	C9-R1-178267584689030849043716515375154704399	3380.7	7087.44	Slice10	L2/3 IT CTX Glut	VIS-1	Glut
[truncated: 159,414 more rows]

## Sheet: snm3C Cells
	merfish_cell	standard_center_x	standard_center_y	sample	CellType	DissectionRegion	Class
10F_DGV_3C_3-3-N13-K18	C9-R1-237600801261892323211227787442161478923	4631.61	1566.98	Slice10	PVpo-VMPO-MPN Hmx2 Gaba	HPF-2	Gaba
CEMBA3C_10F3C_R1_P7-4-H6-B20	C9-R1-294667516958626415877875056995212065180	5122.58	4355.42	Slice10	DMH Hmx2 Gaba	HY-2	Gaba
CEMBA3C_10F3C_R1_P7-4-H6-C20	C9-R1-222191142282677738000912805073773969615	1455.81	5895.43	Slice10	DMH-LHA Vgll2 Glut	HY-2	Glut
CEMBA3C_10F3C_R1_P7-4-H6-K20	C9-R1-264976138823985343321446032294141326921	4618.68	1274.57	Slice10	TU-ARH Otp Six6 Gaba	HY-2	Gaba
CEMBA3C_10F3C_R1_P7-4-H6-L20	C9-R1-294667516958626415877875056995212065180	5122.58	4355.42	Slice10	DMH Hmx2 Gaba	HY-2	Gaba
CEMBA3C_10F3C_R1_P7-4-H6-M19	C9-R1-177218931977295055895176479328744764041	4301.24	846.88	Slice10	VMH Fezf1 Glut	HY-2	Glut
CEMBA3C_10F3C_R1_P7-4-H6-M20	C9-R1-127792157242638179217199678635289680583	4278.04	1279.05	Slice10	ARH-DMH-LHA Gsx1 Gaba	HY-2	Gaba
CEMBA3C_10F3C_R1_P7-4-H6-N20	C9-R1-331074845009404943593976614153664739833	4953.9	1074.26	Slice10	DMH Nkx2-4 Glut	HY-2	Glut
CEMBA3C_10F3C_R1_P5-5-D6-A10	C9-R1-239925834238080119081225506765495945448	4603.14	937.054	Slice10	DMH Hmx2 Glut	HY-2	Glut
CEMBA3C_10F3C_R1_P5-5-D6-A22	C9-R1-125739706181087017129239806977243900018	4027.23	1082.5	Slice10	TU-ARH Otp Six6 Gaba	HY-2	Gaba
CEMBA3C_10F3C_R1_P5-5-D6-B21	C9-R1-35910162383293354246427395397907767620	5097.48	1396.61	Slice10	DMH Hmx2 Gaba	HY-2	Gaba
CEMBA3C_10F3C_R1_P5-5-D6-C22	C9-R1-212394561864881079658969621979730097852	4301.62	807.622	Slice10	VMH Fezf1 Glut	HY-2	Glut
CEMBA3C_10F3C_R1_P5-5-D6-C9	C9-R1-285465077838738304676476378141861639286	4059.36	1078.61	Slice10	TU-ARH Otp Six6 Gaba	HY-2	Gaba
CEMBA3C_10F3C_R1_P5-5-D6-D10	C9-R1-153472851039587133028760661686792735601	5020.05	1189.81	Slice10	DMH Nkx2-4 Glut	HY-2	Glut
CEMBA3C_10F3C_R1_P5-5-D6-D22	C9-R1-60164696311504603407090692223255537840	4608.22	1047.32	Slice10	ARH-DMH-LHA Gsx1 Gaba	HY-2	Gaba
CEMBA3C_10F3C_R1_P5-5-D6-F21	C9-R1-35844810852758630047985982039603983667	4648.93	723.89	Slice10	VMH Fezf1 Glut	HY-2	Glut
CEMBA3C_10F3C_R1_P5-5-D6-H22	C9-R1-44104025179344466181419195717003317382	4107.9	1094.33	Slice10	DMH Hmx2 Gaba	HY-2	Gaba
CEMBA3C_10F3C_R1_P5-5-D6-I10	C9-R1-218206753539674253519611200402634016638	4537.05	923.229	Slice10	DMH Hmx2 Glut	HY-2	Glut
CEMBA3C_10F3C_R1_P5-5-D6-I21	C9-R1-192882552829030638016291397824337862006	4180.98	782.404	Slice10	VMH Fezf1 Glut	HY-2	Glut
CEMBA3C_10F3C_R1_P5-5-D6-J10	C9-R1-225200792185143769205544785208380347481	4297.84	766.636	Slice10	VMH Fezf1 Glut	HY-2	Glut
CEMBA3C_10F3C_R1_P5-5-D6-K9	C9-R1-133858934317804800498080781321854491765	4658.82	817.85	Slice10	TU-ARH Otp Six6 Gaba	HY-2	Gaba
CEMBA3C_10F3C_R1_P5-5-D6-O9	C9-R1-153472851039587133028760661686792735601	5020.05	1189.81	Slice10	DMH Nkx2-4 Glut	HY-2	Glut
CEMBA3C_10F3C_R1_P5-6-D6-A11	C9-R1-54564528306014699113524738679866148308	4353.9	967.356	Slice10	ARH-DMH-LHA Gsx1 Gaba	HY-2	Gaba
CEMBA3C_10F3C_R1_P5-6-D6-B12	C9-R1-203065920705765064558618855827824138592	4720.79	723.187	Slice10	TU-ARH Otp Six6 Gaba	HY-2	Gaba
CEMBA3C_10F3C_R1_P5-6-D6-B23	C9-R1-93284911775607647113547884592829844478	4120.8	910.859	Slice10	VMH Nr5a1 Glut	HY-2	Glut
CEMBA3C_10F3C_R1_P5-6-D6-E11	C9-R1-290887223623198999391299732259266725099	3917.54	869.604	Slice10	TU-ARH Otp Six6 Gaba	HY-2	Gaba
CEMBA3C_10F3C_R1_P5-6-D6-F12	C9-R1-290887223623198999391299732259266725099	3917.54	869.604	Slice10	TU-ARH Otp Six6 Gaba	HY-2	Gaba
CEMBA3C_10F3C_R1_P5-6-D6-G11	C9-R1-59711484553689164127598937693790869048	5047.43	1050.28	Slice10	DMH Nkx2-4 Glut	HY-2	Glut
CEMBA3C_10F3C_R1_P5-6-D6-G12	C9-R1-111955322873199667733542766162110557204	4842.56	732.097	Slice10	ARH-DMH-LHA Gsx1 Gaba	HY-2	Gaba
CEMBA3C_10F3C_R1_P5-6-D6-J11	C9-R1-332468075232099657794690544680791538498	4570.85	860.402	Slice10	DMH-LHA Vgll2 Glut	HY-2	Glut
CEMBA3C_10F3C_R1_P5-6-D6-K11	C9-R1-157592246873929896303502837180459282041	4079.89	745.168	Slice10	VMH Nr5a1 Glut	HY-2	Glut
CEMBA3C_10F3C_R1_P5-6-D6-K12	C9-R1-205479744254509107329394024527820740412	3043.85	1515.53	Slice10	TU-ARH Otp Six6 Gaba	HY-2	Gaba
CEMBA3C_10F3C_R1_P5-6-D6-L12	C9-R1-129218386708571626720879688947038612546	4301.26	1517.12	Slice10	DMH Hmx2 Gaba	HY-2	Gaba
CEMBA3C_10F3C_R1_P5-6-D6-N23	C9-R1-29094882185274215467803087939568326641	4353.3	905.148	Slice10	DMH Hmx2 Glut	HY-2	Glut
CEMBA3C_10F3C_R1_P5-6-D6-O11	C9-R1-78733023816942092796760913609424034512	3997.1	801.976	Slice10	TU-ARH Otp Six6 Gaba	HY-2	Gaba
CEMBA3C_10F3C_R1_P6-2-F6-E16	C9-R1-54564528306014699113524738679866148308	4353.9	967.356	Slice10	PVa-AHN-LHA Otp Glut	HY-2	Glut
CEMBA3C_10F3C_R1_P6-2-F6-G15	C9-R1-280588030029905145219795300064413401556	4264.46	855.304	Slice10	VMH Nr5a1 Glut	HY-2	Glut
CEMBA3C_10F3C_R1_P6-2-F6-H3	C9-R1-35844810852758630047985982039603983667	4648.93	723.89	Slice10	ARH Tbx3 Glut	HY-2	Glut
CEMBA3C_10F3C_R1_P6-2-F6-I15	C9-R1-89138629279000955381197667959608350282	4916.65	1682.35	Slice10	ARH-DMH-LHA Gsx1 Gaba	HY-2	Gaba
CEMBA3C_10F3C_R1_P6-2-F6-J16	C9-R1-258903410445636197674297633725649006981	4257.64	1054.33	Slice10	DMH Hmx2 Gaba	HY-2	Gaba
CEMBA3C_10F3C_R1_P6-2-F6-J3	C9-R1-235616662514421649207665889211903911521	4429.64	752.294	Slice10	ARH-DMH-LHA Gsx1 Gaba	HY-2	Gaba
CEMBA3C_10F3C_R1_P6-2-F6-M16	C9-R1-255442514403817432103312637291527302718	4044.95	810.832	Slice10	TU-ARH Otp Six6 Gaba	HY-2	Gaba
CEMBA3C_10F3C_R1_P6-2-F6-N15	C9-R1-111955322873199667733542766162110557204	4842.56	732.097	Slice10	TU-ARH Otp Six6 Gaba	HY-2	Gaba
CEMBA3C_10F3C_R1_P2-6-J11-E12	C9-R1-153472851039587133028760661686792735601	5020.05	1189.81	Slice10	DMH Nkx2-4 Glut	HY-2	Glut
CEMBA3C_10F3C_R1_P2-6-J11-F12	C9-R1-287748919347690356744808868088243586160	4555.24	679.124	Slice10	VMH Nr5a1 Glut	HY-2	Glut
CEMBA3C_10F3C_R1_P2-6-J11-F24	C9-R1-154002402905498348066711942805266940138	4884.93	1205.73	Slice10	TU-ARH Otp Six6 Gaba	HY-2	Gaba
CEMBA3C_10F3C_R1_P2-6-J11-H23	C9-R1-86370671978340441731499411069056369849	4644.71	1205.24	Slice10	DMH Hmx2 Gaba	HY-2	Gaba
CEMBA3C_10F3C_R1_P2-6-J11-I11	C9-R1-144590568158512039279067849254573430751	4603.95	717.302	Slice10	VMH Nr5a1 Glut	HY-2	Glut
CEMBA3C_10F3C_R1_P2-6-J11-O11	C9-R1-120555866008463183655365652435673407991	4492.82	759.639	Slice10	VMH Nr5a1 Glut	HY-2	Glut
CEMBA3C_10F3C_R1_P2-6-J11-P23	C9-R1-191191331108241908831006496178379573281	5054.94	1093.58	Slice10	DMH Hmx2 Glut	HY-2	Glut
CEMBA3C_10F3C_R1_P7-3-H6-C6	C9-R1-23389231668540851982169517330431245267	4387.54	916.435	Slice10	VMH Nr5a1 Glut	HY-2	Glut
CEMBA3C_10F3C_R1_P7-3-H6-D17	C9-R1-251728236397042884485870886374658987589	4585.05	679.502	Slice10	VMH Nr5a1 Glut	HY-2	Glut
CEMBA3C_10F3C_R1_P7-3-H6-F17	C9-R1-27141841210678794910891803004827982609	5154.82	2115.7	Slice10	TU-ARH Otp Six6 Gaba	HY-2	Gaba
CEMBA3C_10F3C_R1_P7-3-H6-F5	C9-R1-2517247346196461748238045405333880839	4557.47	1486.09	Slice10	DMH Hmx2 Gaba	HY-2	Gaba
CEMBA3C_10F3C_R1_P7-3-H6-F6	C9-R1-101130706823115406833236649222895699367	4979.77	1135.91	Slice10	ARH Tbx3 Glut	HY-2	Glut
CEMBA3C_10F3C_R1_P7-3-H6-G18	C9-R1-93284911775607647113547884592829844478	4120.8	910.859	Slice10	VMH Nr5a1 Glut	HY-2	Glut
CEMBA3C_10F3C_R1_P7-3-H6-H6	C9-R1-263243567980745052309665787552405158890	3946.92	991.536	Slice10	TU-ARH Otp Six6 Gaba	HY-2	Gaba
CEMBA3C_10F3C_R1_P7-3-H6-I17	C9-R1-102133476063496836622661663458593538094	4325.92	703.078	Slice10	VMH Fezf1 Glut	HY-2	Glut
CEMBA3C_10F3C_R1_P7-3-H6-J17	C9-R1-291186204756385483962260639377166709794	4130.33	880.198	Slice10	DMH Hmx2 Gaba	HY-2	Gaba
CEMBA3C_10F3C_R1_P7-3-H6-N17	C9-R1-50570361885145905376262410334323767194	734.844	2081.46	Slice10	TU-ARH Otp Six6 Gaba	HY-2	Gaba
CEMBA3C_10F3C_R1_P7-3-H6-O18	C9-R1-98680267386754662123983129044308299891	4274.4	738.934	Slice10	VMH Fezf1 Glut	HY-2	Glut
CEMBA3C_10F3C_R1_P7-3-H6-O5	C9-R1-190630296156497034846677489653880631578	4269.74	1048.82	Slice10	DMH Hmx2 Gaba	HY-2	Gaba
CEMBA3C_10F3C_R1_P1-3-B11-A18	C9-R1-122914839978675631262730018013812035342	5026.87	4417.53	Slice10	ARH Tbx3 Glut	HY-2	Glut
CEMBA3C_10F3C_R1_P1-3-B11-B17	C9-R1-153743431932621158731570047289390113657	3099.16	3270.02	Slice10	ARH-DMH-LHA Gsx1 Gaba	HY-2	Gaba
CEMBA3C_10F3C_R1_P1-3-B11-C5	C9-R1-54564528306014699113524738679866148308	4353.9	967.356	Slice10	ARH-DMH-LHA Gsx1 Gaba	HY-2	Gaba
CEMBA3C_10F3C_R1_P1-3-B11-C6	C9-R1-190630296156497034846677489653880631578	4269.74	1048.82	Slice10	DMH Hmx2 Gaba	HY-2	Gaba
CEMBA3C_10F3C_R1_P1-3-B11-F5	C9-R1-125393086196058540557862044059792127466	5159.75	1390.46	Slice10	DMH Hmx2 Gaba	HY-2	Gaba
CEMBA3C_10F3C_R1_P1-3-B11-G17	C9-R1-109498324543459738346788665202211074817	4299.4	847.636	Slice10	TU-ARH Otp Six6 Gaba	HY-2	Gaba
CEMBA3C_10F3C_R1_P1-3-B11-G6	C9-R1-94354594685713695104675118984030128353	4207.73	1553.62	Slice10	ARH Tbx3 Glut	HY-2	Glut
CEMBA3C_10F3C_R1_P1-3-B11-H17	C9-R1-28180062877487936002011726087552076596	4264.66	913.282	Slice10	ARH-DMH-LHA Gsx1 Gaba	HY-2	Gaba
CEMBA3C_10F3C_R1_P1-3-B11-H6	C9-R1-142181521205088378639590799566188038205	5177.16	1281.73	Slice10	DMH Hmx2 Gaba	HY-2	Gaba
CEMBA3C_10F3C_R1_P1-3-B11-I5	C9-R1-277381897321065829916727287971730690014	5164.18	1932.09	Slice10	DMH Hmx2 Gaba	HY-2	Gaba
CEMBA3C_10F3C_R1_P1-3-B11-J6	C9-R1-216115721036347652131919152945155922538	4305.34	873.934	Slice10	ARH-DMH-LHA Gsx1 Gaba	HY-2	Gaba
CEMBA3C_10F3C_R1_P1-3-B11-L6	C9-R1-108275585504717926994494626245332084224	4104.83	788.584	Slice10	TU-ARH Otp Six6 Gaba	HY-2	Gaba
CEMBA3C_10F3C_R1_P1-3-B11-O18	C9-R1-183366383996700336286970386089999590585	4724.57	724.051	Slice10	TU-ARH Otp Six6 Gaba	HY-2	Gaba
CEMBA3C_10F3C_R1_P1-3-B11-O6	C9-R1-43595190916598683146710155277865689452	4136.43	820.69	Slice10	VMH Fezf1 Glut	HY-2	Glut
CEMBA3C_10F3C_R1_P5-2-D6-B15	C9-R1-272508695169172368640979592161851458018	5097.64	1411.57	Slice10	DMH Hmx2 Gaba	HY-2	Gaba
CEMBA3C_10F3C_R1_P5-2-D6-D15	C9-R1-8357810759268799096216427018782305727	4988.52	1133.86	Slice10	DMH Nkx2-4 Glut	HY-2	Glut
CEMBA3C_10F3C_R1_P5-2-D6-D16	C9-R1-145054612117913203127390895850970762140	4721.83	1319.88	Slice10	ARH Tbx3 Glut	HY-2	Glut
CEMBA3C_10F3C_R1_P5-2-D6-I15	C9-R1-73306400712248361136854502920090518293	3615.47	7274.01	Slice10	DMH Hmx2 Gaba	HY-2	Gaba
CEMBA3C_10F3C_R1_P5-2-D6-J4	C9-R1-60164696311504603407090692223255537840	4608.22	1047.32	Slice10	DMH Hmx2 Gaba	HY-2	Gaba
CEMBA3C_10F3C_R1_P5-2-D6-K15	C9-R1-121291751402434459296822850159236842772	3951.47	828.652	Slice10	TU-ARH Otp Six6 Gaba	HY-2	Gaba
CEMBA3C_10F3C_R1_P5-2-D6-N3	C9-R1-1644951200348709936359556624273834195	4450.05	860.024	Slice10	VMH Fezf1 Glut	HY-2	Glut
CEMBA3C_10F3C_R1_P5-2-D6-N4	C9-R1-252300473674910218313383889757864450958	4671.24	720.164	Slice10	VMH Nr5a1 Glut	HY-2	Glut
CEMBA3C_10F3C_R1_P1-1-B11-A14	C9-R1-282579955154325786191138910631909403841	5239.93	1604.53	Slice10	TU-ARH Otp Six6 Gaba	HY-2	Gaba
CEMBA3C_10F3C_R1_P1-1-B11-J13	C9-R1-290887223623198999391299732259266725099	3917.54	869.604	Slice10	TU-ARH Otp Six6 Gaba	HY-2	Gaba
CEMBA3C_10F3C_R1_P1-1-B11-J2	C9-R1-72130245992704970947859138167402060041	4632.63	1518.17	Slice10	DMH Hmx2 Gaba	HY-2	Gaba
CEMBA3C_10F3C_R1_P1-1-B11-K13	C9-R1-251728236397042884485870886374658987589	4585.05	679.502	Slice10	VMH Nr5a1 Glut	HY-2	Glut
CEMBA3C_10F3C_R1_P1-1-B11-K2	C9-R1-94354594685713695104675118984030128353	4207.73	1553.62	Slice10	ARH Tbx3 Glut	HY-2	Glut
CEMBA3C_10F3C_R1_P1-1-B11-M1	C9-R1-188682571519249509177238390145140011617	4529.47	1093.94	Slice10	DMH Hmx2 Glut	HY-2	Glut
CEMBA3C_10F3C_R1_P1-1-B11-P14	C9-R1-294667516958626415877875056995212065180	5122.58	4355.42	Slice10	DMH Hmx2 Gaba	HY-2	Gaba
CEMBA3C_10F3C_R1_P1-2-B11-A15	C9-R1-127792157242638179217199678635289680583	4278.04	1279.05	Slice10	ARH-DMH-LHA Gsx1 Gaba	HY-2	Gaba
CEMBA3C_10F3C_R1_P1-2-B11-A16	C9-R1-35844810852758630047985982039603983667	4648.93	723.89	Slice10	DMH Hmx2 Gaba	HY-2	Gaba
CEMBA3C_10F3C_R1_P1-2-B11-B4	C9-R1-110714957666049380938354994713723458093	4955.79	1042.08	Slice10	DMH Nkx2-4 Glut	HY-2	Glut
CEMBA3C_10F3C_R1_P1-2-B11-C15	C9-R1-40103054064316220968660912275839633018	5212.18	1505.58	Slice10	ARH-DMH-LHA Gsx1 Gaba	HY-2	Gaba
CEMBA3C_10F3C_R1_P1-2-B11-C3	C9-R1-64944923887754208963258701481986208598	4499.14	713.901	Slice10	VMH Fezf1 Glut	HY-2	Glut
CEMBA3C_10F3C_R1_P1-2-B11-D3	C9-R1-287748919347690356744808868088243586160	4555.24	679.124	Slice10	VMH Nr5a1 Glut	HY-2	Glut
CEMBA3C_10F3C_R1_P1-2-B11-F3	C9-R1-314596188784349617956428579757891770940	4652.88	866.504	Slice10	DMH Nkx2-4 Glut	HY-2	Glut
CEMBA3C_10F3C_R1_P1-2-B11-H4	C9-R1-44104025179344466181419195717003317382	4107.9	1094.33	Slice10	DMH Hmx2 Gaba	HY-2	Gaba
CEMBA3C_10F3C_R1_P1-2-B11-I15	C9-R1-11367706298009353940904107668379480461	2746.17	2024.22	Slice10	ARH Tbx3 Glut	HY-2	Glut
CEMBA3C_10F3C_R1_P1-2-B11-K15	C9-R1-239356869238148109674450963993050556006	4551.95	689.006	Slice10	VMH Nr5a1 Glut	HY-2	Glut
CEMBA3C_10F3C_R1_P1-2-B11-K16	C9-R1-150548911879537067354199558156056457737	4711.51	1324.42	Slice10	ARH-DMH-LHA Gsx1 Gaba	HY-2	Gaba
CEMBA3C_10F3C_R1_P1-2-B11-M15	C9-R1-205479744254509107329394024527820740412	3043.85	1515.53	Slice10	TU-ARH Otp Six6 Gaba	HY-2	Gaba
CEMBA3C_10F3C_R1_P1-2-B11-N15	C9-R1-126946470949843048444603357535763894725	4791.15	848.089	Slice10	ARH-DMH-LHA Gsx1 Gaba	HY-2	Gaba
CEMBA3C_10F3C_R1_P1-2-B11-N3	C9-R1-125393086196058540557862044059792127466	5159.75	1390.46	Slice10	DMH Hmx2 Gaba	HY-2	Gaba
CEMBA3C_10F3C_R1_P1-2-B11-P15	C9-R1-95198178884492558492122531791269723184	4972.37	1244.72	Slice10	DMH Hmx2 Gaba	HY-2	Gaba
CEMBA3C_10F3C_R1_P1-2-B11-P16	C9-R1-73306400712248361136854502920090518293	3615.47	7274.01	Slice10	DMH Hmx2 Gaba	HY-2	Gaba
CEMBA3C_10F3C_R1_P4-4-B6-B20	C9-R1-248354422564313451781650163577873967462	4629.12	876.52	Slice10	DMH Hmx2 Glut	HY-2	Glut
CEMBA3C_10F3C_R1_P4-4-B6-D19	C9-R1-258903410445636197674297633725649006981	4257.64	1054.33	Slice10	DMH Hmx2 Gaba	HY-2	Gaba
CEMBA3C_10F3C_R1_P4-4-B6-F20	C9-R1-327095306108033511053326089322973278426	4993.34	2720.37	Slice10	VMH Nr5a1 Glut	HY-2	Glut
CEMBA3C_10F3C_R1_P4-4-B6-G20	C9-R1-92701338021254163568227885194647373720	4177.56	928.618	Slice10	ARH-DMH-LHA Gsx1 Gaba	HY-2	Gaba
CEMBA3C_10F3C_R1_P4-4-B6-G7	C9-R1-94354594685713695104675118984030128353	4207.73	1553.62	Slice10	ARH Tbx3 Glut	HY-2	Glut
CEMBA3C_10F3C_R1_P4-4-B6-H7	C9-R1-22619861005000040764271957239578413358	4572.03	1125.91	Slice10	ARH Tbx3 Glut	HY-2	Glut
CEMBA3C_10F3C_R1_P4-4-B6-H8	C9-R1-121649075877903852806782562296738330604	4505.34	1294.57	Slice10	DMH Hmx2 Gaba	HY-2	Gaba
CEMBA3C_10F3C_R1_P4-4-B6-J20	C9-R1-192882552829030638016291397824337862006	4180.98	782.404	Slice10	VMH Fezf1 Glut	HY-2	Glut
CEMBA3C_10F3C_R1_P4-4-B6-J8	C9-R1-251728236397042884485870886374658987589	4585.05	679.502	Slice10	VMH Nr5a1 Glut	HY-2	Glut
CEMBA3C_10F3C_R1_P4-4-B6-L20	C9-R1-247080313857583512161739309553844044115	3921.05	941.261	Slice10	TU-ARH Otp Six6 Gaba	HY-2	Gaba
CEMBA3C_10F3C_R1_P4-4-B6-O19	C9-R1-225200792185143769205544785208380347481	4297.84	766.636	Slice10	VMH Fezf1 Glut	HY-2	Glut
CEMBA3C_10F3C_R1_P4-4-B6-O20	C9-R1-331090225510700499603479686250892161970	4269	824.632	Slice10	ARH-DMH-LHA Gsx1 Gaba	HY-2	Gaba
CEMBA3C_10F3C_R1_P2-4-J11-A7	C9-R1-80890772252903648634202896278077449056	5161.58	1435.71	Slice10	DMH Hmx2 Gaba	HY-2	Gaba
CEMBA3C_10F3C_R1_P2-4-J11-A8	C9-R1-237836312810907898691015686859109762165	4712.01	869.42	Slice10	DMH Hmx2 Gaba	HY-2	Gaba
CEMBA3C_10F3C_R1_P2-4-J11-B19	C9-R1-29584034299473523764952870786950475490	4941.54	1124.36	Slice10	DMH Nkx2-4 Glut	HY-2	Glut
CEMBA3C_10F3C_R1_P2-4-J11-B7	C9-R1-43595190916598683146710155277865689452	4136.43	820.69	Slice10	VMH Fezf1 Glut	HY-2	Glut
CEMBA3C_10F3C_R1_P2-4-J11-E7	C9-R1-327944301978073914480973817130045945036	4592.07	900.333	Slice10	ARH-DMH-LHA Gsx1 Gaba	HY-2	Gaba
CEMBA3C_10F3C_R1_P2-4-J11-F19	C9-R1-172826254767354928845125844658840641429	4080.7	787.342	Slice10	TU-ARH Otp Six6 Gaba	HY-2	Gaba
CEMBA3C_10F3C_R1_P2-4-J11-G19	C9-R1-48563985679926765736252953162651608504	4096.28	886.883	Slice10	TU-ARH Otp Six6 Gaba	HY-2	Gaba
CEMBA3C_10F3C_R1_P2-4-J11-G7	C9-R1-183366383996700336286970386089999590585	4724.57	724.051	Slice10	VMH Nr5a1 Glut	HY-2	Glut
CEMBA3C_10F3C_R1_P2-4-J11-H20	C9-R1-239356869238148109674450963993050556006	4551.95	689.006	Slice10	VMH Nr5a1 Glut	HY-2	Glut
CEMBA3C_10F3C_R1_P2-4-J11-I20	C9-R1-316070262009878511429240944772551636886	1525.98	3000	Slice10	TU-ARH Otp Six6 Gaba	HY-2	Gaba
CEMBA3C_10F3C_R1_P2-4-J11-N8	C9-R1-255095335813798687187419783462765866441	4642.86	1306.54	Slice10	DMH Hmx2 Gaba	HY-2	Gaba
CEMBA3C_10F3C_R1_P2-4-J11-O20	C9-R1-183366383996700336286970386089999590585	4724.57	724.051	Slice10	VMH Nr5a1 Glut	HY-2	Glut
CEMBA3C_10F3C_R1_P2-4-J11-O7	C9-R1-7939631324028711388897990082858083209	4171.69	868.966	Slice10	TU-ARH Otp Six6 Gaba	HY-2	Gaba
CEMBA3C_10F3C_R1_P4-1-B6-C13	C9-R1-237600801261892323211227787442161478923	4631.61	1566.98	Slice10	DMH Hmx2 Gaba	HY-2	Gaba
CEMBA3C_10F3C_R1_P4-1-B6-D2	C9-R1-232413532229364118478286015406787937302	1716.66	4425.17	Slice10	ARH-DMH-LHA Gsx1 Gaba	HY-2	Gaba
CEMBA3C_10F3C_R1_P4-1-B6-F1	C9-R1-255442514403817432103312637291527302718	4044.95	810.832	Slice10	TU-ARH Otp Six6 Gaba	HY-2	Gaba
CEMBA3C_10F3C_R1_P4-1-B6-K2	C9-R1-202519965993883985106887379715687386131	3996.08	842.314	Slice10	TU-ARH Otp Six6 Gaba	HY-2	Gaba
CEMBA3C_10F3C_R1_P4-1-B6-N14	C9-R1-243852724192162260299294997315754947611	4277.59	789.964	Slice10	VMH Fezf1 Glut	HY-2	Glut
CEMBA3C_10F3C_R1_P4-1-B6-P13	C9-R1-125393086196058540557862044059792127466	5159.75	1390.46	Slice10	DMH Hmx2 Gaba	HY-2	Gaba
CEMBA3C_10F3C_R1_P4-6-B6-A23	C9-R1-169198668876303061845024740446405354033	4698.15	1390.95	Slice10	DMH Hmx2 Gaba	HY-2	Gaba
CEMBA3C_10F3C_R1_P4-6-B6-C12	C9-R1-275594811616079917265617165008941188806	4167.97	772.792	Slice10	DMH Hmx2 Gaba	HY-2	Gaba
CEMBA3C_10F3C_R1_P4-6-B6-G23	C9-R1-277867225305072793158219326330863190249	4567.22	1213.18	Slice10	ARH Tbx3 Glut	HY-2	Glut
CEMBA3C_10F3C_R1_P4-6-B6-K12	C9-R1-233446350563557458795986470497503128595	4695.09	1138.71	Slice10	DMH Hmx2 Gaba	HY-2	Gaba
CEMBA3C_10F3C_R1_P3-3-J2-C6	C9-R1-157354342866760722299911336775773856237	4972.32	1128.03	Slice10	DMH Nkx2-4 Glut	HY-2	Glut
CEMBA3C_10F3C_R1_P3-3-J2-E5	C9-R1-253124402228181672794367758248146428339	4037.98	802.894	Slice10	TU-ARH Otp Six6 Gaba	HY-2	Gaba
CEMBA3C_10F3C_R1_P3-3-J2-G17	C9-R1-314596188784349617956428579757891770940	4652.88	866.504	Slice10	DMH Nkx2-4 Glut	HY-2	Glut
CEMBA3C_10F3C_R1_P3-3-J2-G5	C9-R1-192719727184401071871011595341443968808	4961.14	1151.63	Slice10	DMH Hmx2 Gaba	HY-2	Gaba
CEMBA3C_10F3C_R1_P3-3-J2-I17	C9-R1-331074845009404943593976614153664739833	4953.9	1074.26	Slice10	DMH Nkx2-4 Glut	HY-2	Glut
CEMBA3C_10F3C_R1_P3-3-J2-L18	C9-R1-253124402228181672794367758248146428339	4037.98	802.894	Slice10	TU-ARH Otp Six6 Gaba	HY-2	Gaba
CEMBA3C_10F3C_R1_P3-3-J2-M17	C9-R1-319145539389801297839191880243609578459	4889.57	3036.22	Slice10	ARH-DMH-LHA Gsx1 Gaba	HY-2	Gaba
CEMBA3C_10F3C_R1_P3-3-J2-O18	C9-R1-218206753539674253519611200402634016638	4537.05	923.229	Slice10	DMH Hmx2 Glut	HY-2	Glut
CEMBA3C_10F3C_R1_P3-3-J2-P6	C9-R1-86370671978340441731499411069056369849	4644.71	1205.24	Slice10	DMH Hmx2 Gaba	HY-2	Gaba
CEMBA3C_10F3C_R1_P6-1-F6-A1	C9-R1-190630296156497034846677489653880631578	4269.74	1048.82	Slice10	ARH Tbx3 Glut	HY-2	Glut
CEMBA3C_10F3C_R1_P6-1-F6-B1	C9-R1-156709661374016223905981047714207993394	4519.82	988.246	Slice10	VMH Fezf1 Glut	HY-2	Glut
CEMBA3C_10F3C_R1_P6-1-F6-D1	C9-R1-86196877542330542766577097859298498995	5011.05	2015.39	Slice10	VMH Fezf1 Glut	HY-2	Glut
CEMBA3C_10F3C_R1_P6-1-F6-D14	C9-R1-43595190916598683146710155277865689452	4136.43	820.69	Slice10	VMH Fezf1 Glut	HY-2	Glut
CEMBA3C_10F3C_R1_P6-1-F6-G13	C9-R1-45968785390851618179158340125783283862	4661.19	1013.84	Slice10	DMH Hmx2 Glut	HY-2	Glut
CEMBA3C_10F3C_R1_P6-1-F6-J14	C9-R1-211139192867743962740246865019170576539	4943.32	1176.31	Slice10	DMH Hmx2 Gaba	HY-2	Gaba
CEMBA3C_10F3C_R1_P6-1-F6-L2	C9-R1-31784752664800672542538385873509509564	4115.83	1002.55	Slice10	TU-ARH Otp Six6 Gaba	HY-2	Gaba
CEMBA3C_10F3C_R1_P6-1-F6-M13	C9-R1-277381897321065829916727287971730690014	5164.18	1932.09	Slice10	DMH Hmx2 Gaba	HY-2	Gaba
CEMBA3C_10F3C_R1_P6-1-F6-N14	C9-R1-117820310801171648862355486587986647733	4122.75	1079.6	Slice10	TU-ARH Otp Six6 Gaba	HY-2	Gaba
CEMBA3C_10F3C_R1_P6-1-F6-O13	C9-R1-211406030702232996035966601234149043756	4023.02	826.276	Slice10	DMH Hmx2 Gaba	HY-2	Gaba
CEMBA3C_10F3C_R1_P6-1-F6-P2	C9-R1-94354594685713695104675118984030128353	4207.73	1553.62	Slice10	ARH Tbx3 Glut	HY-2	Glut
CEMBA3C_10F3C_R1_P3-5-J2-C22	C9-R1-172003029625376265661304535398630380329	4640.94	1045.59	Slice10	DMH Hmx2 Glut	HY-2	Glut
CEMBA3C_10F3C_R1_P3-5-J2-F9	C9-R1-222191142282677738000912805073773969615	1455.81	5895.43	Slice10	TU-ARH Otp Six6 Gaba	HY-2	Gaba
CEMBA3C_10F3C_R1_P3-5-J2-G21	C9-R1-205479744254509107329394024527820740412	3043.85	1515.53	Slice10	TU-ARH Otp Six6 Gaba	HY-2	Gaba
CEMBA3C_10F3C_R1_P3-5-J2-H10	C9-R1-192882552829030638016291397824337862006	4180.98	782.404	Slice10	ARH Tbx3 Glut	HY-2	Glut
CEMBA3C_10F3C_R1_P3-5-J2-H9	C9-R1-172826254767354928845125844658840641429	4080.7	787.342	Slice10	TU-ARH Otp Six6 Gaba	HY-2	Gaba
CEMBA3C_10F3C_R1_P3-5-J2-I22	C9-R1-280366735444287342440932195227980977402	4310.63	853.144	Slice10	ARH Tbx3 Glut	HY-2	Glut
CEMBA3C_10F3C_R1_P3-5-J2-L22	C9-R1-263243567980745052309665787552405158890	3946.92	991.536	Slice10	TU-ARH Otp Six6 Gaba	HY-2	Gaba
CEMBA3C_10F3C_R1_P3-5-J2-M9	C9-R1-183366383996700336286970386089999590585	4724.57	724.051	Slice10	VMH Nr5a1 Glut	HY-2	Glut
CEMBA3C_10F3C_R1_P3-5-J2-O21	C9-R1-86196877542330542766577097859298498995	5011.05	2015.39	Slice10	VMH Fezf1 Glut	HY-2	Glut
CEMBA3C_10F3C_R1_P6-5-F6-A10	C9-R1-72130245992704970947859138167402060041	4632.63	1518.17	Slice10	DMH Hmx2 Gaba	HY-2	Gaba
CEMBA3C_10F3C_R1_P6-5-F6-C10	C9-R1-164070303113837797623873628144168861876	4966.21	1023.71	Slice10	DMH Hmx2 Gaba	HY-2	Gaba
CEMBA3C_10F3C_R1_P6-5-F6-C21	C9-R1-54745726200712017222089485554515564822	4323.58	826.544	Slice10	ARH-DMH-LHA Gsx1 Gaba	HY-2	Gaba
CEMBA3C_10F3C_R1_P6-5-F6-E9	C9-R1-29094882185274215467803087939568326641	4353.3	905.148	Slice10	TU-ARH Otp Six6 Gaba	HY-2	Gaba
CEMBA3C_10F3C_R1_P6-5-F6-H21	C9-R1-246801729107167569267493838673040054605	4486.66	743.385	Slice10	VMH Fezf1 Glut	HY-2	Glut
CEMBA3C_10F3C_R1_P6-5-F6-I10	C9-R1-257028323327100089107600107434352458763	4073.28	951.197	Slice10	TU-ARH Otp Six6 Gaba	HY-2	Gaba
CEMBA3C_10F3C_R1_P6-5-F6-J21	C9-R1-267366769197407250648859125889786256184	3914.27	863.806	Slice10	TU-ARH Otp Six6 Gaba	HY-2	Gaba
CEMBA3C_10F3C_R1_P6-5-F6-K22	C9-R1-195066669449488974834849308844239431567	4685.26	1132.72	Slice10	DMH Hmx2 Glut	HY-2	Glut
CEMBA3C_10F3C_R1_P6-5-F6-M21	C9-R1-210505610481469859459932778242294350134	4096.02	1146.49	Slice10	TU-ARH Otp Six6 Gaba	HY-2	Gaba
CEMBA3C_10F3C_R1_P6-5-F6-O21	C9-R1-319940111574726493856794382775936253752	4256.51	1048.28	Slice10	DMH Hmx2 Gaba	HY-2	Gaba
CEMBA3C_10F3C_R1_P6-5-F6-O9	C9-R1-243852724192162260299294997315754947611	4277.59	789.964	Slice10	VMH Fezf1 Glut	HY-2	Glut
CEMBA3C_10F3C_R1_P6-5-F6-P10	C9-R1-246801729107167569267493838673040054605	4486.66	743.385	Slice10	VMH Nr5a1 Glut	HY-2	Glut
CEMBA3C_10F3C_R1_P7-5-H6-B22	C9-R1-203065920705765064558618855827824138592	4720.79	723.187	Slice10	DMH-LHA Vgll2 Glut	HY-2	Glut
CEMBA3C_10F3C_R1_P7-5-H6-C10	C9-R1-10904089843882905877988426103235879296	4901.62	1138.82	Slice10	DMH Hmx2 Gaba	HY-2	Gaba
CEMBA3C_10F3C_R1_P7-5-H6-D21	C9-R1-126946470949843048444603357535763894725	4791.15	848.089	Slice10	ARH-DMH-LHA Gsx1 Gaba	HY-2	Gaba
CEMBA3C_10F3C_R1_P7-5-H6-E9	C9-R1-247080313857583512161739309553844044115	3921.05	941.261	Slice10	TU-ARH Otp Six6 Gaba	HY-2	Gaba
CEMBA3C_10F3C_R1_P7-5-H6-F21	C9-R1-80890772252903648634202896278077449056	5161.58	1435.71	Slice10	DMH Hmx2 Gaba	HY-2	Gaba
CEMBA3C_10F3C_R1_P7-5-H6-G21	C9-R1-154002402905498348066711942805266940138	4884.93	1205.73	Slice10	DMH Hmx2 Gaba	HY-2	Gaba
CEMBA3C_10F3C_R1_P7-5-H6-I10	C9-R1-251728236397042884485870886374658987589	4585.05	679.502	Slice10	VMH Nr5a1 Glut	HY-2	Glut
CEMBA3C_10F3C_R1_P7-5-H6-I22	C9-R1-108698992062769408519485491894221614047	4522.85	1087.44	Slice10	DMH Hmx2 Gaba	HY-2	Gaba
CEMBA3C_10F3C_R1_P7-5-H6-K21	C9-R1-125393086196058540557862044059792127466	5159.75	1390.46	Slice10	DMH Hmx2 Gaba	HY-2	Gaba
CEMBA3C_10F3C_R1_P5-4-D6-A19	C9-R1-59711484553689164127598937693790869048	5047.43	1050.28	Slice10	DMH Nkx2-4 Glut	HY-2	Glut
CEMBA3C_10F3C_R1_P5-4-D6-C19	C9-R1-172203798844829324435474107707591822722	4152.68	783.7	Slice10	ARH Tbx3 Glut	HY-2	Glut
CEMBA3C_10F3C_R1_P5-4-D6-D19	C9-R1-206648032087250111278385711682003421122	4715.59	1117.71	Slice10	DMH Hmx2 Gaba	HY-2	Gaba
CEMBA3C_10F3C_R1_P5-4-D6-I8	C9-R1-91858346545997200902756014062862902249	4027.7	921.12	Slice10	TU-ARH Otp Six6 Gaba	HY-2	Gaba
CEMBA3C_10F3C_R1_P5-4-D6-K20	C9-R1-202519965993883985106887379715687386131	3996.08	842.314	Slice10	VMH Nr5a1 Glut	HY-2	Glut
CEMBA3C_10F3C_R1_P5-4-D6-K7	C9-R1-251728236397042884485870886374658987589	4585.05	679.502	Slice10	VMH Nr5a1 Glut	HY-2	Glut
CEMBA3C_10F3C_R1_P5-4-D6-L20	C9-R1-131975417032989161106137217527715426180	4974.64	874.346	Slice10	DMH Nkx2-4 Glut	HY-2	Glut
CEMBA3C_10F3C_R1_P5-4-D6-M8	C9-R1-282214068512170490738361544618454779092	4194.09	866.032	Slice10	DMH Hmx2 Gaba	HY-2	Gaba
CEMBA3C_10F3C_R1_P4-2-B6-D15	C9-R1-205479744254509107329394024527820740412	3043.85	1515.53	Slice10	TU-ARH Otp Six6 Gaba	HY-2	Gaba
CEMBA3C_10F3C_R1_P4-2-B6-G15	C9-R1-287748919347690356744808868088243586160	4555.24	679.124	Slice10	VMH Nr5a1 Glut	HY-2	Glut
CEMBA3C_10F3C_R1_P4-2-B6-G3	C9-R1-127420283279467588946485786040381138652	4244.09	933.964	Slice10	ARH-DMH-LHA Gsx1 Gaba	HY-2	Gaba
CEMBA3C_10F3C_R1_P4-2-B6-J3	C9-R1-331090225510700499603479686250892161970	4269	824.632	Slice10	ARH-DMH-LHA Gsx1 Gaba	HY-2	Gaba
CEMBA3C_10F3C_R1_P4-2-B6-K15	C9-R1-288614614171172601590792329745535915906	3935.1	1118.47	Slice10	TU-ARH Otp Six6 Gaba	HY-2	Gaba
CEMBA3C_10F3C_R1_P4-2-B6-L3	C9-R1-288614614171172601590792329745535915906	3935.1	1118.47	Slice10	TU-ARH Otp Six6 Gaba	HY-2	Gaba
CEMBA3C_10F3C_R1_P3-1-J2-A14	C9-R1-72130245992704970947859138167402060041	4632.63	1518.17	Slice10	DMH Hmx2 Gaba	HY-2	Gaba
CEMBA3C_10F3C_R1_P3-1-J2-D13	C9-R1-237708706007481715045717882180063013450	4555	1329.6	Slice10	ARH Tbx3 Glut	HY-2	Glut
CEMBA3C_10F3C_R1_P3-1-J2-E13	C9-R1-211702941768669878306224543712867780425	4864.92	801.757	Slice10	ARH Tbx3 Glut	HY-2	Glut
CEMBA3C_10F3C_R1_P3-1-J2-G13	C9-R1-30576908284065801246170687411170464462	4522.03	769.25	Slice10	VMH Fezf1 Glut	HY-2	Glut
CEMBA3C_10F3C_R1_P3-1-J2-I1	C9-R1-337142650468971668871147557041896785369	4188.16	876.688	Slice10	ARH-DMH-LHA Gsx1 Gaba	HY-2	Gaba
CEMBA3C_10F3C_R1_P3-1-J2-I13	C9-R1-69168213852646886743550339079227620824	4395.71	1853.39	Slice10	ARH-DMH-LHA Gsx1 Gaba	HY-2	Gaba
CEMBA3C_10F3C_R1_P3-1-J2-M14	C9-R1-51642231498319587463546122043258347833	4617.78	874.306	Slice10	DMH Hmx2 Glut	HY-2	Glut
CEMBA3C_10F3C_R1_P3-1-J2-O13	C9-R1-10904089843882905877988426103235879296	4901.62	1138.82	Slice10	DMH Hmx2 Gaba	HY-2	Gaba
CEMBA3C_10F3C_R1_P3-1-J2-P13	C9-R1-60164696311504603407090692223255537840	4608.22	1047.32	Slice10	DMH Hmx2 Gaba	HY-2	Gaba
CEMBA3C_10F3C_R1_P3-1-J2-P14	C9-R1-95198178884492558492122531791269723184	4972.37	1244.72	Slice10	DMH Hmx2 Gaba	HY-2	Gaba
CEMBA3C_10F3C_R1_P7-1-H6-A1	C9-R1-149421460073642401844415764742335438841	4283.89	1027.33	Slice10	DMH Hmx2 Gaba	HY-2	Gaba
CEMBA3C_10F3C_R1_P7-1-H6-A2	C9-R1-60164696311504603407090692223255537840	4608.22	1047.32	Slice10	DMH Hmx2 Gaba	HY-2	Gaba
CEMBA3C_10F3C_R1_P7-1-H6-C2	C9-R1-327944301978073914480973817130045945036	4592.07	900.333	Slice10	VMH Nr5a1 Glut	HY-2	Glut
CEMBA3C_10F3C_R1_P7-1-H6-F13	C9-R1-164070303113837797623873628144168861876	4966.21	1023.71	Slice10	DMH Nkx2-4 Glut	HY-2	Glut
CEMBA3C_10F3C_R1_P7-1-H6-J2	C9-R1-165051378443547623386250741057091929520	4014.47	1062.22	Slice10	TU-ARH Otp Six6 Gaba	HY-2	Gaba
CEMBA3C_10F3C_R1_P7-1-H6-K13	C9-R1-50570361885145905376262410334323767194	734.844	2081.46	Slice10	DMH-LHA Vgll2 Glut	HY-2	Glut
CEMBA3C_10F3C_R1_P7-1-H6-L1	C9-R1-243852724192162260299294997315754947611	4277.59	789.964	Slice10	VMH Fezf1 Glut	HY-2	Glut
CEMBA3C_10F3C_R1_P7-1-H6-P14	C9-R1-214041877381014127925247783172417905886	3997	790.366	Slice10	TU-ARH Otp Six6 Gaba	HY-2	Gaba
CEMBA3C_10F3C_R1_P1-6-B11-C11	C9-R1-203065920705765064558618855827824138592	4720.79	723.187	Slice10	VMH Fezf1 Glut	HY-2	Glut
CEMBA3C_10F3C_R1_P1-6-B11-C23	C9-R1-313138664785862910167292169457084951072	4222.4	762.154	Slice10	VMH Fezf1 Glut	HY-2	Glut
CEMBA3C_10F3C_R1_P1-6-B11-E12	C9-R1-102133476063496836622661663458593538094	4325.92	703.078	Slice10	VMH Fezf1 Glut	HY-2	Glut
CEMBA3C_10F3C_R1_P1-6-B11-F12	C9-R1-111371494361323101388275198174656202443	4881.6	830.755	Slice10	DMH Nkx2-4 Glut	HY-2	Glut
CEMBA3C_10F3C_R1_P1-6-B11-F23	C9-R1-121143189087516645005096393507558244098	4361	822.062	Slice10	TU-ARH Otp Six6 Gaba	HY-2	Gaba
CEMBA3C_10F3C_R1_P1-6-B11-G23	C9-R1-144590568158512039279067849254573430751	4603.95	717.302	Slice10	VMH Nr5a1 Glut	HY-2	Glut
CEMBA3C_10F3C_R1_P1-6-B11-K11	C9-R1-225200792185143769205544785208380347481	4297.84	766.636	Slice10	VMH Nr5a1 Glut	HY-2	Glut
CEMBA3C_10F3C_R1_P1-6-B11-K23	C9-R1-317669864998644434171045060921897830805	4567.06	1219.01	Slice10	DMH Hmx2 Gaba	HY-2	Gaba
CEMBA3C_10F3C_R1_P1-6-B11-L11	C9-R1-308501030893515039717323828606548351279	4625.02	1521.84	Slice10	TU-ARH Otp Six6 Gaba	HY-2	Gaba
CEMBA3C_10F3C_R1_P1-6-B11-N23	C9-R1-191458777084559194840124279795375921210	5094.63	1128.57	Slice10	DMH Nkx2-4 Glut	HY-2	Glut
CEMBA3C_10F3C_R1_P1-6-B11-P23	C9-R1-278827392788039625777253033696201060854	4004.16	986.135	Slice10	TU-ARH Otp Six6 Gaba	HY-2	Gaba
CEMBA3C_10F3C_R1_P4-5-B6-B10	C9-R1-94354594685713695104675118984030128353	4207.73	1553.62	Slice10	DMH Hmx2 Gaba	HY-2	Gaba
CEMBA3C_10F3C_R1_P4-5-B6-E21	C9-R1-40494805509609234969374040161908278333	1774.32	2062.71	Slice10	ARH-DMH-LHA Gsx1 Gaba	HY-2	Gaba
CEMBA3C_10F3C_R1_P4-5-B6-I21	C9-R1-183366383996700336286970386089999590585	4724.57	724.051	Slice10	VMH Nr5a1 Glut	HY-2	Glut
CEMBA3C_10F3C_R1_P4-5-B6-J21	C9-R1-44104025179344466181419195717003317382	4107.9	1094.33	Slice10	DMH Hmx2 Gaba	HY-2	Gaba
CEMBA3C_10F3C_R1_P4-5-B6-J22	C9-R1-217586994144184119724461176105050652438	4661.18	1136.44	Slice10	DMH Hmx2 Glut	HY-2	Glut
CEMBA3C_10F3C_R1_P4-5-B6-J9	C9-R1-125739706181087017129239806977243900018	4027.23	1082.5	Slice10	TU-ARH Otp Six6 Gaba	HY-2	Gaba
CEMBA3C_10F3C_R1_P4-5-B6-M10	C9-R1-120414743461861508078017784329167918592	4205.43	947.95	Slice10	ARH-DMH-LHA Gsx1 Gaba	HY-2	Gaba
CEMBA3C_10F3C_R1_P4-5-B6-P22	C9-R1-89138629279000955381197667959608350282	4916.65	1682.35	Slice10	ARH-DMH-LHA Gsx1 Gaba	HY-2	Gaba
CEMBA3C_10F3C_R1_P1-4-B11-A7	C9-R1-36356840668833187212701483117331144930	4361.62	893.106	Slice10	ARH-DMH-LHA Gsx1 Gaba	HY-2	Gaba
CEMBA3C_10F3C_R1_P1-4-B11-B8	C9-R1-54564528306014699113524738679866148308	4353.9	967.356	Slice10	PVa-AHN-LHA Otp Glut	HY-2	Glut
CEMBA3C_10F3C_R1_P1-4-B11-D20	C9-R1-236422683566931799654691025078954030427	4853.32	1843.33	Slice10	VMH Nr5a1 Glut	HY-2	Glut
CEMBA3C_10F3C_R1_P1-4-B11-F7	C9-R1-225200792185143769205544785208380347481	4297.84	766.636	Slice10	VMH Fezf1 Glut	HY-2	Glut
CEMBA3C_10F3C_R1_P1-4-B11-H7	C9-R1-64944923887754208963258701481986208598	4499.14	713.901	Slice10	VMH Fezf1 Glut	HY-2	Glut
CEMBA3C_10F3C_R1_P1-4-B11-H8	C9-R1-201114430876690383625795024745581788532	4171.19	1026.09	Slice10	TU-ARH Otp Six6 Gaba	HY-2	Gaba
CEMBA3C_10F3C_R1_P1-4-B11-J7	C9-R1-140573155945297277932174753740241399608	4640.46	726.59	Slice10	VMH Fezf1 Glut	HY-2	Glut
CEMBA3C_10F3C_R1_P1-4-B11-O19	C9-R1-294667516958626415877875056995212065180	5122.58	4355.42	Slice10	VMH Fezf1 Glut	HY-2	Glut
CEMBA3C_10F3C_R1_P5-3-D6-A5	C9-R1-191236821047920099857073426511260653159	4293.95	791.962	Slice10	ARH-DMH-LHA Gsx1 Gaba	HY-2	Gaba
CEMBA3C_10F3C_R1_P5-3-D6-A6	C9-R1-183366383996700336286970386089999590585	4724.57	724.051	Slice10	VMH Nr5a1 Glut	HY-2	Glut
CEMBA3C_10F3C_R1_P5-3-D6-B17	C9-R1-11367706298009353940904107668379480461	2746.17	2024.22	Slice10	TU-ARH Otp Six6 Gaba	HY-2	Gaba
CEMBA3C_10F3C_R1_P5-3-D6-E17	C9-R1-93284911775607647113547884592829844478	4120.8	910.859	Slice10	VMH Nr5a1 Glut	HY-2	Glut
CEMBA3C_10F3C_R1_P5-3-D6-E6	C9-R1-2863506352398251791849944328596280361	4315.91	983.428	Slice10	ARH-DMH-LHA Gsx1 Gaba	HY-2	Gaba
CEMBA3C_10F3C_R1_P5-3-D6-L17	C9-R1-290887223623198999391299732259266725099	3917.54	869.604	Slice10	TU-ARH Otp Six6 Gaba	HY-2	Gaba
CEMBA3C_10F3C_R1_P5-3-D6-M17	C9-R1-157354342866760722299911336775773856237	4972.32	1128.03	Slice10	DMH Nkx2-4 Glut	HY-2	Glut
CEMBA3C_10F3C_R1_P5-3-D6-M18	C9-R1-161955441705956554451453535573815336998	4869.08	739.387	Slice10	DMH Hmx2 Glut	HY-2	Glut
CEMBA3C_10F3C_R1_P5-3-D6-O17	C9-R1-93284911775607647113547884592829844478	4120.8	910.859	Slice10	VMH Nr5a1 Glut	HY-2	Glut
CEMBA3C_10F3C_R1_P6-6-F6-A12	C9-R1-164070303113837797623873628144168861876	4966.21	1023.71	Slice10	DMH Nkx2-4 Glut	HY-2	Glut
CEMBA3C_10F3C_R1_P6-6-F6-C12	C9-R1-54265675021103948918172040197293570872	4916.16	1104.27	Slice10	DMH Hmx2 Gaba	HY-2	Gaba
CEMBA3C_10F3C_R1_P6-6-F6-E12	C9-R1-120414743461861508078017784329167918592	4205.43	947.95	Slice10	ARH-DMH-LHA Gsx1 Gaba	HY-2	Gaba
CEMBA3C_10F3C_R1_P6-6-F6-G11	C9-R1-302176476453912983547421268951321857114	4119.69	879.982	Slice10	DMH-LHA Vgll2 Glut	HY-2	Glut
CEMBA3C_10F3C_R1_P6-6-F6-L11	C9-R1-125393086196058540557862044059792127466	5159.75	1390.46	Slice10	DMH Hmx2 Gaba	HY-2	Gaba
CEMBA3C_10F3C_R1_P6-6-F6-M11	C9-R1-250216369788757470464695147682838377902	4500.45	884.898	Slice10	VMH Nr5a1 Glut	HY-2	Glut
CEMBA3C_10F3C_R1_P6-4-F6-C7	C9-R1-93284911775607647113547884592829844478	4120.8	910.859	Slice10	VMH Nr5a1 Glut	HY-2	Glut
CEMBA3C_10F3C_R1_P6-4-F6-D19	C9-R1-192882552829030638016291397824337862006	4180.98	782.404	Slice10	VMH Fezf1 Glut	HY-2	Glut
CEMBA3C_10F3C_R1_P6-4-F6-D8	C9-R1-277867225305072793158219326330863190249	4567.22	1213.18	Slice10	TU-ARH Otp Six6 Gaba	HY-2	Gaba
CEMBA3C_10F3C_R1_P6-4-F6-E20	C9-R1-153472851039587133028760661686792735601	5020.05	1189.81	Slice10	DMH Hmx2 Gaba	HY-2	Gaba
CEMBA3C_10F3C_R1_P6-4-F6-E8	C9-R1-30576908284065801246170687411170464462	4522.03	769.25	Slice10	VMH Fezf1 Glut	HY-2	Glut
CEMBA3C_10F3C_R1_P6-4-F6-G20	C9-R1-165051378443547623386250741057091929520	4014.47	1062.22	Slice10	TU-ARH Otp Six6 Gaba	HY-2	Gaba
CEMBA3C_10F3C_R1_P6-4-F6-I8	C9-R1-104460744602111859048006737265364614048	4623.42	1442.52	Slice10	DMH Hmx2 Gaba	HY-2	Gaba
CEMBA3C_10F3C_R1_P6-4-F6-M19	C9-R1-172203798844829324435474107707591822722	4152.68	783.7	Slice10	PVa-AHN-LHA Otp Glut	HY-2	Glut
CEMBA3C_10F3C_R1_P6-4-F6-M20	C9-R1-203065920705765064558618855827824138592	4720.79	723.187	Slice10	VMH Fezf1 Glut	HY-2	Glut
CEMBA3C_10F3C_R1_P2-1-J11-B2	C9-R1-120414743461861508078017784329167918592	4205.43	947.95	Slice10	ARH-DMH-LHA Gsx1 Gaba	HY-2	Gaba
CEMBA3C_10F3C_R1_P2-1-J11-C1	C9-R1-214041877381014127925247783172417905886	3997	790.366	Slice10	ARH Tbx3 Glut	HY-2	Glut
CEMBA3C_10F3C_R1_P2-1-J11-D14	C9-R1-272508695169172368640979592161851458018	5097.64	1411.57	Slice10	DMH Hmx2 Gaba	HY-2	Gaba
CEMBA3C_10F3C_R1_P2-1-J11-H14	C9-R1-201114430876690383625795024745581788532	4171.19	1026.09	Slice10	TU-ARH Otp Six6 Gaba	HY-2	Gaba
CEMBA3C_10F3C_R1_P2-1-J11-K13	C9-R1-250216369788757470464695147682838377902	4500.45	884.898	Slice10	VMH Nr5a1 Glut	HY-2	Glut
CEMBA3C_10F3C_R1_P2-1-J11-L13	C9-R1-285465077838738304676476378141861639286	4059.36	1078.61	Slice10	TU-ARH Otp Six6 Gaba	HY-2	Gaba
CEMBA3C_10F3C_R1_P2-1-J11-N13	C9-R1-2600434127525394676754293978828986976	4566.93	1392.13	Slice10	DMH Hmx2 Gaba	HY-2	Gaba
CEMBA3C_10F3C_R1_P5-1-D6-C1	C9-R1-192882552829030638016291397824337862006	4180.98	782.404	Slice10	ARH Tbx3 Glut	HY-2	Glut
CEMBA3C_10F3C_R1_P5-1-D6-D13	C9-R1-225200792185143769205544785208380347481	4297.84	766.636	Slice10	VMH Fezf1 Glut	HY-2	Glut
CEMBA3C_10F3C_R1_P5-1-D6-E13	C9-R1-192882552829030638016291397824337862006	4180.98	782.404	Slice10	VMH Fezf1 Glut	HY-2	Glut
CEMBA3C_10F3C_R1_P5-1-D6-G13	C9-R1-60164696311504603407090692223255537840	4608.22	1047.32	Slice10	ARH-DMH-LHA Gsx1 Gaba	HY-2	Gaba
CEMBA3C_10F3C_R1_P5-1-D6-G2	C9-R1-299830564667136629290341458509606771684	3973.17	1144.55	Slice10	TU-ARH Otp Six6 Gaba	HY-2	Gaba
CEMBA3C_10F3C_R1_P5-1-D6-M1	C9-R1-92701338021254163568227885194647373720	4177.56	928.618	Slice10	TU-ARH Otp Six6 Gaba	HY-2	Gaba
CEMBA3C_10F3C_R1_P5-1-D6-N1	C9-R1-327944301978073914480973817130045945036	4592.07	900.333	Slice10	ARH-DMH-LHA Gsx1 Gaba	HY-2	Gaba
CEMBA3C_10F3C_R1_P5-1-D6-O13	C9-R1-103591793174110539820356759115843519851	4761.99	2724.26	Slice10	DMH Hmx2 Glut	HY-2	Glut
CEMBA3C_10F3C_R1_P5-1-D6-P14	C9-R1-287003636737471480622083196085997030753	4761.22	1292.88	Slice10	DMH Hmx2 Gaba	HY-2	Gaba
CEMBA3C_10F3C_R1_P1-5-B11-C22	C9-R1-261446634588350407847399438171352359564	4962.92	1131.7	Slice10	DMH Nkx2-4 Glut	HY-2	Glut
CEMBA3C_10F3C_R1_P1-5-B11-E21	C9-R1-164070303113837797623873628144168861876	4966.21	1023.71	Slice10	DMH Hmx2 Gaba	HY-2	Gaba
CEMBA3C_10F3C_R1_P1-5-B11-E9	C9-R1-303461408265250440069639268255333711303	4112.16	944.286	Slice10	TU-ARH Otp Six6 Gaba	HY-2	Gaba
CEMBA3C_10F3C_R1_P1-5-B11-F9	C9-R1-93284911775607647113547884592829844478	4120.8	910.859	Slice10	VMH Fezf1 Glut	HY-2	Glut
CEMBA3C_10F3C_R1_P1-5-B11-G10	C9-R1-144590568158512039279067849254573430751	4603.95	717.302	Slice10	VMH Nr5a1 Glut	HY-2	Glut
CEMBA3C_10F3C_R1_P1-5-B11-H10	C9-R1-264976138823985343321446032294141326921	4618.68	1274.57	Slice10	DMH Hmx2 Gaba	HY-2	Gaba
CEMBA3C_10F3C_R1_P1-5-B11-H9	C9-R1-232594385007035387886568577084321828619	4722.69	1223.38	Slice10	DMH Hmx2 Glut	HY-2	Glut
CEMBA3C_10F3C_R1_P1-5-B11-I22	C9-R1-144590568158512039279067849254573430751	4603.95	717.302	Slice10	VMH Nr5a1 Glut	HY-2	Glut
CEMBA3C_10F3C_R1_P1-5-B11-K22	C9-R1-264976138823985343321446032294141326921	4618.68	1274.57	Slice10	TU-ARH Otp Six6 Gaba	HY-2	Gaba
CEMBA3C_10F3C_R1_P1-5-B11-O22	C9-R1-10904089843882905877988426103235879296	4901.62	1138.82	Slice10	DMH Hmx2 Gaba	HY-2	Gaba
CEMBA3C_10F3C_R1_P1-5-B11-P9	C9-R1-28180062877487936002011726087552076596	4264.66	913.282	Slice10	ARH-DMH-LHA Gsx1 Gaba	HY-2	Gaba
CEMBA3C_10F3C_R1_P3-2-J2-A4	C9-R1-180038597340771506821465854200631497475	4587.13	1420.81	Slice10	DMH Hmx2 Gaba	HY-2	Gaba
CEMBA3C_10F3C_R1_P3-2-J2-C15	C9-R1-15663434802929102436477532445333496680	4521.38	777.999	Slice10	DMH Hmx2 Gaba	HY-2	Gaba
CEMBA3C_10F3C_R1_P3-2-J2-C3	C9-R1-209231407762466416428656834628509491854	2006.82	5942.44	Slice10	TU-ARH Otp Six6 Gaba	HY-2	Gaba
CEMBA3C_10F3C_R1_P3-2-J2-D4	C9-R1-210505610481469859459932778242294350134	4096.02	1146.49	Slice10	VMH Fezf1 Glut	HY-2	Glut
CEMBA3C_10F3C_R1_P3-2-J2-F4	C9-R1-150548911879537067354199558156056457737	4711.51	1324.42	Slice10	ARH-DMH-LHA Gsx1 Gaba	HY-2	Gaba
CEMBA3C_10F3C_R1_P7-6-H6-C12	C9-R1-246204131007347170078102278885177796353	4975.07	1031.27	Slice10	DMH Nkx2-4 Glut	HY-2	Glut
CEMBA3C_10F3C_R1_P7-6-H6-E23	C9-R1-191458777084559194840124279795375921210	5094.63	1128.57	Slice10	DMH Nkx2-4 Glut	HY-2	Glut
CEMBA3C_10F3C_R1_P7-6-H6-G12	C9-R1-102133476063496836622661663458593538094	4325.92	703.078	Slice10	VMH Fezf1 Glut	HY-2	Glut
CEMBA3C_10F3C_R1_P7-6-H6-J24	C9-R1-272508695169172368640979592161851458018	5097.64	1411.57	Slice10	DMH Hmx2 Gaba	HY-2	Gaba
CEMBA3C_10F3C_R1_P7-6-H6-P11	C9-R1-309558625024380741894619031142847341790	4097.42	900.33	Slice10	ARH-DMH-LHA Gsx1 Gaba	HY-2	Gaba
CEMBA3C_10F3C_R1_P7-6-H6-P12	C9-R1-199015370268770635512144798670707709495	4243.5	1059.35	Slice10	PVa-AHN-LHA Otp Glut	HY-2	Glut
CEMBA3C_10F3C_R1_P7-6-H6-P23	C9-R1-56791294193318365597599103015475913646	4548.64	1128.94	Slice10	DMH Hmx2 Glut	HY-2	Glut
CEMBA3C_10F3C_R1_P7-2-H6-A15	C9-R1-54265675021103948918172040197293570872	4916.16	1104.27	Slice10	DMH Hmx2 Gaba	HY-2	Gaba
CEMBA3C_10F3C_R1_P7-2-H6-B4	C9-R1-287748919347690356744808868088243586160	4555.24	679.124	Slice10	VMH Nr5a1 Glut	HY-2	Glut
CEMBA3C_10F3C_R1_P7-2-H6-C3	C9-R1-311398077865285501686710146785598879023	5066.28	1080.04	Slice10	DMH Nkx2-4 Glut	HY-2	Glut
CEMBA3C_10F3C_R1_P7-2-H6-D15	C9-R1-149421460073642401844415764742335438841	4283.89	1027.33	Slice10	DMH Hmx2 Gaba	HY-2	Gaba
CEMBA3C_10F3C_R1_P7-2-H6-E15	C9-R1-129218386708571626720879688947038612546	4301.26	1517.12	Slice10	ARH Tbx3 Glut	HY-2	Glut
CEMBA3C_10F3C_R1_P7-2-H6-E16	C9-R1-153743431932621158731570047289390113657	3099.16	3270.02	Slice10	ARH-DMH-LHA Gsx1 Gaba	HY-2	Gaba
CEMBA3C_10F3C_R1_P7-2-H6-F16	C9-R1-49090561709620713392643310494086679063	4373.32	818.876	Slice10	VMH Fezf1 Glut	HY-2	Glut
CEMBA3C_10F3C_R1_P7-2-H6-H3	C9-R1-210505610481469859459932778242294350134	4096.02	1146.49	Slice10	TU-ARH Otp Six6 Gaba	HY-2	Gaba
CEMBA3C_10F3C_R1_P7-2-H6-L4	C9-R1-211702941768669878306224543712867780425	4864.92	801.757	Slice10	ARH Tbx3 Glut	HY-2	Glut
CEMBA3C_10F3C_R1_P7-2-H6-O16	C9-R1-246801729107167569267493838673040054605	4486.66	743.385	Slice10	VMH Fezf1 Glut	HY-2	Glut
CEMBA3C_10F3C_R1_P7-2-H6-O3	C9-R1-280366735444287342440932195227980977402	4310.63	853.144	Slice10	ARH Tbx3 Glut	HY-2	Glut
CEMBA3C_10F3C_R1_P4-3-B6-B18	C9-R1-183366383996700336286970386089999590585	4724.57	724.051	Slice10	VMH Nr5a1 Glut	HY-2	Glut
CEMBA3C_10F3C_R1_P4-3-B6-C18	C9-R1-15663434802929102436477532445333496680	4521.38	777.999	Slice10	DMH Hmx2 Gaba	HY-2	Gaba
CEMBA3C_10F3C_R1_P4-3-B6-C5	C9-R1-172203798844829324435474107707591822722	4152.68	783.7	Slice10	ARH Tbx3 Glut	HY-2	Glut
CEMBA3C_10F3C_R1_P4-3-B6-E5	C9-R1-334974377645276782756768567855320706131	4724.29	944.608	Slice10	DMH Hmx2 Glut	HY-2	Glut
CEMBA3C_10F3C_R1_P4-3-B6-G6	C9-R1-180038597340771506821465854200631497475	4587.13	1420.81	Slice10	DMH Hmx2 Gaba	HY-2	Gaba
CEMBA3C_10F3C_R1_P4-3-B6-M17	C9-R1-192882552829030638016291397824337862006	4180.98	782.404	Slice10	VMH Nr5a1 Glut	HY-2	Glut
CEMBA3C_10F3C_R1_P4-3-B6-N17	C9-R1-10904089843882905877988426103235879296	4901.62	1138.82	Slice10	DMH Hmx2 Gaba	HY-2	Gaba
CEMBA3C_10F3C_R1_P4-3-B6-N5	C9-R1-239356869238148109674450963993050556006	4551.95	689.006	Slice10	VMH Nr5a1 Glut	HY-2	Glut
CEMBA3C_10F3C_R1_P4-3-B6-O18	C9-R1-281137884790816710739643379273395357573	1793.22	6527.16	Slice10	VMH Nr5a1 Glut	HY-2	Glut
CEMBA3C_10F3C_R1_P4-3-B6-P18	C9-R1-143659681365549801775644100448403125116	4778.06	1160.8	Slice10	ARH-DMH-LHA Gsx1 Gaba	HY-2	Gaba
CEMBA3C_10F3C_R1_P2-2-J11-C4	C9-R1-205479744254509107329394024527820740412	3043.85	1515.53	Slice10	TU-ARH Otp Six6 Gaba	HY-2	Gaba
CEMBA3C_10F3C_R1_P2-2-J11-E3	C9-R1-169798354366460997754781728036978022862	4316.48	874.909	Slice10	ARH-DMH-LHA Gsx1 Gaba	HY-2	Gaba
CEMBA3C_10F3C_R1_P2-2-J11-I15	C9-R1-144590568158512039279067849254573430751	4603.95	717.302	Slice10	VMH Nr5a1 Glut	HY-2	Glut
CEMBA3C_10F3C_R1_P2-2-J11-J4	C9-R1-246676210628649845693631582833962525814	4715.3	819.254	Slice10	ARH-DMH-LHA Gsx1 Gaba	HY-2	Gaba
CEMBA3C_10F3C_R1_P2-2-J11-K4	C9-R1-254824179335482840512241847303636806976	4947.8	1101.79	Slice10	ARH-DMH-LHA Gsx1 Gaba	HY-2	Gaba
CEMBA3C_10F3C_R1_P2-2-J11-N16	C9-R1-1644951200348709936359556624273834195	4450.05	860.024	Slice10	VMH Fezf1 Glut	HY-2	Glut
CEMBA3C_10F3C_R1_P2-2-J11-N3	C9-R1-5098506370187616523140353535181501930	4485.67	1647.94	Slice10	TU-ARH Otp Six6 Gaba	HY-2	Gaba
CEMBA3C_10F3C_R1_P2-5-J11-C22	C9-R1-101130706823115406833236649222895699367	4979.77	1135.91	Slice10	ARH Tbx3 Glut	HY-2	Glut
CEMBA3C_10F3C_R1_P2-5-J11-F10	C9-R1-183366383996700336286970386089999590585	4724.57	724.051	Slice10	VMH Nr5a1 Glut	HY-2	Glut
CEMBA3C_10F3C_R1_P2-5-J11-F22	C9-R1-274534594378746217187459457353031087753	543.932	4217.31	Slice10	TU-ARH Otp Six6 Gaba	HY-2	Gaba
CEMBA3C_10F3C_R1_P2-5-J11-G21	C9-R1-91858346545997200902756014062862902249	4027.7	921.12	Slice10	TU-ARH Otp Six6 Gaba	HY-2	Gaba
CEMBA3C_10F3C_R1_P2-5-J11-I21	C9-R1-44104025179344466181419195717003317382	4107.9	1094.33	Slice10	DMH Hmx2 Gaba	HY-2	Gaba
CEMBA3C_10F3C_R1_P2-5-J11-I9	C9-R1-272508695169172368640979592161851458018	5097.64	1411.57	Slice10	DMH Hmx2 Gaba	HY-2	Gaba
CEMBA3C_10F3C_R1_P2-5-J11-J22	C9-R1-137942415681095923835732885592505253335	4415.89	978.75	Slice10	DMH Hmx2 Glut	HY-2	Glut
CEMBA3C_10F3C_R1_P2-5-J11-K10	C9-R1-339752708907345199795805998077743269398	4632.51	1090.11	Slice10	DMH Hmx2 Glut	HY-2	Glut
CEMBA3C_10F3C_R1_P2-5-J11-K21	C9-R1-93284911775607647113547884592829844478	4120.8	910.859	Slice10	VMH Nr5a1 Glut	HY-2	Glut
CEMBA3C_10F3C_R1_P2-5-J11-L21	C9-R1-107399578639863383201452862130069459495	4537.59	1008.12	Slice10	DMH Hmx2 Glut	HY-2	Glut
CEMBA3C_10F3C_R1_P2-5-J11-M21	C9-R1-195066669449488974834849308844239431567	4685.26	1132.72	Slice10	DMH Hmx2 Glut	HY-2	Glut
CEMBA3C_10F3C_R1_P2-5-J11-N22	C9-R1-169198668876303061845024740446405354033	4698.15	1390.95	Slice10	DMH Hmx2 Gaba	HY-2	Gaba
CEMBA3C_10F3C_R1_P2-5-J11-P9	C9-R1-126946470949843048444603357535763894725	4791.15	848.089	Slice10	ARH-DMH-LHA Gsx1 Gaba	HY-2	Gaba
CEMBA3C_10F3C_R1_P2-3-J11-C6	C9-R1-232413532229364118478286015406787937302	1716.66	4425.17	Slice10	ARH-DMH-LHA Gsx1 Gaba	HY-2	Gaba
CEMBA3C_10F3C_R1_P2-3-J11-E17	C9-R1-22336446777303794388606621586592055399	3920.14	877.802	Slice10	TU-ARH Otp Six6 Gaba	HY-2	Gaba
CEMBA3C_10F3C_R1_P2-3-J11-E18	C9-R1-3083267923442520463411274123665003140	2749.37	585.044	Slice10	TU-ARH Otp Six6 Gaba	HY-2	Gaba
CEMBA3C_10F3C_R1_P2-3-J11-H18	C9-R1-222191142282677738000912805073773969615	1455.81	5895.43	Slice10	TU-ARH Otp Six6 Gaba	HY-2	Gaba
CEMBA3C_10F3C_R1_P2-3-J11-H6	C9-R1-209231407762466416428656834628509491854	2006.82	5942.44	Slice10	TU-ARH Otp Six6 Gaba	HY-2	Gaba
CEMBA3C_10F3C_R1_P2-3-J11-I17	C9-R1-216895356717161718792820024131418698111	4715.22	1392.67	Slice10	ARH-DMH-LHA Gsx1 Gaba	HY-2	Gaba
CEMBA3C_10F3C_R1_P2-3-J11-K6	C9-R1-72768690244864178969511829609164788553	4261.48	899.08	Slice10	DMH Nkx2-4 Glut	HY-2	Glut
CEMBA3C_10F3C_R1_P2-3-J11-L6	C9-R1-303076482636861643611410161525916042949	4753.89	850.627	Slice10	DMH Hmx2 Gaba	HY-2	Gaba
CEMBA3C_10F3C_R1_P2-3-J11-N5	C9-R1-211139192867743962740246865019170576539	4943.32	1176.31	Slice10	DMH Hmx2 Gaba	HY-2	Gaba
CEMBA3C_10F3C_R1_P2-3-J11-O17	C9-R1-127792157242638179217199678635289680583	4278.04	1279.05	Slice10	ARH-DMH-LHA Gsx1 Gaba	HY-2	Gaba
CEMBA3C_10F3C_R1_P2-3-J11-O5	C9-R1-93284911775607647113547884592829844478	4120.8	910.859	Slice10	VMH Nr5a1 Glut	HY-2	Glut
CEMBA3C_10F3C_R1_P2-3-J11-P5	C9-R1-111955322873199667733542766162110557204	4842.56	732.097	Slice10	DMH-LHA Vgll2 Glut	HY-2	Glut
CEMBA3C_10F3C_R1_P3-4-J2-A19	C9-R1-80890772252903648634202896278077449056	5161.58	1435.71	Slice10	DMH Hmx2 Gaba	HY-2	Gaba
CEMBA3C_10F3C_R1_P3-4-J2-B20	C9-R1-54850246664377290946367293754835111440	4165.27	833.056	Slice10	TU-ARH Otp Six6 Gaba	HY-2	Gaba
CEMBA3C_10F3C_R1_P3-4-J2-C19	C9-R1-291969533810428664673396360920603348690	4657.84	833.51	Slice10	DMH Hmx2 Gaba	HY-2	Gaba
CEMBA3C_10F3C_R1_P3-4-J2-F7	C9-R1-236422683566931799654691025078954030427	4853.32	1843.33	Slice10	VMH Fezf1 Glut	HY-2	Glut
CEMBA3C_10F3C_R1_P3-4-J2-G8	C9-R1-160789445636483648137693035608554833703	5119.92	1223.57	Slice10	DMH Hmx2 Gaba	HY-2	Gaba
CEMBA3C_10F3C_R1_P3-4-J2-J7	C9-R1-169198668876303061845024740446405354033	4698.15	1390.95	Slice10	DMH Hmx2 Gaba	HY-2	Gaba
CEMBA3C_10F3C_R1_P3-4-J2-K8	C9-R1-261446634588350407847399438171352359564	4962.92	1131.7	Slice10	DMH Hmx2 Gaba	HY-2	Gaba
CEMBA3C_10F3C_R1_P3-4-J2-L19	C9-R1-216115721036347652131919152945155922538	4305.34	873.934	Slice10	ARH-DMH-LHA Gsx1 Gaba	HY-2	Gaba
CEMBA3C_10F3C_R1_P3-4-J2-M7	C9-R1-246676210628649845693631582833962525814	4715.3	819.254	Slice10	ARH-DMH-LHA Gsx1 Gaba	HY-2	Gaba
CEMBA3C_10F3C_R1_P3-4-J2-N7	C9-R1-49042178208042399438233663200081824383	4659.56	1117.87	Slice10	DMH Hmx2 Gaba	HY-2	Gaba
CEMBA3C_10F3C_R1_P3-4-J2-O7	C9-R1-327944301978073914480973817130045945036	4592.07	900.333	Slice10	VMH Fezf1 Glut	HY-2	Glut
CEMBA3C_10F3C_R1_P3-4-J2-P20	C9-R1-205393119333281946057626586297912121095	3284.36	1662.45	Slice10	TU-ARH Otp Six6 Gaba	HY-2	Gaba
CEMBA3C_10F3C_R1_P3-6-J2-D12	C9-R1-214041877381014127925247783172417905886	3997	790.366	Slice10	TU-ARH Otp Six6 Gaba	HY-2	Gaba
CEMBA3C_10F3C_R1_P3-6-J2-G11	C9-R1-311398077865285501686710146785598879023	5066.28	1080.04	Slice10	ARH Tbx3 Glut	HY-2	Glut
CEMBA3C_10F3C_R1_P3-6-J2-G23	C9-R1-309106067009225391444671852158456782069	4719.1	909.022	Slice10	DMH Hmx2 Gaba	HY-2	Gaba
CEMBA3C_10F3C_R1_P3-6-J2-H12	C9-R1-254824179335482840512241847303636806976	4947.8	1101.79	Slice10	ARH-DMH-LHA Gsx1 Gaba	HY-2	Gaba
CEMBA3C_10F3C_R1_P3-6-J2-H23	C9-R1-285465077838738304676476378141861639286	4059.36	1078.61	Slice10	TU-ARH Otp Six6 Gaba	HY-2	Gaba
CEMBA3C_10F3C_R1_P3-6-J2-I23	C9-R1-125739706181087017129239806977243900018	4027.23	1082.5	Slice10	TU-ARH Otp Six6 Gaba	HY-2	Gaba
CEMBA3C_10F3C_R1_P3-6-J2-L12	C9-R1-199015370268770635512144798670707709495	4243.5	1059.35	Slice10	DMH Hmx2 Gaba	HY-2	Gaba
CEMBA3C_10F3C_R1_P3-6-J2-O11	C9-R1-264976138823985343321446032294141326921	4618.68	1274.57	Slice10	DMH Hmx2 Gaba	HY-2	Gaba
CEMBA3C_10F3C_R1_P3-6-J2-O12	C9-R1-92701338021254163568227885194647373720	4177.56	928.618	Slice10	TU-ARH Otp Six6 Gaba	HY-2	Gaba
CEMBA3C_10F3C_R1_P6-3-F6-A17	C9-R1-49090561709620713392643310494086679063	4373.32	818.876	Slice10	TU-ARH Otp Six6 Gaba	HY-2	Gaba
CEMBA3C_10F3C_R1_P6-3-F6-A18	C9-R1-47733144133864823641641525186695731207	2575.93	1792.01	Slice10	PB-an-do Evx2 Glut	HY-2	Glut
CEMBA3C_10F3C_R1_P6-3-F6-A6	C9-R1-78733023816942092796760913609424034512	3997.1	801.976	Slice10	TU-ARH Otp Six6 Gaba	HY-2	Gaba
CEMBA3C_10F3C_R1_P6-3-F6-D6	C9-R1-54745726200712017222089485554515564822	4323.58	826.544	Slice10	ARH-DMH-LHA Gsx1 Gaba	HY-2	Gaba
CEMBA3C_10F3C_R1_P6-3-F6-E17	C9-R1-153743431932621158731570047289390113657	3099.16	3270.02	Slice10	DMH Hmx2 Gaba	HY-2	Gaba
CEMBA3C_10F3C_R1_P6-3-F6-F17	C9-R1-94354594685713695104675118984030128353	4207.73	1553.62	Slice10	ARH Tbx3 Glut	HY-2	Glut
CEMBA3C_10F3C_R1_P6-3-F6-F18	C9-R1-327614606488534776532948216565432561224	4302.59	726.082	Slice10	VMH Fezf1 Glut	HY-2	Glut
CEMBA3C_10F3C_R1_P6-3-F6-G5	C9-R1-130543358293221409916636180025671752750	5218.62	2777.84	Slice10	VMH Fezf1 Glut	HY-2	Glut
CEMBA3C_10F3C_R1_P6-3-F6-J5	C9-R1-299830564667136629290341458509606771684	3973.17	1144.55	Slice10	TU-ARH Otp Six6 Gaba	HY-2	Gaba
CEMBA3C_10F3C_R1_P6-3-F6-K18	C9-R1-125393086196058540557862044059792127466	5159.75	1390.46	Slice10	DMH Hmx2 Gaba	HY-2	Gaba
CEMBA3C_10F3C_R1_P6-3-F6-M6	C9-R1-213594885845611944755748383229735684809	4527.75	1264.15	Slice10	DMH Hmx2 Glut	HY-2	Glut
CEMBA3C_10F3C_R1_P6-3-F6-N17	C9-R1-313138664785862910167292169457084951072	4222.4	762.154	Slice10	VMH Fezf1 Glut	HY-2	Glut
CEMBA3C_10F3C_R1_P6-3-F6-P5	C9-R1-172203798844829324435474107707591822722	4152.68	783.7	Slice10	ARH Tbx3 Glut	HY-2	Glut
CEMBA3C_10F3C_R2_P1-1-C21-C14	C9-R1-216895356717161718792820024131418698111	4715.22	1392.67	Slice10	ARH-DMH-LHA Gsx1 Gaba	HY-2	Gaba
CEMBA3C_10F3C_R2_P1-1-C21-G2	C9-R1-212394561864881079658969621979730097852	4301.62	807.622	Slice10	VMH Fezf1 Glut	HY-2	Glut
CEMBA3C_10F3C_R2_P1-1-C21-H1	C9-R1-319145539389801297839191880243609578459	4889.57	3036.22	Slice10	TU-ARH Otp Six6 Gaba	HY-2	Gaba
CEMBA3C_10F3C_R2_P1-1-C21-H13	C9-R1-327614606488534776532948216565432561224	4302.59	726.082	Slice10	VMH Nr5a1 Glut	HY-2	Glut
CEMBA3C_10F3C_R2_P1-1-C21-I13	C9-R1-334974377645276782756768567855320706131	4724.29	944.608	Slice10	DMH Hmx2 Glut	HY-2	Glut
CEMBA3C_10F3C_R2_P1-1-C21-O13	C9-R1-153743431932621158731570047289390113657	3099.16	3270.02	Slice10	ARH-DMH-LHA Gsx1 Gaba	HY-2	Gaba
CEMBA3C_10F3C_R2_P1-1-C21-P14	C9-R1-134024295028010310469740539057584857033	3934.08	1143.9	Slice10	TU-ARH Otp Six6 Gaba	HY-2	Gaba
CEMBA3C_10F3C_R2_P1-4-C21-A20	C9-R1-169798354366460997754781728036978022862	4316.48	874.909	Slice10	ARH-DMH-LHA Gsx1 Gaba	HY-2	Gaba
CEMBA3C_10F3C_R2_P1-4-C21-E20	C9-R1-165051378443547623386250741057091929520	4014.47	1062.22	Slice10	TU-ARH Otp Six6 Gaba	HY-2	Gaba
CEMBA3C_10F3C_R2_P1-4-C21-E7	C9-R1-246801729107167569267493838673040054605	4486.66	743.385	Slice10	VMH Nr5a1 Glut	HY-2	Glut
CEMBA3C_10F3C_R2_P1-4-C21-F8	C9-R1-172203798844829324435474107707591822722	4152.68	783.7	Slice10	ARH Tbx3 Glut	HY-2	Glut
CEMBA3C_10F3C_R2_P1-4-C21-H7	C9-R1-251728236397042884485870886374658987589	4585.05	679.502	Slice10	VMH Nr5a1 Glut	HY-2	Glut
CEMBA3C_10F3C_R2_P1-4-C21-J20	C9-R1-69168213852646886743550339079227620824	4395.71	1853.39	Slice10	ARH-DMH-LHA Gsx1 Gaba	HY-2	Gaba
CEMBA3C_10F3C_R2_P1-4-C21-K8	C9-R1-216115721036347652131919152945155922538	4305.34	873.934	Slice10	ARH-DMH-LHA Gsx1 Gaba	HY-2	Gaba
CEMBA3C_10F3C_R2_P1-6-C21-A11	C9-R1-131975417032989161106137217527715426180	4974.64	874.346	Slice10	DMH Hmx2 Gaba	HY-2	Gaba
CEMBA3C_10F3C_R2_P1-6-C21-A23	C9-R1-251728236397042884485870886374658987589	4585.05	679.502	Slice10	VMH Nr5a1 Glut	HY-2	Glut
CEMBA3C_10F3C_R2_P1-6-C21-H12	C9-R1-250216369788757470464695147682838377902	4500.45	884.898	Slice10	VMH Nr5a1 Glut	HY-2	Glut
CEMBA3C_10F3C_R2_P1-6-C21-I11	C9-R1-310864803098334054222439280344562539347	4431.12	880.957	Slice10	DMH Hmx2 Gaba	HY-2	Gaba
CEMBA3C_10F3C_R2_P1-6-C21-K24	C9-R1-8357810759268799096216427018782305727	4988.52	1133.86	Slice10	DMH Nkx2-4 Glut	HY-2	Glut
CEMBA3C_10F3C_R2_P1-2-C21-B15	C9-R1-130543358293221409916636180025671752750	5218.62	2777.84	Slice10	VMH Fezf1 Glut	HY-2	Glut
CEMBA3C_10F3C_R2_P1-2-C21-B16	C9-R1-267366769197407250648859125889786256184	3914.27	863.806	Slice10	TU-ARH Otp Six6 Gaba	HY-2	Gaba
CEMBA3C_10F3C_R2_P1-2-C21-B4	C9-R1-317669864998644434171045060921897830805	4567.06	1219.01	Slice10	DMH Hmx2 Gaba	HY-2	Gaba
CEMBA3C_10F3C_R2_P1-2-C21-C3	C9-R1-111955322873199667733542766162110557204	4842.56	732.097	Slice10	VMH Fezf1 Glut	HY-2	Glut
CEMBA3C_10F3C_R2_P1-2-C21-F15	C9-R1-296743545218442466435553186887175992182	3922.84	889.907	Slice10	TU-ARH Otp Six6 Gaba	HY-2	Gaba
CEMBA3C_10F3C_R2_P1-2-C21-G3	C9-R1-274534594378746217187459457353031087753	543.932	4217.31	Slice10	TU-ARH Otp Six6 Gaba	HY-2	Gaba
CEMBA3C_10F3C_R2_P1-2-C21-J15	C9-R1-110791548511756570728727237571999336724	5048.39	4513.75	Slice10	DMH Hmx2 Gaba	HY-2	Gaba
CEMBA3C_10F3C_R2_P1-2-C21-L16	C9-R1-157214343930657046243758405042319230130	4716.97	839.45	Slice10	ARH-DMH-LHA Gsx1 Gaba	HY-2	Gaba
CEMBA3C_10F3C_R2_P1-2-C21-L4	C9-R1-183154826324469709255576730745188521061	4644.8	1330.79	Slice10	ARH-DMH-LHA Gsx1 Gaba	HY-2	Gaba
CEMBA3C_10F3C_R2_P1-2-C21-O4	C9-R1-222191142282677738000912805073773969615	1455.81	5895.43	Slice10	TU-ARH Otp Six6 Gaba	HY-2	Gaba
CEMBA3C_10F3C_R2_P1-2-C21-P4	C9-R1-332468075232099657794690544680791538498	4570.85	860.402	Slice10	DMH Hmx2 Glut	HY-2	Glut
CEMBA3C_10F3C_R2_P1-5-C21-A10	C9-R1-104460744602111859048006737265364614048	4623.42	1442.52	Slice10	DMH Hmx2 Gaba	HY-2	Gaba
CEMBA3C_10F3C_R2_P1-5-C21-C21	C9-R1-66735801220189309999096116062827623417	4575.82	826.652	Slice10	ARH Tbx3 Glut	HY-2	Glut
CEMBA3C_10F3C_R2_P1-5-C21-J10	C9-R1-327944301978073914480973817130045945036	4592.07	900.333	Slice10	ARH-DMH-LHA Gsx1 Gaba	HY-2	Gaba
CEMBA3C_10F3C_R2_P1-5-C21-K22	C9-R1-35844810852758630047985982039603983667	4648.93	723.89	Slice10	ARH Tbx3 Glut	HY-2	Glut
CEMBA3C_10F3C_R2_P1-5-C21-L22	C9-R1-160789445636483648137693035608554833703	5119.92	1223.57	Slice10	DMH Hmx2 Gaba	HY-2	Gaba
CEMBA3C_10F3C_R2_P1-5-C21-M21	C9-R1-205479744254509107329394024527820740412	3043.85	1515.53	Slice10	TU-ARH Otp Six6 Gaba	HY-2	Gaba
CEMBA3C_10F3C_R2_P1-3-C21-D17	C9-R1-239356869238148109674450963993050556006	4551.95	689.006	Slice10	ARH Tbx3 Glut	HY-2	Glut
CEMBA3C_10F3C_R2_P1-3-C21-D18	C9-R1-332468075232099657794690544680791538498	4570.85	860.402	Slice10	DMH Hmx2 Glut	HY-2	Glut
CEMBA3C_10F3C_R2_P1-3-C21-G18	C9-R1-69168213852646886743550339079227620824	4395.71	1853.39	Slice10	ARH-DMH-LHA Gsx1 Gaba	HY-2	Gaba
CEMBA3C_10F3C_R2_P1-3-C21-G6	C9-R1-35910162383293354246427395397907767620	5097.48	1396.61	Slice10	DMH Hmx2 Gaba	HY-2	Gaba
CEMBA3C_10F3C_R2_P1-3-C21-H17	C9-R1-3083267923442520463411274123665003140	2749.37	585.044	Slice10	TU-ARH Otp Six6 Gaba	HY-2	Gaba
CEMBA3C_10F3C_R2_P1-3-C21-K17	C9-R1-104765774139053296522699812196361147977	4719.21	880.078	Slice10	DMH Hmx2 Glut	HY-2	Glut
CEMBA3C_10F3C_R2_P1-3-C21-L17	C9-R1-8357810759268799096216427018782305727	4988.52	1133.86	Slice10	DMH Nkx2-4 Glut	HY-2	Glut
CEMBA3C_10F3C_R2_P1-3-C21-M5	C9-R1-297254683914344683495487356477536185598	4150.78	929.104	Slice10	TU-ARH Otp Six6 Gaba	HY-2	Gaba
CEMBA3C_10F3C_R2_P1-3-C21-P5	C9-R1-85458083533618434232041292692443706860	5047.15	1453.96	Slice10	DMH Hmx2 Gaba	HY-2	Gaba
CEMBA3C_10F3C_R2_P7-1-I2-A14	C9-R1-287748919347690356744808868088243586160	4555.24	679.124	Slice10	VMH Fezf1 Glut	HY-2	Glut
CEMBA3C_10F3C_R2_P7-1-I2-B2	C9-R1-246801729107167569267493838673040054605	4486.66	743.385	Slice10	VMH Nr5a1 Glut	HY-2	Glut
CEMBA3C_10F3C_R2_P7-1-I2-C1	C9-R1-125393086196058540557862044059792127466	5159.75	1390.46	Slice10	DMH Hmx2 Gaba	HY-2	Gaba
CEMBA3C_10F3C_R2_P7-1-I2-C14	C9-R1-225200792185143769205544785208380347481	4297.84	766.636	Slice10	VMH Fezf1 Glut	HY-2	Glut
CEMBA3C_10F3C_R2_P7-1-I2-E1	C9-R1-105708405642765003464960651364677341922	5335.67	1920.37	Slice10	ARH-DMH-LHA Gsx1 Gaba	HY-2	Gaba
CEMBA3C_10F3C_R2_P7-1-I2-E2	C9-R1-67718000340332400499174853126930573058	4576.14	846.47	Slice10	DMH Hmx2 Glut	HY-2	Glut
CEMBA3C_10F3C_R2_P7-1-I2-N2	C9-R1-222191142282677738000912805073773969615	1455.81	5895.43	Slice10	TU-ARH Otp Six6 Gaba	HY-2	Gaba
CEMBA3C_10F3C_R2_P7-3-I2-A5	C9-R1-252300473674910218313383889757864450958	4671.24	720.164	Slice10	VMH Nr5a1 Glut	HY-2	Glut
CEMBA3C_10F3C_R2_P7-3-I2-A6	C9-R1-60164696311504603407090692223255537840	4608.22	1047.32	Slice10	DMH Hmx2 Gaba	HY-2	Gaba
CEMBA3C_10F3C_R2_P7-3-I2-C17	C9-R1-327614606488534776532948216565432561224	4302.59	726.082	Slice10	VMH Nr5a1 Glut	HY-2	Glut
CEMBA3C_10F3C_R2_P7-3-I2-C6	C9-R1-2863506352398251791849944328596280361	4315.91	983.428	Slice10	ARH-DMH-LHA Gsx1 Gaba	HY-2	Gaba
CEMBA3C_10F3C_R2_P7-3-I2-F5	C9-R1-27141841210678794910891803004827982609	5154.82	2115.7	Slice10	TU-ARH Otp Six6 Gaba	HY-2	Gaba
CEMBA3C_10F3C_R2_P7-3-I2-H17	C9-R1-45702773217291505177214708470753572376	4024.05	805.378	Slice10	TU-ARH Otp Six6 Gaba	HY-2	Gaba
CEMBA3C_10F3C_R2_P7-3-I2-H6	C9-R1-142181521205088378639590799566188038205	5177.16	1281.73	Slice10	DMH Hmx2 Gaba	HY-2	Gaba
CEMBA3C_10F3C_R2_P7-3-I2-I5	C9-R1-127420283279467588946485786040381138652	4244.09	933.964	Slice10	ARH-DMH-LHA Gsx1 Gaba	HY-2	Gaba
CEMBA3C_10F3C_R2_P7-3-I2-J18	C9-R1-117820310801171648862355486587986647733	4122.75	1079.6	Slice10	TU-ARH Otp Six6 Gaba	HY-2	Gaba
CEMBA3C_10F3C_R2_P7-3-I2-L5	C9-R1-60164696311504603407090692223255537840	4608.22	1047.32	Slice10	DMH Hmx2 Gaba	HY-2	Gaba
CEMBA3C_10F3C_R2_P2-1-K15-A14	C9-R1-157527196310776657295877120773690568511	2495.66	4070.46	Slice10	ARH-DMH-LHA Gsx1 Gaba	HY-2	Gaba
CEMBA3C_10F3C_R2_P2-1-K15-F2	C9-R1-192882552829030638016291397824337862006	4180.98	782.404	Slice10	VMH Fezf1 Glut	HY-2	Glut
CEMBA3C_10F3C_R2_P2-1-K15-J1	C9-R1-246122561728626090231561389724996416527	4708.81	1358.38	Slice10	ARH-DMH-LHA Gsx1 Gaba	HY-2	Gaba
CEMBA3C_10F3C_R2_P2-1-K15-M13	C9-R1-72130245992704970947859138167402060041	4632.63	1518.17	Slice10	DMH Hmx2 Gaba	HY-2	Gaba
CEMBA3C_10F3C_R2_P2-2-K15-E15	C9-R1-203065920705765064558618855827824138592	4720.79	723.187	Slice10	VMH Fezf1 Glut	HY-2	Glut
CEMBA3C_10F3C_R2_P2-2-K15-F16	C9-R1-125393086196058540557862044059792127466	5159.75	1390.46	Slice10	DMH Hmx2 Gaba	HY-2	Gaba
CEMBA3C_10F3C_R2_P2-2-K15-F4	C9-R1-303655174779936160991489064447078235136	4680.31	971.074	Slice10	DMH Hmx2 Glut	HY-2	Glut
CEMBA3C_10F3C_R2_P2-2-K15-I15	C9-R1-331997763445045912654114358678785025638	923.219	3586.84	Slice10	DMH Hmx2 Gaba	HY-2	Gaba
CEMBA3C_10F3C_R2_P2-2-K15-I16	C9-R1-239356869238148109674450963993050556006	4551.95	689.006	Slice10	VMH Nr5a1 Glut	HY-2	Glut
CEMBA3C_10F3C_R2_P2-2-K15-K15	C9-R1-150750938035359616678664775929524432712	4162.87	900.808	Slice10	TU-ARH Otp Six6 Gaba	HY-2	Gaba
CEMBA3C_10F3C_R2_P2-2-K15-M3	C9-R1-332468075232099657794690544680791538498	4570.85	860.402	Slice10	DMH Hmx2 Glut	HY-2	Glut
CEMBA3C_10F3C_R2_P2-2-K15-N4	C9-R1-226527887748382223168572185402931949714	4782.41	778.267	Slice10	ARH-DMH-LHA Gsx1 Gaba	HY-2	Gaba
CEMBA3C_10F3C_R2_P6-5-C23-A21	C9-R1-62399151480615012556822428482297924791	4629.22	888.752	Slice10	DMH Hmx2 Glut	HY-2	Glut
CEMBA3C_10F3C_R2_P6-5-C23-B22	C9-R1-191236821047920099857073426511260653159	4293.95	791.962	Slice10	ARH-DMH-LHA Gsx1 Gaba	HY-2	Gaba
CEMBA3C_10F3C_R2_P6-5-C23-C10	C9-R1-147481255285677625334770465852062065403	4505.54	1435.55	Slice10	DMH Nkx2-4 Glut	HY-2	Glut
CEMBA3C_10F3C_R2_P6-5-C23-C9	C9-R1-131975417032989161106137217527715426180	4974.64	874.346	Slice10	DMH Nkx2-4 Glut	HY-2	Glut
CEMBA3C_10F3C_R2_P6-5-C23-I10	C9-R1-305994763563773790538174024563872475447	4758.42	1010.97	Slice10	DMH Hmx2 Glut	HY-2	Glut
CEMBA3C_10F3C_R2_P6-5-C23-J22	C9-R1-256915141573427117628388968802918155845	4586.37	1412.44	Slice10	DMH Hmx2 Gaba	HY-2	Gaba
CEMBA3C_10F3C_R2_P6-5-C23-K10	C9-R1-248354422564313451781650163577873967462	4629.12	876.52	Slice10	DMH Hmx2 Glut	HY-2	Glut
CEMBA3C_10F3C_R2_P6-5-C23-O10	C9-R1-272508695169172368640979592161851458018	5097.64	1411.57	Slice10	DMH Hmx2 Gaba	HY-2	Gaba
CEMBA3C_10F3C_R2_P6-5-C23-P9	C9-R1-226527887748382223168572185402931949714	4782.41	778.267	Slice10	TU-ARH Otp Six6 Gaba	HY-2	Gaba
CEMBA3C_10F3C_R2_P6-1-C23-A13	C9-R1-264976138823985343321446032294141326921	4618.68	1274.57	Slice10	DMH Hmx2 Gaba	HY-2	Gaba
CEMBA3C_10F3C_R2_P6-1-C23-E13	C9-R1-294667516958626415877875056995212065180	5122.58	4355.42	Slice10	DMH Hmx2 Gaba	HY-2	Gaba
CEMBA3C_10F3C_R2_P6-1-C23-J1	C9-R1-277810177488391781647036395883586507942	4588.73	968.104	Slice10	DMH Hmx2 Gaba	HY-2	Gaba
CEMBA3C_10F3C_R2_P6-1-C23-L2	C9-R1-211139192867743962740246865019170576539	4943.32	1176.31	Slice10	DMH Hmx2 Gaba	HY-2	Gaba
CEMBA3C_10F3C_R2_P3-1-M17-D13	C9-R1-251728236397042884485870886374658987589	4585.05	679.502	Slice10	VMH Nr5a1 Glut	HY-2	Glut
CEMBA3C_10F3C_R2_P3-1-M17-G14	C9-R1-273729421421934042513369237024165993761	4720.08	1374.26	Slice10	ARH-DMH-LHA Gsx1 Gaba	HY-2	Gaba
CEMBA3C_10F3C_R2_P3-1-M17-M14	C9-R1-54850246664377290946367293754835111440	4165.27	833.056	Slice10	TU-ARH Otp Six6 Gaba	HY-2	Gaba
CEMBA3C_10F3C_R2_P3-1-M17-M2	C9-R1-177218931977295055895176479328744764041	4301.24	846.88	Slice10	VMH Fezf1 Glut	HY-2	Glut
CEMBA3C_10F3C_R2_P3-1-M17-N14	C9-R1-159653167318799137432084950510938570293	4823.16	1026.74	Slice10	DMH-LHA Vgll2 Glut	HY-2	Glut
CEMBA3C_10F3C_R2_P3-1-M17-O13	C9-R1-339752708907345199795805998077743269398	4632.51	1090.11	Slice10	DMH Hmx2 Glut	HY-2	Glut
CEMBA3C_10F3C_R2_P7-5-I2-F9	C9-R1-40103054064316220968660912275839633018	5212.18	1505.58	Slice10	DMH Hmx2 Gaba	HY-2	Gaba
CEMBA3C_10F3C_R2_P7-5-I2-J21	C9-R1-334075344410524423308884131878611358404	4677.94	1638.96	Slice10	TU-ARH Otp Six6 Gaba	HY-2	Gaba
CEMBA3C_10F3C_R2_P7-5-I2-L21	C9-R1-250216369788757470464695147682838377902	4500.45	884.898	Slice10	VMH Nr5a1 Glut	HY-2	Glut
CEMBA3C_10F3C_R2_P7-5-I2-O9	C9-R1-140573155945297277932174753740241399608	4640.46	726.59	Slice10	VMH Fezf1 Glut	HY-2	Glut
CEMBA3C_10F3C_R2_P6-2-C23-D15	C9-R1-122914839978675631262730018013812035342	5026.87	4417.53	Slice10	ARH Tbx3 Glut	HY-2	Glut
CEMBA3C_10F3C_R2_P6-2-C23-F16	C9-R1-261446634588350407847399438171352359564	4962.92	1131.7	Slice10	DMH Nkx2-4 Glut	HY-2	Glut
CEMBA3C_10F3C_R2_P6-2-C23-F3	C9-R1-237708706007481715045717882180063013450	4555	1329.6	Slice10	DMH Hmx2 Gaba	HY-2	Gaba
CEMBA3C_10F3C_R2_P6-2-C23-P3	C9-R1-161955441705956554451453535573815336998	4869.08	739.387	Slice10	DMH Hmx2 Glut	HY-2	Glut
CEMBA3C_10F3C_R2_P6-3-C23-B6	C9-R1-2517247346196461748238045405333880839	4557.47	1486.09	Slice10	DMH Hmx2 Gaba	HY-2	Gaba
CEMBA3C_10F3C_R2_P6-3-C23-K18	C9-R1-48563985679926765736252953162651608504	4096.28	886.883	Slice10	TU-ARH Otp Six6 Gaba	HY-2	Gaba
CEMBA3C_10F3C_R2_P6-3-C23-M18	C9-R1-264976138823985343321446032294141326921	4618.68	1274.57	Slice10	TU-ARH Otp Six6 Gaba	HY-2	Gaba
CEMBA3C_10F3C_R2_P6-3-C23-M6	C9-R1-75871968561111543134438606446606836228	4843.21	740.683	Slice10	DMH Hmx2 Glut	HY-2	Glut
CEMBA3C_10F3C_R2_P4-2-C21-B4	C9-R1-145054612117913203127390895850970762140	4721.83	1319.88	Slice10	DMH Hmx2 Gaba	HY-2	Gaba
CEMBA3C_10F3C_R2_P4-2-C21-E15	C9-R1-157527196310776657295877120773690568511	2495.66	4070.46	Slice10	TU-ARH Otp Six6 Gaba	HY-2	Gaba
CEMBA3C_10F3C_R2_P4-2-C21-G3	C9-R1-267195252558285205988292593004640657127	4318.83	827.247	Slice10	ARH-DMH-LHA Gsx1 Gaba	HY-2	Gaba
CEMBA3C_10F3C_R2_P4-2-C21-I4	C9-R1-310700321600163891177210152600895490302	4567.93	854.732	Slice10	DMH Hmx2 Glut	HY-2	Glut
CEMBA3C_10F3C_R2_P4-2-C21-N15	C9-R1-251728236397042884485870886374658987589	4585.05	679.502	Slice10	VMH Nr5a1 Glut	HY-2	Glut
CEMBA3C_10F3C_R2_P4-2-C21-N4	C9-R1-298350173842945871192695436235750217692	4810.15	967.45	Slice10	ARH Tbx3 Glut	HY-2	Glut
CEMBA3C_10F3C_R2_P5-3-O21-B5	C9-R1-286501601974175583759780778540538444740	4318.56	745.977	Slice10	VMH Fezf1 Glut	HY-2	Glut
CEMBA3C_10F3C_R2_P5-3-O21-C5	C9-R1-89138629279000955381197667959608350282	4916.65	1682.35	Slice10	DMH Nkx2-4 Glut	HY-2	Glut
CEMBA3C_10F3C_R2_P5-3-O21-E5	C9-R1-192882552829030638016291397824337862006	4180.98	782.404	Slice10	VMH Fezf1 Glut	HY-2	Glut
CEMBA3C_10F3C_R2_P5-3-O21-G18	C9-R1-291423343124177473526108622057813765879	4915.66	1053.31	Slice10	DMH Hmx2 Gaba	HY-2	Gaba
CEMBA3C_10F3C_R2_P5-3-O21-H18	C9-R1-172003029625376265661304535398630380329	4640.94	1045.59	Slice10	DMH Hmx2 Glut	HY-2	Glut
CEMBA3C_10F3C_R2_P5-3-O21-H5	C9-R1-153743431932621158731570047289390113657	3099.16	3270.02	Slice10	ARH-DMH-LHA Gsx1 Gaba	HY-2	Gaba
CEMBA3C_10F3C_R2_P5-3-O21-J18	C9-R1-36356840668833187212701483117331144930	4361.62	893.106	Slice10	ARH-DMH-LHA Gsx1 Gaba	HY-2	Gaba
CEMBA3C_10F3C_R2_P5-3-O21-J6	C9-R1-64944923887754208963258701481986208598	4499.14	713.901	Slice10	VMH Fezf1 Glut	HY-2	Glut
CEMBA3C_10F3C_R2_P5-3-O21-N6	C9-R1-69168213852646886743550339079227620824	4395.71	1853.39	Slice10	ARH-DMH-LHA Gsx1 Gaba	HY-2	Gaba
CEMBA3C_10F3C_R2_P5-3-O21-P17	C9-R1-218206753539674253519611200402634016638	4537.05	923.229	Slice10	DMH Hmx2 Glut	HY-2	Glut
CEMBA3C_10F3C_R2_P7-4-I2-C20	C9-R1-205479744254509107329394024527820740412	3043.85	1515.53	Slice10	TU-ARH Otp Six6 Gaba	HY-2	Gaba
CEMBA3C_10F3C_R2_P7-4-I2-E19	C9-R1-232594385007035387886568577084321828619	4722.69	1223.38	Slice10	DMH Hmx2 Glut	HY-2	Glut
CEMBA3C_10F3C_R2_P7-4-I2-O19	C9-R1-164070303113837797623873628144168861876	4966.21	1023.71	Slice10	DMH Nkx2-4 Glut	HY-2	Glut
CEMBA3C_10F3C_R2_P2-6-K15-A24	C9-R1-311398077865285501686710146785598879023	5066.28	1080.04	Slice10	TU-ARH Otp Six6 Gaba	HY-2	Gaba
CEMBA3C_10F3C_R2_P2-6-K15-D23	C9-R1-192882552829030638016291397824337862006	4180.98	782.404	Slice10	ARH Tbx3 Glut	HY-2	Glut
CEMBA3C_10F3C_R2_P2-6-K15-I12	C9-R1-36023453572272922298871719797197453937	4354.44	882.847	Slice10	ARH-DMH-LHA Gsx1 Gaba	HY-2	Gaba
CEMBA3C_10F3C_R2_P2-6-K15-K12	C9-R1-101130706823115406833236649222895699367	4979.77	1135.91	Slice10	ARH Tbx3 Glut	HY-2	Glut
CEMBA3C_10F3C_R2_P2-6-K15-N11	C9-R1-252300473674910218313383889757864450958	4671.24	720.164	Slice10	VMH Nr5a1 Glut	HY-2	Glut
CEMBA3C_10F3C_R2_P2-6-K15-N23	C9-R1-97430193350944575930250197818482875501	4836.77	1055.79	Slice10	DMH Nkx2-4 Glut	HY-2	Glut
CEMBA3C_10F3C_R2_P2-6-K15-P12	C9-R1-252300473674910218313383889757864450958	4671.24	720.164	Slice10	VMH Nr5a1 Glut	HY-2	Glut
CEMBA3C_10F3C_R2_P3-6-M17-D23	C9-R1-36023453572272922298871719797197453937	4354.44	882.847	Slice10	ARH-DMH-LHA Gsx1 Gaba	HY-2	Gaba
CEMBA3C_10F3C_R2_P3-6-M17-J24	C9-R1-261446634588350407847399438171352359564	4962.92	1131.7	Slice10	DMH Nkx2-4 Glut	HY-2	Glut
CEMBA3C_10F3C_R2_P3-6-M17-L11	C9-R1-327944301978073914480973817130045945036	4592.07	900.333	Slice10	TU-ARH Otp Six6 Gaba	HY-2	Gaba
CEMBA3C_10F3C_R2_P3-6-M17-P11	C9-R1-205479744254509107329394024527820740412	3043.85	1515.53	Slice10	TU-ARH Otp Six6 Gaba	HY-2	Gaba
CEMBA3C_10F3C_R2_P7-2-I2-B16	C9-R1-317669864998644434171045060921897830805	4567.06	1219.01	Slice10	DMH Hmx2 Gaba	HY-2	Gaba
CEMBA3C_10F3C_R2_P7-2-I2-C4	C9-R1-223370570088987000653899249903978680208	4693.56	1415.19	Slice10	ARH-DMH-LHA Gsx1 Gaba	HY-2	Gaba
CEMBA3C_10F3C_R2_P7-2-I2-E4	C9-R1-327944301978073914480973817130045945036	4592.07	900.333	Slice10	TU-ARH Otp Six6 Gaba	HY-2	Gaba
CEMBA3C_10F3C_R2_P7-2-I2-F4	C9-R1-54564528306014699113524738679866148308	4353.9	967.356	Slice10	ARH Tbx3 Glut	HY-2	Glut
CEMBA3C_10F3C_R2_P7-2-I2-G3	C9-R1-232982546113685376336101152248393991265	4044.61	897.036	Slice10	TU-ARH Otp Six6 Gaba	HY-2	Gaba
CEMBA3C_10F3C_R2_P7-2-I2-J16	C9-R1-309106067009225391444671852158456782069	4719.1	909.022	Slice10	DMH Hmx2 Gaba	HY-2	Gaba
CEMBA3C_10F3C_R2_P5-6-O21-B12	C9-R1-243852724192162260299294997315754947611	4277.59	789.964	Slice10	VMH Fezf1 Glut	HY-2	Glut
CEMBA3C_10F3C_R2_P5-6-O21-D23	C9-R1-183366383996700336286970386089999590585	4724.57	724.051	Slice10	VMH Nr5a1 Glut	HY-2	Glut
CEMBA3C_10F3C_R2_P5-6-O21-G11	C9-R1-214041877381014127925247783172417905886	3997	790.366	Slice10	TU-ARH Otp Six6 Gaba	HY-2	Gaba
CEMBA3C_10F3C_R2_P5-6-O21-J12	C9-R1-302176476453912983547421268951321857114	4119.69	879.982	Slice10	TU-ARH Otp Six6 Gaba	HY-2	Gaba
CEMBA3C_10F3C_R2_P5-6-O21-K24	C9-R1-98808927199900616266070152961338435478	4514.83	1525.03	Slice10	ARH-DMH-LHA Gsx1 Gaba	HY-2	Gaba
CEMBA3C_10F3C_R2_P5-6-O21-L11	C9-R1-111955322873199667733542766162110557204	4842.56	732.097	Slice10	DMH Hmx2 Glut	HY-2	Glut
CEMBA3C_10F3C_R2_P5-6-O21-O11	C9-R1-154002402905498348066711942805266940138	4884.93	1205.73	Slice10	DMH Hmx2 Gaba	HY-2	Gaba
CEMBA3C_10F3C_R2_P5-6-O21-P11	C9-R1-76630314922731314336448930346283269913	4434.55	695.703	Slice10	VMH Fezf1 Glut	HY-2	Glut
CEMBA3C_10F3C_R2_P4-5-C21-A10	C9-R1-285465077838738304676476378141861639286	4059.36	1078.61	Slice10	TU-ARH Otp Six6 Gaba	HY-2	Gaba
CEMBA3C_10F3C_R2_P4-5-C21-A21	C9-R1-275594811616079917265617165008941188806	4167.97	772.792	Slice10	TU-ARH Otp Six6 Gaba	HY-2	Gaba
CEMBA3C_10F3C_R2_P4-5-C21-F21	C9-R1-60164696311504603407090692223255537840	4608.22	1047.32	Slice10	ARH-DMH-LHA Gsx1 Gaba	HY-2	Gaba
CEMBA3C_10F3C_R2_P4-5-C21-J21	C9-R1-214041877381014127925247783172417905886	3997	790.366	Slice10	TU-ARH Otp Six6 Gaba	HY-2	Gaba
CEMBA3C_10F3C_R2_P4-5-C21-N22	C9-R1-267366769197407250648859125889786256184	3914.27	863.806	Slice10	TU-ARH Otp Six6 Gaba	HY-2	Gaba
CEMBA3C_10F3C_R2_P4-5-C21-P10	C9-R1-36023453572272922298871719797197453937	4354.44	882.847	Slice10	ARH-DMH-LHA Gsx1 Gaba	HY-2	Gaba
CEMBA3C_10F3C_R2_P5-4-O21-A8	C9-R1-2494515391419406150027250025389286673	4634.06	1302.55	Slice10	DMH Hmx2 Gaba	HY-2	Gaba
CEMBA3C_10F3C_R2_P5-4-O21-B7	C9-R1-311398077865285501686710146785598879023	5066.28	1080.04	Slice10	DMH Nkx2-4 Glut	HY-2	Glut
CEMBA3C_10F3C_R2_P5-4-O21-C20	C9-R1-11367706298009353940904107668379480461	2746.17	2024.22	Slice10	TU-ARH Otp Six6 Gaba	HY-2	Gaba
CEMBA3C_10F3C_R2_P5-4-O21-E8	C9-R1-121143189087516645005096393507558244098	4361	822.062	Slice10	ARH-DMH-LHA Gsx1 Gaba	HY-2	Gaba
CEMBA3C_10F3C_R2_P5-4-O21-F8	C9-R1-60164696311504603407090692223255537840	4608.22	1047.32	Slice10	DMH Hmx2 Gaba	HY-2	Gaba
CEMBA3C_10F3C_R2_P5-4-O21-J7	C9-R1-246801729107167569267493838673040054605	4486.66	743.385	Slice10	VMH Nr5a1 Glut	HY-2	Glut
CEMBA3C_10F3C_R2_P5-4-O21-J8	C9-R1-180038597340771506821465854200631497475	4587.13	1420.81	Slice10	DMH Hmx2 Gaba	HY-2	Gaba
CEMBA3C_10F3C_R2_P5-4-O21-L19	C9-R1-104765774139053296522699812196361147977	4719.21	880.078	Slice10	DMH Hmx2 Glut	HY-2	Glut
CEMBA3C_10F3C_R2_P4-4-C21-A19	C9-R1-251728236397042884485870886374658987589	4585.05	679.502	Slice10	VMH Nr5a1 Glut	HY-2	Glut
CEMBA3C_10F3C_R2_P4-4-C21-A8	C9-R1-28180062877487936002011726087552076596	4264.66	913.282	Slice10	ARH-DMH-LHA Gsx1 Gaba	HY-2	Gaba
CEMBA3C_10F3C_R2_P4-4-C21-B8	C9-R1-172203798844829324435474107707591822722	4152.68	783.7	Slice10	ARH Tbx3 Glut	HY-2	Glut
CEMBA3C_10F3C_R2_P4-4-C21-F8	C9-R1-43595190916598683146710155277865689452	4136.43	820.69	Slice10	VMH Fezf1 Glut	HY-2	Glut
CEMBA3C_10F3C_R2_P4-4-C21-N20	C9-R1-282214068512170490738361544618454779092	4194.09	866.032	Slice10	ARH Tbx3 Glut	HY-2	Glut
CEMBA3C_10F3C_R2_P4-4-C21-N8	C9-R1-299830564667136629290341458509606771684	3973.17	1144.55	Slice10	TU-ARH Otp Six6 Gaba	HY-2	Gaba
CEMBA3C_10F3C_R2_P4-6-C21-C11	C9-R1-93284911775607647113547884592829844478	4120.8	910.859	Slice10	VMH Nr5a1 Glut	HY-2	Glut
CEMBA3C_10F3C_R2_P4-6-C21-F24	C9-R1-49090561709620713392643310494086679063	4373.32	818.876	Slice10	VMH Fezf1 Glut	HY-2	Glut
CEMBA3C_10F3C_R2_P4-6-C21-G11	C9-R1-212198962246576917971023066576181689524	4276.49	995.308	Slice10	DMH Hmx2 Gaba	HY-2	Gaba
CEMBA3C_10F3C_R2_P4-6-C21-I23	C9-R1-80890772252903648634202896278077449056	5161.58	1435.71	Slice10	DMH Hmx2 Gaba	HY-2	Gaba
CEMBA3C_10F3C_R2_P4-6-C21-J12	C9-R1-150548911879537067354199558156056457737	4711.51	1324.42	Slice10	ARH-DMH-LHA Gsx1 Gaba	HY-2	Gaba
CEMBA3C_10F3C_R2_P2-5-K15-A9	C9-R1-294667516958626415877875056995212065180	5122.58	4355.42	Slice10	ARH Tbx3 Glut	HY-2	Glut
CEMBA3C_10F3C_R2_P2-5-K15-B22	C9-R1-251728236397042884485870886374658987589	4585.05	679.502	Slice10	VMH Nr5a1 Glut	HY-2	Glut
CEMBA3C_10F3C_R2_P2-5-K15-C22	C9-R1-127420283279467588946485786040381138652	4244.09	933.964	Slice10	PVa-AHN-LHA Otp Glut	HY-2	Glut
CEMBA3C_10F3C_R2_P2-5-K15-D21	C9-R1-214041877381014127925247783172417905886	3997	790.366	Slice10	VMH Fezf1 Glut	HY-2	Glut
CEMBA3C_10F3C_R2_P2-5-K15-K10	C9-R1-237708706007481715045717882180063013450	4555	1329.6	Slice10	ARH Tbx3 Glut	HY-2	Glut
CEMBA3C_10F3C_R2_P2-5-K15-N21	C9-R1-309558625024380741894619031142847341790	4097.42	900.33	Slice10	TU-ARH Otp Six6 Gaba	HY-2	Gaba
CEMBA3C_10F3C_R2_P2-5-K15-N9	C9-R1-94354594685713695104675118984030128353	4207.73	1553.62	Slice10	DMH Hmx2 Gaba	HY-2	Gaba
CEMBA3C_10F3C_R2_P2-5-K15-P10	C9-R1-183366383996700336286970386089999590585	4724.57	724.051	Slice10	VMH Nr5a1 Glut	HY-2	Glut
CEMBA3C_10F3C_R2_P2-5-K15-P21	C9-R1-232982546113685376336101152248393991265	4044.61	897.036	Slice10	TU-ARH Otp Six6 Gaba	HY-2	Gaba
CEMBA3C_10F3C_R2_P6-4-C23-D19	C9-R1-191191331108241908831006496178379573281	5054.94	1093.58	Slice10	DMH Hmx2 Glut	HY-2	Glut
CEMBA3C_10F3C_R2_P6-4-C23-H19	C9-R1-263243567980745052309665787552405158890	3946.92	991.536	Slice10	TU-ARH Otp Six6 Gaba	HY-2	Gaba
CEMBA3C_10F3C_R2_P6-4-C23-H20	C9-R1-150548911879537067354199558156056457737	4711.51	1324.42	Slice10	ARH-DMH-LHA Gsx1 Gaba	HY-2	Gaba
CEMBA3C_10F3C_R2_P6-4-C23-H7	C9-R1-129218386708571626720879688947038612546	4301.26	1517.12	Slice10	ARH-DMH-LHA Gsx1 Gaba	HY-2	Gaba
CEMBA3C_10F3C_R2_P6-4-C23-J19	C9-R1-44104025179344466181419195717003317382	4107.9	1094.33	Slice10	DMH Hmx2 Gaba	HY-2	Gaba
CEMBA3C_10F3C_R2_P6-4-C23-J20	C9-R1-251728236397042884485870886374658987589	4585.05	679.502	Slice10	VMH Nr5a1 Glut	HY-2	Glut
CEMBA3C_10F3C_R2_P6-4-C23-L19	C9-R1-192882552829030638016291397824337862006	4180.98	782.404	Slice10	ARH Tbx3 Glut	HY-2	Glut
CEMBA3C_10F3C_R2_P6-4-C23-L20	C9-R1-29176674909823423556396416953692234087	4526.46	980.038	Slice10	PB-an-do Evx2 Glut	HY-2	Glut
CEMBA3C_10F3C_R2_P6-4-C23-N20	C9-R1-111955322873199667733542766162110557204	4842.56	732.097	Slice10	ARH Tbx3 Glut	HY-2	Glut
CEMBA3C_10F3C_R2_P3-4-M17-B20	C9-R1-95015441789914789824152939123524507029	4992.08	1058.22	Slice10	DMH Nkx2-4 Glut	HY-2	Glut
CEMBA3C_10F3C_R2_P3-4-M17-B7	C9-R1-275747744460754085107310903079019538153	4238.11	767.986	Slice10	ARH-DMH-LHA Gsx1 Gaba	HY-2	Gaba
CEMBA3C_10F3C_R2_P3-4-M17-F20	C9-R1-2863506352398251791849944328596280361	4315.91	983.428	Slice10	DMH Hmx2 Gaba	HY-2	Gaba
CEMBA3C_10F3C_R2_P3-4-M17-K8	C9-R1-273729421421934042513369237024165993761	4720.08	1374.26	Slice10	ARH-DMH-LHA Gsx1 Gaba	HY-2	Gaba
CEMBA3C_10F3C_R2_P3-4-M17-O19	C9-R1-260713946409160103731875643744799036972	4579.87	692.57	Slice10	VMH Fezf1 Glut	HY-2	Glut
CEMBA3C_10F3C_R2_P3-5-M17-A10	C9-R1-93284911775607647113547884592829844478	4120.8	910.859	Slice10	VMH Nr5a1 Glut	HY-2	Glut
CEMBA3C_10F3C_R2_P3-5-M17-L9	C9-R1-27141841210678794910891803004827982609	5154.82	2115.7	Slice10	TU-ARH Otp Six6 Gaba	HY-2	Gaba
CEMBA3C_10F3C_R2_P3-5-M17-P22	C9-R1-251728236397042884485870886374658987589	4585.05	679.502	Slice10	VMH Nr5a1 Glut	HY-2	Glut
CEMBA3C_10F3C_R2_P3-5-M17-P9	C9-R1-86370671978340441731499411069056369849	4644.71	1205.24	Slice10	DMH Hmx2 Gaba	HY-2	Gaba
CEMBA3C_10F3C_R2_P7-6-I2-D11	C9-R1-154002402905498348066711942805266940138	4884.93	1205.73	Slice10	TU-ARH Otp Six6 Gaba	HY-2	Gaba
CEMBA3C_10F3C_R2_P7-6-I2-J23	C9-R1-108275585504717926994494626245332084224	4104.83	788.584	Slice10	TU-ARH Otp Six6 Gaba	HY-2	Gaba
CEMBA3C_10F3C_R2_P7-6-I2-M11	C9-R1-277867225305072793158219326330863190249	4567.22	1213.18	Slice10	DMH Hmx2 Gaba	HY-2	Gaba
CEMBA3C_10F3C_R2_P7-6-I2-N24	C9-R1-31784752664800672542538385873509509564	4115.83	1002.55	Slice10	TU-ARH Otp Six6 Gaba	HY-2	Gaba
CEMBA3C_10F3C_R2_P7-6-I2-O12	C9-R1-250216369788757470464695147682838377902	4500.45	884.898	Slice10	VMH Nr5a1 Glut	HY-2	Glut
CEMBA3C_10F3C_R2_P6-6-C23-C11	C9-R1-186557610015329701270152372326550056915	5022.16	1097.86	Slice10	DMH Nkx2-4 Glut	HY-2	Glut
CEMBA3C_10F3C_R2_P6-6-C23-D12	C9-R1-2517247346196461748238045405333880839	4557.47	1486.09	Slice10	DMH Hmx2 Gaba	HY-2	Gaba
CEMBA3C_10F3C_R2_P6-6-C23-E12	C9-R1-140573155945297277932174753740241399608	4640.46	726.59	Slice10	VMH Fezf1 Glut	HY-2	Glut
CEMBA3C_10F3C_R2_P6-6-C23-M11	C9-R1-280588030029905145219795300064413401556	4264.46	855.304	Slice10	VMH Fezf1 Glut	HY-2	Glut
CEMBA3C_10F3C_R2_P6-6-C23-N12	C9-R1-310864803098334054222439280344562539347	4431.12	880.957	Slice10	DMH Hmx2 Gaba	HY-2	Gaba
CEMBA3C_10F3C_R2_P2-4-K15-A20	C9-R1-255442514403817432103312637291527302718	4044.95	810.832	Slice10	TU-ARH Otp Six6 Gaba	HY-2	Gaba
CEMBA3C_10F3C_R2_P2-4-K15-C7	C9-R1-256915141573427117628388968802918155845	4586.37	1412.44	Slice10	ARH-DMH-LHA Gsx1 Gaba	HY-2	Gaba
CEMBA3C_10F3C_R2_P2-4-K15-D7	C9-R1-108698992062769408519485491894221614047	4522.85	1087.44	Slice10	DMH Hmx2 Gaba	HY-2	Gaba
CEMBA3C_10F3C_R2_P2-4-K15-I8	C9-R1-222191142282677738000912805073773969615	1455.81	5895.43	Slice10	TU-ARH Otp Six6 Gaba	HY-2	Gaba
CEMBA3C_10F3C_R2_P2-4-K15-K20	C9-R1-202456678937412164208173768986290970792	4979.88	1060.54	Slice10	ARH-DMH-LHA Gsx1 Gaba	HY-2	Gaba
CEMBA3C_10F3C_R2_P2-4-K15-M20	C9-R1-310700321600163891177210152600895490302	4567.93	854.732	Slice10	DMH Hmx2 Glut	HY-2	Glut
CEMBA3C_10F3C_R2_P2-4-K15-P8	C9-R1-142181521205088378639590799566188038205	5177.16	1281.73	Slice10	TU-ARH Otp Six6 Gaba	HY-2	Gaba
CEMBA3C_10F3C_R2_P3-3-M17-B18	C9-R1-192719727184401071871011595341443968808	4961.14	1151.63	Slice10	DMH Hmx2 Gaba	HY-2	Gaba
CEMBA3C_10F3C_R2_P3-3-M17-D17	C9-R1-180038597340771506821465854200631497475	4587.13	1420.81	Slice10	DMH Hmx2 Gaba	HY-2	Gaba
CEMBA3C_10F3C_R2_P3-3-M17-F5	C9-R1-36023453572272922298871719797197453937	4354.44	882.847	Slice10	ARH-DMH-LHA Gsx1 Gaba	HY-2	Gaba
CEMBA3C_10F3C_R2_P3-3-M17-I18	C9-R1-108275585504717926994494626245332084224	4104.83	788.584	Slice10	TU-ARH Otp Six6 Gaba	HY-2	Gaba
CEMBA3C_10F3C_R2_P3-3-M17-J6	C9-R1-40103054064316220968660912275839633018	5212.18	1505.58	Slice10	DMH Hmx2 Gaba	HY-2	Gaba
CEMBA3C_10F3C_R2_P4-3-C21-H18	C9-R1-303461408265250440069639268255333711303	4112.16	944.286	Slice10	TU-ARH Otp Six6 Gaba	HY-2	Gaba
CEMBA3C_10F3C_R2_P4-3-C21-P18	C9-R1-192478188770139519767158090896044843526	4766.62	1091.81	Slice10	DMH Hmx2 Gaba	HY-2	Gaba
CEMBA3C_10F3C_R2_P2-3-K15-B17	C9-R1-9015689943898694392530285196579315925	4533.48	695.541	Slice10	VMH Fezf1 Glut	HY-2	Glut
CEMBA3C_10F3C_R2_P2-3-K15-D17	C9-R1-19183861019467505224880089102279217496	5027.45	1118.47	Slice10	DMH Hmx2 Gaba	HY-2	Gaba
CEMBA3C_10F3C_R2_P2-3-K15-E18	C9-R1-191458777084559194840124279795375921210	5094.63	1128.57	Slice10	DMH Nkx2-4 Glut	HY-2	Glut
CEMBA3C_10F3C_R2_P2-3-K15-F18	C9-R1-226527887748382223168572185402931949714	4782.41	778.267	Slice10	ARH-DMH-LHA Gsx1 Gaba	HY-2	Gaba
CEMBA3C_10F3C_R2_P2-3-K15-I18	C9-R1-239925834238080119081225506765495945448	4603.14	937.054	Slice10	DMH Hmx2 Glut	HY-2	Glut
CEMBA3C_10F3C_R2_P2-3-K15-L17	C9-R1-49042178208042399438233663200081824383	4659.56	1117.87	Slice10	ARH-DMH-LHA Gsx1 Gaba	HY-2	Gaba
CEMBA3C_10F3C_R2_P2-3-K15-N6	C9-R1-3083267923442520463411274123665003140	2749.37	585.044	Slice10	TU-ARH Otp Six6 Gaba	HY-2	Gaba
CEMBA3C_10F3C_R2_P2-3-K15-P6	C9-R1-190254045504773632265395060365220669358	1492.16	5956.4	Slice10	DMH Hmx2 Gaba	HY-2	Gaba
CEMBA3C_10F3C_R2_P5-5-O21-B10	C9-R1-216895356717161718792820024131418698111	4715.22	1392.67	Slice10	ARH-DMH-LHA Gsx1 Gaba	HY-2	Gaba
CEMBA3C_10F3C_R2_P5-5-O21-I10	C9-R1-22336446777303794388606621586592055399	3920.14	877.802	Slice10	TU-ARH Otp Six6 Gaba	HY-2	Gaba
CEMBA3C_10F3C_R2_P5-5-O21-M22	C9-R1-273729421421934042513369237024165993761	4720.08	1374.26	Slice10	ARH-DMH-LHA Gsx1 Gaba	HY-2	Gaba
CEMBA3C_10F3C_R2_P5-2-O21-A15	C9-R1-93284911775607647113547884592829844478	4120.8	910.859	Slice10	VMH Nr5a1 Glut	HY-2	Glut
CEMBA3C_10F3C_R2_P5-2-O21-E16	C9-R1-210505610481469859459932778242294350134	4096.02	1146.49	Slice10	TU-ARH Otp Six6 Gaba	HY-2	Gaba
CEMBA3C_10F3C_R2_P5-2-O21-G3	C9-R1-199672439300875303986702440126700769441	4742.16	4669.24	Slice10	PVa-AHN-LHA Otp Glut	HY-2	Glut
CEMBA3C_10F3C_R2_P5-2-O21-G4	C9-R1-56791294193318365597599103015475913646	4548.64	1128.94	Slice10	DMH Hmx2 Glut	HY-2	Glut
CEMBA3C_10F3C_R2_P5-2-O21-H3	C9-R1-216895356717161718792820024131418698111	4715.22	1392.67	Slice10	ARH-DMH-LHA Gsx1 Gaba	HY-2	Gaba
CEMBA3C_10F3C_R2_P5-2-O21-K16	C9-R1-277381897321065829916727287971730690014	5164.18	1932.09	Slice10	TU-ARH Otp Six6 Gaba	HY-2	Gaba
CEMBA3C_10F3C_R2_P5-2-O21-K4	C9-R1-192719727184401071871011595341443968808	4961.14	1151.63	Slice10	DMH Nkx2-4 Glut	HY-2	Glut
CEMBA3C_10F3C_R2_P5-2-O21-N3	C9-R1-125393086196058540557862044059792127466	5159.75	1390.46	Slice10	DMH Hmx2 Gaba	HY-2	Gaba
CEMBA3C_10F3C_R2_P3-2-M17-D15	C9-R1-64944923887754208963258701481986208598	4499.14	713.901	Slice10	VMH Fezf1 Glut	HY-2	Glut
CEMBA3C_10F3C_R2_P3-2-M17-F4	C9-R1-104765774139053296522699812196361147977	4719.21	880.078	Slice10	DMH Hmx2 Glut	HY-2	Glut
CEMBA3C_10F3C_R2_P3-2-M17-G16	C9-R1-191458777084559194840124279795375921210	5094.63	1128.57	Slice10	DMH Nkx2-4 Glut	HY-2	Glut
CEMBA3C_10F3C_R2_P3-2-M17-G3	C9-R1-205479744254509107329394024527820740412	3043.85	1515.53	Slice10	TU-ARH Otp Six6 Gaba	HY-2	Gaba
CEMBA3C_10F3C_R2_P3-2-M17-J16	C9-R1-172203798844829324435474107707591822722	4152.68	783.7	Slice10	ARH Tbx3 Glut	HY-2	Glut
CEMBA3C_10F3C_R2_P3-2-M17-N4	C9-R1-125393086196058540557862044059792127466	5159.75	1390.46	Slice10	DMH Hmx2 Gaba	HY-2	Gaba
CEMBA3C_10F3C_R2_P3-2-M17-O16	C9-R1-30576908284065801246170687411170464462	4522.03	769.25	Slice10	ARH-DMH-LHA Gsx1 Gaba	HY-2	Gaba
CEMBA3C_10F3C_R2_P4-1-C21-C1	C9-R1-247080313857583512161739309553844044115	3921.05	941.261	Slice10	TU-ARH Otp Six6 Gaba	HY-2	Gaba
CEMBA3C_10F3C_R2_P4-1-C21-I1	C9-R1-127420283279467588946485786040381138652	4244.09	933.964	Slice10	TU-ARH Otp Six6 Gaba	HY-2	Gaba
CEMBA3C_10F3C_R2_P4-1-C21-K2	C9-R1-121143189087516645005096393507558244098	4361	822.062	Slice10	TU-ARH Otp Six6 Gaba	HY-2	Gaba
CEMBA3C_10F3C_R2_P4-1-C21-M1	C9-R1-101130706823115406833236649222895699367	4979.77	1135.91	Slice10	ARH Tbx3 Glut	HY-2	Glut
CEMBA3C_10F3C_R2_P4-1-C21-M14	C9-R1-109498324543459738346788665202211074817	4299.4	847.636	Slice10	TU-ARH Otp Six6 Gaba	HY-2	Gaba
CEMBA3C_10F3C_R2_P4-1-C21-O2	C9-R1-54564528306014699113524738679866148308	4353.9	967.356	Slice10	ARH Tbx3 Glut	HY-2	Glut
CEMBA3C_10F3C_R2_P5-1-O21-B1	C9-R1-331074845009404943593976614153664739833	4953.9	1074.26	Slice10	DMH Nkx2-4 Glut	HY-2	Glut
CEMBA3C_10F3C_R2_P5-1-O21-B2	C9-R1-205393119333281946057626586297912121095	3284.36	1662.45	Slice10	TU-ARH Otp Six6 Gaba	HY-2	Gaba
CEMBA3C_10F3C_R2_P5-1-O21-E14	C9-R1-186557610015329701270152372326550056915	5022.16	1097.86	Slice10	TU-ARH Otp Six6 Gaba	HY-2	Gaba
CEMBA3C_10F3C_R2_P5-1-O21-I14	C9-R1-98680267386754662123983129044308299891	4274.4	738.934	Slice10	VMH Fezf1 Glut	HY-2	Glut
CEMBA3C_10F3C_R2_P5-1-O21-J1	C9-R1-233446350563557458795986470497503128595	4695.09	1138.71	Slice10	ARH-DMH-LHA Gsx1 Gaba	HY-2	Gaba
CEMBA3C_10F3C_R2_P5-1-O21-O13	C9-R1-310864803098334054222439280344562539347	4431.12	880.957	Slice10	DMH Hmx2 Gaba	HY-2	Gaba
CEMBA3C_10F3C_R2_P5-1-O21-P1	C9-R1-69168213852646886743550339079227620824	4395.71	1853.39	Slice10	ARH-DMH-LHA Gsx1 Gaba	HY-2	Gaba
CEMBA3C_10E3C_R1_P8-2-G10-N15	C9-R1-140573155945297277932174753740241399608	4640.46	726.59	Slice10	DMH-LHA Vgll2 Glut	TH-2	Glut
CEMBA3C_10E3C_R2_P2-5-B11-D10	C9-R1-73306400712248361136854502920090518293	3615.47	7274.01	Slice10	PVH-PVHd-SO Otp Glut	TH-2	Glut
CEMBA3C_10E3C_R2_P6-6-D6-L23	C9-R1-104460744602111859048006737265364614048	4623.42	1442.52	Slice10	PVH-PVHd-SO Otp Glut	TH-2	Glut
CEMBA3C_10E3C_R2_P7-2-F6-P15	C9-R1-252300473674910218313383889757864450958	4671.24	720.164	Slice10	VMH Nr5a1 Glut	TH-2	Glut
CEMBA3C_10F3C_R1_P4-2-B6-M3	C9-R1-80890772252903648634202896278077449056	5161.58	1435.71	Slice10	DMH Hmx2 Gaba	HY-2	Gaba
CEMBA3C_10F3C_R1_P6-6-F6-N12	C9-R1-78233705477934809464547212691266655304	1240.79	1000.06	Slice10	VMH Fezf1 Glut	HY-2	Glut
CEMBA3C_10E3C_R1_P2-2-M17-F4	C9-R1-172203798844829324435474107707591822722	4152.68	783.7	Slice10	TRS Sln Glut	TH-2	Glut
CEMBA3C_10F3C_R1_P1-1-B11-L13	C9-R1-157527196310776657295877120773690568511	2495.66	4070.46	Slice10	PVH-PVHd-SO Otp Glut	HY-2	Glut
CEMBA3C_10F3C_R1_P3-1-J2-F2	C9-R1-136643510242957203714584871016085581003	4631.86	1107.66	Slice10	PVH-PVHd-SO Otp Glut	HY-2	Glut
CEMBA3C_10F3C_R1_P4-3-B6-F5	C9-R1-157214343930657046243758405042319230130	4716.97	839.45	Slice10	PVH-PVHd-SO Otp Glut	HY-2	Glut
CEMBA3C_10F3C_R1_P3-6-J2-P11	C9-R1-157214343930657046243758405042319230130	4716.97	839.45	Slice10	PVH-PVHd-SO Otp Glut	HY-2	Glut
CEMBA3C_6B3C_R2_P3-4-K15-C19	C5-R1-17434035321013741797989410179778281412	2244.35	729.33	Slice5	RHP-COA Ndnf Gaba	Cortex-5	Gaba
CEMBA3C_6C3C_R2_P7-4-C10-C20	C5-R1-34035829616840070893190114690666444925	4885.22	5569.6	Slice5	Lamp5 Gaba	CNU-3	Gaba
CEMBA3C_6C3C_R2_P4-1-O21-E14	C5-R1-307306723864040695776544509627527897554	2998.64	5606.95	Slice5	Vip Gaba	CNU-3	Gaba
CEMBA3C_6C3C_R2_P8-6-G10-G11	C5-R1-180295685868352747195642544390407932833	597.426	3580.19	Slice5	Lamp5 Gaba	CNU-3	Gaba
CEMBA3C_6C3C_R2_P6-2-I2-P4	C5-R1-317685229388204681060270787220907820767	2862.95	5221.83	Slice5	Lamp5 Gaba	CNU-3	Gaba
CEMBA3C_6C3C_R4_P1-1-K15-L2	C5-R1-11305792131739253850669134597927531509	2361.33	759.456	Slice5	Lamp5 Gaba	CNU-3	Gaba
CEMBA3C_6C3C_R4_P7-1-C10-I2	C5-R1-46997937176126767179755355822580903301	1808.76	4536.69	Slice5	Vip Gaba	CNU-3	Gaba
CEMBA3C_6C3C_R4_P7-6-C10-I12	C5-R1-317685229388204681060270787220907820767	2862.95	5221.83	Slice5	Lamp5 Gaba	CNU-3	Gaba
CEMBA3C_6C3C_R4_P4-5-O21-K21	C5-R1-38460855288200824646038108914007394148	756.638	2029.63	Slice5	RHP-COA Ndnf Gaba	CNU-3	Gaba
CEMBA3C_6C3C_R4_P3-2-C21-C4	C5-R1-214047524968614807728390078911006212082	3885.29	5863.71	Slice5	Vip Gaba	CNU-3	Gaba
CEMBA3C_6C3C_R4_P5-4-C23-A20	C5-R1-2553243161045287869805416691149259322	3505.91	5149.13	Slice5	Vip Gaba	CNU-3	Gaba
CEMBA3C_6C3C_R4_P3-6-C21-O12	C5-R1-188780924705249489808257019887389162321	1397.79	2044.19	Slice5	Vip Gaba	CNU-3	Gaba
CEMBA3C_6C3C_R4_P4-2-O21-I16	C5-R1-17434035321013741797989410179778281412	2244.35	729.33	Slice5	RHP-COA Ndnf Gaba	CNU-3	Gaba
CEMBA3C_6C3C_R4_P3-4-C21-I20	C5-R1-224751646402670283500740959050657923322	2368.39	1221.08	Slice5	Lamp5 Gaba	CNU-3	Gaba
CEMBA3C_6C3C_R4_P3-5-C21-D10	C5-R1-178160376862598281272884920043959437402	4716.16	2249.36	Slice5	Vip Gaba	CNU-3	Gaba
CEMBA3C_6D3C_R2_P2-1-E22-K1	C5-R1-309555915204745286939155381186524060365	4889.12	4627.57	Slice5	Vip Gaba	CNU-4	Gaba
CEMBA3C_6D3C_R2_P2-6-E22-P11	C5-R1-290182209611053451806972089366078883363	763.422	4139.27	Slice5	Vip Gaba	CNU-4	Gaba
CEMBA3C_6D3C_R3_P4-1-B6-M13	C5-R1-94070587565425939065846735066737410990	795.419	2316.49	Slice5	Vip Gaba	CNU-4	Gaba
CEMBA3C_6D3C_R3_P1-6-B11-D12	C5-R1-299902975921116790339492476856535541432	789.996	1984.02	Slice5	Lamp5 Gaba	CNU-4	Gaba
CEMBA3C_6D3C_R3_P7-3-H6-B17	C5-R1-48999667470401416160362581859032426659	556.878	2532.11	Slice5	Lamp5 Gaba	CNU-4	Gaba
CEMBA3C_6D3C_R3_P7-3-H6-E17	C5-R1-163837609395758592775756321779357294194	1189.03	2028.49	Slice5	Lamp5 Gaba	CNU-4	Gaba
CEMBA3C_6A3C_R3_P1-6-M14-O23	C5-R1-284370705791171754957741312139247253107	2647.85	5641	Slice5	Lamp5 Gaba	Cortex-4	Gaba
CEMBA3C_6A3C_R3_P1-2-M14-D16	C5-R1-252201689636936009118034064890812509440	673.494	4177.2	Slice5	Sncg Gaba	Cortex-4	Gaba
CEMBA3C_6A3C_R3_P1-2-M14-F4	C5-R1-262266387694354845467919991422176464869	1398.72	5053.57	Slice5	Vip Gaba	Cortex-4	Gaba
CEMBA3C_6A3C_R3_P3-2-E5-D15	C5-R1-209834578705916190917143306270518934523	3230.35	5693.05	Slice5	Lamp5 Gaba	Cortex-4	Gaba
CEMBA3C_6A3C_R3_P3-2-E5-O15	C5-R1-230030448236956612624885398400627720438	3549.68	5923.46	Slice5	Vip Gaba	Cortex-4	Gaba
CEMBA3C_6A3C_R3_P3-5-E5-E9	C5-R1-37041913383889927901080413603046858854	2889.64	5927.05	Slice5	Vip Gaba	Cortex-4	Gaba
CEMBA3C_6A3C_R3_P3-4-E5-H20	C5-R1-166569522954132953635248320486072138761	4272.38	5509.16	Slice5	Vip Gaba	Cortex-4	Gaba
CEMBA3C_6A3C_R3_P3-4-E5-I19	C5-R1-44304845339150027538318967717982030941	4877.25	4243.87	Slice5	Vip Gaba	Cortex-4	Gaba
CEMBA3C_6A3C_R3_P6-1-K9-N1	C5-R1-333905496885155864043631451407020399710	752.738	4211.66	Slice5	Vip Gaba	Cortex-4	Gaba
CEMBA3C_6A3C_R3_P4-4-O5-K7	C5-R1-210128352600639161675245939273484761161	690.937	3231.64	Slice5	Vip Gaba	Cortex-4	Gaba
CEMBA3C_6A3C_R3_P4-4-O5-M8	C5-R1-76853021939109996923938137045085738667	2945.97	851.523	Slice5	Sncg Gaba	Cortex-4	Gaba
CEMBA3C_6A3C_R3_P2-6-I3-H12	C5-R1-84314304064227942884816098889125537422	3443.19	5608.62	Slice5	Vip Gaba	Cortex-4	Gaba
CEMBA3C_6A3C_R3_P2-6-I3-I11	C5-R1-7443328013936715189880727022600279160	659.698	3624.94	Slice5	Lamp5 Gaba	Cortex-4	Gaba
CEMBA3C_6A3C_R3_P2-6-I3-I23	C5-R1-128512743006164872446570932038609230066	598.157	4115.2	Slice5	Lamp5 Gaba	Cortex-4	Gaba
CEMBA3C_6A3C_R3_P6-5-K9-L9	C5-R1-107114371212472377671111079260112042520	2480.55	5808.29	Slice5	Lamp5 Gaba	Cortex-4	Gaba
CEMBA3C_6A3C_R3_P5-5-C7-A9	C5-R1-7443328013936715189880727022600279160	659.698	3624.94	Slice5	Lamp5 Gaba	Cortex-4	Gaba
CEMBA3C_6A3C_R3_P6-2-K9-H3	C5-R1-330676750067859321657344354076768083670	1074.67	4496.33	Slice5	Lamp5 Gaba	Cortex-4	Gaba
CEMBA3C_6A3C_R3_P5-3-C7-K17	C5-R1-249488813788203343538746442239347264678	1646.46	4577.6	Slice5	Lamp5 Gaba	Cortex-4	Gaba
CEMBA3C_6A3C_R3_P5-3-C7-N17	C5-R1-226073450702310936970962255656222305291	3231.87	5785.77	Slice5	Lamp5 Gaba	Cortex-4	Gaba
CEMBA3C_6A3C_R3_P5-3-C7-N5	C5-R1-246022544346423857641337672988086702292	3473.03	6087.77	Slice5	Vip Gaba	Cortex-4	Gaba
CEMBA3C_6A3C_R3_P6-3-K9-A17	C5-R1-144197094605945979242718794078914645601	2555.44	5258.97	Slice5	Vip Gaba	Cortex-4	Gaba
CEMBA3C_6A3C_R3_P3-3-E5-P6	C5-R1-227594123950583367359614782947303512864	2471.75	1025.36	Slice5	Sncg Gaba	Cortex-4	Gaba
CEMBA3C_6A3C_R3_P4-5-O5-J22	C5-R1-35321101319701541430029840905580768308	450.232	2773.42	Slice5	Lamp5 Gaba	Cortex-4	Gaba
CEMBA3C_6A3C_R3_P4-5-O5-N10	C5-R1-65407269405007798398216711865400905830	877.826	4131.46	Slice5	Vip Gaba	Cortex-4	Gaba
CEMBA3C_6A3C_R3_P5-2-C7-F3	C5-R1-322466544526872170428191900995117880747	1438.1	2338.62	Slice5	Vip Gaba	Cortex-4	Gaba
CEMBA3C_6A3C_R3_P6-6-K9-C11	C5-R1-227243332966868976055613497500252297498	1698.87	1049.63	Slice5	Vip Gaba	Cortex-4	Gaba
CEMBA3C_6A3C_R3_P4-1-O5-I2	C5-R1-286910518032413466724008784460302709281	4919.95	5302.36	Slice5	Sncg Gaba	Cortex-4	Gaba
CEMBA3C_6A3C_R3_P8-3-K9-G17	C5-R1-249554718521024322744049148433976521146	4527.83	5455.67	Slice5	Vip Gaba	Cortex-4	Gaba
CEMBA3C_6A3C_R3_P8-3-K9-M17	C5-R1-329673604135140981465588856202066473370	4690.87	4745.84	Slice5	Vip Gaba	Cortex-4	Gaba
CEMBA3C_6A3C_R3_P8-6-K9-M12	C5-R1-54631558017043424901097137064832396037	3105.06	4985.69	Slice5	Vip Gaba	Cortex-4	Gaba
CEMBA3C_6A3C_R3_P8-6-K9-N23	C5-R1-280878264311268476846401111288915364227	2398.01	4705.02	Slice5	Vip Gaba	Cortex-4	Gaba
CEMBA3C_6A3C_R3_P7-2-C7-L16	C5-R1-185362768351568329468517788160894220220	1442.8	4168.46	Slice5	Vip Gaba	Cortex-4	Gaba
CEMBA3C_6A3C_R3_P7-2-C7-M15	C5-R1-325719586659022602184865722544732088699	854.661	2741.33	Slice5	Lamp5 Gaba	Cortex-4	Gaba
CEMBA3C_6A3C_R3_P7-2-C7-O4	C5-R1-85130181816931845008469765827336697665	1364.12	3532.55	Slice5	Lamp5 Gaba	Cortex-4	Gaba
CEMBA3C_6A3C_R3_P8-2-K9-D16	C5-R1-226364054491554880631527781416922026668	1487.32	4913.33	Slice5	Vip Gaba	Cortex-4	Gaba
CEMBA3C_6A3C_R3_P8-2-K9-M3	C5-R1-259871860891652461118145461907326451362	1624.29	5301.8	Slice5	Vip Gaba	Cortex-4	Gaba
CEMBA3C_6A3C_R3_P8-4-K9-B8	C5-R1-20390306819532728826497055642749272729	799.527	4461.78	Slice5	Lamp5 Gaba	Cortex-4	Gaba
CEMBA3C_6A3C_R3_P8-4-K9-J19	C5-R1-104980386772726003235771800306227620949	688.805	4534.6	Slice5	Lamp5 Gaba	Cortex-4	Gaba
CEMBA3C_6A3C_R3_P8-4-K9-N19	C5-R1-295952189897569209448181756153483454458	2016.71	1554.5	Slice5	Vip Gaba	Cortex-4	Gaba
CEMBA3C_6A3C_R3_P8-5-K9-J22	C5-R1-126435286754635707019332161578221038378	636.191	4013.84	Slice5	Vip Gaba	Cortex-4	Gaba
CEMBA3C_6A3C_R3_P7-4-C7-E8	C5-R1-15501963361986130094835652834412953531	4630.41	4814.55	Slice5	Lamp5 Gaba	Cortex-4	Gaba
CEMBA3C_6A3C_R3_P7-4-C7-I19	C5-R1-214357098150025188105010837863557854735	4147.89	5898.45	Slice5	Vip Gaba	Cortex-4	Gaba
CEMBA3C_6A3C_R3_P7-3-C7-C18	C5-R1-311740926434605461742718747678287851372	2121.21	4826.43	Slice5	Vip Gaba	Cortex-4	Gaba
CEMBA3C_6A3C_R3_P7-6-C7-F11	C5-R1-319018794200142681355488731070326981722	774.397	3058.49	Slice5	Vip Gaba	Cortex-4	Gaba
CEMBA3C_6A3C_R3_P7-6-C7-K11	C5-R1-207026523056287378429568944476818492750	935.092	4970.58	Slice5	Lamp5 Gaba	Cortex-4	Gaba
CEMBA3C_6A3C_R3_P7-5-C7-I21	C5-R1-87610655839291108242878742084007854840	1837.26	5644.79	Slice5	Lamp5 Gaba	Cortex-4	Gaba
CEMBA3C_6A3C_R3_P8-1-K9-N14	C5-R1-74427255618445184004766241837412011747	566.003	4247.74	Slice5	Lamp5 Gaba	Cortex-4	Gaba
CEMBA3C_6A3C_R4_P1-1-K15-C2	C5-R1-264691427460388297151289832770365827188	645.107	2519.26	Slice5	Lamp5 Gaba	Cortex-4	Gaba
CEMBA3C_6A3C_R4_P1-5-K15-D22	C5-R1-223671890074119092264673325822319487370	2899.99	2715.98	Slice5	Lamp5 Gaba	Cortex-4	Gaba
CEMBA3C_6A3C_R4_P1-5-K15-G9	C5-R1-309555915204745286939155381186524060365	4889.12	4627.57	Slice5	Vip Gaba	Cortex-4	Gaba
CEMBA3C_6A3C_R4_P1-3-K15-P18	C5-R1-262777964292588847268008556911352497046	4999.46	5986.47	Slice5	Lamp5 Gaba	Cortex-4	Gaba
CEMBA3C_6A3C_R4_P1-4-K15-D7	C5-R1-257504544680081488523212835799704034941	461.2	3332.3	Slice5	Lamp5 Gaba	Cortex-4	Gaba
CEMBA3C_6A3C_R4_P1-4-K15-G19	C5-R1-311740926434605461742718747678287851372	2121.21	4826.43	Slice5	Vip Gaba	Cortex-4	Gaba
CEMBA3C_6A3C_R4_P1-4-K15-I20	C5-R1-54455345267346484994284870527309994317	412.517	2997.53	Slice5	Lamp5 Gaba	Cortex-4	Gaba
CEMBA3C_6A3C_R4_P1-2-K15-O4	C5-R1-37041913383889927901080413603046858854	2889.64	5927.05	Slice5	Vip Gaba	Cortex-4	Gaba
CEMBA3C_6A3C_R4_P2-2-M9-A4	C5-R1-243174179777768084413363057436052971121	664.448	2387.26	Slice5	Sncg Gaba	Cortex-4	Gaba
CEMBA3C_6A3C_R4_P2-2-M9-I4	C5-R1-212092123773474577839486287366058602205	2232.25	938.978	Slice5	Sncg Gaba	Cortex-4	Gaba
CEMBA3C_6A3C_R4_P2-2-M9-J15	C5-R1-108747808768982280903571235765615320311	2173.4	5579.67	Slice5	Vip Gaba	Cortex-4	Gaba
CEMBA3C_6A3C_R4_P2-5-M9-D10	C5-R1-255506964790028059292141856357615113715	3463.65	5326.68	Slice5	Lamp5 Gaba	Cortex-4	Gaba
CEMBA3C_6A3C_R4_P3-6-A11-C24	C5-R1-264691427460388297151289832770365827188	645.107	2519.26	Slice5	Lamp5 Gaba	Cortex-4	Gaba
CEMBA3C_6A3C_R4_P3-6-A11-O23	C5-R1-88935971367376792317394312076327841241	751.915	3366.9	Slice5	Vip Gaba	Cortex-4	Gaba
CEMBA3C_6A3C_R4_P4-5-I15-G10	C5-R1-238264839925637922555275247068389794779	4505.11	6029.48	Slice5	Vip Gaba	Cortex-4	Gaba
CEMBA3C_6A3C_R4_P4-1-I15-B14	C5-R1-325818311816772503093657843958557917883	859.456	4159.23	Slice5	Lamp5 Gaba	Cortex-4	Gaba
CEMBA3C_6A3C_R4_P4-1-I15-L2	C5-R1-58188186014523771581433725048701373931	2445.03	4674.76	Slice5	Lamp5 Gaba	Cortex-4	Gaba
CEMBA3C_6A3C_R4_P4-1-I15-O13	C5-R1-121672733279395202877401024029374420324	2596.16	5839.93	Slice5	Lamp5 Gaba	Cortex-4	Gaba
CEMBA3C_6A3C_R4_P4-4-I15-A19	C5-R1-223671890074119092264673325822319487370	2899.99	2715.98	Slice5	Lamp5 Gaba	Cortex-4	Gaba
CEMBA3C_6A3C_R4_P4-4-I15-J20	C5-R1-222211122737787714594879906258082778314	1688.73	5028.53	Slice5	Lamp5 Gaba	Cortex-4	Gaba
CEMBA3C_6A3C_R4_P4-4-I15-L20	C5-R1-94596765560323210356457974818913062974	1790.52	3530.86	Slice5	Sncg Gaba	Cortex-4	Gaba
CEMBA3C_6A3C_R4_P4-3-I15-M17	C5-R1-13897587319873687383551178829980770222	3048.69	6008.4	Slice5	Sncg Gaba	Cortex-4	Gaba
CEMBA3C_6A3C_R4_P3-2-A11-C16	C5-R1-214357098150025188105010837863557854735	4147.89	5898.45	Slice5	Vip Gaba	Cortex-4	Gaba
CEMBA3C_6A3C_R4_P3-5-A11-D10	C5-R1-230030448236956612624885398400627720438	3549.68	5923.46	Slice5	Vip Gaba	Cortex-4	Gaba
CEMBA3C_6A3C_R4_P3-5-A11-H10	C5-R1-92540615663768416452489282622139659825	741.921	2625.52	Slice5	Vip Gaba	Cortex-4	Gaba
CEMBA3C_6A3C_R4_P3-5-A11-L10	C5-R1-134654644116713811095978682700024760583	4889.72	4686.9	Slice5	Lamp5 Gaba	Cortex-4	Gaba
CEMBA3C_6A3C_R4_P3-5-A11-N9	C5-R1-311740926434605461742718747678287851372	2121.21	4826.43	Slice5	Vip Gaba	Cortex-4	Gaba
CEMBA3C_6A3C_R4_P3-1-A11-D2	C5-R1-115591389484078033264338143735895131677	450.364	3502.54	Slice5	Lamp5 Gaba	Cortex-4	Gaba
CEMBA3C_6A3C_R4_P2-1-M9-B14	C5-R1-123212379199713948578280809746282801872	2439.66	5433.68	Slice5	Vip Gaba	Cortex-4	Gaba
CEMBA3C_6A3C_R4_P2-1-M9-F1	C5-R1-13897587319873687383551178829980770222	3048.69	6008.4	Slice5	Lamp5 Gaba	Cortex-4	Gaba
CEMBA3C_6A3C_R4_P3-3-A11-K17	C5-R1-212092123773474577839486287366058602205	2232.25	938.978	Slice5	Sncg Gaba	Cortex-4	Gaba
CEMBA3C_6A3C_R4_P2-6-M9-B12	C5-R1-180692659806542039748792135927433073861	4915.12	5324.45	Slice5	Vip Gaba	Cortex-4	Gaba
CEMBA3C_6A3C_R4_P2-6-M9-B23	C5-R1-287375605416743761511436728437243664462	507.1	3674.33	Slice5	Vip Gaba	Cortex-4	Gaba
CEMBA3C_6A3C_R4_P2-6-M9-E12	C5-R1-184146408397893155788768643862455685637	2242.92	1285.23	Slice5	Lamp5 Gaba	Cortex-4	Gaba
CEMBA3C_6A3C_R4_P2-3-M9-D18	C5-R1-205808570837873363118533694395965401159	1671.32	5317.54	Slice5	Lamp5 Gaba	Cortex-4	Gaba
CEMBA3C_6A3C_R4_P2-3-M9-D6	C5-R1-41951941175190009263526207299321765103	2675.65	4867.21	Slice5	Lamp5 Gaba	Cortex-4	Gaba
CEMBA3C_6A3C_R4_P2-3-M9-M5	C5-R1-15501963361986130094835652834412953531	4630.41	4814.55	Slice5	Lamp5 Gaba	Cortex-4	Gaba
CEMBA3C_6B3C_R2_P1-5-M14-H9	C5-R1-227435827299633290742663041247706395258	1831.84	1538	Slice5	Sncg Gaba	Cortex-5	Gaba
CEMBA3C_6B3C_R2_P1-5-M14-L9	C5-R1-259519519528384187048402370432001348118	2318.93	1138.16	Slice5	Lamp5 Gaba	Cortex-5	Gaba
CEMBA3C_6B3C_R2_P2-4-K18-M19	C5-R1-147736664968161570041153073096566575952	3134.99	788.095	Slice5	Lamp5 Gaba	Cortex-5	Gaba
CEMBA3C_6B3C_R2_P1-1-M14-G2	C5-R1-98850940229888986593937374875349015243	2226.23	1350.85	Slice5	Lamp5 Gaba	Cortex-5	Gaba
CEMBA3C_6B3C_R2_P2-1-K18-O2	C5-R1-64720993382258774145092544063466732294	3765.48	6077.67	Slice5	Sncg Gaba	Cortex-5	Gaba
CEMBA3C_6B3C_R2_P2-3-K18-H17	C5-R1-321663179403422270618204325681627701207	4664.25	4692.81	Slice5	Lamp5 Gaba	Cortex-5	Gaba
CEMBA3C_6B3C_R2_P2-3-K18-O5	C5-R1-71081417559827055347181048806058525323	2551.84	765.977	Slice5	RHP-COA Ndnf Gaba	Cortex-5	Gaba
CEMBA3C_6B3C_R2_P1-2-M14-G16	C5-R1-272974760852363530007644819794906278394	2553.05	653.062	Slice5	Lamp5 Gaba	Cortex-5	Gaba
CEMBA3C_6B3C_R2_P1-2-M14-L15	C5-R1-98850940229888986593937374875349015243	2226.23	1350.85	Slice5	Lamp5 Gaba	Cortex-5	Gaba
CEMBA3C_6B3C_R2_P2-2-K18-B16	C5-R1-65178040485060400357187442507293965285	4687.96	5910.18	Slice5	Vip Gaba	Cortex-5	Gaba
CEMBA3C_6B3C_R2_P2-2-K18-J4	C5-R1-11305792131739253850669134597927531509	2361.33	759.456	Slice5	Lamp5 Gaba	Cortex-5	Gaba
CEMBA3C_6B3C_R2_P5-3-C21-A17	C5-R1-94070587565425939065846735066737410990	795.419	2316.49	Slice5	Vip Gaba	Cortex-5	Gaba
CEMBA3C_6B3C_R2_P5-3-C21-F17	C5-R1-296470031654153565827412727999000553048	2294.03	1035.42	Slice5	Vip Gaba	Cortex-5	Gaba
CEMBA3C_6B3C_R2_P5-3-C21-F18	C5-R1-180692659806542039748792135927433073861	4915.12	5324.45	Slice5	Vip Gaba	Cortex-5	Gaba
CEMBA3C_6B3C_R2_P5-3-C21-L17	C5-R1-253637083863804324187573642631125452326	1908.21	1399.7	Slice5	Sncg Gaba	Cortex-5	Gaba
CEMBA3C_6B3C_R2_P5-3-C21-L5	C5-R1-243174179777768084413363057436052971121	664.448	2387.26	Slice5	Sncg Gaba	Cortex-5	Gaba
CEMBA3C_6B3C_R2_P8-4-I2-H19	C5-R1-258155928601474384658777707986640102947	3523.03	6067.89	Slice5	Vip Gaba	Cortex-5	Gaba
CEMBA3C_6B3C_R2_P8-4-I2-L20	C5-R1-56162523362954324256367869892408446611	1954.49	1529.93	Slice5	Sncg Gaba	Cortex-5	Gaba
CEMBA3C_6B3C_R2_P4-6-M17-B12	C5-R1-278247615846744036964579019397013120294	850.566	2138.67	Slice5	Lamp5 Gaba	Cortex-5	Gaba
CEMBA3C_6B3C_R2_P8-6-I2-B12	C5-R1-64720993382258774145092544063466732294	3765.48	6077.67	Slice5	Sncg Gaba	Cortex-5	Gaba
CEMBA3C_6B3C_R2_P8-6-I2-C12	C5-R1-150220257562352444899950217909375584252	2483.28	537.266	Slice5	RHP-COA Ndnf Gaba	Cortex-5	Gaba
CEMBA3C_6B3C_R2_P8-6-I2-O12	C5-R1-62711088042893219739654475675278909937	3584.74	6028.08	Slice5	Lamp5 Gaba	Cortex-5	Gaba
CEMBA3C_6B3C_R2_P7-6-C23-B12	C5-R1-52187329638865218280466217782657375785	471.519	2782.34	Slice5	Lamp5 Gaba	Cortex-5	Gaba
CEMBA3C_6B3C_R2_P7-6-C23-F11	C5-R1-312299019662325269119940896257366493521	2604.13	755.761	Slice5	RHP-COA Ndnf Gaba	Cortex-5	Gaba
CEMBA3C_6B3C_R2_P7-6-C23-L23	C5-R1-191194842341405388214415853302595946312	2346.09	5733.46	Slice5	Lamp5 Gaba	Cortex-5	Gaba
CEMBA3C_6B3C_R2_P4-1-M17-A2	C5-R1-335554997061798967013971728898750920631	2898.42	796.944	Slice5	Sncg Gaba	Cortex-5	Gaba
CEMBA3C_6B3C_R2_P4-1-M17-O2	C5-R1-187577405017780825658726991195359620380	3745.84	4815.3	Slice5	Vip Gaba	Cortex-5	Gaba
CEMBA3C_6B3C_R2_P8-1-I2-E13	C5-R1-224751646402670283500740959050657923322	2368.39	1221.08	Slice5	Lamp5 Gaba	Cortex-5	Gaba
CEMBA3C_6B3C_R2_P4-5-M17-P9	C5-R1-156000529507139465137463945463194805892	912.121	2103.87	Slice5	Lamp5 Gaba	Cortex-5	Gaba
CEMBA3C_6B3C_R2_P3-2-K15-A15	C5-R1-92540615663768416452489282622139659825	741.921	2625.52	Slice5	Vip Gaba	Cortex-5	Gaba
CEMBA3C_6B3C_R2_P3-2-K15-J16	C5-R1-203200125335285312074682128965864450719	4370.34	4792.26	Slice5	Sncg Gaba	Cortex-5	Gaba
CEMBA3C_6B3C_R2_P5-6-C21-K23	C5-R1-240097836423023550386121892226044333424	2320.65	5157.31	Slice5	Vip Gaba	Cortex-5	Gaba
CEMBA3C_6B3C_R2_P8-3-I2-G17	C5-R1-240097836423023550386121892226044333424	2320.65	5157.31	Slice5	Vip Gaba	Cortex-5	Gaba
CEMBA3C_6B3C_R2_P3-1-K15-N14	C5-R1-159753784080768621715586329584212170651	4978.54	4643.97	Slice5	Lamp5 Gaba	Cortex-5	Gaba
CEMBA3C_6B3C_R2_P3-1-K15-O2	C5-R1-323316389986737699920054881152607439681	2171.98	764.019	Slice5	Lamp5 Gaba	Cortex-5	Gaba
CEMBA3C_6B3C_R2_P5-4-C21-E8	C5-R1-323316389986737699920054881152607439681	2171.98	764.019	Slice5	Lamp5 Gaba	Cortex-5	Gaba
CEMBA3C_6B3C_R2_P5-4-C21-N20	C5-R1-114159878496399923167010843150506144078	514.527	4074.4	Slice5	RHP-COA Ndnf Gaba	Cortex-5	Gaba
CEMBA3C_6B3C_R2_P5-4-C21-P20	C5-R1-323876663242187471191068272703314465790	2860.37	872.127	Slice5	Sncg Gaba	Cortex-5	Gaba
CEMBA3C_6B3C_R2_P6-5-O21-L9	C5-R1-85516564203960421850108580441188887918	1101.35	3185.42	Slice5	Lamp5 Gaba	Cortex-5	Gaba
CEMBA3C_6B3C_R2_P6-5-O21-M10	C5-R1-156000529507139465137463945463194805892	912.121	2103.87	Slice5	Lamp5 Gaba	Cortex-5	Gaba
CEMBA3C_6B3C_R2_P8-5-I2-I10	C5-R1-233528512759754545447195891890680039547	2211.44	996.301	Slice5	Sncg Gaba	Cortex-5	Gaba
CEMBA3C_6B3C_R2_P8-5-I2-K21	C5-R1-167211745925555589985756966790731476574	2026.91	966.801	Slice5	Sncg Gaba	Cortex-5	Gaba
CEMBA3C_6B3C_R2_P4-3-M17-A18	C5-R1-181482415458352770862660072569867591746	2318.78	598.067	Slice5	Lamp5 Gaba	Cortex-5	Gaba
CEMBA3C_6B3C_R2_P4-3-M17-M17	C5-R1-93471844336728463103811407866585089720	1343.95	2298.54	Slice5	Sncg Gaba	Cortex-5	Gaba
CEMBA3C_6B3C_R2_P6-2-O21-E15	C5-R1-114159878496399923167010843150506144078	514.527	4074.4	Slice5	RHP-COA Ndnf Gaba	Cortex-5	Gaba
CEMBA3C_6B3C_R2_P5-2-C21-N15	C5-R1-131142089193346632205995444647180398914	504.053	2553.51	Slice5	RHP-COA Ndnf Gaba	Cortex-5	Gaba
CEMBA3C_6B3C_R2_P5-2-C21-O3	C5-R1-189262096650658772301217196818844743785	2416.68	5569.82	Slice5	Vip Gaba	Cortex-5	Gaba
CEMBA3C_6B3C_R2_P5-1-C21-H2	C5-R1-121058349584925584411356585585853903137	883.216	2367.68	Slice5	Vip Gaba	Cortex-5	Gaba
CEMBA3C_6B3C_R2_P6-1-O21-E1	C5-R1-74427255618445184004766241837412011747	566.003	4247.74	Slice5	Lamp5 Gaba	Cortex-5	Gaba
CEMBA3C_6B3C_R2_P3-5-K15-I10	C5-R1-307663374245523201103982183860877837331	4773.65	5979.16	Slice5	Vip Gaba	Cortex-5	Gaba
CEMBA3C_6B3C_R2_P6-3-O21-E18	C5-R1-174622142742562759796404266221133166422	1252.71	2006.69	Slice5	Vip Gaba	Cortex-5	Gaba
CEMBA3C_6B3C_R2_P6-3-O21-I6	C5-R1-94596765560323210356457974818913062974	1790.52	3530.86	Slice5	Sncg Gaba	Cortex-5	Gaba
CEMBA3C_6B3C_R2_P6-3-O21-M17	C5-R1-189721344898517879560598482486609497696	5082.74	2882.83	Slice5	Lamp5 Gaba	Cortex-5	Gaba
CEMBA3C_6B3C_R2_P7-2-C23-K4	C5-R1-147736664968161570041153073096566575952	3134.99	788.095	Slice5	Lamp5 Gaba	Cortex-5	Gaba
CEMBA3C_6B3C_R2_P7-2-C23-L15	C5-R1-266593961999137703464155016890269349471	1837.36	4405.63	Slice5	Sncg Gaba	Cortex-5	Gaba
CEMBA3C_6B3C_R2_P6-6-O21-N11	C5-R1-2118921179929010142943413161412202854	1091.14	1583.22	Slice5	Lamp5 Gaba	Cortex-5	Gaba
CEMBA3C_6B3C_R2_P6-6-O21-O12	C5-R1-259519519528384187048402370432001348118	2318.93	1138.16	Slice5	Lamp5 Gaba	Cortex-5	Gaba
CEMBA3C_6B3C_R2_P4-2-M17-E4	C5-R1-280878264311268476846401111288915364227	2398.01	4705.02	Slice5	Vip Gaba	Cortex-5	Gaba
CEMBA3C_6B3C_R2_P6-4-O21-B8	C5-R1-180692659806542039748792135927433073861	4915.12	5324.45	Slice5	Vip Gaba	Cortex-5	Gaba
CEMBA3C_6B3C_R2_P6-4-O21-G19	C5-R1-44304845339150027538318967717982030941	4877.25	4243.87	Slice5	Vip Gaba	Cortex-5	Gaba
CEMBA3C_6B3C_R2_P6-4-O21-G8	C5-R1-163451181601409772976838612783468246313	1208.34	2073.18	Slice5	Vip Gaba	Cortex-5	Gaba
CEMBA3C_6B3C_R2_P6-4-O21-P8	C5-R1-327313414876984461290488180110224269292	2281.64	514.637	Slice5	RHP-COA Ndnf Gaba	Cortex-5	Gaba
CEMBA3C_6B3C_R2_P3-6-K15-E12	C5-R1-195853762766587562522192353688442744304	4969.66	5024.5	Slice5	Vip Gaba	Cortex-5	Gaba
CEMBA3C_6B3C_R2_P3-4-K15-G20	C5-R1-114159878496399923167010843150506144078	514.527	4074.4	Slice5	RHP-COA Ndnf Gaba	Cortex-5	Gaba
CEMBA3C_6B3C_R2_P3-4-K15-J7	C5-R1-130751606654881331954981211393002649473	4443.02	4683.33	Slice5	Lamp5 Gaba	Cortex-5	Gaba
CEMBA3C_6B3C_R2_P3-3-K15-N18	C5-R1-97559677293258513915799312847340108356	2071.6	974.394	Slice5	Lamp5 Gaba	Cortex-5	Gaba
CEMBA3C_6B3C_R3_P4-5-G10-C21	C5-R1-187102692230145424868809998759808860968	5033.01	4836.73	Slice5	Lamp5 Gaba	Cortex-5	Gaba
CEMBA3C_6B3C_R3_P4-5-G10-J9	C5-R1-165711492137156415318310254984023515777	2617.02	1039.03	Slice5	RHP-COA Ndnf Gaba	Cortex-5	Gaba
CEMBA3C_6B3C_R3_P1-3-C23-B18	C5-R1-180295685868352747195642544390407932833	597.426	3580.19	Slice5	Lamp5 Gaba	Cortex-5	Gaba
CEMBA3C_6B3C_R3_P1-3-C23-E17	C5-R1-127126201568496120160279419171501239036	612.126	4093.28	Slice5	Sncg Gaba	Cortex-5	Gaba
CEMBA3C_6B3C_R3_P1-3-C23-F17	C5-R1-76853021939109996923938137045085738667	2945.97	851.523	Slice5	Sncg Gaba	Cortex-5	Gaba
CEMBA3C_6B3C_R3_P1-3-C23-H5	C5-R1-84314304064227942884816098889125537422	3443.19	5608.62	Slice5	Vip Gaba	Cortex-5	Gaba
CEMBA3C_6B3C_R3_P1-4-C23-N7	C5-R1-294588440855496857931897131300437466270	3064.89	4720.7	Slice5	Sncg Gaba	Cortex-5	Gaba
CEMBA3C_6B3C_R3_P4-4-G10-G20	C5-R1-121058349584925584411356585585853903137	883.216	2367.68	Slice5	Vip Gaba	Cortex-5	Gaba
CEMBA3C_6B3C_R3_P4-1-G10-K14	C5-R1-108747808768982280903571235765615320311	2173.4	5579.67	Slice5	Vip Gaba	Cortex-5	Gaba
CEMBA3C_6B3C_R3_P2-3-I2-E5	C5-R1-284669871456375470451211252074788407602	4591.85	6123.52	Slice5	Vip Gaba	Cortex-5	Gaba
CEMBA3C_6B3C_R3_P2-3-I2-F5	C5-R1-64213546575117722996394255619291241688	642.361	3631.64	Slice5	Lamp5 Gaba	Cortex-5	Gaba
CEMBA3C_6B3C_R3_P3-4-C10-G7	C5-R1-34035829616840070893190114690666444925	4885.22	5569.6	Slice5	Lamp5 Gaba	Cortex-5	Gaba
CEMBA3C_6B3C_R3_P2-2-I2-O4	C5-R1-34534261205695296663464313314850000593	3963.85	5882.19	Slice5	Vip Gaba	Cortex-5	Gaba
CEMBA3C_6B3C_R3_P2-5-I2-C10	C5-R1-177177466615716854924046524699273543161	776.53	2781.83	Slice5	Vip Gaba	Cortex-5	Gaba
CEMBA3C_6B3C_R3_P1-2-C23-E15	C5-R1-174622142742562759796404266221133166422	1252.71	2006.69	Slice5	Vip Gaba	Cortex-5	Gaba
CEMBA3C_6B3C_R3_P3-2-C10-E16	C5-R1-105682053467438100297631116373298450388	2525.91	490.108	Slice5	Lamp5 Gaba	Cortex-5	Gaba
CEMBA3C_6B3C_R3_P3-2-C10-F16	C5-R1-31441397036447142424733451880798822772	487.907	3077.66	Slice5	Lamp5 Gaba	Cortex-5	Gaba
CEMBA3C_6B3C_R3_P2-1-I2-D1	C5-R1-121969842319136226845419424491973913806	4078.34	3854.66	Slice5	Lamp5 Gaba	Cortex-5	Gaba
CEMBA3C_6B3C_R3_P2-1-I2-I2	C5-R1-86877743428430947565729505774572728681	5054.33	4956.29	Slice5	Lamp5 Gaba	Cortex-5	Gaba
CEMBA3C_6B3C_R3_P1-5-C23-H9	C5-R1-330374245302931681469893094037993083577	4314.95	5825.42	Slice5	Vip Gaba	Cortex-5	Gaba
CEMBA3C_6B3C_R3_P4-3-G10-L17	C5-R1-335261586660669178402582472715807428349	635.192	3627.75	Slice5	Lamp5 Gaba	Cortex-5	Gaba
CEMBA3C_6B3C_R3_P4-3-G10-L18	C5-R1-284669871456375470451211252074788407602	4591.85	6123.52	Slice5	Vip Gaba	Cortex-5	Gaba
CEMBA3C_MOp5D_R1_P1-1-M22-B2	C5-R1-33061478670975382772854406183215936497	1806.86	2618.47	Slice5	Lamp5 Gaba	Cortex-4	Gaba
CEMBA3C_MOp5D_R1_P1-1-M22-C14	C5-R1-284974533591417699405553559261706564489	4415.13	4947.73	Slice5	Sncg Gaba	Cortex-4	Gaba
CEMBA3C_MOp5D_R1_P1-1-M22-F2	C5-R1-177177466615716854924046524699273543161	776.53	2781.83	Slice5	Vip Gaba	Cortex-4	Gaba
CEMBA3C_MOp5D_R1_P1-2-I12-J16	C5-R1-333905496885155864043631451407020399710	752.738	4211.66	Slice5	Vip Gaba	Cortex-4	Gaba
CEMBA3C_MOp5D_R1_P1-2-I12-L15	C5-R1-97275941190013063137127641652446493290	832.274	4142.22	Slice5	Vip Gaba	Cortex-4	Gaba
CEMBA3C_MOp5D_R1_P1-3-B13-K6	C5-R1-142778987726872126896177047152053746001	2746.4	5472.01	Slice5	Lamp5 Gaba	Cortex-4	Gaba
CEMBA3C_MOp5D_R1_P1-3-B13-N5	C5-R1-335261586660669178402582472715807428349	635.192	3627.75	Slice5	Lamp5 Gaba	Cortex-4	Gaba
CEMBA3C_MOp5D_R1_P1-4-G22-J8	C5-R1-162901342993647569065755027042153232328	2716.43	5837.4	Slice5	Vip Gaba	Cortex-4	Gaba
CEMBA3C_MOp5D_R1_P1-4-G22-L7	C5-R1-249488813788203343538746442239347264678	1646.46	4577.6	Slice5	Lamp5 Gaba	Cortex-4	Gaba
CEMBA3C_MOp5D_R1_P1-4-G22-P7	C5-R1-203200125335285312074682128965864450719	4370.34	4792.26	Slice5	Sncg Gaba	Cortex-4	Gaba
CEMBA3C_MOp5D_R1_P1-5-F10-H10	C5-R1-9230653348431566839740577320410888631	1474.01	4940.38	Slice5	Lamp5 Gaba	Cortex-4	Gaba
CEMBA3C_MOp5D_R1_P1-5-F10-M10	C5-R1-189262096650658772301217196818844743785	2416.68	5569.82	Slice5	Sncg Gaba	Cortex-4	Gaba
CEMBA3C_MOp5D_R1_P1-6-L11-J11	C5-R1-290182209611053451806972089366078883363	763.422	4139.27	Slice5	Vip Gaba	Cortex-4	Gaba
CEMBA3C_MOp5D_R1_P2-2-E20-B16	C5-R1-322380191882964606511575621259236875671	488.958	3738.66	Slice5	Sncg Gaba	Cortex-4	Gaba
CEMBA3C_MOp5D_R1_P2-2-E20-E15	C5-R1-322380191882964606511575621259236875671	488.958	3738.66	Slice5	Sncg Gaba	Cortex-4	Gaba
CEMBA3C_MOp5D_R1_P2-2-E20-F4	C5-R1-300893115367533592121644599171211599820	1917.06	4642.42	Slice5	Lamp5 Gaba	Cortex-4	Gaba
CEMBA3C_MOp5D_R1_P2-2-E20-H3	C5-R1-167592021415978590672090658514238971672	833.542	4331.97	Slice5	Vip Gaba	Cortex-4	Gaba
CEMBA3C_MOp5D_R1_P2-3-H19-L18	C5-R1-249554718521024322744049148433976521146	4527.83	5455.67	Slice5	Vip Gaba	Cortex-4	Gaba
CEMBA3C_MOp5D_R1_P2-3-H19-M18	C5-R1-214357098150025188105010837863557854735	4147.89	5898.45	Slice5	Vip Gaba	Cortex-4	Gaba
CEMBA3C_MOp5D_R1_P2-4-B24-K8	C5-R1-101384913565402353992604361269471071117	1292.32	2350.54	Slice5	Lamp5 Gaba	Cortex-4	Gaba
CEMBA3C_MOp5D_R1_P2-5-J20-B9	C5-R1-97275941190013063137127641652446493290	832.274	4142.22	Slice5	Vip Gaba	Cortex-4	Gaba
CEMBA3C_MOp5D_R1_P2-5-J20-D22	C5-R1-21959340962572183305164737033773425151	1602.84	1771.51	Slice5	Vip Gaba	Cortex-4	Gaba
CEMBA3C_MOp5D_R1_P2-5-J20-E21	C5-R1-97275941190013063137127641652446493290	832.274	4142.22	Slice5	Vip Gaba	Cortex-4	Gaba
CEMBA3C_MOp5D_R1_P2-5-J20-O10	C5-R1-101025260651544994430367878187514861359	751.643	3519.94	Slice5	Vip Gaba	Cortex-4	Gaba
CEMBA3C_MOp5D_R1_P2-6-L22-A11	C5-R1-264319517652775079073913136688041743172	2909.28	5489.58	Slice5	Vip Gaba	Cortex-4	Gaba
CEMBA3C_MOp5D_R2_P1-1-K5-P1	C5-R1-94070587565425939065846735066737410990	795.419	2316.49	Slice5	Vip Gaba	Cortex-4	Gaba
CEMBA3C_MOp5D_R2_P1-2-O5-A15	C5-R1-161652093165648580081605485842562581017	4577.43	5011.18	Slice5	Vip Gaba	Cortex-4	Gaba
CEMBA3C_MOp5D_R2_P1-2-O5-F16	C5-R1-330374245302931681469893094037993083577	4314.95	5825.42	Slice5	Vip Gaba	Cortex-4	Gaba
CEMBA3C_MOp5D_R2_P1-2-O5-M16	C5-R1-46997937176126767179755355822580903301	1808.76	4536.69	Slice5	Vip Gaba	Cortex-4	Gaba
CEMBA3C_MOp5D_R2_P1-3-A20-O18	C5-R1-255834804975225326707172780908901814405	4474.04	5120.54	Slice5	Vip Gaba	Cortex-4	Gaba
CEMBA3C_MOp5D_R2_P1-4-H11-D8	C5-R1-146254929742584718936253641944696602316	683.03	2704.31	Slice5	Lamp5 Gaba	Cortex-4	Gaba
CEMBA3C_MOp5D_R2_P1-4-H11-E8	C5-R1-214357098150025188105010837863557854735	4147.89	5898.45	Slice5	Vip Gaba	Cortex-4	Gaba
CEMBA3C_MOp5D_R2_P1-4-H11-F7	C5-R1-64720993382258774145092544063466732294	3765.48	6077.67	Slice5	Sncg Gaba	Cortex-4	Gaba
CEMBA3C_MOp5D_R2_P1-4-H11-G19	C5-R1-297748013280568014122944602658617564810	723.106	3984.59	Slice5	Lamp5 Gaba	Cortex-4	Gaba
CEMBA3C_MOp5D_R2_P1-4-H11-J7	C5-R1-165285093667722538597194285581894281834	4818.02	5951.34	Slice5	Lamp5 Gaba	Cortex-4	Gaba
CEMBA3C_MOp5D_R2_P1-5-E12-E9	C5-R1-92540615663768416452489282622139659825	741.921	2625.52	Slice5	Vip Gaba	Cortex-4	Gaba
CEMBA3C_MOp5D_R2_P1-5-E12-N22	C5-R1-311740926434605461742718747678287851372	2121.21	4826.43	Slice5	Vip Gaba	Cortex-4	Gaba
CEMBA3C_MOp5D_R2_P1-6-B2-B11	C5-R1-223671890074119092264673325822319487370	2899.99	2715.98	Slice5	Lamp5 Gaba	Cortex-4	Gaba
CEMBA3C_MOp5D_R2_P2-1-H13-H13	C5-R1-330676750067859321657344354076768083670	1074.67	4496.33	Slice5	Lamp5 Gaba	Cortex-4	Gaba
CEMBA3C_MOp5D_R2_P2-1-H13-L1	C5-R1-335802432825780807054289116703387194706	970.7	4843.15	Slice5	Lamp5 Gaba	Cortex-4	Gaba
CEMBA3C_MOp5D_R2_P2-1-H13-L13	C5-R1-214323162408279057525344413450727029066	2168.6	5260.53	Slice5	Vip Gaba	Cortex-4	Gaba
CEMBA3C_MOp5D_R2_P2-2-F13-G4	C5-R1-246022544346423857641337672988086702292	3473.03	6087.77	Slice5	Vip Gaba	Cortex-4	Gaba
CEMBA3C_MOp5D_R2_P2-2-F13-K15	C5-R1-284974533591417699405553559261706564489	4415.13	4947.73	Slice5	Sncg Gaba	Cortex-4	Gaba
CEMBA3C_MOp5D_R2_P2-2-F13-P3	C5-R1-54349875041962755551400872183034530366	1616.96	5192.43	Slice5	Lamp5 Gaba	Cortex-4	Gaba
CEMBA3C_MOp5D_R2_P2-3-K24-L6	C5-R1-184146408397893155788768643862455685637	2242.92	1285.23	Slice5	Lamp5 Gaba	Cortex-4	Gaba
CEMBA3C_MOp5D_R2_P2-3-K24-M5	C5-R1-79241085767441508371344483509983599671	2907.09	5717.91	Slice5	Lamp5 Gaba	Cortex-4	Gaba
CEMBA3C_MOp5D_R2_P2-4-B8-D19	C5-R1-187102692230145424868809998759808860968	5033.01	4836.73	Slice5	Vip Gaba	Cortex-4	Gaba
CEMBA3C_MOp5D_R2_P2-5-J10-P22	C5-R1-166569522954132953635248320486072138761	4272.38	5509.16	Slice5	Vip Gaba	Cortex-4	Gaba
CEMBA3C_MOp5D_R2_P2-6-K8-B24	C5-R1-83484108949512332344053662662835233798	738.51	2838.07	Slice5	Lamp5 Gaba	Cortex-4	Gaba
CEMBA3C_MOp5D_R2_P2-6-K8-K12	C5-R1-325719586659022602184865722544732088699	854.661	2741.33	Slice5	Lamp5 Gaba	Cortex-4	Gaba
CEMBA3C_6C3C_R2_P7-2-C10-F4	C5-R1-134720015164965454138673110553705097759	2015.65	1139.17	Slice5	PVH-PVi Six3 Prox1 Gaba	CNU-3	Gaba
CEMBA3C_6D3C_R2_P1-4-K20-O20	C5-R1-214095403875375908259482167208217778642	1384.02	4585.26	Slice5	PVH-PVi Six3 Prox1 Gaba	CNU-4	Gaba
CEMBA3C_6D3C_R2_P2-5-E22-M22	C5-R1-182272275540295993375607493244221422419	1877.31	2592.51	Slice5	PVH-PVi Six3 Prox1 Gaba	CNU-4	Gaba
CEMBA3C_6D3C_R2_P4-6-J11-J11	C5-R1-183755200805670677212638552123792710432	2542.02	1225.95	Slice5	PVH-PVi Six3 Prox1 Gaba	CNU-4	Gaba
CEMBA3C_6C3C_R3_P9-1-K9-F1	C5-R1-327367666164947407408674275822136302334	2527.75	1311.37	Slice5	RHP-COA Ndnf Gaba	CNU-3	Gaba
CEMBA3C_6C3C_R4_P6-6-I2-D12	C5-R1-78113959578455489607833318407941325875	2465.98	5121.23	Slice5	MEA-BST Sox6 Gaba	CNU-3	Gaba
CEMBA3C_6C3C_R4_P1-1-K15-J1	C5-R1-214095403875375908259482167208217778642	1384.02	4585.26	Slice5	PVH-PVi Six3 Prox1 Gaba	CNU-3	Gaba
CEMBA3C_6C3C_R4_P2-1-M17-A1	C5-R1-129827689513992129445951902940060618329	1474.83	4666	Slice5	MEA-BST Sox6 Gaba	CNU-3	Gaba
CEMBA3C_6C3C_R4_P2-1-M17-G2	C5-R1-330893006338832409472379011762200647762	1379.37	5193.24	Slice5	MEA-BST Sox6 Gaba	CNU-3	Gaba
CEMBA3C_6C3C_R4_P7-3-C10-D18	C5-R1-93838486221822837993770431515544728476	1773.19	1180.22	Slice5	MEA-BST Sox6 Gaba	CNU-3	Gaba
CEMBA3C_6C3C_R4_P7-1-C10-F14	C5-R1-309448458384307170389474620665448183940	4814.08	4452.2	Slice5	MEA-BST Sox6 Gaba	CNU-3	Gaba
CEMBA3C_6C3C_R4_P5-1-C23-K1	C5-R1-230579398623017384003208436116876137172	3176.13	830.132	Slice5	MEA-BST Sox6 Gaba	CNU-3	Gaba
CEMBA3C_6C3C_R4_P2-3-M17-G5	C5-R1-258474510451617906563429274577353656472	4824.73	5789.85	Slice5	MEA-BST Sox6 Gaba	CNU-3	Gaba
CEMBA3C_6C3C_R4_P2-3-M17-P18	C5-R1-13436698208944987165700453253180694256	3019.23	5942.57	Slice5	MEA-BST Sox6 Gaba	CNU-3	Gaba
CEMBA3C_6C3C_R4_P3-2-C21-I15	C5-R1-183755200805670677212638552123792710432	2542.02	1225.95	Slice5	MEA-BST Sox6 Gaba	CNU-3	Gaba
CEMBA3C_6C3C_R4_P5-2-C23-P15	C5-R1-202228615006509954828828540037374013269	2592.88	557.398	Slice5	RHP-COA Ndnf Gaba	CNU-3	Gaba
CEMBA3C_6C3C_R4_P1-4-K15-N20	C5-R1-165711492137156415318310254984023515777	2617.02	1039.03	Slice5	MEA-BST Sox6 Gaba	CNU-3	Gaba
CEMBA3C_6C3C_R4_P4-3-O21-D6	C5-R1-214095403875375908259482167208217778642	1384.02	4585.26	Slice5	PVH-PVi Six3 Prox1 Gaba	CNU-3	Gaba
CEMBA3C_6C3C_R4_P4-3-O21-E5	C5-R1-129827689513992129445951902940060618329	1474.83	4666	Slice5	MEA-BST Sox6 Gaba	CNU-3	Gaba
CEMBA3C_6C3C_R4_P4-1-O21-A2	C5-R1-289344940514780240762138623947332382921	1823.43	957.602	Slice5	PVH-PVi Six3 Prox1 Gaba	CNU-3	Gaba
CEMBA3C_6C3C_R4_P4-1-O21-K1	C5-R1-224335461368145029238163510684205004107	2620.76	1030.4	Slice5	MEA-BST Sox6 Gaba	CNU-3	Gaba
CEMBA3C_6C3C_R4_P4-1-O21-O14	C5-R1-250160116446366603556923633697490707694	4663.47	2480.68	Slice5	MEA-BST Sox6 Gaba	CNU-3	Gaba
CEMBA3C_6C3C_R4_P5-6-C23-B12	C5-R1-27847656430790217342267139709106114713	2666.62	5619.6	Slice5	MEA-BST Sox6 Gaba	CNU-3	Gaba
CEMBA3C_6D3C_R2_P1-1-K20-I13	C5-R1-93838486221822837993770431515544728476	1773.19	1180.22	Slice5	RHP-COA Ndnf Gaba	CNU-4	Gaba
CEMBA3C_6D3C_R2_P2-1-E22-H13	C5-R1-129827689513992129445951902940060618329	1474.83	4666	Slice5	MEA-BST Sox6 Gaba	CNU-4	Gaba
CEMBA3C_6D3C_R2_P6-5-B6-F10	C5-R1-202228615006509954828828540037374013269	2592.88	557.398	Slice5	MEA-BST Sox6 Gaba	CNU-4	Gaba
CEMBA3C_6D3C_R2_P7-5-D6-H21	C5-R1-25669662071115205104646220186803820214	3041.12	5702.93	Slice5	MEA-BST Sox6 Gaba	CNU-4	Gaba
CEMBA3C_6D3C_R2_P3-2-B11-F4	C5-R1-27847656430790217342267139709106114713	2666.62	5619.6	Slice5	MEA-BST Sox6 Gaba	CNU-4	Gaba
CEMBA3C_6D3C_R2_P8-3-F6-A17	C5-R1-84034681878274958490419425810493122157	4217.24	4672.94	Slice5	MEA-BST Sox6 Gaba	CNU-4	Gaba
CEMBA3C_6D3C_R2_P5-5-J2-I22	C5-R1-327367666164947407408674275822136302334	2527.75	1311.37	Slice5	RHP-COA Ndnf Gaba	CNU-4	Gaba
CEMBA3C_6D3C_R3_P7-6-H6-E23	C5-R1-334065902371418999684214468915549836243	3169.56	506.771	Slice5	MEA-BST Sox6 Gaba	CNU-4	Gaba
CEMBA3C_6D3C_R3_P8-6-D8-M11	C5-R1-312299019662325269119940896257366493521	2604.13	755.761	Slice5	MEA-BST Sox6 Gaba	CNU-4	Gaba
CEMBA3C_6D3C_R3_P2-3-J11-C18	C5-R1-163836826435523350830070810729066421613	3691.24	5501.68	Slice5	MEA-BST Sox6 Gaba	CNU-4	Gaba
CEMBA3C_6D3C_R3_P1-4-B11-K7	C5-R1-243549192733108744576478855024789257880	2539.61	704.107	Slice5	MEA-BST Sox6 Gaba	CNU-4	Gaba
CEMBA3C_6D3C_R3_P6-4-F6-N20	C5-R1-327367666164947407408674275822136302334	2527.75	1311.37	Slice5	RHP-COA Ndnf Gaba	CNU-4	Gaba
CEMBA3C_6D3C_R3_P7-5-H6-H10	C5-R1-289344940514780240762138623947332382921	1823.43	957.602	Slice5	RHP-COA Ndnf Gaba	CNU-4	Gaba
CEMBA3C_6D3C_R3_P4-6-B6-J23	C5-R1-289344940514780240762138623947332382921	1823.43	957.602	Slice5	PVH-PVi Six3 Prox1 Gaba	CNU-4	Gaba
CEMBA3C_6D3C_R3_P7-4-H6-C7	C5-R1-111765916918971046129817553689666630654	3920.34	6019.5	Slice5	RHP-COA Ndnf Gaba	CNU-4	Gaba
CEMBA3C_6D3C_R3_P8-5-D8-A10	C5-R1-202228615006509954828828540037374013269	2592.88	557.398	Slice5	RHP-COA Ndnf Gaba	CNU-4	Gaba
CEMBA3C_6D3C_R3_P7-1-H6-E2	C5-R1-38460855288200824646038108914007394148	756.638	2029.63	Slice5	RHP-COA Ndnf Gaba	CNU-4	Gaba
CEMBA3C_6D3C_R3_P4-2-B6-J4	C5-R1-90268106563435165305490474618691115812	2691.65	5718.48	Slice5	MEA-BST Sox6 Gaba	CNU-4	Gaba
CEMBA3C_6D3C_R3_P1-2-B11-H15	C5-R1-258474510451617906563429274577353656472	4824.73	5789.85	Slice5	MEA-BST Sox6 Gaba	CNU-4	Gaba
CEMBA3C_6D3C_R3_P4-3-B6-E6	C5-R1-129827689513992129445951902940060618329	1474.83	4666	Slice5	MEA-BST Sox6 Gaba	CNU-4	Gaba
CEMBA3C_6D3C_R3_P8-2-D8-O3	C5-R1-214095403875375908259482167208217778642	1384.02	4585.26	Slice5	MEA-BST Sox6 Gaba	CNU-4	Gaba
CEMBA3C_6D3C_R3_P9-1-E22-F2	C5-R1-93838486221822837993770431515544728476	1773.19	1180.22	Slice5	MEA-BST Sox6 Gaba	CNU-4	Gaba
CEMBA3C_6D3C_R3_P9-6-E22-K12	C5-R1-214095403875375908259482167208217778642	1384.02	4585.26	Slice5	PVH-PVi Six3 Prox1 Gaba	CNU-4	Gaba
CEMBA3C_6B3C_R2_P1-4-M14-G8	C5-R1-71081417559827055347181048806058525323	2551.84	765.977	Slice5	RHP-COA Ndnf Gaba	Cortex-5	Gaba
CEMBA3C_6B3C_R2_P2-3-K18-H5	C5-R1-163836826435523350830070810729066421613	3691.24	5501.68	Slice5	MEA-BST Sox6 Gaba	Cortex-5	Gaba
CEMBA3C_6B3C_R2_P1-2-M14-O15	C5-R1-27847656430790217342267139709106114713	2666.62	5619.6	Slice5	MEA-BST Sox6 Gaba	Cortex-5	Gaba
CEMBA3C_6B3C_R2_P2-2-K18-K15	C5-R1-86877743428430947565729505774572728681	5054.33	4956.29	Slice5	RHP-COA Ndnf Gaba	Cortex-5	Gaba
CEMBA3C_6B3C_R2_P8-4-I2-M20	C5-R1-332485785334444532570975456119683478615	2420.99	850.492	Slice5	MEA-BST Sox6 Gaba	Cortex-5	Gaba
CEMBA3C_6B3C_R2_P4-6-M17-I23	C5-R1-312299019662325269119940896257366493521	2604.13	755.761	Slice5	MEA-BST Sox6 Gaba	Cortex-5	Gaba
CEMBA3C_6B3C_R2_P7-6-C23-F12	C5-R1-264178250897566214626212507868212120777	1755	1845.58	Slice5	MEA-BST Sox6 Gaba	Cortex-5	Gaba
CEMBA3C_6B3C_R2_P8-1-I2-M1	C5-R1-129827689513992129445951902940060618329	1474.83	4666	Slice5	MEA-BST Sox6 Gaba	Cortex-5	Gaba
CEMBA3C_6B3C_R2_P5-6-C21-G11	C5-R1-127071648575171349620465749137169913058	2883.33	710.966	Slice5	MEA-BST Sox6 Gaba	Cortex-5	Gaba
CEMBA3C_6B3C_R2_P3-1-K15-F13	C5-R1-17434035321013741797989410179778281412	2244.35	729.33	Slice5	MEA-BST Sox6 Gaba	Cortex-5	Gaba
CEMBA3C_6B3C_R2_P6-2-O21-O16	C5-R1-230579398623017384003208436116876137172	3176.13	830.132	Slice5	MEA-BST Sox6 Gaba	Cortex-5	Gaba
CEMBA3C_6B3C_R2_P5-2-C21-I3	C5-R1-334065902371418999684214468915549836243	3169.56	506.771	Slice5	RHP-COA Ndnf Gaba	Cortex-5	Gaba
CEMBA3C_6B3C_R2_P5-1-C21-G2	C5-R1-214095403875375908259482167208217778642	1384.02	4585.26	Slice5	MEA-BST Sox6 Gaba	Cortex-5	Gaba
CEMBA3C_6B3C_R2_P6-1-O21-O2	C5-R1-76623342919787241173680527355644362063	2634.36	1684.53	Slice5	MEA-BST Sox6 Gaba	Cortex-5	Gaba
CEMBA3C_6B3C_R2_P3-5-K15-I9	C5-R1-17434035321013741797989410179778281412	2244.35	729.33	Slice5	MEA-BST Sox6 Gaba	Cortex-5	Gaba
CEMBA3C_6B3C_R2_P4-4-M17-F19	C5-R1-165711492137156415318310254984023515777	2617.02	1039.03	Slice5	MEA-BST Sox6 Gaba	Cortex-5	Gaba
CEMBA3C_6B3C_R2_P3-4-K15-I8	C5-R1-127071648575171349620465749137169913058	2883.33	710.966	Slice5	MEA-BST Sox6 Gaba	Cortex-5	Gaba
CEMBA3C_6B3C_R2_P7-5-C23-J21	C5-R1-250160116446366603556923633697490707694	4663.47	2480.68	Slice5	MEA-BST Sox6 Gaba	Cortex-5	Gaba
CEMBA3C_6B3C_R2_P7-5-C23-K21	C5-R1-127071648575171349620465749137169913058	2883.33	710.966	Slice5	MEA-BST Sox6 Gaba	Cortex-5	Gaba
CEMBA3C_6B3C_R3_P1-6-C23-I12	C5-R1-243549192733108744576478855024789257880	2539.61	704.107	Slice5	MEA-BST Sox6 Gaba	Cortex-5	Gaba
CEMBA3C_6B3C_R2_P2-1-K18-K13	C5-R1-165711492137156415318310254984023515777	2617.02	1039.03	Slice5	MEA-BST Sox6 Gaba	Cortex-5	Gaba
CEMBA3C_6C3C_R2_P1-2-K15-M3	C5-R1-325292643108343829637364509436426173389	1175.89	3597.55	Slice5	Lamp5 Lhx6 Gaba	CNU-3	Gaba
CEMBA3C_6A3C_R3_P1-4-M14-N7	C5-R1-74360174166247320800973094027641293204	4726.7	4548.26	Slice5	Lamp5 Lhx6 Gaba	Cortex-4	Gaba
CEMBA3C_6A3C_R3_P6-1-K9-A2	C5-R1-62765383313488847606931736636677622745	3553.52	4777.65	Slice5	Lamp5 Lhx6 Gaba	Cortex-4	Gaba
CEMBA3C_6A3C_R3_P7-6-C7-C12	C5-R1-74360174166247320800973094027641293204	4726.7	4548.26	Slice5	Lamp5 Lhx6 Gaba	Cortex-4	Gaba
CEMBA3C_6A3C_R4_P2-5-M9-A22	C5-R1-180286371718879092219306376982753897434	4945.77	4429.62	Slice5	Lamp5 Lhx6 Gaba	Cortex-4	Gaba
CEMBA3C_6B3C_R2_P1-4-M14-M19	C5-R1-74360174166247320800973094027641293204	4726.7	4548.26	Slice5	Lamp5 Lhx6 Gaba	Cortex-5	Gaba
CEMBA3C_6B3C_R2_P4-5-M17-D9	C5-R1-74360174166247320800973094027641293204	4726.7	4548.26	Slice5	Lamp5 Lhx6 Gaba	Cortex-5	Gaba
CEMBA3C_6B3C_R2_P6-5-O21-J21	C5-R1-138911206330283946974335221698062804210	1118.24	2481.76	Slice5	Lamp5 Lhx6 Gaba	Cortex-5	Gaba
CEMBA3C_6B3C_R2_P6-2-O21-F15	C5-R1-51201248518051032691011108220146543994	4323.75	4927.33	Slice5	Lamp5 Lhx6 Gaba	Cortex-5	Gaba
CEMBA3C_6B3C_R3_P4-6-G10-C11	C5-R1-62765383313488847606931736636677622745	3553.52	4777.65	Slice5	Lamp5 Lhx6 Gaba	Cortex-5	Gaba
CEMBA3C_6D3C_R3_P5-3-D6-K6	C5-R1-71081417559827055347181048806058525323	2551.84	765.977	Slice5	Sst Gaba	CNU-4	Gaba
CEMBA3C_2A3C_R1_P5-4-A9-G8	C1-R2-280138063497060301398420370148160660686	1574.19	2353.65	Slice2	L5 NP CTX Glut	Cortex-1	Glut
CEMBA3C_2A3C_R1_P5-1-A9-L13	C1-R2-21726858208917636085165642310091067644	1336.8	3168.36	Slice2	L5 NP CTX Glut	Cortex-1	Glut
CEMBA3C_2A3C_R1_P4-2-O7-N16	C1-R2-102631545304617490582157318380617808032	1601.92	3421.16	Slice2	L5 NP CTX Glut	Cortex-1	Glut
CEMBA3C_2A3C_R1_P6-4-C9-C7	C1-R2-124442038005412488090489874048958355085	3009.82	2812.71	Slice2	L5 NP CTX Glut	Cortex-1	Glut
CEMBA3C_2A3C_R1_P6-4-C9-G7	C1-R2-21726858208917636085165642310091067644	1336.8	3168.36	Slice2	L5 NP CTX Glut	Cortex-1	Glut
CEMBA3C_2A3C_R1_P9-4-I9-N20	C1-R2-84609566961940437555299686061850432777	3488.66	3026.49	Slice2	L5 NP CTX Glut	Cortex-1	Glut
CEMBA3C_2A3C_R1_P4-1-O7-L1	C1-R2-284582531218975504621408474062124820053	1052.36	3126.8	Slice2	L5 NP CTX Glut	Cortex-1	Glut
CEMBA3C_2A3C_R1_P4-4-O7-C7	C1-R2-257590308833560674655902788894955785966	3353.12	3315.74	Slice2	L5 NP CTX Glut	Cortex-1	Glut
CEMBA3C_2A3C_R1_P4-4-O7-H7	C1-R2-194024682781720327058827979798737219132	3011.94	3592.01	Slice2	L5 NP CTX Glut	Cortex-1	Glut
CEMBA3C_2A3C_R1_P4-4-O7-I7	C1-R2-334101582942466099212869984683587997233	2146.36	2876.34	Slice2	L5 NP CTX Glut	Cortex-1	Glut
CEMBA3C_2A3C_R1_P6-5-C9-C10	C1-R2-109357287472333369717053884336260848472	2287.7	2795.08	Slice2	L5 NP CTX Glut	Cortex-1	Glut
CEMBA3C_2A3C_R1_P6-5-C9-J21	C1-R2-322825940646380396361703567188362528202	2345.05	3168.69	Slice2	L5 NP CTX Glut	Cortex-1	Glut
CEMBA3C_2A3C_R1_P8-5-G9-P10	C1-R2-171910533028820536908428399653772504757	2908.04	3957.04	Slice2	L5 NP CTX Glut	Cortex-1	Glut
CEMBA3C_2A3C_R1_P3-6-M7-D23	C1-R2-194024682781720327058827979798737219132	3011.94	3592.01	Slice2	L5 NP CTX Glut	Cortex-1	Glut
CEMBA3C_2A3C_R1_P3-6-M7-J11	C1-R2-57824202316203342301268103079254578304	2640.09	3725.35	Slice2	L5 NP CTX Glut	Cortex-1	Glut
CEMBA3C_2A3C_R1_P3-6-M7-N12	C1-R2-293377170556128321011552734881018499259	1371.13	2993.25	Slice2	L5 NP CTX Glut	Cortex-1	Glut
CEMBA3C_2A3C_R1_P8-6-G9-H23	C1-R2-203261421029290402637013176296467466475	1772.94	2522.02	Slice2	L5 NP CTX Glut	Cortex-1	Glut
CEMBA3C_2A3C_R1_P5-5-A9-E22	C1-R2-125134674340727125950140498819094998015	1587.12	2392.23	Slice2	L5 NP CTX Glut	Cortex-1	Glut
CEMBA3C_2A3C_R1_P6-2-C9-A4	C1-R2-210515975062267417125737201471536637478	1869.85	2582.21	Slice2	L5 NP CTX Glut	Cortex-1	Glut
CEMBA3C_2A3C_R1_P2-3-I7-G18	C1-R2-222986879640439836842755452085728816831	2715.72	3752.34	Slice2	L5 NP CTX Glut	Cortex-1	Glut
CEMBA3C_2A3C_R1_P2-3-I7-I18	C1-R2-18144309012099987064096543203526385989	1642.31	3804.58	Slice2	L5 NP CTX Glut	Cortex-1	Glut
CEMBA3C_2A3C_R1_P2-3-I7-M17	C1-R2-165158510629748742606131825063058179766	3534.45	3086.52	Slice2	L5 NP CTX Glut	Cortex-1	Glut
CEMBA3C_2A3C_R1_P5-6-A9-D11	C1-R2-330757811552811245372914605224695889067	1180.25	3112.6	Slice2	L5 NP CTX Glut	Cortex-1	Glut
CEMBA3C_2A3C_R1_P6-3-C9-J18	C1-R2-323615164770020184210877738197423924540	1556.42	3527.08	Slice2	L5 NP CTX Glut	Cortex-1	Glut
CEMBA3C_2A3C_R1_P2-2-I7-P15	C1-R2-136176490943289775252750016346762413263	1283.91	2230.76	Slice2	L5 NP CTX Glut	Cortex-1	Glut
CEMBA3C_2A3C_R1_P4-6-O7-M11	C1-R2-284015249589387104928142725843874202201	3537.78	2646.09	Slice2	L5 NP CTX Glut	Cortex-1	Glut
CEMBA3C_2A3C_R1_P4-6-O7-P23	C1-R2-2698832733117491073058336000855562036	3537.84	3107.29	Slice2	L5 NP CTX Glut	Cortex-1	Glut
CEMBA3C_2A3C_R1_P5-2-A9-C16	C1-R2-208202972233928847064746312540456205367	1458.93	2464.66	Slice2	L5 NP CTX Glut	Cortex-1	Glut
CEMBA3C_2A3C_R1_P5-2-A9-D15	C1-R2-308572448862752322834869338247502252275	3247.35	3928.64	Slice2	L5 NP CTX Glut	Cortex-1	Glut
CEMBA3C_2A3C_R1_P5-2-A9-F16	C1-R2-138164718536637278127467319632631607964	1940.42	3847.43	Slice2	L5 NP CTX Glut	Cortex-1	Glut
CEMBA3C_2A3C_R1_P5-2-A9-L4	C1-R2-147546313118105447504917040721670815427	1242.44	2350.58	Slice2	L5 NP CTX Glut	Cortex-1	Glut
CEMBA3C_2A3C_R1_P6-1-C9-A14	C1-R2-224842266962214886387125937141741913342	3033.02	2788.8	Slice2	L5 NP CTX Glut	Cortex-1	Glut
CEMBA3C_2A3C_R1_P7-6-E9-H23	C1-R2-175368304381892062425073251789355937146	1515.83	3040.53	Slice2	L5 NP CTX Glut	Cortex-1	Glut
CEMBA3C_2A3C_R1_P7-6-E9-J12	C1-R2-127432449691853539571271153805727429540	3350.19	2991.7	Slice2	L5 NP CTX Glut	Cortex-1	Glut
CEMBA3C_2A3C_R1_P2-4-I7-M8	C1-R2-313493922488205576119210876616367946849	3293.74	3424.3	Slice2	L5 NP CTX Glut	Cortex-1	Glut
CEMBA3C_2A3C_R1_P7-1-E9-O14	C1-R2-290080982303478428527117396604617887570	2977.75	2930.71	Slice2	L5 NP CTX Glut	Cortex-1	Glut
CEMBA3C_2A3C_R1_P7-1-E9-P2	C1-R2-236922361564600664548449992649830873246	2992.76	3709.3	Slice2	L5 NP CTX Glut	Cortex-1	Glut
CEMBA3C_2A3C_R1_P4-3-O7-H18	C1-R2-304966169377285320010601707304406169225	1405.53	2706.71	Slice2	L5 NP CTX Glut	Cortex-1	Glut
CEMBA3C_2A3C_R1_P5-3-A9-E18	C1-R2-168243528221780812064963811282260874733	1638.43	2489.2	Slice2	L5 NP CTX Glut	Cortex-1	Glut
CEMBA3C_2A3C_R1_P8-3-G9-B18	C1-R2-309555540675652934022295176117170771861	3353.73	3195.2	Slice2	L5 NP CTX Glut	Cortex-1	Glut
CEMBA3C_2A3C_R1_P8-3-G9-E17	C1-R2-332904706684865787187269974179451793754	1385.42	2600.53	Slice2	L5 NP CTX Glut	Cortex-1	Glut
CEMBA3C_2A3C_R1_P9-3-I9-A17	C1-R2-68866068379891459692133263967848493194	1054.55	2934.36	Slice2	L5 NP CTX Glut	Cortex-1	Glut
CEMBA3C_2A3C_R1_P7-2-E9-K3	C1-R2-278835092337556780586547853616449677709	2900.22	3888.28	Slice2	L5 NP CTX Glut	Cortex-1	Glut
CEMBA3C_2A3C_R1_P7-2-E9-M15	C1-R2-151855669381530295548470094279115808064	3316.81	2660.24	Slice2	L5 NP CTX Glut	Cortex-1	Glut
CEMBA3C_2A3C_R1_P2-6-I7-H12	C1-R2-254247316153291927518088566851671986642	1667.73	3603.52	Slice2	L5 NP CTX Glut	Cortex-1	Glut
CEMBA3C_2A3C_R1_P2-6-I7-J11	C1-R2-138164718536637278127467319632631607964	1940.42	3847.43	Slice2	L5 NP CTX Glut	Cortex-1	Glut
CEMBA3C_2A3C_R1_P3-2-M7-F4	C1-R2-1039954468859260290077164675472070833	2616.16	3003.58	Slice2	L5 NP CTX Glut	Cortex-1	Glut
CEMBA3C_2A3C_R1_P3-2-M7-N16	C1-R2-304951599109256688324702733138359367361	3316.16	2960.75	Slice2	L5 NP CTX Glut	Cortex-1	Glut
CEMBA3C_2A3C_R2_P2-1-C17-D14	C1-R2-257590308833560674655902788894955785966	3353.12	3315.74	Slice2	L5 NP CTX Glut	Cortex-1	Glut
CEMBA3C_2A3C_R2_P6-4-K17-M20	C1-R2-287250155792406304389286039842567275897	3328.94	3490.95	Slice2	L5 NP CTX Glut	Cortex-1	Glut
CEMBA3C_2A3C_R2_P2-6-C17-G23	C1-R2-332904706684865787187269974179451793754	1385.42	2600.53	Slice2	L5 NP CTX Glut	Cortex-1	Glut
CEMBA3C_2A3C_R2_P5-2-I17-A15	C1-R2-275244918047838929933985414102012485778	1975.81	3606.67	Slice2	L5 NP CTX Glut	Cortex-1	Glut
CEMBA3C_2A3C_R2_P7-5-M17-C22	C1-R2-17186910811511425700110803043194411386	2686.85	3066.06	Slice2	L5 NP CTX Glut	Cortex-1	Glut
CEMBA3C_2A3C_R2_P8-6-C19-M11	C1-R2-301369472094970522761513749606777586326	1181.69	3450.77	Slice2	L5 NP CTX Glut	Cortex-1	Glut
CEMBA3C_2A3C_R2_P7-3-M17-D6	C1-R2-310892548608212643815940571973186108126	2866.45	2971.13	Slice2	L5 NP CTX Glut	Cortex-1	Glut
CEMBA3C_2A3C_R2_P7-3-M17-F6	C1-R2-87512131559372976752383266424638789167	3242.44	3674.95	Slice2	L5 NP CTX Glut	Cortex-1	Glut
CEMBA3C_2A3C_R2_P7-3-M17-G17	C1-R2-240169394444882081732923799368635833843	2020.79	2718.06	Slice2	L5 NP CTX Glut	Cortex-1	Glut
CEMBA3C_2A3C_R2_P7-6-M17-K12	C1-R2-225240628851054339142783093777269588286	1954.18	3678.8	Slice2	L5 NP CTX Glut	Cortex-1	Glut
CEMBA3C_2A3C_R2_P4-2-G17-L3	C1-R2-314455381781855373408487499851766366661	3139.3	3940.4	Slice2	L5 NP CTX Glut	Cortex-1	Glut
CEMBA3C_2A3C_R2_P5-1-I17-A2	C1-R2-122002156567118261023869539845507671010	2537.84	2992.84	Slice2	L5 NP CTX Glut	Cortex-1	Glut
CEMBA3C_2A3C_R2_P5-1-I17-F1	C1-R2-61215430685645087716397908278713362967	3122.38	3873.98	Slice2	L5 NP CTX Glut	Cortex-1	Glut
CEMBA3C_2A3C_R2_P5-1-I17-H13	C1-R2-225486629291323328083605179440790244953	2687.51	2917.87	Slice2	L5 NP CTX Glut	Cortex-1	Glut
CEMBA3C_2A3C_R2_P5-1-I17-N14	C1-R2-1039954468859260290077164675472070833	2616.16	3003.58	Slice2	L5 NP CTX Glut	Cortex-1	Glut
CEMBA3C_2A3C_R2_P1-3-A17-P18	C1-R2-316433854757492288362068295892370589554	2927.34	2813.27	Slice2	L5 NP CTX Glut	Cortex-1	Glut
CEMBA3C_2A3C_R2_P4-5-G17-C21	C1-R2-208202972233928847064746312540456205367	1458.93	2464.66	Slice2	L5 NP CTX Glut	Cortex-1	Glut
CEMBA3C_2A3C_R2_P4-5-G17-L9	C1-R2-323615164770020184210877738197423924540	1556.42	3527.08	Slice2	L5 NP CTX Glut	Cortex-1	Glut
CEMBA3C_2A3C_R2_P7-1-M17-M2	C1-R2-11041519556883657164439012375919630262	2378.58	3782.54	Slice2	L5 NP CTX Glut	Cortex-1	Glut
CEMBA3C_2A3C_R2_P8-3-C19-I17	C1-R2-159133229393963623976546489859217833800	3553.21	2745.7	Slice2	L5 NP CTX Glut	Cortex-1	Glut
CEMBA3C_2A3C_R2_P2-3-C17-E6	C1-R2-301320644634292527579271299675781760419	2054.79	3987.6	Slice2	L5 NP CTX Glut	Cortex-1	Glut
CEMBA3C_2A3C_R2_P8-1-C19-H1	C1-R2-73165016680768107815590242957544753655	2315.82	3524.08	Slice2	L5 NP CTX Glut	Cortex-1	Glut
CEMBA3C_2A3C_R2_P5-6-I17-P11	C1-R2-283167455910083481720228645659497255050	3772.54	2188.69	Slice2	L5 NP CTX Glut	Cortex-1	Glut
CEMBA3C_2A3C_R2_P3-4-E17-H20	C1-R2-140194025532421539397663893317939885860	3269.92	2826.11	Slice2	L5 NP CTX Glut	Cortex-1	Glut
CEMBA3C_2A3C_R2_P5-5-I17-K9	C1-R2-56661441773164969671337924641710627360	3176.51	2821.22	Slice2	L5 NP CTX Glut	Cortex-1	Glut
CEMBA3C_2A3C_R2_P5-5-I17-L21	C1-R2-54824464708282853399733005410100040266	1497.22	2530.96	Slice2	L5 NP CTX Glut	Cortex-1	Glut
CEMBA3C_2A3C_R2_P3-2-E17-L15	C1-R2-234784590740882735890730924671236479335	1950.91	2608.12	Slice2	L5 NP CTX Glut	Cortex-1	Glut
CEMBA3C_2A3C_R2_P3-5-E17-E10	C1-R2-208202972233928847064746312540456205367	1458.93	2464.66	Slice2	L5 NP CTX Glut	Cortex-1	Glut
CEMBA3C_2A3C_R2_P8-4-C19-K8	C1-R2-185973235050268486796872653413845239491	1169.85	2368.14	Slice2	L5 NP CTX Glut	Cortex-1	Glut
CEMBA3C_2A3C_R2_P6-2-K17-I16	C1-R2-79342132452375304727103870313529974313	2466.32	3046.73	Slice2	L5 NP CTX Glut	Cortex-1	Glut
CEMBA3C_2A3C_R2_P6-2-K17-J15	C1-R2-97901548417444077301197577507160374074	3390.9	2732.75	Slice2	L5 NP CTX Glut	Cortex-1	Glut
CEMBA3C_2A3C_R2_P1-6-A17-B24	C1-R2-278835092337556780586547853616449677709	2900.22	3888.28	Slice2	L5 NP CTX Glut	Cortex-1	Glut
CEMBA3C_2A3C_R2_P1-6-A17-F23	C1-R2-258904188328864175282189810496255237618	2575.65	4015.4	Slice2	L5 NP CTX Glut	Cortex-1	Glut
CEMBA3C_2A3C_R2_P5-4-I17-J20	C1-R2-222986879640439836842755452085728816831	2715.72	3752.34	Slice2	L5 NP CTX Glut	Cortex-1	Glut
CEMBA3C_2A3C_R2_P5-4-I17-P8	C1-R2-301320644634292527579271299675781760419	2054.79	3987.6	Slice2	L5 NP CTX Glut	Cortex-1	Glut
CEMBA3C_2A3C_R2_P1-2-A17-G16	C1-R2-56661441773164969671337924641710627360	3176.51	2821.22	Slice2	L5 NP CTX Glut	Cortex-1	Glut
CEMBA3C_2A3C_R2_P8-5-C19-D10	C1-R2-159133229393963623976546489859217833800	3553.21	2745.7	Slice2	L5 NP CTX Glut	Cortex-1	Glut
CEMBA3C_2A3C_R2_P8-5-C19-N22	C1-R2-297412513850978539459039271812848214437	2303.21	3768.07	Slice2	L5 NP CTX Glut	Cortex-1	Glut
CEMBA3C_2A3C_R2_P1-1-A17-D2	C1-R2-195992680639717283363883546534709641842	3194.69	2692.61	Slice2	L5 NP CTX Glut	Cortex-1	Glut
CEMBA3C_MOp2C_R1_P1-2-F8-C15	C1-R2-323615164770020184210877738197423924540	1556.42	3527.08	Slice2	L5 NP CTX Glut	Cortex-1	Glut
CEMBA3C_MOp2C_R1_P1-4-M16-B8	C1-R2-301369472094970522761513749606777586326	1181.69	3450.77	Slice2	L5 NP CTX Glut	Cortex-1	Glut
CEMBA3C_MOp2C_R1_P2-5-E15-C21	C1-R2-39191887037290833187955026394031334459	1595.72	2426.08	Slice2	L5 NP CTX Glut	Cortex-1	Glut
CEMBA3C_MOp2C_R1_P2-6-L23-C11	C1-R2-138369798134053654933351826674270129347	2987.68	4157.52	Slice2	L5 NP CTX Glut	Cortex-1	Glut
CEMBA3C_MOp2C_R2_P1-2-C12-B4	C1-R2-234784590740882735890730924671236479335	1950.91	2608.12	Slice2	L5 NP CTX Glut	Cortex-1	Glut
CEMBA3C_MOp2C_R2_P1-2-C12-L4	C1-R2-225486629291323328083605179440790244953	2687.51	2917.87	Slice2	L5 NP CTX Glut	Cortex-1	Glut
CEMBA3C_MOp2C_R2_P1-3-N14-K5	C1-R2-11493333315729560671515770493904307593	1361.26	3211.14	Slice2	L5 NP CTX Glut	Cortex-1	Glut
CEMBA3C_MOp2C_R2_P2-4-M8-F19	C1-R2-124442038005412488090489874048958355085	3009.82	2812.71	Slice2	L5 NP CTX Glut	Cortex-1	Glut
CEMBA3C_MOp2C_R2_P2-4-M8-L20	C1-R2-65051688766869776013456652415224038075	1201.79	3430.03	Slice2	L5 NP CTX Glut	Cortex-1	Glut
CEMBA3C_2B3C_R1_P4-4-G17-L19	C1-R2-113131085839974524025972235920978155811	2903.69	2963.23	Slice2	L5 NP CTX Glut	MOB	Glut
CEMBA3C_2B3C_R1_P3-2-E17-K16	C1-R2-105928480468628182050312489291392858001	3506.43	2955.54	Slice2	L5 NP CTX Glut	MOB	Glut
CEMBA3C_2B3C_R1_P1-2-A17-O3	C1-R2-297412513850978539459039271812848214437	2303.21	3768.07	Slice2	L5 NP CTX Glut	MOB	Glut
CEMBA3C_2B3C_R1_P1-4-A17-F19	C1-R2-222986879640439836842755452085728816831	2715.72	3752.34	Slice2	L5 NP CTX Glut	MOB	Glut
CEMBA3C_2B3C_R2_P6-2-M7-J16	C1-R2-125134674340727125950140498819094998015	1587.12	2392.23	Slice2	L5 NP CTX Glut	MOB	Glut
CEMBA3C_2B3C_R3_P6-5-I2-G9	C1-R2-261525912072269674843750282580219126631	3293.72	3042.43	Slice2	L5 NP CTX Glut	MOB	Glut
CEMBA3C_2B3C_R3_P7-2-C10-O16	C1-R2-57824202316203342301268103079254578304	2640.09	3725.35	Slice2	L5 NP CTX Glut	MOB	Glut
CEMBA3C_2A3C_R1_P5-1-A9-F14	C1-R2-13255166993413282170548082599315483845	3032.01	2820.46	Slice2	L5 NP CTX Glut	Cortex-1	Glut
CEMBA3C_2A3C_R2_P8-1-C19-M1	C1-R2-235134670340014292365680945448035969077	3356.75	2883.76	Slice2	L5 NP CTX Glut	Cortex-1	Glut
CEMBA3C_12A3C_R2_P3-3-I15-C17	C11-R1-320026407682406875996637547328044504524	1308.47	1771.47	Slice12	L2/3 IT CTX Glut	Cortex-10	Glut
CEMBA3C_12A3C_R3_P3-2-I24-H3	C11-R1-27602073827844480668727066694776544483	1030.65	2251.73	Slice12	L2/3 IT CTX Glut	Cortex-10	Glut
CEMBA3C_12A3C_R3_P4-1-J3-M2	C11-R1-72624978504111360724333335449734988591	4281.38	6228.23	Slice12	L2/3 IT CTX Glut	Cortex-10	Glut
CEMBA3C_12A3C_R3_P2-4-E22-B19	C11-R1-320026407682406875996637547328044504524	1308.47	1771.47	Slice12	L2/3 IT CTX Glut	Cortex-10	Glut
CEMBA3C_12B3C_R1_P6-5-C7-F9	C11-R1-320026407682406875996637547328044504524	1308.47	1771.47	Slice12	L2/3 IT CTX Glut	HPF-4	Glut
CEMBA3C_12A3C_R3_P1-4-C23-H7	C11-R1-83337734890595110780888609018888549741	2857.53	1021.4	Slice12	COAp-TR-ENTmv Glut	Cortex-10	Glut
CEMBA3C_12A3C_R3_P4-3-J3-K17	C11-R1-17793002642859627967362205561353637261	2587.65	1093.59	Slice12	COAp-TR-ENTmv Glut	Cortex-10	Glut
CEMBA3C_12A3C_R3_P5-4-L3-K7	C11-R1-240288126499784665359699200001129861985	2554.5	1064	Slice12	COAp-TR-ENTmv Glut	Cortex-10	Glut
CEMBA3C_12A3C_R3_P2-2-E22-A15	C11-R1-158951295394742401830309125997565439896	2670.87	1107.76	Slice12	COAp-TR-ENTmv Glut	Cortex-10	Glut
CEMBA3C_12A3C_R3_P5-5-L3-B21	C11-R1-42670420779234094287048199958322490993	2616.3	1108.19	Slice12	COAp-TR-ENTmv Glut	Cortex-10	Glut
CEMBA3C_12A3C_R3_P6-1-J7-M1	C11-R1-135741561226208319697519187783099253123	2846.47	1011.54	Slice12	COAp-TR-ENTmv Glut	Cortex-10	Glut
CEMBA3C_12B3C_R1_P1-3-D6-D6	C11-R1-104453059218668989084336972904609211684	3328.98	1038.45	Slice12	COAp-TR-ENTmv Glut	HPF-4	Glut
CEMBA3C_12B3C_R1_P1-3-D6-O18	C11-R1-300696605253124256875019589616366688665	2749	1071.01	Slice12	COAp-TR-ENTmv Glut	HPF-4	Glut
CEMBA3C_12B3C_R1_P1-5-D6-O21	C11-R1-77801127456070106694406376329682685872	2028.82	3268.4	Slice12	CA1-ProS Glut	HPF-4	Glut
CEMBA3C_12B3C_R1_P2-2-F6-M16	C11-R1-222659657201535448673587536722808381403	2246.35	1306.32	Slice12	COAp-TR-ENTmv Glut	HPF-4	Glut
CEMBA3C_12B3C_R1_P2-2-F6-N4	C11-R1-222659657201535448673587536722808381403	2246.35	1306.32	Slice12	COAp-TR-ENTmv Glut	HPF-4	Glut
CEMBA3C_12B3C_R1_P2-3-F6-B18	C11-R1-281389577898552170560305016982271378561	2332.3	3872.26	Slice12	CA1-ProS Glut	HPF-4	Glut
CEMBA3C_12B3C_R1_P1-4-D6-J19	C11-R1-176171763557117080797669977616267459875	2853.68	996.725	Slice12	COAp-TR-ENTmv Glut	HPF-4	Glut
CEMBA3C_12B3C_R1_P7-6-K9-F11	C11-R1-97457504686639829366376355039080167331	2277.67	1193	Slice12	COAp-TR-ENTmv Glut	HPF-4	Glut
CEMBA3C_12B3C_R1_P7-6-K9-N12	C11-R1-40175259705178178992179774067337355913	2198.36	2651.54	Slice12	CA1-ProS Glut	HPF-4	Glut
CEMBA3C_12B3C_R1_P3-1-I3-B1	C11-R1-71954243949436981176214795096657252758	2720.45	1769.5	Slice12	COAp-TR-ENTmv Glut	HPF-4	Glut
CEMBA3C_12B3C_R1_P3-1-I3-D14	C11-R1-146449219101858974711097821301922175419	2074.88	2822.51	Slice12	CA1-ProS Glut	HPF-4	Glut
CEMBA3C_12B3C_R1_P5-5-O5-L22	C11-R1-300696605253124256875019589616366688665	2749	1071.01	Slice12	COAp-TR-ENTmv Glut	HPF-4	Glut
CEMBA3C_12B3C_R1_P7-5-K9-C9	C11-R1-166756926820989264870567315928203682017	2125.34	3120.17	Slice12	CA1-ProS Glut	HPF-4	Glut
CEMBA3C_12B3C_R1_P8-6-M9-A12	C11-R1-16461792053232317725715159577116078414	2733.97	1110.19	Slice12	COAp-TR-ENTmv Glut	HPF-4	Glut
CEMBA3C_12B3C_R1_P7-2-K9-P16	C11-R1-23221556262667984069566826495057958388	2792.89	1040.21	Slice12	COAp-TR-ENTmv Glut	HPF-4	Glut
CEMBA3C_12B3C_R1_P3-4-I3-A8	C11-R1-176171763557117080797669977616267459875	2853.68	996.725	Slice12	COAp-TR-ENTmv Glut	HPF-4	Glut
CEMBA3C_12B3C_R1_P3-4-I3-D19	C11-R1-185599709761384650384947126545835093068	2085.06	3242.89	Slice12	CA1-ProS Glut	HPF-4	Glut
CEMBA3C_12B3C_R1_P3-4-I3-N20	C11-R1-281286884982265332212307397695114689685	2108.17	3398.05	Slice12	CA1-ProS Glut	HPF-4	Glut
CEMBA3C_12B3C_R1_P4-1-E5-L13	C11-R1-102082402003551665847013139322826863301	2367.09	3664.98	Slice12	CA1-ProS Glut	HPF-4	Glut
CEMBA3C_12B3C_R1_P5-3-O5-J6	C11-R1-105346462618068206419627039441204434933	1998.64	1411.34	Slice12	COAp-TR-ENTmv Glut	HPF-4	Glut
CEMBA3C_12B3C_R1_P5-3-O5-O18	C11-R1-102572693859247236147578244037761723574	2210.27	943.199	Slice12	COAp-TR-ENTmv Glut	HPF-4	Glut
CEMBA3C_12B3C_R1_P6-3-C7-D18	C11-R1-131919109126701034868132974213025942616	2739.61	1082.28	Slice12	COAp-TR-ENTmv Glut	HPF-4	Glut
CEMBA3C_12B3C_R1_P6-3-C7-P17	C11-R1-217905712028799840080896717088739488898	3284.41	987.116	Slice12	COAp-TR-ENTmv Glut	HPF-4	Glut
CEMBA3C_12B3C_R1_P6-2-C7-I4	C11-R1-118061107965867324873761447148999453756	2441.58	1147.78	Slice12	COAp-TR-ENTmv Glut	HPF-4	Glut
CEMBA3C_12B3C_R1_P6-2-C7-P16	C11-R1-163051721929445001541102767581670360831	2270.26	3492.24	Slice12	CA1-ProS Glut	HPF-4	Glut
CEMBA3C_12B3C_R1_P6-1-C7-A2	C11-R1-163051721929445001541102767581670360831	2270.26	3492.24	Slice12	CA1-ProS Glut	HPF-4	Glut
CEMBA3C_12B3C_R1_P6-1-C7-E14	C11-R1-176171763557117080797669977616267459875	2853.68	996.725	Slice12	COAp-TR-ENTmv Glut	HPF-4	Glut
CEMBA3C_12B3C_R1_P6-1-C7-H2	C11-R1-185599709761384650384947126545835093068	2085.06	3242.89	Slice12	CA1-ProS Glut	HPF-4	Glut
CEMBA3C_12B3C_R1_P7-1-K9-A2	C11-R1-319223904719640149743279468522639239699	1953.79	1358.55	Slice12	COAp-TR-ENTmv Glut	HPF-4	Glut
CEMBA3C_12B3C_R1_P8-2-M9-J16	C11-R1-241516147882963386472054093205558470599	2677.25	1099.21	Slice12	COAp-TR-ENTmv Glut	HPF-4	Glut
CEMBA3C_12B3C_R1_P4-6-E5-I23	C11-R1-85641340796354738038565573169804214795	2867.62	1004.67	Slice12	COAp-TR-ENTmv Glut	HPF-4	Glut
CEMBA3C_12B3C_R2_P1-2-H6-G15	C11-R1-281286884982265332212307397695114689685	2108.17	3398.05	Slice12	CA1-ProS Glut	HPF-4	Glut
CEMBA3C_12B3C_R2_P2-4-D8-B20	C11-R1-277818911620433043928910683148367600256	2880.86	1621.64	Slice12	CA1-ProS Glut	HPF-4	Glut
CEMBA3C_12B3C_R2_P2-5-D8-F22	C11-R1-281389577898552170560305016982271378561	2332.3	3872.26	Slice12	CA1-ProS Glut	HPF-4	Glut
CEMBA3C_12B3C_R2_P2-1-D8-K2	C11-R1-54371174259095819897463777093666655476	2484.25	3864.93	Slice12	CA1-ProS Glut	HPF-4	Glut
CEMBA3C_12B3C_R2_P6-6-K18-K11	C11-R1-133259338319751636180192128437063377179	1955.53	1374.53	Slice12	COAp-TR-ENTmv Glut	HPF-4	Glut
CEMBA3C_12B3C_R2_P7-4-K20-G19	C11-R1-27504223774831070894773806503294881363	2124	3364.47	Slice12	COAp-TR-ENTmv Glut	HPF-4	Glut
CEMBA3C_12B3C_R2_P6-1-K18-I1	C11-R1-166756926820989264870567315928203682017	2125.34	3120.17	Slice12	CA1-ProS Glut	HPF-4	Glut
CEMBA3C_12B3C_R2_P6-1-K18-L14	C11-R1-27504223774831070894773806503294881363	2124	3364.47	Slice12	CA1-ProS Glut	HPF-4	Glut
CEMBA3C_12B3C_R2_P6-5-K18-M9	C11-R1-183525449610509772316300229297631855657	2662.74	1073.65	Slice12	COAp-TR-ENTmv Glut	HPF-4	Glut
CEMBA3C_12B3C_R2_P7-3-K20-J6	C11-R1-131919109126701034868132974213025942616	2739.61	1082.28	Slice12	COAp-TR-ENTmv Glut	HPF-4	Glut
CEMBA3C_12B3C_R2_P5-1-M14-L2	C11-R1-288077597921023821139247707318726197912	2471.72	3749.79	Slice12	CA1-ProS Glut	HPF-4	Glut
CEMBA3C_12B3C_R2_P8-1-E22-H1	C11-R1-281389577898552170560305016982271378561	2332.3	3872.26	Slice12	CA1-ProS Glut	HPF-4	Glut
CEMBA3C_12B3C_R2_P5-3-M14-E17	C11-R1-176171763557117080797669977616267459875	2853.68	996.725	Slice12	COAp-TR-ENTmv Glut	HPF-4	Glut
CEMBA3C_12B3C_R2_P7-1-K20-G14	C11-R1-52329822768022563903115157515409557696	2634.94	1090.9	Slice12	COAp-TR-ENTmv Glut	HPF-4	Glut
CEMBA3C_12B3C_R2_P7-1-K20-K1	C11-R1-131919109126701034868132974213025942616	2739.61	1082.28	Slice12	COAp-TR-ENTmv Glut	HPF-4	Glut
CEMBA3C_12B3C_R2_P8-2-E22-B15	C11-R1-309095041531353178601986186967505018568	1963.74	3026.96	Slice12	CA1-ProS Glut	HPF-4	Glut
CEMBA3C_12B3C_R2_P4-6-I15-N23	C11-R1-48334732268591704701654627163005590572	2150.64	3491.86	Slice12	CA1-ProS Glut	HPF-4	Glut
CEMBA3C_12B3C_R2_P4-5-I15-A9	C11-R1-128465489442384684332263459289339060242	2530.24	3950.75	Slice12	CA1-ProS Glut	HPF-4	Glut
CEMBA3C_12B3C_R2_P4-2-I15-C15	C11-R1-50206732513033734028360613120048417014	2818.39	1398.25	Slice12	COAp-TR-ENTmv Glut	HPF-4	Glut
CEMBA3C_12B3C_R2_P4-4-I15-J19	C11-R1-103745902177174013201632509415937740723	822.37	2305.35	Slice12	COAp-TR-ENTmv Glut	HPF-4	Glut
CEMBA3C_12C3C_R1_P1-3-B11-J5	C11-R1-338550802618310570020129978095298539878	2633.85	1056.87	Slice12	COAp-TR-ENTmv Glut	MB-1	Glut
CEMBA3C_12A3C_R3_P1-1-C23-A14	C11-R1-313714949657926986646393671398446908500	2513.22	740.201	Slice12	COAp Grxcr2 Glut	Cortex-10	Glut
CEMBA3C_12A3C_R3_P1-1-C23-C1	C11-R1-320858320513092214736758136278440276973	2424.11	968.303	Slice12	COAp Grxcr2 Glut	Cortex-10	Glut
CEMBA3C_12A3C_R3_P1-3-C23-J17	C11-R1-217635563615475334021203680945956147796	1648.38	1361.78	Slice12	LA-BLA-BMA-PA Glut	Cortex-10	Glut
CEMBA3C_12A3C_R3_P1-3-C23-L6	C11-R1-298338208247484867625008003830772251195	2447.13	962.944	Slice12	COAp Grxcr2 Glut	Cortex-10	Glut
CEMBA3C_12A3C_R3_P1-3-C23-N18	C11-R1-331304918994721896287233038818934197984	2709.84	648.59	Slice12	COAp Grxcr2 Glut	Cortex-10	Glut
CEMBA3C_12A3C_R3_P1-4-C23-I7	C11-R1-108826306967510655809988618878205383586	2711.17	937.064	Slice12	LA-BLA-BMA-PA Glut	Cortex-10	Glut
CEMBA3C_12A3C_R3_P1-4-C23-K8	C11-R1-54637143515574087499326280015014706913	2525.24	982.734	Slice12	COAp Grxcr2 Glut	Cortex-10	Glut
CEMBA3C_12A3C_R3_P1-2-C23-E4	C11-R1-33003110602883257845415378473590943320	2504.85	1040.41	Slice12	LA-BLA-BMA-PA Glut	Cortex-10	Glut
CEMBA3C_12A3C_R3_P1-2-C23-F3	C11-R1-209024997206145433094769441501209215710	1541.04	1530.97	Slice12	COAp Grxcr2 Glut	Cortex-10	Glut
CEMBA3C_12A3C_R3_P1-6-C23-B23	C11-R1-189217546752751641262129075319637688580	2461.42	858.337	Slice12	COAp Grxcr2 Glut	Cortex-10	Glut
CEMBA3C_12A3C_R3_P5-6-L3-F12	C11-R1-269183067482200084550612650542069772331	2810.76	810.278	Slice12	COAp Grxcr2 Glut	Cortex-10	Glut
CEMBA3C_12A3C_R3_P5-6-L3-J23	C11-R1-304653401024057774548379118819838519993	1432.94	1622.83	Slice12	LA-BLA-BMA-PA Glut	Cortex-10	Glut
CEMBA3C_12A3C_R3_P4-3-J3-D6	C11-R1-101294037836017232795784940108187616831	2685.55	945.501	Slice12	COAp Grxcr2 Glut	Cortex-10	Glut
CEMBA3C_12A3C_R3_P4-3-J3-E6	C11-R1-72624978504111360724333335449734988591	4281.38	6228.23	Slice12	LA-BLA-BMA-PA Glut	Cortex-10	Glut
CEMBA3C_12A3C_R3_P4-2-J3-F15	C11-R1-310862412373252990624428609944659236573	2435.92	911.884	Slice12	LA-BLA-BMA-PA Glut	Cortex-10	Glut
CEMBA3C_12A3C_R3_P4-4-J3-J7	C11-R1-221048057646741122498271031291659550642	2421.2	822.945	Slice12	COAp Grxcr2 Glut	Cortex-10	Glut
CEMBA3C_12A3C_R3_P4-4-J3-L7	C11-R1-138986032584952779867572611820959023595	2699.54	1118.29	Slice12	LA-BLA-BMA-PA Glut	Cortex-10	Glut
CEMBA3C_12A3C_R3_P5-3-L3-B17	C11-R1-322252487489016136859926601489657109655	2441.77	1115.83	Slice12	LA-BLA-BMA-PA Glut	Cortex-10	Glut
CEMBA3C_12A3C_R3_P5-3-L3-O17	C11-R1-325252767272070077948862592548110746700	2286.58	871.059	Slice12	COAp Grxcr2 Glut	Cortex-10	Glut
CEMBA3C_12A3C_R3_P5-3-L3-P17	C11-R1-145348731773085122283344608627852737642	2499.07	840.599	Slice12	COAp Grxcr2 Glut	Cortex-10	Glut
CEMBA3C_12A3C_R3_P3-2-I24-H15	C11-R1-269183067482200084550612650542069772331	2810.76	810.278	Slice12	COAp Grxcr2 Glut	Cortex-10	Glut
CEMBA3C_12A3C_R3_P5-4-L3-B7	C11-R1-42731470718428259326411367695740130995	2546.19	921.533	Slice12	COAp Grxcr2 Glut	Cortex-10	Glut
CEMBA3C_12A3C_R3_P5-4-L3-O8	C11-R1-231331716090007255257657209136810047114	2249.45	938.388	Slice12	COAp Grxcr2 Glut	Cortex-10	Glut
CEMBA3C_12A3C_R3_P5-5-L3-A9	C11-R1-246654849622360764346900938949940314019	2669.34	929.393	Slice12	COAp Grxcr2 Glut	Cortex-10	Glut
CEMBA3C_12A3C_R3_P5-5-L3-O21	C11-R1-49857151364142352445242214362254780401	2273.53	881.463	Slice12	COAp Grxcr2 Glut	Cortex-10	Glut
CEMBA3C_12A3C_R3_P4-1-J3-B14	C11-R1-57750711508980022452114862291742583329	899.654	3073.38	Slice12	COAp Grxcr2 Glut	Cortex-10	Glut
CEMBA3C_12A3C_R3_P6-3-J7-F17	C11-R1-41722332122216978412648349805012684366	2604.1	767.666	Slice12	COAp Grxcr2 Glut	Cortex-10	Glut
CEMBA3C_12A3C_R3_P4-6-J3-K23	C11-R1-22769732520779830898510125348271883430	2792.25	1076.13	Slice12	LA-BLA-BMA-PA Glut	Cortex-10	Glut
CEMBA3C_12A3C_R3_P4-6-J3-P23	C11-R1-310594250352533717786564185018040254296	2480.59	855.353	Slice12	COAp Grxcr2 Glut	Cortex-10	Glut
CEMBA3C_12A3C_R3_P6-2-J7-H4	C11-R1-298338208247484867625008003830772251195	2447.13	962.944	Slice12	COAp Grxcr2 Glut	Cortex-10	Glut
CEMBA3C_12A3C_R3_P6-2-J7-M16	C11-R1-102073811511524690550842191795690143905	2734.05	975.384	Slice12	COAp Grxcr2 Glut	Cortex-10	Glut
CEMBA3C_12A3C_R3_P5-2-L3-G3	C11-R1-155949763751781168989923487737524666110	2623.72	724.53	Slice12	COAp Grxcr2 Glut	Cortex-10	Glut
CEMBA3C_12A3C_R3_P5-2-L3-M15	C11-R1-278434228390589352856409568657245697521	2770.25	932.204	Slice12	COAp Grxcr2 Glut	Cortex-10	Glut
CEMBA3C_12A3C_R3_P5-2-L3-P3	C11-R1-72733636820898524723241042133248304453	2227.19	897.899	Slice12	COAp Grxcr2 Glut	Cortex-10	Glut
CEMBA3C_12A3C_R3_P3-1-I24-B13	C11-R1-55845475356475342649741031337945466065	2465.75	747.431	Slice12	COAp Grxcr2 Glut	Cortex-10	Glut
CEMBA3C_12A3C_R3_P5-1-L3-E14	C11-R1-149058040108604579125995115588489450761	2558.16	1097.82	Slice12	LA-BLA-BMA-PA Glut	Cortex-10	Glut
CEMBA3C_12A3C_R3_P5-1-L3-N13	C11-R1-221995452038047313058876706855095976731	2778.3	750.142	Slice12	COAp Grxcr2 Glut	Cortex-10	Glut
CEMBA3C_12A3C_R3_P3-3-I24-I18	C11-R1-61296943365001633457455575949059876685	2358.91	803.884	Slice12	COAp Grxcr2 Glut	Cortex-10	Glut
CEMBA3C_12A3C_R3_P3-3-I24-M5	C11-R1-272360778347128666753414611073292812492	2574.68	974.7	Slice12	COAp Grxcr2 Glut	Cortex-10	Glut
CEMBA3C_12B3C_R1_P1-3-D6-A17	C11-R1-165674770315237432730435641713879993409	2916.63	811.613	Slice12	COAp Grxcr2 Glut	HPF-4	Glut
CEMBA3C_12B3C_R1_P1-3-D6-G5	C11-R1-338742085285385712051130780449921080594	2830.05	991.026	Slice12	LA-BLA-BMA-PA Glut	HPF-4	Glut
CEMBA3C_12B3C_R1_P1-3-D6-J18	C11-R1-246078163916203160361941408954100041133	1283.55	2155.7	Slice12	LA-BLA-BMA-PA Glut	HPF-4	Glut
CEMBA3C_12B3C_R1_P1-3-D6-M17	C11-R1-318746010332482163755634125636328842665	2638.53	1977.08	Slice12	LA-BLA-BMA-PA Glut	HPF-4	Glut
CEMBA3C_12B3C_R1_P1-3-D6-N18	C11-R1-163916238235660001926694356314490965859	2668.03	876.064	Slice12	COAp Grxcr2 Glut	HPF-4	Glut
CEMBA3C_12B3C_R1_P1-5-D6-L21	C11-R1-17232232672356654365263950395330405695	2738.84	895.649	Slice12	COAp Grxcr2 Glut	HPF-4	Glut
CEMBA3C_12B3C_R1_P1-5-D6-O22	C11-R1-339280652833874316265327975523925204784	1558.48	1294.02	Slice12	LA-BLA-BMA-PA Glut	HPF-4	Glut
CEMBA3C_12B3C_R1_P1-2-D6-A16	C11-R1-272526769523962741392929678300887173883	2506.1	1106.11	Slice12	LA-BLA-BMA-PA Glut	HPF-4	Glut
CEMBA3C_12B3C_R1_P1-2-D6-H16	C11-R1-161458635364815794275155837410183623011	2419.16	3870.8	Slice12	LA-BLA-BMA-PA Glut	HPF-4	Glut
CEMBA3C_12B3C_R1_P1-2-D6-J3	C11-R1-135655238252257494690528492297510591963	1508.5	1603.04	Slice12	LA-BLA-BMA-PA Glut	HPF-4	Glut
CEMBA3C_12B3C_R1_P1-2-D6-M4	C11-R1-318746010332482163755634125636328842665	2638.53	1977.08	Slice12	LA-BLA-BMA-PA Glut	HPF-4	Glut
CEMBA3C_12B3C_R1_P2-1-F6-C13	C11-R1-264814328983760844395380298797237284342	1899.55	1538.57	Slice12	L2/3 IT ENTl-PIR Glut	HPF-4	Glut
CEMBA3C_12B3C_R1_P2-1-F6-H14	C11-R1-138986032584952779867572611820959023595	2699.54	1118.29	Slice12	LA-BLA-BMA-PA Glut	HPF-4	Glut
CEMBA3C_12B3C_R1_P2-1-F6-I14	C11-R1-108826306967510655809988618878205383586	2711.17	937.064	Slice12	LA-BLA-BMA-PA Glut	HPF-4	Glut
CEMBA3C_12B3C_R1_P2-1-F6-O13	C11-R1-231331716090007255257657209136810047114	2249.45	938.388	Slice12	COAp Grxcr2 Glut	HPF-4	Glut
CEMBA3C_12B3C_R1_P2-6-F6-A12	C11-R1-144889398146742864403626334308559422393	2656.01	732.775	Slice12	MEA Slc17a7 Glut	HPF-4	Glut
CEMBA3C_12B3C_R1_P2-6-F6-I12	C11-R1-34195056676069036222121280319099833917	3048.92	766.517	Slice12	COAp Grxcr2 Glut	HPF-4	Glut
CEMBA3C_12B3C_R1_P2-6-F6-K12	C11-R1-313714949657926986646393671398446908500	2513.22	740.201	Slice12	COAp Grxcr2 Glut	HPF-4	Glut
CEMBA3C_12B3C_R1_P2-6-F6-O11	C11-R1-252358559869634612110162898633492314610	1565.82	1417.71	Slice12	COAp Grxcr2 Glut	HPF-4	Glut
CEMBA3C_12B3C_R1_P2-4-F6-D8	C11-R1-88171513601577252667236126918709029644	2811.07	699.078	Slice12	COAp Grxcr2 Glut	HPF-4	Glut
CEMBA3C_12B3C_R1_P2-4-F6-F7	C11-R1-145409644302768936136771372450324158951	2538.16	706.288	Slice12	LA-BLA-BMA-PA Glut	HPF-4	Glut
CEMBA3C_12B3C_R1_P2-3-F6-A18	C11-R1-72733636820898524723241042133248304453	2227.19	897.899	Slice12	COAp Grxcr2 Glut	HPF-4	Glut
CEMBA3C_12B3C_R1_P2-3-F6-B17	C11-R1-162681048537667096147631061834611977447	2517.64	972.962	Slice12	COAp Grxcr2 Glut	HPF-4	Glut
CEMBA3C_12B3C_R1_P2-3-F6-K5	C11-R1-134180293495740003189116518247604151794	2481.24	916.33	Slice12	COAp Grxcr2 Glut	HPF-4	Glut
CEMBA3C_12B3C_R1_P1-1-D6-D2	C11-R1-67894567280798068565143517092021554421	2600.05	926.732	Slice12	COAp Grxcr2 Glut	HPF-4	Glut
CEMBA3C_12B3C_R1_P1-1-D6-F1	C11-R1-318746010332482163755634125636328842665	2638.53	1977.08	Slice12	LA-BLA-BMA-PA Glut	HPF-4	Glut
CEMBA3C_12B3C_R1_P1-1-D6-F13	C11-R1-165180818005713533948714209458023046963	2205.94	896.714	Slice12	COAp Grxcr2 Glut	HPF-4	Glut
CEMBA3C_12B3C_R1_P1-1-D6-F14	C11-R1-274338635064329158480043623000633736476	2336.81	1219.05	Slice12	MEA Slc17a7 Glut	HPF-4	Glut
CEMBA3C_12B3C_R1_P2-5-F6-A22	C11-R1-100364473391864238971725853967662841479	2306.59	848.688	Slice12	COAp Grxcr2 Glut	HPF-4	Glut
CEMBA3C_12B3C_R1_P1-4-D6-A7	C11-R1-151332291626397971537479660161003810952	2300.7	781.553	Slice12	COAp Grxcr2 Glut	HPF-4	Glut
CEMBA3C_12B3C_R1_P1-4-D6-A8	C11-R1-272526769523962741392929678300887173883	2506.1	1106.11	Slice12	LA-BLA-BMA-PA Glut	HPF-4	Glut
CEMBA3C_12B3C_R1_P1-4-D6-O7	C11-R1-161486260872689438151869633872484162221	2289.87	944.201	Slice12	COAp Grxcr2 Glut	HPF-4	Glut
CEMBA3C_12B3C_R1_P3-6-I3-M12	C11-R1-304653401024057774548379118819838519993	1432.94	1622.83	Slice12	LA-BLA-BMA-PA Glut	HPF-4	Glut
CEMBA3C_12B3C_R1_P3-6-I3-N12	C11-R1-312873520153712866858840533448893764578	2309.94	768.268	Slice12	COAp Grxcr2 Glut	HPF-4	Glut
CEMBA3C_12B3C_R1_P5-1-O5-C13	C11-R1-325812232467732332833947251846457439431	2466.44	777.359	Slice12	COAp Grxcr2 Glut	HPF-4	Glut
CEMBA3C_12B3C_R1_P5-1-O5-D2	C11-R1-333866662855350841989838276535559577772	2634.01	660.982	Slice12	LA-BLA-BMA-PA Glut	HPF-4	Glut
CEMBA3C_12B3C_R1_P5-1-O5-F13	C11-R1-161486260872689438151869633872484162221	2289.87	944.201	Slice12	COAp Grxcr2 Glut	HPF-4	Glut
CEMBA3C_12B3C_R1_P5-1-O5-L14	C11-R1-29808230356173382266929321897509652532	2499.23	827.55	Slice12	COAp Grxcr2 Glut	HPF-4	Glut
CEMBA3C_12B3C_R1_P5-1-O5-M2	C11-R1-294604789685229796904364730393255372998	2498.76	834.88	Slice12	COAp Grxcr2 Glut	HPF-4	Glut
CEMBA3C_12B3C_R1_P7-6-K9-C12	C11-R1-55366742634508130579453382307254225522	1506.28	1555.96	Slice12	L2/3 IT ENTl-PIR Glut	HPF-4	Glut
CEMBA3C_12B3C_R1_P7-6-K9-C23	C11-R1-31889942339026002032324238510739247839	2593.82	718.577	Slice12	COAp Grxcr2 Glut	HPF-4	Glut
CEMBA3C_12B3C_R1_P7-6-K9-G23	C11-R1-55366742634508130579453382307254225522	1506.28	1555.96	Slice12	LA-BLA-BMA-PA Glut	HPF-4	Glut
CEMBA3C_12B3C_R1_P7-6-K9-K23	C11-R1-179362232764001218743997263680358841531	2082.98	1388.47	Slice12	LA-BLA-BMA-PA Glut	HPF-4	Glut
CEMBA3C_12B3C_R1_P7-6-K9-M11	C11-R1-280722218151110532063934903126210732845	2561.02	1121.47	Slice12	LA-BLA-BMA-PA Glut	HPF-4	Glut
CEMBA3C_12B3C_R1_P3-1-I3-C14	C11-R1-256770123517098684916715837158431978305	1369.98	1569.29	Slice12	LA-BLA-BMA-PA Glut	HPF-4	Glut
CEMBA3C_12B3C_R1_P3-1-I3-K1	C11-R1-236797306286488250947418654350615360314	2680.8	725.245	Slice12	COAp Grxcr2 Glut	HPF-4	Glut
CEMBA3C_12B3C_R1_P3-1-I3-K2	C11-R1-124476003292557324026649047994401017950	961.104	3203.11	Slice12	MEA Slc17a7 Glut	HPF-4	Glut
CEMBA3C_12B3C_R1_P8-5-M9-A9	C11-R1-293074370006374159710361055298626919780	670.666	3571.52	Slice12	MEA Slc17a7 Glut	HPF-4	Glut
CEMBA3C_12B3C_R1_P8-5-M9-D9	C11-R1-232875583889167141534856090039838955456	2505.24	690.29	Slice12	COAp Grxcr2 Glut	HPF-4	Glut
CEMBA3C_12B3C_R1_P8-5-M9-M21	C11-R1-87289676409347098849883673301777679200	1340.44	1749.82	Slice12	COAp Grxcr2 Glut	HPF-4	Glut
CEMBA3C_12B3C_R1_P5-5-O5-E21	C11-R1-240288126499784665359699200001129861985	2554.5	1064	Slice12	LA-BLA-BMA-PA Glut	HPF-4	Glut
CEMBA3C_12B3C_R1_P6-6-C7-G12	C11-R1-183525449610509772316300229297631855657	2662.74	1073.65	Slice12	LA-BLA-BMA-PA Glut	HPF-4	Glut
CEMBA3C_12B3C_R1_P6-6-C7-J12	C11-R1-92009924940293735310249174518337754984	991.18	3911.79	Slice12	MEA Slc17a7 Glut	HPF-4	Glut
CEMBA3C_12B3C_R1_P6-6-C7-N12	C11-R1-339280652833874316265327975523925204784	1558.48	1294.02	Slice12	LA-BLA-BMA-PA Glut	HPF-4	Glut
CEMBA3C_12B3C_R1_P6-5-C7-N22	C11-R1-66108060577351522181063555002972342584	2907.45	1002.3	Slice12	LA-BLA-BMA-PA Glut	HPF-4	Glut
CEMBA3C_12B3C_R1_P6-5-C7-O9	C11-R1-165180818005713533948714209458023046963	2205.94	896.714	Slice12	COAp Grxcr2 Glut	HPF-4	Glut
CEMBA3C_12B3C_R1_P8-6-M9-O12	C11-R1-151766648101026946589501415645587701659	2519.89	1121.99	Slice12	LA-BLA-BMA-PA Glut	HPF-4	Glut
CEMBA3C_12B3C_R1_P5-6-O5-B12	C11-R1-156623549568811836643268937877771445316	2636.5	924.151	Slice12	LA-BLA-BMA-PA Glut	HPF-4	Glut
CEMBA3C_12B3C_R1_P5-6-O5-G23	C11-R1-179362232764001218743997263680358841531	2082.98	1388.47	Slice12	LA-BLA-BMA-PA Glut	HPF-4	Glut
CEMBA3C_12B3C_R1_P5-6-O5-P12	C11-R1-191679221501460170515130957443947988280	2344.5	965.947	Slice12	COAp Grxcr2 Glut	HPF-4	Glut
CEMBA3C_12B3C_R1_P3-2-I3-C4	C11-R1-339280652833874316265327975523925204784	1558.48	1294.02	Slice12	LA-BLA-BMA-PA Glut	HPF-4	Glut
CEMBA3C_12B3C_R1_P3-2-I3-E4	C11-R1-314888223543807355132042305014113432588	2546.48	768.913	Slice12	COAp Grxcr2 Glut	HPF-4	Glut
CEMBA3C_12B3C_R1_P3-2-I3-H15	C11-R1-258065963328922492813992157391578524431	2423.34	939.939	Slice12	COAp Grxcr2 Glut	HPF-4	Glut
CEMBA3C_12B3C_R1_P7-2-K9-E16	C11-R1-151332291626397971537479660161003810952	2300.7	781.553	Slice12	COAp Grxcr2 Glut	HPF-4	Glut
CEMBA3C_12B3C_R1_P3-4-I3-I20	C11-R1-151332291626397971537479660161003810952	2300.7	781.553	Slice12	MEA Slc17a7 Glut	HPF-4	Glut
CEMBA3C_12B3C_R1_P3-4-I3-K8	C11-R1-312733588785080183637139282295552583808	2594.48	638.742	Slice12	L2/3 IT ENTl-PIR Glut	HPF-4	Glut
CEMBA3C_12B3C_R1_P8-3-M9-D17	C11-R1-317654711509331724741407778930002714597	2941.47	820.183	Slice12	COAp Grxcr2 Glut	HPF-4	Glut
CEMBA3C_12B3C_R1_P8-3-M9-F17	C11-R1-203933155810178288377145813263252290290	2915.98	2474.39	Slice12	LA-BLA-BMA-PA Glut	HPF-4	Glut
CEMBA3C_12B3C_R1_P8-3-M9-H5	C11-R1-79888396634543891082018730557742424923	2219.01	845.959	Slice12	COAp Grxcr2 Glut	HPF-4	Glut
CEMBA3C_12B3C_R1_P8-3-M9-K6	C11-R1-91060576666837107367226196160609156030	5081.79	565.161	Slice12	LA-BLA-BMA-PA Glut	HPF-4	Glut
CEMBA3C_12B3C_R1_P4-2-E5-N16	C11-R1-121904130894699853654770347206312032206	1101.47	3414.62	Slice12	L2/3 IT ENTl-PIR Glut	HPF-4	Glut
CEMBA3C_12B3C_R1_P4-1-E5-D2	C11-R1-325252767272070077948862592548110746700	2286.58	871.059	Slice12	COAp Grxcr2 Glut	HPF-4	Glut
CEMBA3C_12B3C_R1_P4-1-E5-F14	C11-R1-247632669104278463165576334058971151116	2961.43	968.912	Slice12	LA-BLA-BMA-PA Glut	HPF-4	Glut
CEMBA3C_12B3C_R1_P4-1-E5-K2	C11-R1-724340478708786221205104856375128561	469.346	3655.81	Slice12	LA-BLA-BMA-PA Glut	HPF-4	Glut
CEMBA3C_12B3C_R1_P3-5-I3-B10	C11-R1-337325699653468010085794883317354768104	2054.14	1190.64	Slice12	LA-BLA-BMA-PA Glut	HPF-4	Glut
CEMBA3C_12B3C_R1_P3-5-I3-J9	C11-R1-3072938162269077605367159952121759037	1740.61	1515.76	Slice12	LA-BLA-BMA-PA Glut	HPF-4	Glut
CEMBA3C_12B3C_R1_P3-5-I3-M22	C11-R1-67640182414746154034844207218185036106	2252.53	1178.06	Slice12	L2/3 IT ENTl-PIR Glut	HPF-4	Glut
CEMBA3C_12B3C_R1_P3-5-I3-N9	C11-R1-28673740096561776816898117197926984149	2685.19	980.595	Slice12	LA-BLA-BMA-PA Glut	HPF-4	Glut
CEMBA3C_12B3C_R1_P4-3-E5-A18	C11-R1-65725572268490514006745371843483509680	817.826	2359.16	Slice12	L2/3 IT ENTl-PIR Glut	HPF-4	Glut
CEMBA3C_12B3C_R1_P4-3-E5-G5	C11-R1-221048057646741122498271031291659550642	2421.2	822.945	Slice12	COAp Grxcr2 Glut	HPF-4	Glut
CEMBA3C_12B3C_R1_P4-3-E5-K6	C11-R1-211777061168378397578342714336326222956	2095.8	1370.24	Slice12	LA-BLA-BMA-PA Glut	HPF-4	Glut
CEMBA3C_12B3C_R1_P5-3-O5-G6	C11-R1-291700941736463964005456601696910353708	2608.6	907.834	Slice12	COAp Grxcr2 Glut	HPF-4	Glut
CEMBA3C_12B3C_R1_P6-3-C7-D17	C11-R1-173009906295602337900498617437996021703	2661.76	815.13	Slice12	COAp Grxcr2 Glut	HPF-4	Glut
CEMBA3C_12B3C_R1_P6-2-C7-G3	C11-R1-246179080751893193243672610261335873826	2579.19	926.642	Slice12	COAp Grxcr2 Glut	HPF-4	Glut
CEMBA3C_12B3C_R1_P6-2-C7-J16	C11-R1-64952334957845750903046987926888302572	2316.91	820.59	Slice12	LA-BLA-BMA-PA Glut	HPF-4	Glut
CEMBA3C_12B3C_R1_P6-2-C7-K15	C11-R1-298338208247484867625008003830772251195	2447.13	962.944	Slice12	COAp Grxcr2 Glut	HPF-4	Glut
CEMBA3C_12B3C_R1_P6-2-C7-M3	C11-R1-43169935127882460442058340525455900259	2689.13	1074.99	Slice12	LA-BLA-BMA-PA Glut	HPF-4	Glut
CEMBA3C_12B3C_R1_P3-3-I3-C6	C11-R1-269183067482200084550612650542069772331	2810.76	810.278	Slice12	COAp Grxcr2 Glut	HPF-4	Glut
CEMBA3C_12B3C_R1_P3-3-I3-G17	C11-R1-277353416139898765090982418313474634781	2522.99	658.506	Slice12	MEA Slc17a7 Glut	HPF-4	Glut
CEMBA3C_12B3C_R1_P4-4-E5-I8	C11-R1-323377224252002573022072642407600375990	2685.53	1134.07	Slice12	LA-BLA-BMA-PA Glut	HPF-4	Glut
CEMBA3C_12B3C_R1_P4-4-E5-N8	C11-R1-173009906295602337900498617437996021703	2661.76	815.13	Slice12	COAp Grxcr2 Glut	HPF-4	Glut
CEMBA3C_12B3C_R1_P6-1-C7-B13	C11-R1-81109464727531025040619409791558611342	2897.03	723.749	Slice12	COAp Grxcr2 Glut	HPF-4	Glut
CEMBA3C_12B3C_R1_P6-1-C7-C1	C11-R1-323377224252002573022072642407600375990	2685.53	1134.07	Slice12	LA-BLA-BMA-PA Glut	HPF-4	Glut
CEMBA3C_12B3C_R1_P6-1-C7-M14	C11-R1-310760291565575581936604418386668554351	1782.08	1276.61	Slice12	LA-BLA-BMA-PA Glut	HPF-4	Glut
CEMBA3C_12B3C_R1_P6-1-C7-M2	C11-R1-169966909727923942071914190617746581742	2112.11	772.231	Slice12	LA-BLA-BMA-PA Glut	HPF-4	Glut
CEMBA3C_12B3C_R1_P8-4-M9-L20	C11-R1-188740881755285095151457078088396234773	2535.89	747.496	Slice12	COAp Grxcr2 Glut	HPF-4	Glut
CEMBA3C_12B3C_R1_P8-4-M9-M20	C11-R1-254536858409140700871142250900078998974	2644.9	695.706	Slice12	COAp Grxcr2 Glut	HPF-4	Glut
CEMBA3C_12B3C_R1_P8-2-M9-E3	C11-R1-213971234783805914617906015842373040663	2257.97	1175.94	Slice12	COAp Grxcr2 Glut	HPF-4	Glut
CEMBA3C_12B3C_R1_P8-2-M9-F4	C11-R1-338742085285385712051130780449921080594	2830.05	991.026	Slice12	LA-BLA-BMA-PA Glut	HPF-4	Glut
CEMBA3C_12B3C_R1_P5-4-O5-O7	C11-R1-247632669104278463165576334058971151116	2961.43	968.912	Slice12	LA-BLA-BMA-PA Glut	HPF-4	Glut
CEMBA3C_12B3C_R1_P4-5-E5-C10	C11-R1-108307172619081450715473387423024973834	1096.79	1654.14	Slice12	LA-BLA-BMA-PA Glut	HPF-4	Glut
CEMBA3C_12B3C_R1_P4-5-E5-F10	C11-R1-40969901444599875066745533355004769930	2806.27	712.48	Slice12	COAp Grxcr2 Glut	HPF-4	Glut
CEMBA3C_12B3C_R1_P4-5-E5-G10	C11-R1-220774781268641124775605425608399113223	2571.83	996.079	Slice12	COAp Grxcr2 Glut	HPF-4	Glut
CEMBA3C_12B3C_R1_P4-5-E5-G22	C11-R1-92009924940293735310249174518337754984	991.18	3911.79	Slice12	MEA Slc17a7 Glut	HPF-4	Glut
CEMBA3C_12B3C_R1_P4-5-E5-J22	C11-R1-260332357739991718108829162455163604993	2652	725.489	Slice12	MEA Slc17a7 Glut	HPF-4	Glut
CEMBA3C_12B3C_R1_P4-5-E5-L10	C11-R1-278434228390589352856409568657245697521	2770.25	932.204	Slice12	MEA Slc17a7 Glut	HPF-4	Glut
CEMBA3C_12B3C_R1_P4-6-E5-A11	C11-R1-204958477208125828602149510368804170551	2289.58	1250.2	Slice12	L2/3 IT ENTl-PIR Glut	HPF-4	Glut
CEMBA3C_12B3C_R1_P7-4-K9-A7	C11-R1-90051839374177849854897363107045025519	2253.38	892.223	Slice12	COAp Grxcr2 Glut	HPF-4	Glut
CEMBA3C_12B3C_R1_P7-4-K9-G8	C11-R1-7088006474709831976586807499623862313	2983.03	744.499	Slice12	COAp Grxcr2 Glut	HPF-4	Glut
CEMBA3C_12B3C_R1_P7-4-K9-N8	C11-R1-48974880309676316372149719846302879145	2653.7	684.333	Slice12	LA-BLA-BMA-PA Glut	HPF-4	Glut
CEMBA3C_12B3C_R1_P6-4-C7-C19	C11-R1-106040370467717172167488230550010194109	2594.21	604.622	Slice12	L2/3 IT ENTl-PIR Glut	HPF-4	Glut
CEMBA3C_12B3C_R1_P7-3-K9-F6	C11-R1-332050089216765143507832112984451367609	2451.02	747.877	Slice12	COAp Grxcr2 Glut	HPF-4	Glut
CEMBA3C_12B3C_R1_P7-3-K9-K17	C11-R1-143485124699508861081424594592318868270	2358.06	785.758	Slice12	COAp Grxcr2 Glut	HPF-4	Glut
CEMBA3C_12B3C_R1_P7-3-K9-K6	C11-R1-180899675946329761115151358740031860023	2400.47	888.341	Slice12	COAp Grxcr2 Glut	HPF-4	Glut
CEMBA3C_12B3C_R1_P7-3-K9-M6	C11-R1-16826711421910891402641104516211891811	3215.19	1772.68	Slice12	COAp Grxcr2 Glut	HPF-4	Glut
CEMBA3C_12B3C_R1_P7-3-K9-P6	C11-R1-243503812984456070458496522256260410081	2866.91	726.643	Slice12	COAp Grxcr2 Glut	HPF-4	Glut
CEMBA3C_12B3C_R2_P1-1-H6-L1	C11-R1-168087033880030699981105675097153847152	2399.3	824.329	Slice12	COAp Grxcr2 Glut	HPF-4	Glut
CEMBA3C_12B3C_R2_P1-1-H6-P2	C11-R1-325252767272070077948862592548110746700	2286.58	871.059	Slice12	COAp Grxcr2 Glut	HPF-4	Glut
CEMBA3C_12B3C_R2_P1-5-H6-D10	C11-R1-340149454539355422547928893824540581183	1740.58	1399	Slice12	LA-BLA-BMA-PA Glut	HPF-4	Glut
CEMBA3C_12B3C_R2_P1-5-H6-M21	C11-R1-53757393784240351520609681342890716632	2637.42	965.303	Slice12	LA-BLA-BMA-PA Glut	HPF-4	Glut
CEMBA3C_12B3C_R2_P1-2-H6-B15	C11-R1-142604061775876439946905186294884397573	2515.8	1025.6	Slice12	COAp Grxcr2 Glut	HPF-4	Glut
CEMBA3C_12B3C_R2_P1-2-H6-D4	C11-R1-198646989608757892909719413136060760821	2410.58	1198.51	Slice12	LA-BLA-BMA-PA Glut	HPF-4	Glut
CEMBA3C_12B3C_R2_P1-2-H6-K15	C11-R1-204692798332406423431512961767363124597	2337.64	823.38	Slice12	LA-BLA-BMA-PA Glut	HPF-4	Glut
CEMBA3C_12B3C_R2_P1-4-H6-C20	C11-R1-231091844533222831071532527090596061483	1280.39	2051.72	Slice12	MEA Slc17a7 Glut	HPF-4	Glut
CEMBA3C_12B3C_R2_P1-3-H6-G17	C11-R1-81494468259114148654999490469426948597	2501.87	949.954	Slice12	COAp Grxcr2 Glut	HPF-4	Glut
CEMBA3C_12B3C_R2_P1-3-H6-O5	C11-R1-30726179276102138831268159033739542318	2802.95	918.766	Slice12	COAp Grxcr2 Glut	HPF-4	Glut
CEMBA3C_12B3C_R2_P1-6-H6-I12	C11-R1-179362232764001218743997263680358841531	2082.98	1388.47	Slice12	LA-BLA-BMA-PA Glut	HPF-4	Glut
CEMBA3C_12B3C_R2_P1-6-H6-K11	C11-R1-178676028021665591699832927366640409426	2554.19	1008.74	Slice12	COAp Grxcr2 Glut	HPF-4	Glut
CEMBA3C_12B3C_R2_P2-6-D8-K23	C11-R1-13217486271905772664250181531597975885	1241.36	3160.19	Slice12	MEA Slc17a7 Glut	HPF-4	Glut
CEMBA3C_12B3C_R2_P2-5-D8-F10	C11-R1-227141984412720374747116493887893874187	1496.18	3982.56	Slice12	LA-BLA-BMA-PA Glut	HPF-4	Glut
CEMBA3C_12B3C_R2_P2-5-D8-G22	C11-R1-319764315950243513182494227462386659390	2754.71	1040.4	Slice12	LA-BLA-BMA-PA Glut	HPF-4	Glut
CEMBA3C_12B3C_R2_P2-5-D8-M22	C11-R1-184111856043220823826923295941462641578	1109.43	3455.2	Slice12	LA-BLA-BMA-PA Glut	HPF-4	Glut
CEMBA3C_12B3C_R2_P2-1-D8-K13	C11-R1-3738410300369572397988114799909880835	3052.19	903.837	Slice12	LA-BLA-BMA-PA Glut	HPF-4	Glut
CEMBA3C_12B3C_R2_P2-2-D8-B4	C11-R1-319764315950243513182494227462386659390	2754.71	1040.4	Slice12	LA-BLA-BMA-PA Glut	HPF-4	Glut
CEMBA3C_12B3C_R2_P7-5-K20-I9	C11-R1-281494790139842950628465563866061304645	879.04	3318.82	Slice12	LA-BLA-BMA-PA Glut	HPF-4	Glut
CEMBA3C_12B3C_R2_P7-5-K20-J22	C11-R1-299826703491669589973415467279602651559	2331.45	801.806	Slice12	COAp Grxcr2 Glut	HPF-4	Glut
CEMBA3C_12B3C_R2_P7-5-K20-P10	C11-R1-3018774629590556367046758377439757144	1564.72	1316.95	Slice12	MEA Slc17a7 Glut	HPF-4	Glut
CEMBA3C_12B3C_R2_P8-6-E22-K11	C11-R1-299826703491669589973415467279602651559	2331.45	801.806	Slice12	COAp Grxcr2 Glut	HPF-4	Glut
CEMBA3C_12B3C_R2_P8-3-E22-B17	C11-R1-339280652833874316265327975523925204784	1558.48	1294.02	Slice12	LA-BLA-BMA-PA Glut	HPF-4	Glut
CEMBA3C_12B3C_R2_P8-3-E22-P18	C11-R1-114700180163071661641409912346877822777	2645.04	816.649	Slice12	COAp Grxcr2 Glut	HPF-4	Glut
CEMBA3C_12B3C_R2_P5-2-M14-N4	C11-R1-203933155810178288377145813263252290290	2915.98	2474.39	Slice12	LA-BLA-BMA-PA Glut	HPF-4	Glut
CEMBA3C_12B3C_R2_P6-6-K18-K12	C11-R1-299826703491669589973415467279602651559	2331.45	801.806	Slice12	COAp Grxcr2 Glut	HPF-4	Glut
CEMBA3C_12B3C_R2_P6-6-K18-P11	C11-R1-30868300283850504458023067350618269124	3231.67	6326.09	Slice12	COAp Grxcr2 Glut	HPF-4	Glut
CEMBA3C_12B3C_R2_P7-4-K20-A7	C11-R1-326582353481659185504946376984220879947	2342.85	627.675	Slice12	LA-BLA-BMA-PA Glut	HPF-4	Glut
CEMBA3C_12B3C_R2_P7-4-K20-M7	C11-R1-238334248031468452083523383945339768665	2505.53	1127.51	Slice12	LA-BLA-BMA-PA Glut	HPF-4	Glut
CEMBA3C_12B3C_R2_P7-4-K20-N7	C11-R1-132388762628348039855807945938518634442	2398.46	751.511	Slice12	COAp Grxcr2 Glut	HPF-4	Glut
CEMBA3C_12B3C_R2_P6-1-K18-F14	C11-R1-135655238252257494690528492297510591963	1508.5	1603.04	Slice12	LA-BLA-BMA-PA Glut	HPF-4	Glut
CEMBA3C_12B3C_R2_P6-5-K18-J9	C11-R1-10131633624246758348363493590588139111	2329.71	839.056	Slice12	COAp Grxcr2 Glut	HPF-4	Glut
CEMBA3C_12B3C_R2_P6-5-K18-L22	C11-R1-293074370006374159710361055298626919780	670.666	3571.52	Slice12	MEA Slc17a7 Glut	HPF-4	Glut
CEMBA3C_12B3C_R2_P6-5-K18-N9	C11-R1-144774062537335241253580133907834995948	969.34	4516.48	Slice12	LA-BLA-BMA-PA Glut	HPF-4	Glut
CEMBA3C_12B3C_R2_P7-3-K20-G17	C11-R1-272360778347128666753414611073292812492	2574.68	974.7	Slice12	COAp Grxcr2 Glut	HPF-4	Glut
CEMBA3C_12B3C_R2_P7-3-K20-G18	C11-R1-149058040108604579125995115588489450761	2558.16	1097.82	Slice12	LA-BLA-BMA-PA Glut	HPF-4	Glut
CEMBA3C_12B3C_R2_P7-3-K20-I6	C11-R1-232495680555789801421577376475337662943	2570.14	1081.09	Slice12	LA-BLA-BMA-PA Glut	HPF-4	Glut
CEMBA3C_12B3C_R2_P7-3-K20-O18	C11-R1-318737721210503317918300866238726844093	1637.29	1394.41	Slice12	MEA Slc17a7 Glut	HPF-4	Glut
CEMBA3C_12B3C_R2_P6-4-K18-O8	C11-R1-79783958592832144568060641751263129930	1642.19	1496.96	Slice12	LA-BLA-BMA-PA Glut	HPF-4	Glut
CEMBA3C_12B3C_R2_P5-1-M14-C14	C11-R1-313714949657926986646393671398446908500	2513.22	740.201	Slice12	COAp Grxcr2 Glut	HPF-4	Glut
CEMBA3C_12B3C_R2_P5-1-M14-N2	C11-R1-85641340796354738038565573169804214795	2867.62	1004.67	Slice12	MEA Slc17a7 Glut	HPF-4	Glut
CEMBA3C_12B3C_R2_P8-1-E22-C13	C11-R1-299826703491669589973415467279602651559	2331.45	801.806	Slice12	COAp Grxcr2 Glut	HPF-4	Glut
CEMBA3C_12B3C_R2_P8-1-E22-M2	C11-R1-173009906295602337900498617437996021703	2661.76	815.13	Slice12	COAp Grxcr2 Glut	HPF-4	Glut
CEMBA3C_12B3C_R2_P6-3-K18-D17	C11-R1-319764315950243513182494227462386659390	2754.71	1040.4	Slice12	LA-BLA-BMA-PA Glut	HPF-4	Glut
CEMBA3C_12B3C_R2_P5-5-M14-B22	C11-R1-219253989472939647614914618431069877464	2419.12	706.654	Slice12	COAp Grxcr2 Glut	HPF-4	Glut
CEMBA3C_12B3C_R2_P7-2-K20-G15	C11-R1-50127419144037503487241599171151856477	2356	937.953	Slice12	COAp Grxcr2 Glut	HPF-4	Glut
CEMBA3C_12B3C_R2_P7-6-K20-E11	C11-R1-40969901444599875066745533355004769930	2806.27	712.48	Slice12	COAp Grxcr2 Glut	HPF-4	Glut
CEMBA3C_12B3C_R2_P7-6-K20-E12	C11-R1-83025676462759988301985946888214420037	2880.24	740.928	Slice12	COAp Grxcr2 Glut	HPF-4	Glut
CEMBA3C_12B3C_R2_P5-3-M14-H5	C11-R1-332050089216765143507832112984451367609	2451.02	747.877	Slice12	COAp Grxcr2 Glut	HPF-4	Glut
CEMBA3C_12B3C_R2_P5-3-M14-N5	C11-R1-3072938162269077605367159952121759037	1740.61	1515.76	Slice12	LA-BLA-BMA-PA Glut	HPF-4	Glut
CEMBA3C_12B3C_R2_P8-5-E22-C21	C11-R1-206748041314160894849415939985712820550	2804.93	875.032	Slice12	COAp Grxcr2 Glut	HPF-4	Glut
CEMBA3C_12B3C_R2_P8-5-E22-D22	C11-R1-268811909827655477079746744382712415657	1067.46	1769.41	Slice12	LA-BLA-BMA-PA Glut	HPF-4	Glut
CEMBA3C_12B3C_R2_P5-4-M14-A8	C11-R1-154191249718871845045696879115200879937	2778.86	948.352	Slice12	LA-BLA-BMA-PA Glut	HPF-4	Glut
CEMBA3C_12B3C_R2_P5-6-M14-B12	C11-R1-196313606258685433048538907221068005948	2218.6	1251.74	Slice12	LA-BLA-BMA-PA Glut	HPF-4	Glut
CEMBA3C_12B3C_R2_P5-6-M14-F12	C11-R1-77944082443934298909996103780963740563	2390.33	732.261	Slice12	COAp Grxcr2 Glut	HPF-4	Glut
CEMBA3C_12B3C_R2_P8-4-E22-A20	C11-R1-94380946567710433498596923726116957995	2874.72	876.138	Slice12	LA-BLA-BMA-PA Glut	HPF-4	Glut
CEMBA3C_12B3C_R2_P3-1-A11-E1	C11-R1-259021526523453124185441879396138975786	2184.99	1298.18	Slice12	COAp Grxcr2 Glut	HPF-4	Glut
CEMBA3C_12B3C_R2_P3-3-A11-E5	C11-R1-179362232764001218743997263680358841531	2082.98	1388.47	Slice12	LA-BLA-BMA-PA Glut	HPF-4	Glut
CEMBA3C_12B3C_R2_P3-5-A11-A22	C11-R1-180124118071330768811928853500271803200	2991.74	834.175	Slice12	LA-BLA-BMA-PA Glut	HPF-4	Glut
CEMBA3C_12B3C_R2_P3-5-A11-E10	C11-R1-254536858409140700871142250900078998974	2644.9	695.706	Slice12	COAp Grxcr2 Glut	HPF-4	Glut
CEMBA3C_12B3C_R2_P3-5-A11-L22	C11-R1-221048057646741122498271031291659550642	2421.2	822.945	Slice12	COAp Grxcr2 Glut	HPF-4	Glut
CEMBA3C_12B3C_R2_P3-5-A11-M9	C11-R1-291352144714401827759941871911066823785	2335.47	863.682	Slice12	COAp Grxcr2 Glut	HPF-4	Glut
CEMBA3C_12B3C_R2_P3-4-A11-A7	C11-R1-151332291626397971537479660161003810952	2300.7	781.553	Slice12	COAp Grxcr2 Glut	HPF-4	Glut
CEMBA3C_12B3C_R2_P3-4-A11-A8	C11-R1-203933155810178288377145813263252290290	2915.98	2474.39	Slice12	LA-BLA-BMA-PA Glut	HPF-4	Glut
CEMBA3C_12B3C_R2_P3-4-A11-F19	C11-R1-329140268195849099418091952833135082370	2768.99	733.937	Slice12	COAp Grxcr2 Glut	HPF-4	Glut
CEMBA3C_12B3C_R2_P3-2-A11-C4	C11-R1-260332357739991718108829162455163604993	2652	725.489	Slice12	MEA Slc17a7 Glut	HPF-4	Glut
CEMBA3C_12B3C_R2_P4-6-I15-B11	C11-R1-161486260872689438151869633872484162221	2289.87	944.201	Slice12	COAp Grxcr2 Glut	HPF-4	Glut
CEMBA3C_12B3C_R2_P4-6-I15-L12	C11-R1-339280652833874316265327975523925204784	1558.48	1294.02	Slice12	LA-BLA-BMA-PA Glut	HPF-4	Glut
CEMBA3C_12B3C_R2_P4-5-I15-N21	C11-R1-110368936777820926952594012199542901287	1709.41	1434.38	Slice12	LA-BLA-BMA-PA Glut	HPF-4	Glut
CEMBA3C_12B3C_R2_P4-2-I15-A15	C11-R1-221995452038047313058876706855095976731	2778.3	750.142	Slice12	COAp Grxcr2 Glut	HPF-4	Glut
CEMBA3C_12B3C_R2_P4-2-I15-I3	C11-R1-310760291565575581936604418386668554351	1782.08	1276.61	Slice12	MEA Slc17a7 Glut	HPF-4	Glut
CEMBA3C_12B3C_R2_P4-2-I15-K16	C11-R1-130215571375552786988992940039628662584	2362.14	883.524	Slice12	COAp Grxcr2 Glut	HPF-4	Glut
CEMBA3C_12B3C_R2_P4-2-I15-K3	C11-R1-96449885841503254427325187029387300476	2654.62	637.851	Slice12	LA-BLA-BMA-PA Glut	HPF-4	Glut
CEMBA3C_12B3C_R2_P4-1-I15-L14	C11-R1-76284523100098746582744138109439713412	1945.81	1284.84	Slice12	LA-BLA-BMA-PA Glut	HPF-4	Glut
CEMBA3C_12A3C_R3_P4-5-J3-G21	C11-R1-325529980516000263175971577748878395163	2755.38	1831.26	Slice12	L2/3 IT PPP Glut	Cortex-10	Glut
CEMBA3C_12B3C_R1_P1-5-D6-G21	C11-R1-20396651304550152224193393789797165975	2158.44	3473.29	Slice12	L2/3 IT PPP Glut	HPF-4	Glut
CEMBA3C_12B3C_R1_P2-2-F6-E3	C11-R1-337625959758668483402626486390613403889	1712.72	1332.06	Slice12	L2/3 IT PPP Glut	HPF-4	Glut
CEMBA3C_12B3C_R1_P1-6-D6-M12	C11-R1-228742252196464052892021845257072245846	2823.28	942.028	Slice12	L2/3 IT PPP Glut	HPF-4	Glut
CEMBA3C_12B3C_R1_P1-1-D6-H1	C11-R1-170740232322663814397691184696498254998	2931.35	1586.76	Slice12	L2/3 IT PPP Glut	HPF-4	Glut
CEMBA3C_12B3C_R1_P2-5-F6-L9	C11-R1-228249195022901637249542332184423614439	2488.98	5980.36	Slice12	L2/3 IT PPP Glut	HPF-4	Glut
CEMBA3C_12B3C_R1_P1-4-D6-J7	C11-R1-287436095199938190328292067711734128946	2652.9	1824.19	Slice12	L2/3 IT PPP Glut	HPF-4	Glut
CEMBA3C_12B3C_R1_P6-6-C7-D11	C11-R1-318746010332482163755634125636328842665	2638.53	1977.08	Slice12	L2/3 IT PPP Glut	HPF-4	Glut
CEMBA3C_12B3C_R1_P7-5-K9-D9	C11-R1-225740885940120770861344226315082547797	2326.39	3736.71	Slice12	L2/3 IT PPP Glut	HPF-4	Glut
CEMBA3C_12B3C_R1_P3-2-I3-E15	C11-R1-224356699272178796627422017169892326342	2406.06	2321.87	Slice12	L2/3 IT PPP Glut	HPF-4	Glut
CEMBA3C_12B3C_R1_P7-2-K9-P3	C11-R1-245965237096687055549887056400966536110	957.538	2848.24	Slice12	L2/3 IT PPP Glut	HPF-4	Glut
CEMBA3C_12B3C_R1_P8-3-M9-J17	C11-R1-181884853941410939901166043123926019727	936.992	2633.62	Slice12	L2/3 IT PPP Glut	HPF-4	Glut
CEMBA3C_12B3C_R1_P8-3-M9-P5	C11-R1-228742252196464052892021845257072245846	2823.28	942.028	Slice12	L2/3 IT PPP Glut	HPF-4	Glut
CEMBA3C_12B3C_R1_P3-5-I3-B9	C11-R1-244559658152927063128189322151344781166	2615.66	3927.37	Slice12	L2/3 IT PPP Glut	HPF-4	Glut
CEMBA3C_12B3C_R1_P6-3-C7-P18	C11-R1-71954243949436981176214795096657252758	2720.45	1769.5	Slice12	L2/3 IT PPP Glut	HPF-4	Glut
CEMBA3C_12B3C_R1_P4-4-E5-O20	C11-R1-9191368730280620374041765525051318543	1715.98	1324.54	Slice12	L2/3 IT PPP Glut	HPF-4	Glut
CEMBA3C_12B3C_R1_P6-1-C7-M1	C11-R1-287939583836874004302470115759585427751	3305.4	972.122	Slice12	L2/3 IT PPP Glut	HPF-4	Glut
CEMBA3C_12B3C_R1_P7-1-K9-B2	C11-R1-197327992263627200273876228765715817045	1126.49	2946.83	Slice12	L2/3 IT PPP Glut	HPF-4	Glut
CEMBA3C_12B3C_R1_P8-2-M9-O3	C11-R1-244559658152927063128189322151344781166	2615.66	3927.37	Slice12	L2/3 IT PPP Glut	HPF-4	Glut
CEMBA3C_12B3C_R1_P4-5-E5-H9	C11-R1-72624978504111360724333335449734988591	4281.38	6228.23	Slice12	L2/3 IT PPP Glut	HPF-4	Glut
CEMBA3C_12B3C_R1_P4-5-E5-M21	C11-R1-9872386876001339950305834503670311432	2407.68	742.831	Slice12	L2/3 IT PPP Glut	HPF-4	Glut
CEMBA3C_12B3C_R1_P4-6-E5-D11	C11-R1-227730988160527357088066362338781350896	2529.03	2123.2	Slice12	L2/3 IT PPP Glut	HPF-4	Glut
CEMBA3C_12B3C_R1_P7-4-K9-E19	C11-R1-228249195022901637249542332184423614439	2488.98	5980.36	Slice12	L2/3 IT PPP Glut	HPF-4	Glut
CEMBA3C_12B3C_R2_P1-4-H6-F20	C11-R1-215403885241933066782397752010472706093	2396.11	2496.95	Slice12	L2/3 IT PPP Glut	HPF-4	Glut
CEMBA3C_12B3C_R2_P1-6-H6-O11	C11-R1-186064305710980021480721104240368974297	2771.36	4140.71	Slice12	L2/3 IT PPP Glut	HPF-4	Glut
CEMBA3C_12B3C_R2_P8-6-E22-G11	C11-R1-288077597921023821139247707318726197912	2471.72	3749.79	Slice12	L2/3 IT PPP Glut	HPF-4	Glut
CEMBA3C_12B3C_R2_P8-6-E22-G12	C11-R1-224356699272178796627422017169892326342	2406.06	2321.87	Slice12	L2/3 IT PPP Glut	HPF-4	Glut
CEMBA3C_12B3C_R2_P5-2-M14-D15	C11-R1-215403885241933066782397752010472706093	2396.11	2496.95	Slice12	L2/3 IT PPP Glut	HPF-4	Glut
CEMBA3C_12B3C_R2_P6-1-K18-J1	C11-R1-245965237096687055549887056400966536110	957.538	2848.24	Slice12	L2/3 IT PPP Glut	HPF-4	Glut
CEMBA3C_12B3C_R2_P6-5-K18-E21	C11-R1-215403885241933066782397752010472706093	2396.11	2496.95	Slice12	L2/3 IT PPP Glut	HPF-4	Glut
CEMBA3C_12B3C_R2_P6-5-K18-H10	C11-R1-286298488915658145088424741002465852521	2416.73	1009.88	Slice12	L2/3 IT PPP Glut	HPF-4	Glut
[truncated: 83,169 more rows]
